# Supplementary material for: Test-trace-isolate-quarantine (TTIQ) intervention strategies after symptomatic COVID-19 case identification
Source: PLoS One. 2022 Feb 11;17(2):e0263597. doi: 10.1371/journal.pone.0263597 (PMC8836351; doi:10.1371/journal.pone.0263597)
Supplement: S1 Dataset — (ZIP) [file pone.0263597.s008.zip]

Archive with 20 entries (19 files):
- S1_Dataset/
- S1_Dataset/TTIQ-S2_Appendix_I-sourcedata.csv
- S1_Dataset/TTIQ-Fig5B-sourcedata.csv
- S1_Dataset/TTIQ-S2_Appendix_II-sourcedata.csv
- S1_Dataset/TTIQ-Fig2B-sourcedata.csv
- S1_Dataset/TTIQ-S2_Appendix_III-sourcedata.csv
- S1_Dataset/TTIQ-S3_Fig-sourcedata.csv
- S1_Dataset/TTIQ-Fig5A-sourcedata.csv
- S1_Dataset/TTIQ-Fig4-sourcedata.csv
- S1_Dataset/TTIQ-Fig2A-sourcedata.csv
- S1_Dataset/TTIQ-Fig3-sourcedata.csv
- S1_Dataset/TTIQ-S4_FigB-sourcedata.csv
- S1_Dataset/TTIQ-S2_FigB-sourcedata.csv
- S1_Dataset/TTIQ-S1_Appendix_IB-sourcedata.csv
- S1_Dataset/TTIQ-S4_FigA-sourcedata.csv
- S1_Dataset/TTIQ-S1_Appendix_ID-sourcedata.csv
- S1_Dataset/TTIQ-S2_FigA-sourcedata.csv
- S1_Dataset/TTIQ-S1_Fig-sourcedata.csv
- S1_Dataset/TTIQ-S1_Appendix_IC-sourcedata.csv
- S1_Dataset/TTIQ-S3_Appendix_I-sourcedata.csv
