# Supplementary material for: Test-trace-isolate-quarantine (TTIQ) intervention strategies after symptomatic COVID-19 case identification
Source: PLoS One. 2022 Feb 11;17(2):e0263597. doi: 10.1371/journal.pone.0263597 (PMC8836351; doi:10.1371/journal.pone.0263597)
Supplement: S1 Dataset — (ZIP) [file pone.0263597.s008.zip › S1_Dataset/TTIQ-S2_Appendix_I-sourcedata.csv]

param	value	ter.per.sec	lower	upper	index
f	0	1.5	1.5	1.5	1
f	0.05	1.4526545129348	1.44252621552352	1.46131517101062	1
f	0.1	1.40538467572938	1.3854455697539	1.42259009911622	1
f	0.15	1.35819578297332	1.32877847264212	1.38382158263457	1
f	0.2	1.31109363513571	1.27254677180573	1.34500607100134	1
f	0.25	1.26408460046245	1.21677388138354	1.3061396159179	1
f	0.3	1.21717568618964	1.16148492500211	1.26721781405393	1
f	0.35	1.17037462075123	1.10670689469043	1.22823573955111	1
f	0.4	1.12368994901322	1.05246882785781	1.18918786414521	1
f	0.45	1.07713114300799	0.998802004776511	1.15006796217302	1
f	0.5	1.03070873119424	0.945740169395448	1.11086899701871	1
f	0.55	0.984434449961807	0.893319776765167	1.0715829846261	1
f	0.6	0.938321421979765	0.841580270892519	1.03220082848479	1
f	0.65	0.892384367105144	0.79056439748244	0.992712118883446	1
f	0.7	0.846639853005304	0.740318556786557	0.953299824086432	1
f	0.75	0.801106594500939	0.690893202690296	0.914053304426632	1
f	0.8	0.755805813049427	0.642243428605117	0.874765439203086	1
f	0.85	0.710761670953384	0.594101836589687	0.835431579503776	1
f	0.9	0.666001799066585	0.54624276305695	0.796046352309643	1
f	0.95	0.621557942359647	0.498855412219766	0.756979714162456	1
f	1	0.577466755243254	0.452450909467605	0.718446826492416	1
g	0	0.988501426554843	0.914485076511845	1.06943545089488	1
g	0.05	0.974315269199889	0.89720161594967	1.05782188821403	1
g	0.1	0.960129111844935	0.87990695987687	1.04620832553319	1
g	0.15	0.945942954489981	0.86261230380407	1.03459476285234	1
g	0.2	0.931756797135028	0.84531764773127	1.0229812001715	1
g	0.25	0.917570639780074	0.828022991658471	1.01136763749066	1
g	0.3	0.90338448242512	0.810706188115968	0.99975407480981	1
g	0.35	0.889198325070166	0.793300961566191	0.988140512128966	1
g	0.4	0.875012167715212	0.775895735016413	0.976526949448121	1
g	0.45	0.860826010360258	0.758320149495992	0.964913386767277	1
g	0.5	0.846639853005305	0.740318556786557	0.953299824086432	1
g	0.55	0.832453695650351	0.722304419354542	0.941686261405588	1
g	0.6	0.818267538295397	0.704122344505279	0.930121438373659	1
g	0.65	0.804081380940443	0.685940269656016	0.918629714028134	1
g	0.7	0.789895223585489	0.667758194806753	0.90713798968261	1
g	0.75	0.775709066230535	0.64957611995749	0.895765233277933	1
g	0.8	0.761522908875582	0.631394045108227	0.884537293426871	1
g	0.85	0.747336751520628	0.613211970258964	0.873309353575809	1
g	0.9	0.733150594165674	0.595029895409701	0.862081413724748	1
g	0.95	0.71896443681072	0.576847820560438	0.850853473873686	1
g	1	0.704778279455766	0.558665745711175	0.839625534022624	1
Delta1	0	0.846639853005305	0.740318556786557	0.953299824086432	1
Delta1	0.25	0.858322337130947	0.748063310266567	0.969435858091406	1
Delta1	0.5	0.871873752706244	0.757015429207056	0.986373917211793	1
Delta1	0.75	0.887329530526581	0.769750731962875	1.00405154743236	1
Delta1	1	0.904648432960124	0.785444783947715	1.02260109639	1
Delta1	1.25	0.923724828541472	0.803520346032366	1.04223342644841	1
Delta1	1.5	0.944403262854693	0.824107035996182	1.06297442783951	1
Delta1	1.75	0.966492749098608	0.846785334527069	1.08500567078868	1
Delta1	2	0.989779250755904	0.871208902161832	1.10729178998561	1
Delta1	2.25	1.01403576582852	0.897090001242868	1.13021298326663	1
Delta1	2.5	1.03903006641207	0.923630719062492	1.15321743999748	1
Delta1	2.75	1.06453048605074	0.95046370262205	1.17608488837966	1
Delta1	3	1.09031025246195	0.978076973882649	1.20010366914907	1
Delta1	3.25	1.11615082601553	1.0052747155496	1.22493369560821	1
Delta1	3.5	1.14184460044003	1.0308626326548	1.24887058609615	1
Delta1	3.75	1.16719720181267	1.05602626775939	1.27261163735001	1
Delta1	4	1.19202951269596	1.08123649529609	1.29566488467887	1
Delta1	4.25	1.21617946256152	1.10633729781128	1.3190546582775	1
Delta1	4.5	1.23950356659993	1.130634037504	1.34084209365002	1
Delta1	4.75	1.26187816127872	1.15403752375819	1.36113738254818	1
Delta1	5	1.28320027312426	1.17676917672603	1.37946519660619	1
Delta2	0	0.841355894386043	0.737097014050858	0.943111324829937	1
Delta2	0.25	0.842091092700485	0.737495903654568	0.944747489191744	1
Delta2	0.5	0.843161332971214	0.738115177350448	0.946923521048729	1
Delta2	0.75	0.84464980277445	0.739028826701037	0.949742445759312	1
Delta2	1	0.846639853005305	0.740318556786557	0.953299824086432	1
Delta2	1.25	0.849212150407897	0.741739893504684	0.957521322903535	1
Delta2	1.5	0.852441766126933	0.743474763686288	0.962407605034756	1
Delta2	1.75	0.856395126868334	0.745803724825456	0.967942533853616	1
Delta2	2	0.86112686926054	0.748838803932094	0.974093548089259	1
Delta2	2.25	0.866676700253682	0.752312616430967	0.980812418882168	1
Delta2	2.5	0.873066411285871	0.756604105214773	0.988036456444144	1
Delta2	2.75	0.880297226983068	0.761933917778447	0.995690185379356	1
Delta2	3	0.888347689460555	0.768318198864389	1.00368746771594	1
Delta2	3.25	0.897172284121402	0.775842702526748	1.01193401769815	1
Delta2	3.5	0.906700999282093	0.784698879806089	1.02033022226077	1
Delta2	3.75	0.916839977913426	0.794938450077788	1.02877415687502	1
Delta2	4	0.927473364803805	0.806570438257272	1.03716466944618	1
Delta2	4.25	0.938466378299758	0.819203412977669	1.04540439632452	1
Delta2	4.5	0.949669546814703	0.832846699443412	1.05345331618591	1
Delta2	4.75	0.960923953496059	0.84743582595824	1.06206026201511	1
Delta2	5	0.972067236997762	0.861249953457818	1.07080386031648	1
tau	0	0.988504989242905	0.914485976347083	1.069460611078	1
tau	0.25	0.966310718157539	0.882153762580903	1.05194479957595	1
tau	0.5	0.944591870489287	0.850872901139662	1.03468858654942	1
tau	0.75	0.923877521814435	0.823673675116264	1.01795437784084	1
tau	1	0.904612679285717	0.799628630495761	1.0024415653022	1
tau	1.25	0.887123656863568	0.779543883344959	0.988113978632861	1
tau	1.5	0.871604452559837	0.763768896359925	0.975098322464493	1
tau	1.75	0.858122736265984	0.750520090493362	0.963481695117582	1
tau	2	0.846639853005305	0.740318556786557	0.953299824086432	1
tau	2.25	0.83703780557715	0.732474916383399	0.94454051919109	1
tau	2.5	0.829147049137927	0.726238194021507	0.937149931280322	1
tau	2.75	0.822770969252687	0.72119387386594	0.931040673477125	1
tau	3	0.817705063041227	0.717275303039151	0.926100825857955	1
tau	3.25	0.813750489376633	0.714235781272714	0.922202936809813	1
tau	3.5	0.810722633113947	0.711886989607507	0.919212313741962	1
tau	3.75	0.808455742523716	0.710084624631811	0.917010936264432	1
tau	4	0.806804742494014	0.708717206466005	0.915698172046247	1
tau	4.25	0.805645177804632	0.707697675001506	0.914823321479315	1
tau	4.5	0.804872025814718	0.706957196354686	0.914289649155309	1
tau	4.75	0.804397906945958	0.706440641591917	0.914015207042982	1
tau	5	0.804151045686539	0.706103303049835	0.913932130018241	1
f	0	1.5	1.5	1.5	2
f	0.05	1.45791147910519	1.44889313745822	1.46561541719293	2
f	0.1	1.41588228272708	1.39809515917376	1.43119930724615	2
f	0.15	1.37391607306226	1.34762023748236	1.39674946012692	2
f	0.2	1.33201682007116	1.29748342519939	1.36226345429783	2
f	0.25	1.29018883450174	1.24770072507506	1.32773863079482	2
f	0.3	1.2484368052586	1.19828916592987	1.293172063397	2
f	0.35	1.20676584179956	1.14926688623167	1.25856052418314	2
f	0.4	1.1651815223671	1.10065322597736	1.22390044362042	2
f	0.45	1.12368994901322	1.05246882785781	1.18918786414521	2
f	0.5	1.08229781056113	1.00473574881933	1.15441838596339	2
f	0.55	1.04101245487221	0.957477583289659	1.1195871035049	2
f	0.6	0.999841972063167	0.910719599516659	1.08468853059678	2
f	0.65	0.958795290659344	0.864488890677096	1.0497165119469	2
f	0.7	0.91788228909271	0.81881454265651	1.01466411792461	2
f	0.75	0.877113925479417	0.773727820686184	0.979523518841677	2
f	0.8	0.836502389271552	0.729262377357046	0.94458173271732	2
f	0.85	0.796061279208776	0.685454484922613	0.909690107231162	2
f	0.9	0.755805813049427	0.642243428605117	0.874765439203086	2
f	0.95	0.715753075905411	0.599405749049839	0.839804439825322	2
f	1	0.67592231573304	0.556897541860731	0.804803368854794	2
g	0	1.04533460138208	0.979542290232751	1.117275956351	2
g	0.05	1.03258937015315	0.963641649879657	1.10697607466705	2
g	0.1	1.01984413892421	0.947731057961563	1.0966761929831	2
g	0.15	1.00709890769527	0.931820466043469	1.08637631129915	2
g	0.2	0.994353676466334	0.915909874125375	1.0760764296152	2
g	0.25	0.981608445237396	0.89999928220728	1.06577654793125	2
g	0.3	0.968863214008459	0.884088690289186	1.0554766662473	2
g	0.35	0.956117982779522	0.868092398526809	1.04517678456335	2
g	0.4	0.943372751550584	0.851999986815147	1.03493522865435	2
g	0.45	0.930627520321647	0.835407264735828	1.02479967328948	2
g	0.5	0.91788228909271	0.81881454265651	1.01466411792461	2
g	0.55	0.905137057863772	0.802221820577192	1.00452856255975	2
g	0.6	0.892391826634835	0.785564643242387	0.994393007194877	2
g	0.65	0.879646595405898	0.768820419609146	0.98425745183001	2
g	0.7	0.86690136417696	0.752076195975905	0.974121896465142	2
g	0.75	0.854156132948023	0.735331972342665	0.963986341100274	2
g	0.8	0.841410901719086	0.718587748709424	0.953850785735407	2
g	0.85	0.828665670490148	0.701843525076183	0.943715230370539	2
g	0.9	0.815920439261211	0.685099301442943	0.933612381307838	2
g	0.95	0.803175208032274	0.668355077809702	0.92356592154692	2
g	1	0.790429976803336	0.651610854176461	0.913519461786002	2
Delta1	0	0.91788228909271	0.81881454265651	1.01466411792461	2
Delta1	0.25	0.927772156646523	0.824556779785959	1.02885860096301	2
Delta1	0.5	0.939352550247396	0.832773867141825	1.04363784897285	2
Delta1	0.75	0.952687011501004	0.843334297329993	1.05895961689209	2
Delta1	1	0.967761353256794	0.857249991640726	1.07526748977732	2
Delta1	1.25	0.984493817666048	0.873080911865518	1.09265016736584	2
Delta1	1.5	1.00274895645081	0.891380213867294	1.11049032712372	2
Delta1	1.75	1.02235223761918	0.911720867320882	1.12997419327913	2
Delta1	2	1.04310337395987	0.933747854051703	1.14979857982225	2
Delta1	2.25	1.06478739805359	0.957142210719323	1.16994090601846	2
Delta1	2.5	1.08718329418183	0.981498648316794	1.19047806306042	2
Delta1	2.75	1.11007046250357	1.00595690322938	1.21094970664637	2
Delta1	3	1.13323348311993	1.03098346154187	1.23226680676714	2
Delta1	3.25	1.15646565917524	1.05587485093473	1.25444437571281	2
Delta1	3.5	1.17957173539048	1.07882355380867	1.27589878405184	2
Delta1	3.75	1.20237007308285	1.10154719944569	1.29705824882064	2
Delta1	4	1.22469445099111	1.12431656827827	1.31775056581526	2
Delta1	4.25	1.24639557034029	1.14698417254358	1.33860311511511	2
Delta1	4.5	1.26734227811175	1.16902353426707	1.35814278190847	2
Delta1	4.75	1.28742248381224	1.19008521293454	1.37629092329324	2
Delta1	5	1.30654372868335	1.21052660207516	1.39266093865041	2
Delta2	0	0.913404055088054	0.816043094444485	1.0062698605244	2
Delta2	0.25	0.91402714666184	0.81638625359825	1.00764418376164	2
Delta2	0.5	0.914934191307508	0.816919006107841	1.00947197760427	2
Delta2	0.75	0.916195691740812	0.817705005880884	1.01180087519991	2
Delta2	1	0.91788228909271	0.81881454265651	1.01466411792461	2
Delta2	1.25	0.920062349636028	0.820131372417993	1.01808093844222	2
Delta2	1.5	0.922799497289349	0.821623856999874	1.02205641774834	2
Delta2	1.75	0.926150029680023	0.823627429733364	1.02664470380217	2
Delta2	2	0.930160252168293	0.826245427130709	1.03183998973091	2
Delta2	2.25	0.934863816988612	0.829584576036583	1.03751490016847	2
Delta2	2.5	0.940279192710891	0.833465153204867	1.04361648589997	2
Delta2	2.75	0.946407417223959	0.83803726939654	1.05008099869675	2
Delta2	3	0.953230304649397	0.843605115059719	1.05683568447697	2
Delta2	3.25	0.960709280685177	0.850076364285023	1.06380090735598	2
Delta2	3.5	0.968785009381791	0.857671128635856	1.07089253188292	2
Delta2	3.75	0.977377945502411	0.866452245004062	1.07802447029242	2
Delta2	4	0.98638990002143	0.876427452858239	1.08511128723446	2
Delta2	4.25	0.995706643470512	0.887187932311693	1.09207074716543	2
Delta2	4.5	1.00520149644317	0.898887962969383	1.09882618999421	2
Delta2	4.75	1.01473977452865	0.911367335669088	1.1057948653831	2
Delta2	5	1.02418387405641	0.923213319134731	1.11284219078483	2
tau	0	1.04533762081353	0.979543055779557	1.11729733685235	2
tau	0.25	1.02543961104512	0.950108680691495	1.10171369655944	2
tau	0.5	1.00596192647107	0.921599794761894	1.0863497125456	2
tau	0.75	0.987376517232082	0.896832427991631	1.07175718062363	2
tau	1	0.970080205190902	0.873991314007947	1.05802495714492	2
tau	1.25	0.954363954691679	0.855515581956947	1.0453117292057	2
tau	1.5	0.940400865049335	0.840598983882762	1.0338227966797	2
tau	1.75	0.928251605800767	0.82825270817391	1.02364157160173	2
tau	2	0.91788228909271	0.81881454265651	1.01466411792461	2
tau	2.25	0.909188509869	0.811607293332547	1.00688614770152	2
tau	2.5	0.902020071853632	0.80594423713097	1.00027118254865	2
tau	2.75	0.89620273871561	0.801541063957868	0.99475521195941	2
tau	3	0.89155526177587	0.798014449960764	0.990252441434322	2
tau	3.25	0.887901397428277	0.79519770979035	0.986661596307367	2
tau	3.5	0.885077494426073	0.792990329617277	0.984255450688551	2
tau	3.75	0.882936596140369	0.791283583869492	0.982489663188974	2
tau	4	0.881350039060029	0.789975383374678	0.981209973055452	2
tau	4.25	0.880207395552452	0.788986078997274	0.980320229798168	2
tau	4.5	0.8794154171211	0.788252773199644	0.979736798687838	2
tau	4.75	0.878896446663812	0.787725165046738	0.979388619401159	2
tau	5	0.878586612150262	0.787362529698815	0.979216632497461	2
f	0	1.5	1.5	1.5	3
f	0.05	1.46316937186474	1.45526488466313	1.46991517100532	3
f	0.1	1.42638382489402	1.41076493533531	1.43980640783342	3
f	0.15	1.38964577550705	1.3665095394002	1.40967225518674	3
f	0.2	1.35295781596311	1.32250859061487	1.37951113734277	3
f	0.25	1.31632273065259	1.2787725237199	1.3493213454345	3
f	0.3	1.27974351423327	1.2353123519276	1.31910102308405	3
f	0.35	1.24322339186064	1.19213970757138	1.28884815013494	3
f	0.4	1.20676584179956	1.14926688623167	1.25856052418314	3
f	0.45	1.17037462075123	1.10670689469043	1.22823573955111	3
f	0.5	1.13405379228323	1.06447350310726	1.19787116328213	3
f	0.55	1.09780775881574	1.02258130185744	1.16746390765051	3
f	0.6	1.06164129769384	0.981045763524889	1.13701079858283	3
f	0.65	1.02555960196808	0.939883310604213	1.10650833926282	3
f	0.7	0.98956832661627	0.899111389534439	1.07595266804039	3
f	0.75	0.95367364107275	0.8587485517665	1.04533950957702	3
f	0.8	0.91788228909271	0.81881454265651	1.01466411792461	3
f	0.85	0.882201657174928	0.779330399080647	0.983921209939947	3
f	0.9	0.846639853005305	0.740318556786557	0.953299824086432	3
f	0.95	0.811205795676166	0.701802968633457	0.922778175218761	3
f	1	0.775909319796673	0.663809235031614	0.892232099340818	3
g	0	1.10216777620932	1.04459950395366	1.16511646180713	3
g	0.05	1.09090783125002	1.03024782768099	1.15612250681679	3
g	0.1	1.07964788629071	1.01588744378896	1.14712855182646	3
g	0.15	1.06838794133141	1.00152705989692	1.13813459683612	3
g	0.2	1.0571279963721	0.987166676004878	1.12914064184579	3
g	0.25	1.0458680514128	0.97280629211284	1.12014668685545	3
g	0.3	1.03460810645349	0.958445908220801	1.11117848587489	3
g	0.35	1.02334816149419	0.944036868451332	1.10237203141626	3
g	0.4	1.01208821653488	0.929118920231248	1.09356557695764	3
g	0.45	1.00082827157558	0.914115154882843	1.08475912249902	3
g	0.5	0.98956832661627	0.899111389534439	1.07595266804039	3
g	0.55	0.978308381656965	0.884107624186035	1.06714621358177	3
g	0.6	0.96704843669766	0.869103858837631	1.05833975912315	3
g	0.65	0.955788491738354	0.854006344744846	1.04953330466452	3
g	0.7	0.944528546779049	0.838877339649364	1.0407268502059	3
g	0.75	0.933268601819744	0.823748334553882	1.03192039574728	3
g	0.8	0.922008656860439	0.808619329458399	1.02311394128865	3
g	0.85	0.910748711901133	0.793490324362917	1.01430748683003	3
g	0.9	0.899488766941828	0.778361319267435	1.00550103237141	3
g	0.95	0.888228821982523	0.763232314171952	0.996694577912782	3
g	1	0.876968877023218	0.74810330907647	0.987958550942251	3
Delta1	0	0.98956832661627	0.899111389534439	1.07595266804039	3
Delta1	0.25	0.997809053487774	0.903115502832698	1.08831258410987	3
Delta1	0.5	1.00754494838514	0.910518595705807	1.10116484667987	3
Delta1	0.75	1.01886028209079	0.919057025731243	1.11446724115531	3
Delta1	1	1.03176406453421	0.930920630447592	1.12827916188215	3
Delta1	1.25	1.04619760468575	0.944782058073656	1.14326156339368	3
Delta1	1.5	1.06204694414585	0.960759189410072	1.158805138805	3
Delta1	1.75	1.07915699477903	0.978687146017743	1.17526332496112	3
Delta1	2	1.09734503880832	0.998213985544637	1.19261751394611	3
Delta1	2.25	1.1164122820571	1.01899920394273	1.21008350273404	3
Delta1	2.5	1.13615302289117	1.04070205888786	1.22807947294967	3
Delta1	2.75	1.15636156632759	1.06289944455891	1.2462120330746	3
Delta1	3	1.17683728722329	1.08520720881956	1.26474449117292	3
Delta1	3.25	1.19738831112713	1.10718707031693	1.28422825007695	3
Delta1	3.5	1.21783422702017	1.12786458779775	1.30315317887949	3
Delta1	3.75	1.23800814274332	1.14805116037318	1.32171520242307	3
Delta1	4	1.25775828493551	1.16828308766607	1.3399946406343	3
Delta1	4.25	1.27694925290274	1.1884233374594	1.35829302437958	3
Delta1	4.5	1.29546296822467	1.20809091195814	1.37554497527208	3
Delta1	4.75	1.31319931960127	1.22670338352597	1.3915143072076	3
Delta1	5	1.33007648228945	1.24483234898496	1.40590654060576	3
Delta2	0	0.985824147181227	0.896761972400327	1.06899085497951	3
Delta2	0.25	0.986345104025888	0.897052875904164	1.07013065579889	3
Delta2	0.5	0.987103469467588	0.897504501833469	1.07164654439267	3
Delta2	0.75	0.988158189693186	0.898170810994933	1.07357802551433	3
Delta2	1	0.98956832661627	0.899111389534439	1.07595266804039	3
Delta2	1.25	0.991391040178124	0.900307443138352	1.0787864226624	3
Delta2	1.5	0.993679525313913	0.901572654890769	1.08208350332566	3
Delta2	1.75	0.996480851564521	0.903271127223422	1.08583627635756	3
Delta2	2	0.999833734096991	0.905490460752981	1.09002533816381	3
Delta2	2.25	1.00376630900338	0.908321130154911	1.09461987992487	3
Delta2	2.5	1.00829401755798	0.911853159184958	1.09963103629953	3
Delta2	2.75	1.01341772752295	0.915965355098275	1.10501915906128	3
Delta2	3	1.01912223397781	0.920672779564121	1.11064913882078	3
Delta2	3.25	1.02537528556896	0.926238085171464	1.11645459966753	3
Delta2	3.5	1.03212727246322	0.932657308175101	1.12236541533648	3
Delta2	3.75	1.03931168816727	0.940079255925488	1.12830983232314	3
Delta2	4	1.04684643841582	0.948458826648365	1.13421664090626	3
Delta2	4.25	1.05463601778736	0.957543588518254	1.14001729837919	3
Delta2	4.5	1.06257451166732	0.96743265188766	1.14564790913296	3
Delta2	4.75	1.07054931258578	0.977953568104695	1.15125351962227	3
Delta2	5	1.07844537232664	0.987965524319997	1.15702195680977	3
tau	0	1.1021703007074	1.04460014625787	1.16513438124015	3
tau	0.25	1.08462420793002	1.01828850269183	1.15148742769775	3
tau	0.5	1.06744408741743	0.992778806798256	1.13819910415347	3
tau	0.75	1.05104421943091	0.970043894894374	1.1254875419826	3
tau	1	1.03577282749136	0.949423969152112	1.11350873708523	3
tau	1.25	1.02188522882207	0.932749995412385	1.10258410468977	3
tau	1.5	1.00953340877409	0.918859442437627	1.09269679350672	3
tau	1.75	0.998770866541461	0.907673459728001	1.08381054500326	3
tau	2	0.98956832661627	0.899111389534439	1.07595266804039	3
tau	2.25	0.981834818286658	0.892562397863278	1.06912057678809	3
tau	2.5	0.97543932656731	0.887497194353815	1.06328437809052	3
tau	2.75	0.970229818806235	0.88332578811362	1.05839078790681	3
tau	3	0.966048126230625	0.880071281840563	1.05436796565861	3
tau	3.25	0.962740437507312	0.87753874316669	1.0515013745817	3
tau	3.5	0.960163917401232	0.87556796862945	1.04935528900556	3
tau	3.75	0.958190280384258	0.874038339771576	1.04772430303145	3
tau	4	0.956707178771868	0.872858032620541	1.04651689467556	3
tau	4.25	0.955618147205137	0.871956225531146	1.04565122645901	3
tau	4.5	0.954841676921919	0.871277526545232	1.04505594662246	3
tau	4.75	0.954309828826505	0.870777998141983	1.04467026296083	3
tau	5	0.953966657834767	0.87042231907219	1.04444348193662	3
f	0	1.5	1.5	1.5	4
f	0.05	1.46842818437985	1.46164143038457	1.47421443654666	4
f	0.1	1.43688924331752	1.42345467187774	1.44841143656168	4
f	0.15	1.40538467572938	1.3854455697539	1.42259009911622	4
f	0.2	1.37391607306226	1.34762023748236	1.39674946012692	4
f	0.25	1.34248512654548	1.30998507228764	1.37088848672329	4
f	0.3	1.31109363513571	1.27254677180573	1.34500607100134	4
f	0.35	1.27974351423327	1.2353123519276	1.31910102308405	4
f	0.4	1.2484368052586	1.19828916592987	1.293172063397	4
f	0.45	1.21717568618964	1.16148492500211	1.26721781405393	4
f	0.5	1.18596248317455	1.12490772029142	1.24123678922995	4
f	0.55	1.15479968334994	1.0885660465966	1.21522738438107	4
f	0.6	1.12368994901322	1.05246882785781	1.18918786414521	4
f	0.65	1.09263613331894	1.01662544460248	1.16311634873289	4
f	0.7	1.06164129769384	0.981045763524889	1.13701079858283	4
f	0.75	1.03070873119424	0.945740169395448	1.11086899701871	4
f	0.8	0.999841972063167	0.910719599516659	1.08468853059678	4
f	0.85	0.96904483178475	0.875995580966024	1.05846676677728	4
f	0.9	0.938321421979766	0.841580270892519	1.03220082848479	4
f	0.95	0.907676184541883	0.807486500162742	1.00588756503962	4
f	1	0.877113925479417	0.773727820686184	0.979523518841677	4
g	0	1.15900095103656	1.10965671767456	1.21295696726325	4
g	0.05	1.14926498570229	1.0970038750551	1.20526223821253	4
g	0.1	1.13952902036802	1.08434356876188	1.19756750916181	4
g	0.15	1.12979305503375	1.07168326246867	1.18987278011109	4
g	0.2	1.12005708969948	1.05902295617545	1.18217805106036	4
g	0.25	1.1103211243652	1.04636264988223	1.1745127761314	4
g	0.3	1.10058515903093	1.03370234358902	1.16701238062169	4
g	0.35	1.09084919369666	1.0207989312436	1.15951198511197	4
g	0.4	1.08111322836239	1.00754787533737	1.15201158960226	4
g	0.45	1.07137726302812	0.994296819431127	1.14451119409254	4
g	0.5	1.06164129769384	0.981045763524889	1.13701079858283	4
g	0.55	1.05190533235957	0.967794707618651	1.12951040307312	4
g	0.6	1.0421693670253	0.954543651712413	1.1220100075634	4
g	0.65	1.03243340169103	0.941288916629025	1.11450961205369	4
g	0.7	1.02269743635676	0.927936410590415	1.10700921654398	4
g	0.75	1.01296147102249	0.914583904551805	1.09950882103426	4
g	0.8	1.00322550568821	0.901231398513195	1.09200842552455	4
g	0.85	0.993489540353941	0.887878892474584	1.08450803001484	4
g	0.9	0.98375357501967	0.874526386435974	1.07700763450512	4
g	0.95	0.974017609685398	0.861173880397364	1.06950723899541	4
g	1	0.964281644351126	0.847721984459835	1.06200684348569	4
Delta1	0	1.06164129769384	0.981045763524889	1.13701079858283	4
Delta1	0.25	1.06836739874709	0.983591788959101	1.14756245647589	4
Delta1	0.5	1.07638167939261	0.989799014378622	1.15851995991499	4
Delta1	0.75	1.08578102664511	0.996799660099272	1.16985160242201	4
Delta1	1	1.0965926089932	1.00658717396139	1.18168989357115	4
Delta1	1.25	1.10877872628129	1.01853862297629	1.19397923453624	4
Delta1	1.5	1.12224728087033	1.0321758428702	1.20724201672863	4
Delta1	1.75	1.13686477004075	1.04763010411423	1.22085645497702	4
Delta1	2	1.15246929694032	1.06456455335351	1.23573443814813	4
Delta1	2.25	1.16888205007136	1.08263541017408	1.2507269629596	4
Delta1	2.5	1.18591659512519	1.10155971812506	1.26601116202778	4
Delta1	2.75	1.2033859541798	1.12123716359873	1.28173589352219	4
Delta1	3	1.22110778805397	1.14072788415832	1.29751634103966	4
Delta1	3.25	1.23890811287541	1.1596469656646	1.31428083311068	4
Delta1	3.5	1.25662395966247	1.17789419780311	1.33063049435653	4
Delta1	3.75	1.2741052997636	1.19552465029561	1.34660252474118	4
Delta1	4	1.29121645798586	1.21312545820333	1.36239542914999	4
Delta1	4.25	1.30783714537474	1.23064650838053	1.37812338327553	4
Delta1	4.5	1.32386317566319	1.24782957786343	1.39304264865896	4
Delta1	4.75	1.339206885258	1.26393771172437	1.40680712961568	4
Delta1	5	1.35379725372845	1.27968248590803	1.41920173983169	4
Delta2	0	1.05856865827602	0.979092859312039	1.13133938826816	4
Delta2	0.25	1.05899617852809	0.979334666809706	1.13226792198017	4
Delta2	0.5	1.05961852678616	0.979710071486537	1.13350283393937	4
Delta2	0.75	1.06048407690099	0.980263927142729	1.13507630651902	4
Delta2	1	1.06164129769384	0.981045763524889	1.13701079858283	4
Delta2	1.25	1.06313709714329	0.982106247348905	1.13931930429132	4
Delta2	1.5	1.06501512936833	0.983157928349085	1.14200525651646	4
Delta2	1.75	1.06731402171821	0.984569748210993	1.14506243652053	4
Delta2	2	1.07006554557313	0.986414523128425	1.14847503725097	4
Delta2	2.25	1.07329279065595	0.988767458296876	1.15221796043879	4
Delta2	2.5	1.07700842876002	0.991703384094187	1.1562573916558	4
Delta2	2.75	1.08121317200938	0.995293369089516	1.16055167058891	4
Delta2	3	1.08589454257309	0.99944262713961	1.1650524501343	4
Delta2	3.25	1.09102607356246	1.00410766313947	1.1697881945879	4
Delta2	3.5	1.0965670529519	1.00945853823312	1.1746251562321	4
Delta2	3.75	1.10246290256844	1.01561079800593	1.17948961463717	4
Delta2	4	1.10864625222324	1.02250561365796	1.18432329718732	4
Delta2	4.25	1.11503872593893	1.03003622649402	1.18907011374854	4
Delta2	4.5	1.1215534054934	1.03823354730581	1.19367777701784	4
Delta2	4.75	1.12809788021116	1.0469323634205	1.19818299729408	4
Delta2	5	1.13457773643232	1.05523116483479	1.20282784622521	4
tau	0	1.15900302275146	1.10965724647299	1.21297170558382	4
tau	0.25	1.14385739290299	1.08666594083874	1.20132501321934	4
tau	0.5	1.12902403247546	1.06435539129691	1.18999887643462	4
tau	0.75	1.11485907695683	1.04399041710066	1.17914522964849	4
tau	1	1.10166179123961	1.02582093382121	1.16901351519481	4
tau	1.25	1.08965158592645	1.01112242777825	1.15978587840048	4
tau	1.5	1.07895914463681	0.998525649535911	1.15134768056161	4
tau	1.75	1.06963064794879	0.988629235348494	1.14374813313669	4
tau	2	1.06164129769384	0.981045763524889	1.13701079858283	4
tau	2.25	1.05491341986244	0.975236933455565	1.13113436089457	4
tau	2.5	1.04933503485184	0.970673559343213	1.12609476129929	4
tau	2.75	1.04477616154604	0.966944426062441	1.1218484319838	4
tau	3	1.04110155904891	0.964040755804435	1.11854210569786	4
tau	3.25	1.03817970416202	0.961773493784016	1.11611930561413	4
tau	3.5	1.03588844866727	0.960001391374111	1.11421739845852	4
tau	3.75	1.03411806997784	0.958618139982964	1.11275354560167	4
tau	4	1.03277245269634	0.957542851434758	1.11165141197461	4
tau	4.25	1.0317690367671	0.956713182289207	1.11084260982405	4
tau	4.5	1.03103802314816	0.95608041521451	1.11030108700116	4
tau	4.75	1.03052118685152	0.955605948703917	1.10995590068087	4
tau	5	1.03017053020648	0.955258789173537	1.10973893589822	4
