# Supplementary material for: Test-trace-isolate-quarantine (TTIQ) intervention strategies after symptomatic COVID-19 case identification
Source: PLoS One. 2022 Feb 11;17(2):e0263597. doi: 10.1371/journal.pone.0263597 (PMC8836351; doi:10.1371/journal.pone.0263597)
Supplement: S1 Dataset — (ZIP) [file pone.0263597.s008.zip › S1_Dataset/TTIQ-Fig5B-sourcedata.csv]

LD1	LD2	LD3	LD4	LD5	params	param.expressions
-7.07513882273397	1.77575502335006	1.18505868555897	-0.302735404026875	-0.106916135781869	f	f
-2.37879295776342	-2.10999916116807	1.1548792692935	-0.403351850592199	2.29744045410961	g	g
4.59884808447428	0.811594434930312	2.87374829958701	0.0450592842036216	-0.0361611512315986	Delta1	Delta[1]
2.09614278907712	1.56136273192161	-0.86012288972712	-2.19483275863845	1.79497888789702	Delta2	Delta[2]
-0.401341695605006	-1.19799381140096	0.481473556833939	-2.61904926569577	-1.82094828159432	tau	tau
