# Supplementary material for: Test-trace-isolate-quarantine (TTIQ) intervention strategies after symptomatic COVID-19 case identification
Source: PLoS One. 2022 Feb 11;17(2):e0263597. doi: 10.1371/journal.pone.0263597 (PMC8836351; doi:10.1371/journal.pone.0263597)
Supplement: S1 Dataset — (ZIP) [file pone.0263597.s008.zip › S1_Dataset/TTIQ-S2_Appendix_II-sourcedata.csv]

R	alpha	f	g	Delta1	tau	Delta2	secondaryCases	tertiaryCases	ter.per.sec	tertiaryCases_asymptomatic	frac_asymptomatic	lower	upper
1	0	1	0	0	5	0	0.515480277470715	0.236467127666075	0.458731668312003	0	0	0.380407488372323	0.544376138513098
1	0	1	1	0	5	0	0.515480277470715	0.0348848242396427	0.0676744111546044	0	0	0.0227086611979229	0.15874432861889
1	0.05	1	0	0	5	0	0.539706263597179	0.262186650143312	0.485795084896403	0.026985313179859	0.102924054924645	0.411387113953707	0.567157331587443
1	0.05	1	1	0	5	0	0.539706263597179	0.0583123626369717	0.108044628291537	0.00503905451587397	0.0864148576391084	0.0583516551475994	0.199221103852631
1	0.1	1	0	0	5	0	0.563932249723643	0.289217448529966	0.512858501480803	0.0563932249723643	0.194985555881914	0.442366739535091	0.589938524661789
1	0.1	1	1	0	5	0	0.563932249723643	0.084353397917531	0.149580730591075	0.0148108401353402	0.175580836113088	0.0952233252009858	0.240003176561302
1	0.15	1	0	0	5	0	0.588158235850108	0.317559522826036	0.539921918065203	0.0882237353775161	0.27781794919073	0.473346365116475	0.612719717736134
1	0.15	1	1	0	5	0	0.588158235850108	0.113007930081321	0.192138651119936	0.0293153568583986	0.259409732018834	0.132856631639877	0.281050236157871
1	0.2	1	0	0	5	0	0.612384221976572	0.347212873031523	0.566985334649603	0.122476844395314	0.352742809694717	0.504325990697859	0.635500910810479
1	0.2	1	1	0	5	0	0.612384221976572	0.144275959128341	0.235597120158757	0.0485526046850492	0.33652595330771	0.171536830862629	0.322883699735599
1	0.25	1	0	0	5	0	0.636610208103036	0.378177499146427	0.594048751234002	0.159152552025759	0.420840881292455	0.535305616279242	0.658282103884824
1	0.25	1	1	0	5	0	0.636610208103036	0.178157485058592	0.279853327500769	0.072522583615292	0.407070090776377	0.212040158040735	0.365658529655112
1	0.3	1	0	0	5	0	0.6608361942295	0.410453401170748	0.621112167818402	0.19825085826885	0.483004544982143	0.566285241860626	0.681063296959169
1	0.3	1	1	0	5	0	0.6608361942295	0.214652507872073	0.324819538860679	0.101225293649127	0.471577502879466	0.254547207485617	0.409480158042471
1	0.35	1	0	0	5	0	0.685062180355965	0.444040579104485	0.648175584402802	0.239771763124588	0.539977142647965	0.59726486744201	0.703844490033514
1	0.35	1	1	0	5	0	0.685062180355965	0.253761027568784	0.370420430211061	0.134660734786554	0.530659637047905	0.298918411473678	0.453282476470943
1	0.4	1	0	0	5	0	0.709288166482429	0.47893903294764	0.675239000987202	0.283715266592972	0.59238284431912	0.628244493023394	0.726625683107859
1	0.4	1	1	0	5	0	0.709288166482429	0.295483044148726	0.416590968398802	0.172828907027574	0.58490295957755	0.344997198653903	0.497078215774449
1	0.45	1	0	0	5	0	0.733514152608893	0.515148762700211	0.702302417571602	0.330081368674002	0.640749609770667	0.659224118604778	0.749406876182204
1	0.45	1	1	0	5	0	0.733514152608893	0.339818557611898	0.463274711746548	0.215729810372185	0.634838226282413	0.392619207949442	0.540450333096374
1	0.5	1	0	0	5	0	0.757740138735358	0.552669768362198	0.729365834156002	0.378870069367679	0.68552703812701	0.690203744186162	0.772188069256549
1	0.5	1	1	0	5	0	0.757740138735358	0.386767567958301	0.510422436646688	0.263363444820389	0.68093466629235	0.441773791426571	0.583591162716577
1	0.55	1	0	0	5	0	0.781966124861822	0.591502049933603	0.756429250740402	0.430081368674002	0.727100385742161	0.721183369767545	0.794969262330894
1	0.55	1	1	0	5	0	0.781966124861822	0.436330075187934	0.557991019451177	0.315729810372186	0.723603135163662	0.492366023388126	0.626364824215349
1	0.6	1	0	0	5	0	0.806192110988286	0.631645607414425	0.783492667324801	0.483715266592972	0.765801678844898	0.752162995348929	0.817750455405239
1	0.6	1	1	0	5	0	0.806192110988286	0.488506079300797	0.605942519955886	0.372828907027574	0.763202184835052	0.544308658992203	0.668810535828994
1	0.65	1	0	0	5	0	0.83041809711475	0.673100440804663	0.810556083909201	0.539771763124588	0.801918599963051	0.783142620930313	0.840531648479585
1	0.65	1	1	0	5	0	0.83041809711475	0.543295580296891	0.654243425311355	0.434660734786554	0.800044672826214	0.597521372790767	0.710964177338937
1	0.7	1	0	0	5	0	0.854644083241215	0.715866550104318	0.837619500493601	0.59825085826885	0.835701651630003	0.814122246511697	0.86331284155393
1	0.7	1	1	0	5	0	0.854644083241215	0.600698578176216	0.702864022527463	0.501225293649127	0.83440399537968	0.651930086094388	0.752856578721552
1	0.75	1	0	0	5	0	0.878870069367679	0.759943935313389	0.864682917078001	0.659152552025759	0.8673699748047	0.845101872093081	0.886094034628275
1	0.75	1	1	0	5	0	0.878870069367679	0.66071507293877	0.751777874759275	0.572522583615292	0.866519634657024	0.70746637130493	0.794514378353541
1	0.8	1	0	0	5	0	0.903096055494143	0.805332596431878	0.891746333662401	0.722476844395314	0.897116107799851	0.876081497674465	0.90887522770262
1	0.8	1	1	0	5	0	0.903096055494143	0.723345064584555	0.800961381886189	0.648552604685049	0.896601962795637	0.764066923133353	0.835960711950069
1	0.85	1	0	0	5	0	0.927322041620607	0.852032533459783	0.918809750246801	0.788223735377516	0.925109904168608	0.907061123255848	0.931656420776965
1	0.85	1	1	0	5	0	0.927322041620607	0.788588553113571	0.85039340996944	0.729315356858399	0.92483634714054	0.82167308810163	0.877215769945514
1	0.9	1	0	0	5	0	0.951548027747071	0.900043746397105	0.9458731668312	0.856393224972364	0.951501777997486	0.938040748837232	0.95443761385131
1	0.9	1	1	0	5	0	0.951548027747071	0.856445538525817	0.900054977312681	0.81481084013534	0.951386636373701	0.880230444968994	0.918297251721539
1	0.95	1	0	0	5	0	0.975774013873536	0.949366235243844	0.9729365834156	0.926985313179859	0.976425407568622	0.969020374418616	0.977218806925655
1	0.95	1	1	0	5	0	0.975774013873536	0.926916020821293	0.94992898728847	0.905039054515874	0.976398113945603	0.939688429766038	0.959220738287913
1	1	1	0	0	5	0	1	1	1	1	1	1	1
1	1	1	1	0	5	0	1	1	1	1	1	1	1
