# Supplementary material for: Test-trace-isolate-quarantine (TTIQ) intervention strategies after symptomatic COVID-19 case identification
Source: PLoS One. 2022 Feb 11;17(2):e0263597. doi: 10.1371/journal.pone.0263597 (PMC8836351; doi:10.1371/journal.pone.0263597)
Supplement: S1 Dataset — (ZIP) [file pone.0263597.s008.zip › S1_Dataset/TTIQ-Fig2B-sourcedata.csv]

alpha	f	Delta1	R	secondaryCases	tertiaryCases	ter.per.sec	lower	upper
0.2	0	0	1.1	1.1	1.21	1.1	1.1	1.1
0.2	0	0	1.2	1.2	1.44	1.2	1.2	1.2
0.2	0	0	1.3	1.3	1.69	1.3	1.3	1.3
0.2	0	0	1.4	1.4	1.96	1.4	1.4	1.4
0.2	0	0	1.5	1.5	2.25	1.5	1.5	1.5
0.2	0	1	1.1	1.1	1.21	1.1	1.1	1.1
0.2	0	1	1.2	1.2	1.44	1.2	1.2	1.2
0.2	0	1	1.3	1.3	1.69	1.3	1.3	1.3
0.2	0	1	1.4	1.4	1.96	1.4	1.4	1.4
0.2	0	1	1.5	1.5	2.25	1.5	1.5	1.5
0.2	0	2	1.1	1.1	1.21	1.1	1.1	1.1
0.2	0	2	1.2	1.2	1.44	1.2	1.2	1.2
0.2	0	2	1.3	1.3	1.69	1.3	1.3	1.3
0.2	0	2	1.4	1.4	1.96	1.4	1.4	1.4
0.2	0	2	1.5	1.5	2.25	1.5	1.5	1.5
0.2	0	3	1.1	1.1	1.21	1.1	1.1	1.1
0.2	0	3	1.2	1.2	1.44	1.2	1.2	1.2
0.2	0	3	1.3	1.3	1.69	1.3	1.3	1.3
0.2	0	3	1.4	1.4	1.96	1.4	1.4	1.4
0.2	0	3	1.5	1.5	2.25	1.5	1.5	1.5
0.2	0	4	1.1	1.1	1.21	1.1	1.1	1.1
0.2	0	4	1.2	1.2	1.44	1.2	1.2	1.2
0.2	0	4	1.3	1.3	1.69	1.3	1.3	1.3
0.2	0	4	1.4	1.4	1.96	1.4	1.4	1.4
0.2	0	4	1.5	1.5	2.25	1.5	1.5	1.5
0.2	0.05	0	1.1	1.07868113220871	1.16085958420801	1.07618419340573	1.07273792948838	1.07995255009458
0.2	0.05	0	1.2	1.17674305331859	1.38151884401614	1.17401912007898	1.17025955944187	1.17813005464863
0.2	0.05	0	1.3	1.27480497442848	1.62136586554672	1.27185404675222	1.26778118939536	1.27630755920268
0.2	0.05	0	1.4	1.37286689553836	1.88040064879975	1.36968897342547	1.36530281934885	1.37448506375673
0.2	0.05	0	1.5	1.47092881664824	2.15862319377522	1.46752390009872	1.46282444930234	1.47266256831079
0.2	0.05	1	1.1	1.08683247017579	1.17564661918811	1.08171834339653	1.07786829732777	1.08553094712741
0.2	0.05	1	1.2	1.18563542200995	1.39911663771147	1.18005637461439	1.17585632435756	1.18421557868445
0.2	0.05	1	1.3	1.28443837384412	1.6420188317586	1.27839440583226	1.27384435138736	1.28290021024148
0.2	0.05	1	1.4	1.38324132567828	1.9043532013295	1.37673243705012	1.37183237841716	1.38158484179852
0.2	0.05	1	1.5	1.48204427751244	2.18611974642417	1.47507046826799	1.46982040544695	1.48026947335556
0.2	0.05	2	1.1	1.09258433339741	1.18788112390081	1.08722145063811	1.08325629423998	1.09081475363026
0.2	0.05	2	1.2	1.19191018188809	1.41367670943567	1.18605976433248	1.18173413917089	1.18997973123301
0.2	0.05	2	1.3	1.29123603037876	1.6591066937127	1.28489807802686	1.2802119841018	1.28914470883576
0.2	0.05	2	1.4	1.39056187886944	1.92417107673189	1.38373639172123	1.37868982903271	1.38830968643851
0.2	0.05	2	1.5	1.48988772736011	2.20886985849324	1.4825747054156	1.47716767396361	1.48747466404126
0.2	0.05	3	1.1	1.09589525272622	1.19674692524086	1.09202674458509	1.08810959961678	1.09516151562644
0.2	0.05	3	1.2	1.19552209388315	1.42422774574119	1.19130190318373	1.1870286541274	1.19472165341067
0.2	0.05	3	1.3	1.29514893504008	1.67148950715459	1.29057706178237	1.28594770863801	1.29428179119489
0.2	0.05	3	1.4	1.394775776197	1.93853220948106	1.38985222038102	1.38486676314863	1.39384192897911
0.2	0.05	3	1.5	1.49440261735393	2.22535585272061	1.48912737897966	1.48378581765925	1.49340206676333
0.2	0.05	4	1.1	1.09766008855781	1.20264625584913	1.09564542647192	1.09204265117002	1.09807518929506
0.2	0.05	4	1.2	1.19744736933579	1.43124843671302	1.19524955615119	1.19131925582184	1.19790020650371
0.2	0.05	4	1.3	1.29723465011378	1.6797290680868	1.29485368583045	1.29059586047366	1.29772522371235
0.2	0.05	4	1.4	1.39702193089176	1.94808814997049	1.39445781550972	1.38987246512548	1.39755024092099
0.2	0.05	4	1.5	1.49680921166974	2.23632568236409	1.49406194518899	1.4891490697773	1.49737525812963
0.2	0.1	0	1.1	1.05736226441742	1.11273462048027	1.05236838681146	1.04547585897676	1.05990510018915
0.2	0.1	0	1.2	1.15348610663719	1.32424615991041	1.14803824015795	1.14051911888374	1.15626010929726
0.2	0.1	0	1.3	1.24960994885695	1.55415000711707	1.24370809350445	1.23556237879072	1.25261511840536
0.2	0.1	0	1.4	1.34573379107672	1.80244616210028	1.33937794685094	1.3306056386977	1.34897012751347
0.2	0.1	0	1.5	1.44185763329649	2.06913462486001	1.43504780019744	1.42564889860468	1.44532513662157
0.2	0.1	1	1.1	1.07366494035158	1.14177468689334	1.06343668679305	1.05573659465553	1.07106189425482
0.2	0.1	1	1.2	1.17127084401991	1.35880623894745	1.16011274922878	1.15171264871512	1.16843115736889
0.2	0.1	1	1.3	1.26887674768823	1.59471009987583	1.25678881166452	1.24768870277472	1.26580042048297
0.2	0.1	1	1.4	1.36648265135656	1.84948626967848	1.35346487410025	1.34366475683431	1.36316968359704
0.2	0.1	1	1.5	1.46408855502488	2.12313474835539	1.45014093653598	1.43964081089391	1.46053894671112
0.2	0.1	2	1.1	1.08516866679483	1.16595177072508	1.07444290127622	1.06651258847997	1.08162950726051
0.2	0.1	2	1.2	1.18382036377618	1.38757896681332	1.17211952866496	1.16346827834178	1.17995946246601
0.2	0.1	2	1.3	1.28247206075753	1.62847809299619	1.26979615605371	1.2604239682036	1.27828941767151
0.2	0.1	2	1.4	1.38112375773887	1.88864914927368	1.36747278344246	1.35737965806541	1.37661937287701
0.2	0.1	2	1.5	1.47977545472022	2.16809213564581	1.4651494108312	1.45433534792723	1.47494932808251
0.2	0.1	3	1.1	1.09179050545244	1.18355930687858	1.08405348917017	1.07621919923356	1.09032303125289
0.2	0.1	3	1.2	1.19104418776629	1.40853339000426	1.18260380636746	1.17405730825479	1.18944330682133
0.2	0.1	3	1.3	1.29029787008015	1.65307043688	1.28115412356475	1.27189541727603	1.28856358238977
0.2	0.1	3	1.4	1.38955155239401	1.9171704475058	1.37970444076204	1.36973352629726	1.38768385795822
0.2	0.1	3	1.5	1.48880523470787	2.20083342188165	1.47825475795932	1.46757163531849	1.48680413352666
0.2	0.1	4	1.1	1.09532017711562	1.19531289033111	1.09129085294385	1.08408530234004	1.09615037859013
0.2	0.1	4	1.2	1.19489473867159	1.42252112568331	1.19049911230238	1.18263851164368	1.19580041300741
0.2	0.1	4	1.3	1.29446930022755	1.66948659889221	1.28970737166091	1.28119172094732	1.2954504474247
0.2	0.1	4	1.4	1.39404386178352	1.93620930995783	1.38891563101944	1.37974493025096	1.39510048184198
0.2	0.1	4	1.5	1.49361842333949	2.22268925888017	1.48812389037797	1.47829813955461	1.49475051625926
0.2	0.15	0	1.1	1.03604339662613	1.06562510881679	1.02855258021718	1.01821378846515	1.03985765028373
0.2	0.15	0	1.2	1.13022915995578	1.26818194768279	1.12205736023693	1.11077867832561	1.13439016394589
0.2	0.15	0	1.3	1.22441492328543	1.48835242471105	1.21556214025667	1.20334356818608	1.22892267760804
0.2	0.15	0	1.4	1.31860068661508	1.72613653990157	1.30906692027642	1.29590845804655	1.3234551912702
0.2	0.15	0	1.5	1.41278644994473	1.98153429325435	1.40257170029616	1.38847334790702	1.41798770493236
0.2	0.15	1	1.1	1.06049741052737	1.1083842031157	1.04515503018958	1.0336048919833	1.05659284138223
0.2	0.15	1	1.2	1.15690626602986	1.31906880370794	1.14016912384318	1.12756897307269	1.15264673605334
0.2	0.15	1	1.3	1.25331512153235	1.54807380435168	1.23518321749677	1.22153305416208	1.24870063072445
0.2	0.15	1	1.4	1.34972397703484	1.79539920504692	1.33019731115037	1.31549713525147	1.34475452539556
0.2	0.15	1	1.5	1.44613283253732	2.06104500579366	1.42521140480397	1.40946121634086	1.44080842006667
0.2	0.15	2	1.1	1.07775300019224	1.14421194047282	1.06166435191432	1.04976888271995	1.07244426089077
0.2	0.15	2	1.2	1.17573054566427	1.36170677213294	1.15817929299744	1.14520241751267	1.16993919369902
0.2	0.15	2	1.3	1.27370809113629	1.59811419785046	1.25469423408056	1.2406359523054	1.26743412650727
0.2	0.15	2	1.4	1.37168563660831	1.85343421762539	1.35120917516369	1.33606948709812	1.36492905931552
0.2	0.15	2	1.5	1.46966318208033	2.12766683145772	1.44772411624681	1.43150302189084	1.46242399212377
0.2	0.15	3	1.1	1.08768575817865	1.17043714491315	1.07608023375526	1.06432879885034	1.08548454687933
0.2	0.15	3	1.2	1.18656628164944	1.3929169327892	1.17390570955119	1.16108596238219	1.18416496023199
0.2	0.15	3	1.3	1.28544680512023	1.63474278917622	1.27173118534712	1.25784312591404	1.28284537358466
0.2	0.15	3	1.4	1.38432732859101	1.89591471407419	1.36955666114305	1.35460028944589	1.38152578693733
0.2	0.15	3	1.5	1.4832078520618	2.17643270748313	1.46738213693899	1.45135745297774	1.48020620028999
0.2	0.15	4	1.1	1.09298026567344	1.18799990344594	1.08693627941577	1.07612795351007	1.09422556788519
0.2	0.15	4	1.2	1.19234210800738	1.41381806691087	1.18574866845356	1.17395776746553	1.19370061951112
0.2	0.15	4	1.3	1.29170395034133	1.65927259241623	1.28456105749136	1.27178758142099	1.29317567113704
0.2	0.15	4	1.4	1.39106579267528	1.92436347996202	1.38337344652916	1.36961739537645	1.39265072276297
0.2	0.15	4	1.5	1.49042763500923	2.20909072954824	1.48218583556696	1.46744720933191	1.4921257743889
0.2	0.2	0	1.1	1.01472452883485	1.01953104921755	1.00473677362291	0.990951717953529	1.01981020037831
0.2	0.2	0	1.2	1.10697221327438	1.21332620733329	1.0960764803159	1.08103823776749	1.11252021859452
0.2	0.2	0	1.3	1.19921989771391	1.42397311832865	1.1874161870089	1.17112475758144	1.20523023681072
0.2	0.2	0	1.4	1.29146758215344	1.65147178220364	1.27875589370189	1.2612112773954	1.29794025502693
0.2	0.2	0	1.5	1.38371526659297	1.89582219895826	1.37009560039488	1.35129779720936	1.39065027324314
0.2	0.2	1	1.1	1.04732988070316	1.07547516785519	1.0268733735861	1.01147318931106	1.04212378850964
0.2	0.2	1	1.2	1.14254168803981	1.27990433199295	1.12022549845757	1.10342529743025	1.13686231473779
0.2	0.2	1	1.3	1.23775349537646	1.50210994518617	1.21357762332903	1.19537740554944	1.23160084096594
0.2	0.2	1	1.4	1.33296530271311	1.74209200743485	1.3069297482005	1.28732951366862	1.32633936719408
0.2	0.2	1	1.5	1.42817711004977	1.99985051873898	1.40028187307196	1.37928162178781	1.42107789342223
0.2	0.2	2	1.1	1.07033733358966	1.12266163314402	1.04888580255243	1.03302517695993	1.06325901452102
0.2	0.2	2	1.2	1.16764072755236	1.33606012539454	1.14423905732993	1.12693655668356	1.15991892493202
0.2	0.2	2	1.3	1.26494412151505	1.56801500827553	1.23959231210742	1.22084793640719	1.25657883534302
0.2	0.2	2	1.4	1.36224751547775	1.81852628178701	1.33494556688491	1.31475931613083	1.35323874575403
0.2	0.2	2	1.5	1.45955090944044	2.08759394592896	1.43029882166241	1.40867069585446	1.44989865616503
0.2	0.2	3	1.1	1.08358101090487	1.15738043934458	1.06810697834034	1.05243839846712	1.08064606250577
0.2	0.2	3	1.2	1.18208837553259	1.37737837409602	1.16520761273492	1.14811461650959	1.17888661364266
0.2	0.2	3	1.3	1.2805957401603	1.61650656404325	1.2623082471295	1.24379083455205	1.27712716477955
0.2	0.2	3	1.4	1.37910310478802	1.87476500918625	1.35940888152407	1.33946705259452	1.37536771591644
0.2	0.2	3	1.5	1.47761046941573	2.15215370952504	1.45650951591865	1.43514327063698	1.47360826705332
0.2	0.2	4	1.1	1.09064035423125	1.18070729519362	1.08258170588769	1.06817060468009	1.09230075718025
0.2	0.2	4	1.2	1.18978947734318	1.40513926039571	1.18099822460475	1.16527702328737	1.19160082601482
0.2	0.2	4	1.3	1.28893860045511	1.64908704865885	1.27941474332182	1.26238344189465	1.29090089484939
0.2	0.2	4	1.4	1.38808772356704	1.91255065998305	1.37783126203888	1.35948986050193	1.39020096368396
0.2	0.2	4	1.5	1.48723684667897	2.1955300943683	1.47624778075594	1.45659627910921	1.48950103251853
0.2	0.25	0	1.1	0.993405661043557	0.974452441682573	0.980920967028641	0.963689647441911	0.999762750472882
0.2	0.25	0	1.2	1.08371526659297	1.1596789388619	1.07009560039488	1.05129779720936	1.09065027324314
0.2	0.25	0	1.3	1.17402487214239	1.36101208796987	1.15927023376112	1.1389059469768	1.18153779601341
0.2	0.25	0	1.4	1.2643344776918	1.57845188900648	1.24844486712736	1.22651409674425	1.27242531878367
0.2	0.25	0	1.5	1.35464408324121	1.81199834197173	1.3376195004936	1.3141222465117	1.36331284155393
0.2	0.25	1	1.1	1.03416235087895	1.04304758111179	1.00859171698263	0.989341486638827	1.02765473563705
0.2	0.25	1	1.2	1.12817711004977	1.24131282380247	1.10028187307196	1.07928162178781	1.12107789342223
0.2	0.25	1	1.3	1.22219186922058	1.45681852237928	1.19197202916129	1.1692217569368	1.21450105120742
0.2	0.25	1	1.4	1.31620662839139	1.68956467684224	1.28366218525062	1.25916189208578	1.30792420899261
0.2	0.25	1	1.5	1.41022138756221	1.93955128719135	1.37535234133995	1.34910202723476	1.40134736677779
0.2	0.25	2	1.1	1.06292166698707	1.10130084873869	1.03610725319054	1.01628147119992	1.05407376815128
0.2	0.25	2	1.2	1.15955090944044	1.31063902659811	1.13029882166241	1.10867069585446	1.14989865616503
0.2	0.25	2	1.3	1.25618015189381	1.53818052427139	1.22449039013427	1.20105992050899	1.24572354417878
0.2	0.25	2	1.4	1.35280939434718	1.78392534175854	1.31868195860614	1.29344914516353	1.34154843219253
0.2	0.25	2	1.5	1.44943863680055	2.04787347905954	1.41287352707801	1.38583836981807	1.43737332020628
0.2	0.25	3	1.1	1.07947626363109	1.14438919017286	1.06013372292543	1.0405479980839	1.07580757813221
0.2	0.25	3	1.2	1.17761046941573	1.36191771392472	1.15650951591865	1.13514327063698	1.17360826705332
0.2	0.25	3	1.3	1.27574467520038	1.5983617614811	1.25288530891187	1.22973854319007	1.27140895597443
0.2	0.25	3	1.4	1.37387888098502	1.85372133284198	1.34926110190509	1.32433381574315	1.36920964489554
0.2	0.25	3	1.5	1.47201308676967	2.12799642800738	1.44563689489831	1.41892908829623	1.46701033381665
0.2	0.25	4	1.1	1.08830044278906	1.17343506557414	1.07822713235961	1.06021325585011	1.09037594647532
0.2	0.25	4	1.2	1.18723684667897	1.39648470613782	1.17624778075594	1.15659627910921	1.18950103251853
0.2	0.25	4	1.3	1.28617325056889	1.63892996762008	1.27426842915227	1.25297930236831	1.28862611856174
0.2	0.25	4	1.4	1.3851096544588	1.90077085002093	1.3722890775486	1.34936232562741	1.38775120460495
0.2	0.25	4	1.5	1.48404605834872	2.18200735334035	1.47030972594493	1.44574534888651	1.48687629064816
0.2	0.3	0	1.1	0.972086793252269	0.930389286211844	0.957105160434369	0.936427576930293	0.979715300567458
0.2	0.3	0	1.2	1.06045831991157	1.10724014226864	1.04411472047386	1.02155735665123	1.06878032789177
0.2	0.3	0	1.3	1.14882984657086	1.29946933363472	1.13112428051335	1.10668713637216	1.15784535521609
0.2	0.3	0	1.4	1.23720137323016	1.50707686031009	1.21813384055283	1.1918169160931	1.2469103825404
0.2	0.3	0	1.5	1.32557289988946	1.73006272229475	1.30514340059232	1.27694669581404	1.33597540986472
0.2	0.3	1	1.1	1.02099482105474	1.01110144288553	0.990310060379155	0.967209783966593	1.01318568276446
0.2	0.3	1	1.2	1.11381253205972	1.20329427913649	1.08033824768635	1.05513794614537	1.10529347210668
0.2	0.3	1	1.3	1.2066302430647	1.41219953593102	1.17036643499355	1.14306610832415	1.1974012614489
0.2	0.3	1	1.4	1.29944795406967	1.63781721326912	1.26039462230074	1.23099427050294	1.28950905079113
0.2	0.3	1	1.5	1.39226566507465	1.88014731115077	1.35042280960794	1.31892243268172	1.38161684013335
0.2	0.3	2	1.1	1.05550600038449	1.08012958725682	1.02332870382865	0.999537765439901	1.04488852178153
0.2	0.3	2	1.2	1.15146109132853	1.28544347574365	1.11635858599489	1.09040483502535	1.13987838739803
0.2	0.3	2	1.3	1.24741618227258	1.50861074583804	1.20938846816113	1.18127190461079	1.23486825301454
0.2	0.3	2	1.4	1.34337127321662	1.74963139753997	1.30241835032737	1.27213897419624	1.32985811863104
0.2	0.3	2	1.5	1.43932636416067	2.00850543084946	1.39544823249361	1.36300604378168	1.42484798424754
0.2	0.3	3	1.1	1.07537151635731	1.13146339739799	1.05216046751051	1.02865759770068	1.07096909375866
0.2	0.3	3	1.2	1.17313256329888	1.3465349522753	1.14781141910238	1.12217192476438	1.16832992046399
0.2	0.3	3	1.3	1.27089361024045	1.58030838148976	1.24346237069424	1.21568625182808	1.26569074716932
0.2	0.3	3	1.4	1.36865465718203	1.83278368504138	1.33911332228611	1.30920057889178	1.36305157387465
0.2	0.3	3	1.5	1.4664157041236	2.10396086293015	1.43476427387797	1.40271490595548	1.46041240057999
0.2	0.3	4	1.1	1.08596053134687	1.16618321458752	1.07387255883154	1.05225590702013	1.08845113577038
0.2	0.3	4	1.2	1.18468421601477	1.38785440413721	1.17149733690713	1.14791553493105	1.18740123902223
0.2	0.3	4	1.3	1.28340790068266	1.62880134929992	1.26912211498272	1.24357516284197	1.28635134227409
0.2	0.3	4	1.4	1.38213158535056	1.88902405007565	1.36674689305832	1.3392347907529	1.38530144552594
0.2	0.3	4	1.5	1.48085527001846	2.16852250646439	1.46437167113391	1.43489441866382	1.48425154877779
0.2	0.35	0	1.1	0.95076792546098	0.887341582805368	0.933289353840097	0.909165506418676	0.959667850662035
0.2	0.35	0	1.2	1.03720137323016	1.0560098175535	1.01813384055283	0.991816916093101	1.0469103825404
0.2	0.35	0	1.3	1.12363482099934	1.2393448553232	1.10297832726557	1.07446832576753	1.13415291441877
0.2	0.35	0	1.4	1.21006826876852	1.43734669611448	1.18782281397831	1.15711973544195	1.22139544629713
0.2	0.35	0	1.5	1.2965017165377	1.65001533992734	1.27266730069104	1.23977114511638	1.3086379781755
0.2	0.35	1	1.1	1.00782729123053	0.979636753176382	0.97202840377568	0.945078081294358	0.998716629891866
0.2	0.35	1	1.2	1.09944795406967	1.16584869799503	1.06039462230074	1.03099427050294	1.08950905079113
0.2	0.35	1	1.3	1.19106861690881	1.36825298584139	1.1487608408258	1.11691045971151	1.18030147169039
0.2	0.35	1	1.4	1.28268927974795	1.58684961671546	1.23712705935087	1.20282664892009	1.27109389258965
0.2	0.35	1	1.5	1.37430994258709	1.82163859061724	1.32549327787593	1.28874283812867	1.36188631348891
0.2	0.35	2	1.1	1.0480903337819	1.05914784869842	1.01055015446676	0.982794059679884	1.03570327541179
0.2	0.35	2	1.2	1.14337127321662	1.26047347283117	1.10241835032737	1.07213897419624	1.12985811863104
0.2	0.35	2	1.3	1.23865221265134	1.47930567297547	1.19428654618799	1.16148388871259	1.22401296185029
0.2	0.35	2	1.4	1.33393315208606	1.71564444913132	1.2861547420486	1.25082880322894	1.31816780506955
0.2	0.35	2	1.5	1.42921409152078	1.96948980129871	1.37802293790921	1.3401737177453	1.4123226482888
0.2	0.35	3	1.1	1.07126676908352	1.11860306101999	1.0441872120956	1.01676719731746	1.0661306093851
0.2	0.35	3	1.2	1.16865465718203	1.33123008914775	1.13911332228611	1.10920057889178	1.16305157387465
0.2	0.35	3	1.3	1.26604254528053	1.56234642406924	1.23403943247662	1.20163396046609	1.25997253836421
0.2	0.35	3	1.4	1.36343043337903	1.81195206578444	1.32896554266713	1.29406734204041	1.35689350285376
0.2	0.35	3	1.5	1.46081832147753	2.08004701429336	1.42389165285763	1.38650072361472	1.45381446734332
0.2	0.35	4	1.1	1.08362061990468	1.15895174223374	1.06951798530346	1.04429855819015	1.08652632506544
0.2	0.35	4	1.2	1.18213158535056	1.37924835439387	1.16674689305832	1.1392347907529	1.18530144552594
0.2	0.35	4	1.3	1.28064255079644	1.61870119369836	1.26397580081318	1.23417102331564	1.28407656598643
0.2	0.35	4	1.4	1.37915351624232	1.87731026014721	1.36120470856804	1.32910725587838	1.38285168644693
0.2	0.35	4	1.5	1.4776644816882	2.15507555374042	1.4584336163229	1.42404348844112	1.48162680690742
0.2	0.4	0	1.1	0.929449057669692	0.845309331463144	0.909473547245825	0.881903435907058	0.939620400756611
0.2	0.4	0	1.2	1.01394442654875	1.00598796471647	0.99215296063181	0.962076475534972	1.02504043718903
0.2	0.4	0	1.3	1.09843979542782	1.1806386530353	1.07483237401779	1.04224951516289	1.11046047362145
0.2	0.4	0	1.4	1.18293516430688	1.36926139641964	1.15751178740378	1.1224225547908	1.19588051005387
0.2	0.4	0	1.5	1.26743053318594	1.57185619486948	1.24019120078976	1.20259559441871	1.28130054648629
0.2	0.4	1	1.1	0.994659761406323	0.948653511984363	0.953746747172206	0.922946378622123	0.984247577019275
0.2	0.4	1	1.2	1.08508337607963	1.12897608037809	1.04045099691513	1.0068505948605	1.07372462947557
0.2	0.4	1	1.3	1.17550699075293	1.32497887211039	1.12715524665806	1.09075481109887	1.16320168193187
0.2	0.4	1	1.4	1.26593060542623	1.53666188718128	1.21385949640099	1.17465902733725	1.25267873438817
0.2	0.4	1	1.5	1.35635422009953	1.76402512559076	1.30056374614392	1.25856324357562	1.34215578684447
0.2	0.4	2	1.1	1.04067466717932	1.03835563306348	0.997771605104865	0.966050353919868	1.02651802904204
0.2	0.4	2	1.2	1.13528145510471	1.23572901786067	1.08847811465985	1.05387311336713	1.11983784986404
0.2	0.4	2	1.3	1.2298882430301	1.4502653056837	1.17918462421484	1.14169587281439	1.21315767068605
0.2	0.4	2	1.4	1.3244950309555	1.68196449653258	1.26989113376983	1.22951863226165	1.30647749150805
0.2	0.4	2	1.5	1.41910181888089	1.93082659040729	1.36059764332482	1.31734139170891	1.39979731233006
0.2	0.4	3	1.1	1.06716202180974	1.10580818103883	1.03621395668068	1.00487679693424	1.06129212501154
0.2	0.4	3	1.2	1.16417675106517	1.31600312454208	1.13041522546984	1.09622923301918	1.15777322728532
0.2	0.4	3	1.3	1.2611914803206	1.54447588921953	1.22461649425899	1.18758166910411	1.25425432955909
0.2	0.4	3	1.4	1.35820620957604	1.79122647507117	1.31881776304814	1.27893410518904	1.35073543183287
0.2	0.4	3	1.5	1.45522093883147	2.056254882097	1.4130190318373	1.37028654127397	1.44721653410665
0.2	0.4	4	1.1	1.08128070846249	1.15174064851281	1.06516341177538	1.03634120936018	1.08460151436051
0.2	0.4	4	1.2	1.17957895468636	1.37066655690781	1.16199644920951	1.13055404657474	1.18320165202964
0.2	0.4	4	1.3	1.27787720091022	1.60862950081541	1.25882948664363	1.2247668837893	1.28180178969878
0.2	0.4	4	1.4	1.37617544713408	1.86562948023563	1.35566252407776	1.31897972100386	1.38040192736792
0.2	0.4	4	1.5	1.47447369335795	2.14166649516845	1.45249556151188	1.41319255821842	1.47900206503706
0.2	0.45	0	1.1	0.908130189878403	0.804292532185173	0.885657740651553	0.85464136539544	0.919572950851187
0.2	0.45	0	1.2	0.990687479867349	0.957174583757561	0.966172080710785	0.932336034976843	1.00317049183766
0.2	0.45	0	1.3	1.07324476985629	1.12335072677103	1.04668642077002	1.01003070455825	1.08676803282413
0.2	0.45	0	1.4	1.15580205984524	1.30282096122557	1.12720076082925	1.08772537413965	1.1703655738106
0.2	0.45	0	1.5	1.23835934983419	1.49558528712119	1.20771510088848	1.16542004372105	1.25396311479707
0.2	0.45	1	1.1	0.981492231582113	0.918151719309468	0.935465090568732	0.900814675949889	0.969778524146684
0.2	0.45	1	1.2	1.07071879808958	1.09267642628565	1.02050737152953	0.98270691921806	1.05794020816002
0.2	0.45	1	1.3	1.15994536459704	1.28237719473802	1.10554965249032	1.06459916248623	1.14610189217335
0.2	0.45	1	1.4	1.24917193110451	1.48725402466658	1.19059193345111	1.1464914057544	1.23426357618669
0.2	0.45	1	1.5	1.33839849761197	1.70730691607132	1.27563421441191	1.22838364902258	1.32242526020002
0.2	0.45	2	1.1	1.03325900057673	1.01775294035201	0.984993055742972	0.949306648159851	1.0173327826723
0.2	0.45	2	1.2	1.1271916369928	1.21121011083214	1.07453787899233	1.03560725253802	1.10981758109705
0.2	0.45	2	1.3	1.22112427340887	1.42148964396272	1.16408270224169	1.12190785691619	1.2023023795218
0.2	0.45	2	1.4	1.31505690982493	1.64859153974374	1.25362752549106	1.20820846129436	1.29478717794656
0.2	0.45	2	1.5	1.408989546241	1.89251579817522	1.34317234874042	1.29450906567252	1.38727197637131
0.2	0.45	3	1.1	1.06305727453596	1.09307875745453	1.02824070126577	0.992986396551024	1.05645364063798
0.2	0.45	3	1.2	1.15969884494832	1.30085405845829	1.12171712865357	1.08325788714657	1.15249488069598
0.2	0.45	3	1.3	1.25634041536068	1.52669677694063	1.21519355604136	1.17352937774212	1.24853612075398
0.2	0.45	3	1.4	1.35298198577304	1.77060691290156	1.30866998342916	1.26380086833767	1.34457736081198
0.2	0.45	3	1.5	1.4496235561854	2.03258446634107	1.40214641081696	1.35407235893322	1.44061860086998
0.2	0.45	4	1.1	1.0789407970203	1.14454993342473	1.0608088382473	1.0283838605302	1.08267670365557
0.2	0.45	4	1.2	1.17702632402215	1.36210901167902	1.15724600536069	1.12187330239658	1.18110185853335
0.2	0.45	4	1.3	1.275111851024	1.59858627065107	1.25368317247409	1.21536274426296	1.27952701341113
0.2	0.45	4	1.4	1.37319737802584	1.85398171034088	1.35012033958748	1.30885218612934	1.37795216828891
0.2	0.45	4	1.5	1.47128290502769	2.12829533074846	1.44655750670087	1.40234162799572	1.47637732316669
0.2	0.5	0	1.1	0.886811322087115	0.764291184971454	0.861841934057281	0.827379294883822	0.899525500945763
0.2	0.5	0	1.2	0.967430533185943	0.909569674676771	0.940191200789762	0.902595594418715	0.981300546486287
0.2	0.5	0	1.3	1.04804974428477	1.06748107653038	1.01854046752224	0.977811893953608	1.06307559202681
0.2	0.5	0	1.4	1.1286689553836	1.23802539053227	1.09688973425472	1.0530281934885	1.14485063756734
0.2	0.5	0	1.5	1.20928816648243	1.42120261668245	1.1752390009872	1.12824449302339	1.22662568310786
0.2	0.5	1	1.1	0.968324701757903	0.888131375151698	0.917183433965258	0.878682973277654	0.955309471274093
0.2	0.5	1	1.2	1.05635422009953	1.05694973571772	1.00056374614392	0.958563243575623	1.04215578684447
0.2	0.5	1	1.3	1.14438373844116	1.24044795372427	1.08394405832258	1.03844351387359	1.12900210241484
0.2	0.5	1	1.4	1.23241325678279	1.43862602917135	1.16732437050124	1.11832378417156	1.21584841798521
0.2	0.5	1	1.5	1.32044277512441	1.65148396205894	1.2507046826799	1.19820405446953	1.30269473355558
0.2	0.5	2	1.1	1.02584333397415	0.997339770563998	0.972214506381081	0.932562942399835	1.00814753630255
0.2	0.5	2	1.2	1.11910181888089	1.18691675174558	1.06059764332482	1.01734139170891	1.09979731233006
0.2	0.5	2	1.3	1.21236030378763	1.39297868781253	1.14898078026855	1.10211984101799	1.19144708835756
0.2	0.5	2	1.4	1.30561878869437	1.61552557876482	1.23736391721228	1.18689829032706	1.28309686438506
0.2	0.5	2	1.5	1.39887727360111	1.85455742460247	1.32574705415602	1.27167673963614	1.37474664041257
0.2	0.5	3	1.1	1.05895252726218	1.08041479026709	1.02026744585086	0.981095996167805	1.05161515626443
0.2	0.5	3	1.2	1.15522093883147	1.28578289089637	1.1130190318373	1.07028654127397	1.14721653410665
0.2	0.5	3	1.3	1.25148935040076	1.50900908723255	1.20577061782374	1.15947708638013	1.24281791194887
0.2	0.5	3	1.4	1.34775776197004	1.75009337927562	1.29852220381018	1.2486676314863	1.33841928979109
0.2	0.5	3	1.5	1.44402617353933	2.00903576702558	1.39127378979662	1.33785817659246	1.43402066763331
0.2	0.5	4	1.1	1.07660088557812	1.1373795969695	1.05645426471923	1.02042651170022	1.08075189295063
0.2	0.5	4	1.2	1.17447369335795	1.3535757187075	1.15249556151188	1.11319255821842	1.17900206503705
0.2	0.5	4	1.3	1.27234650113777	1.58857150320533	1.24853685830454	1.20595860473662	1.27725223712348
0.2	0.5	4	1.4	1.3702193089176	1.84236695046299	1.3445781550972	1.29872465125483	1.3755024092099
0.2	0.5	4	1.5	1.46809211669743	2.11496206048047	1.44061945188985	1.39149069777303	1.47375258129632
0.2	0.55	0	1.1	0.865492454295826	0.725305289821987	0.83802612746301	0.800117224372204	0.87947805104034
0.2	0.55	0	1.2	0.944173586504538	0.8631732374741	0.914210320868738	0.872855153860587	0.959430601134916
0.2	0.55	0	1.3	1.02285471871325	1.01302970231335	0.990394514274466	0.945593083348969	1.03938315122949
0.2	0.55	0	1.4	1.10153585092196	1.17487468433975	1.06657870768019	1.01833101283735	1.11933570132407
0.2	0.55	0	1.5	1.18021698313067	1.34870818355328	1.14276290108592	1.09106894232573	1.19928825141864
0.2	0.55	1	1.1	0.955157171933694	0.858592479511052	0.898901777361783	0.85655127060542	0.940840418401503
0.2	0.55	1	1.2	1.04198964210948	1.02179600867431	0.980620120758309	0.934419567933185	1.02637136552891
0.2	0.55	1	1.3	1.12882211228527	1.19919114906915	1.06233846415483	1.01228786526095	1.11190231265632
0.2	0.55	1	1.4	1.21565458246106	1.39077790069559	1.14405680755136	1.09015616258872	1.19743325978373
0.2	0.55	1	1.5	1.30248705263686	1.59655626355361	1.22577515094789	1.16802445991648	1.28296420691114
0.2	0.55	2	1.1	1.01842766737156	0.977116123699454	0.959435957019189	0.915819236639818	0.998962289932806
0.2	0.55	2	1.2	1.11101200076898	1.162848940601	1.0466574076573	0.999075530879802	1.08977704356306
0.2	0.55	2	1.3	1.20359633416639	1.36473243723312	1.1338788582954	1.08233182511979	1.18059179719332
0.2	0.55	2	1.4	1.29618066756381	1.58276661359581	1.22110030893351	1.16558811935977	1.27140655082357
0.2	0.55	2	1.5	1.38876500096122	1.81695146968907	1.30832175957162	1.24884441359975	1.36222130445383
0.2	0.55	3	1.1	1.0548477799884	1.0678162794765	1.01229419043594	0.969205595784586	1.04677667189087
0.2	0.55	3	1.2	1.15074303271461	1.27078962185633	1.10432093502103	1.05731519540137	1.14193818751731
0.2	0.55	3	1.3	1.24663828544083	1.49141282009528	1.19634767960611	1.14542479501815	1.23709970314375
0.2	0.55	3	1.4	1.34253353816705	1.72968587419334	1.2883744241912	1.23353439463493	1.3322612187702
0.2	0.55	3	1.5	1.43842879089327	1.98560878415052	1.38040116877628	1.32164399425171	1.42742273439664
0.2	0.55	4	1.1	1.07426097413593	1.13022963914711	1.05209969119115	1.01246916287024	1.0788270822457
0.2	0.55	4	1.2	1.17192106269374	1.34506667799326	1.14774511766307	1.10451181404026	1.17690227154076
0.2	0.55	4	1.3	1.26958115125155	1.5785851984782	1.24339054413499	1.19655446521029	1.27497746083582
0.2	0.55	4	1.4	1.36724123980936	1.83078520060193	1.33903597060692	1.28859711638031	1.37305265013089
0.2	0.55	4	1.5	1.46490132836717	2.10166668436446	1.43468139707884	1.38063976755033	1.47112783942595
0.2	0.6	0	1.1	0.844173586504538	0.687334846736773	0.814210320868738	0.772855153860587	0.859430601134916
0.2	0.6	0	1.2	0.920916639823132	0.817985272149548	0.888229440947714	0.843114713302458	0.937560655783545
0.2	0.6	0	1.3	0.997659693141726	0.959996604119955	0.96224856102669	0.91337427274433	1.01569071043217
0.2	0.6	0	1.4	1.07440274646032	1.113368842648	1.03626768110567	0.983633832186201	1.0938207650808
0.2	0.6	0	1.5	1.15114579977891	1.27810198773367	1.11028680118464	1.05389339162807	1.17195081972943
0.2	0.6	1	1.1	0.941989642109484	0.82953503238753	0.880620120758309	0.834419567933185	0.926371365528912
0.2	0.6	1	1.2	1.02762506411944	0.987215245155408	0.960676495372701	0.910275892290747	1.01058694421336
0.2	0.6	1	1.3	1.11326048612939	1.15860678077267	1.04073286998709	0.98613221664831	1.09480252289781
0.2	0.6	1	1.4	1.19889590813934	1.34370963923931	1.12078924460148	1.06198854100587	1.17901810158225
0.2	0.6	1	1.5	1.2845313301493	1.54252382055532	1.20084561921588	1.13784486536343	1.2632336802667
0.2	0.6	2	1.1	1.01101200076898	0.957081999758376	0.946657407657297	0.899075530879802	0.989777043563061
0.2	0.6	2	1.2	1.10292218265707	1.1390066773984	1.03271717198978	0.980809670050693	1.07975677479607
0.2	0.6	2	1.3	1.19483236454515	1.33675089222451	1.11877693632226	1.06254380922158	1.16973650602907
0.2	0.6	2	1.4	1.28674254643324	1.55031464423671	1.20483670065474	1.14427794839247	1.25971623726208
0.2	0.6	2	1.5	1.37865272832133	1.779697933435	1.29089646498722	1.22601208756337	1.34969596849508
0.2	0.6	3	1.1	1.05074303271461	1.05528322508277	1.00432093502103	0.957315195401366	1.04193818751731
0.2	0.6	3	1.2	1.14626512659776	1.25587425133817	1.09562283820476	1.04434384952876	1.13665984092798
0.2	0.6	3	1.3	1.24178722048091	1.47390797552883	1.18692474138849	1.13137250365616	1.23138149433864
0.2	0.6	3	1.4	1.33730931436405	1.70938439765473	1.27822664457222	1.21840115778356	1.32610314774931
0.2	0.6	3	1.5	1.4328314082472	1.96230351771589	1.36952854775595	1.30542981191095	1.42082480115997
0.2	0.6	4	1.1	1.07192106269374	1.12310005995758	1.04774511766307	1.00451181404026	1.07690227154076
0.2	0.6	4	1.2	1.16936843202953	1.33658188953629	1.14299467381426	1.09583106986211	1.17480247804447
0.2	0.6	4	1.3	1.26681580136533	1.56862735646967	1.23824422996545	1.18715032568395	1.27270268454817
0.2	0.6	4	1.4	1.36426317070112	1.81923646075773	1.33349378611664	1.27846958150579	1.37060289105188
0.2	0.6	4	1.5	1.46171054003692	2.08840920240045	1.42874334226782	1.36978883732763	1.46850309755558
0.2	0.65	0	1.1	0.822854718713249	0.650379855715811	0.790394514274466	0.745593083348969	0.839383151229492
0.2	0.65	0	1.2	0.897659693141726	0.774005778703114	0.86224856102669	0.81337427274433	0.915690710432174
0.2	0.65	0	1.3	0.972464667570203	0.908381781950182	0.934102607778914	0.881155462139691	0.991998269634855
0.2	0.65	0	1.4	1.04726964199868	1.05350786545702	1.00595665453114	0.948936651535051	1.06830582883754
0.2	0.65	0	1.5	1.12207461642716	1.20938402922361	1.07781070128336	1.01671784093041	1.14461338804022
0.2	0.65	1	1.1	0.928822112285274	0.800959033781133	0.862338464154835	0.812287865260951	0.911902312656321
0.2	0.65	1	1.2	1.01326048612939	0.953207445161018	0.940732869987093	0.88613221664831	0.994802522897805
0.2	0.65	1	1.3	1.09769885997351	1.11869484883481	1.01912727581935	0.959976568035669	1.07770273313929
0.2	0.65	1	1.4	1.18213723381762	1.2974212448025	1.09752168165161	1.03382091942303	1.16060294338077
0.2	0.65	1	1.5	1.26657560766174	1.48938663306409	1.17591608748387	1.10766527081039	1.24350315362226
0.2	0.65	2	1.1	1.00359633416639	0.937237398740763	0.933878858295405	0.882331825119785	0.980591797193316
0.2	0.65	2	1.2	1.09483236454515	1.11538996213777	1.01877693632226	0.962543809221584	1.06973650602907
0.2	0.65	2	1.3	1.18606839492392	1.30903405278669	1.10367501434911	1.04275579332338	1.15888121486483
0.2	0.65	2	1.4	1.27730442530268	1.51816967068752	1.18857309237597	1.12296777742518	1.24802592370058
0.2	0.65	2	1.5	1.36854045568144	1.74279681584026	1.27347117040282	1.20317976152698	1.33717063253634
0.2	0.65	3	1.1	1.04663828544083	1.04281562708589	0.996347679606112	0.945424795018147	1.03709970314375
0.2	0.65	3	1.2	1.14178722048091	1.24103677934189	1.08692474138849	1.03137250365616	1.13138149433864
0.2	0.65	3	1.3	1.23693615552098	1.45649455353319	1.17750180317086	1.11732021229417	1.22566328553353
0.2	0.65	3	1.4	1.33208509056106	1.68918894965979	1.26807886495323	1.20326792093219	1.31994507672841
0.2	0.65	3	1.5	1.42723402560113	1.9391199677217	1.35865592673561	1.2892156295702	1.4142268679233
0.2	0.65	4	1.1	1.06958115125155	1.11599085940089	1.04339054413499	0.996554465210286	1.07497746083582
0.2	0.65	4	1.2	1.16681580136533	1.3281213533366	1.13824422996545	1.08715032568395	1.17270268454817
0.2	0.65	4	1.3	1.26405045147911	1.55869797717975	1.2330979157959	1.17774618615761	1.27042790826052
0.2	0.65	4	1.4	1.36128510159288	1.80772073093037	1.32795160162636	1.26834204663127	1.36815313197287
0.2	0.65	4	1.5	1.45851975170666	2.07518961458843	1.42280528745681	1.35893790710494	1.46587835568521
0.2	0.7	0	1.1	0.80153585092196	0.614440316759101	0.766578707680194	0.718331012837351	0.819335701324069
0.2	0.7	0	1.2	0.874402746460321	0.731234757134798	0.836267681105666	0.783633832186201	0.893820765080802
0.2	0.7	0	1.3	0.94726964199868	0.858185235804034	0.905956654531138	0.848936651535051	0.968305828837536
0.2	0.7	0	1.4	1.02013653753704	0.995291752766808	0.975645627956611	0.914239470883901	1.04279089259427
0.2	0.7	0	1.5	1.0930034330754	1.14255430802312	1.04533460138208	0.979542290232751	1.117275956351
0.2	0.7	1	1.1	0.915654582461065	0.772864483691861	0.844056807551361	0.790156162588716	0.897433259783731
0.2	0.7	1	1.2	0.998895908139343	0.91977260869114	0.920789244601484	0.861988541005872	0.979018101582252
0.2	0.7	1	1.3	1.08213723381762	1.07945535325557	0.997521681651608	0.933820919423028	1.06060294338077
0.2	0.7	1	1.4	1.1653785594959	1.25191271738516	1.07425411870173	1.00565329784018	1.14218778517929
0.2	0.7	1	1.5	1.24861988517418	1.43714470107991	1.15098655575186	1.07748567625734	1.22377262697781
0.2	0.7	2	1.1	0.996180667563806	0.917582320646615	0.921100308933513	0.865588119359769	0.971406550823571
0.2	0.7	2	1.2	1.08674254643324	1.09199879481911	1.00483670065474	0.944277948392475	1.05971623726208
0.2	0.7	2	1.3	1.17730442530268	1.28158191891965	1.08857309237597	1.02296777742518	1.14802592370058
0.2	0.7	2	1.4	1.26786630417212	1.48633169294824	1.1723094840972	1.10165760645789	1.23633561013909
0.2	0.7	2	1.5	1.35842818304155	1.70624811690486	1.25604587581843	1.18034743549059	1.3246452965776
0.2	0.7	3	1.1	1.04253353816705	1.03041348548587	0.988374424191197	0.933534394634927	1.0322612187702
0.2	0.7	3	1.2	1.13730931436405	1.22627720586748	1.07822664457222	1.01840115778356	1.12610314774931
0.2	0.7	3	1.3	1.23208509056106	1.43917255410836	1.16807886495323	1.10326792093219	1.21994507672841
0.2	0.7	3	1.4	1.32686086675806	1.66909953020851	1.25793108533425	1.18813468408082	1.31378700570752
0.2	0.7	3	1.5	1.42163664295507	1.91605813416794	1.34778330571527	1.27300144722945	1.40762893468663
0.2	0.7	4	1.1	1.06724123980936	1.10890203747705	1.03903597060692	0.988597116380308	1.07305265013089
0.2	0.7	4	1.2	1.16426317070112	1.31968506939418	1.13349378611664	1.07846958150579	1.17060289105188
0.2	0.7	4	1.3	1.26128510159288	1.54879706060844	1.22795160162636	1.16834204663127	1.26815313197287
0.2	0.7	4	1.4	1.35830703248464	1.79623801111985	1.32240941713607	1.25821451175676	1.36570337289386
0.2	0.7	4	1.5	1.4553289633764	2.0620079209284	1.41686723264579	1.34808697688224	1.46325361381485
0.2	0.75	0	1.1	0.780216983130672	0.579516229866644	0.742762901085922	0.691068942325733	0.799288251418645
0.2	0.75	0	1.2	0.851145799778915	0.689672207444601	0.810286801184643	0.753893391628073	0.871950819729431
0.2	0.75	0	1.3	0.922074616427158	0.809406965681511	0.877810701283363	0.816717840930412	0.944613388040217
0.2	0.75	0	1.4	0.993003433075401	0.938720504577374	0.945334601382083	0.879542290232752	1.017275956351
0.2	0.75	0	1.5	1.06393224972364	1.07761282413219	1.0128585014808	0.942366739535091	1.08993852466179
0.2	0.75	1	1.1	0.902487052636855	0.745251382119712	0.825775150947886	0.768024459916481	0.88296420691114
0.2	0.75	1	1.2	0.984531330149297	0.886910735745773	0.900845619215876	0.837844865363434	0.963233680266698
0.2	0.75	1	1.3	1.06657560766174	1.04088829403497	0.975916087483866	0.907665270810387	1.04350315362226
0.2	0.75	1	1.4	1.14861988517418	1.2071840569873	1.05098655575186	0.97748567625734	1.12377262697781
0.2	0.75	1	1.5	1.23066416268662	1.38579802460277	1.12605702401984	1.04730608170429	1.20404210033337
0.2	0.75	2	1.1	0.988765000961221	0.898116765475931	0.908321759571621	0.848844413599752	0.962221304453826
0.2	0.75	2	1.2	1.07865272832133	1.06883317544243	0.990896464987223	0.926012087563366	1.04969596849508
0.2	0.75	2	1.3	1.16854045568144	1.25439449062341	1.07347117040282	1.00317976152698	1.13717063253634
0.2	0.75	2	1.4	1.25842818304155	1.45480071101886	1.15604587581843	1.08034743549059	1.2246452965776
0.2	0.75	2	1.5	1.34831591040166	1.6700518366288	1.23862058123403	1.15751510945421	1.31211996061885
0.2	0.75	3	1.1	1.03842879089327	1.0180768002827	0.980401168776283	0.921643994251708	1.02742273439664
0.2	0.75	3	1.2	1.1328314082472	1.21159553091495	1.06952854775595	1.00542981191095	1.12082480115997
0.2	0.75	3	1.3	1.22723402560113	1.42194197725435	1.15865592673561	1.0892156295702	1.2142268679233
0.2	0.75	3	1.4	1.32163664295507	1.6491161393009	1.24778330571527	1.17300144722945	1.30762893468663
0.2	0.75	3	1.5	1.416039260309	1.89311801705461	1.33691068469493	1.25678726488869	1.40103100144996
0.2	0.75	4	1.1	1.06490132836717	1.10183359418606	1.03468139707884	0.98063976755033	1.07112783942595
0.2	0.75	4	1.2	1.16171054003692	1.31127303770903	1.12874334226782	1.06978883732763	1.16850309755558
0.2	0.75	4	1.3	1.25851975170666	1.53892460675574	1.22280528745681	1.15893790710494	1.26587835568521
0.2	0.75	4	1.4	1.3553289633764	1.78478830132618	1.31686723264579	1.24808697688224	1.36325361381485
0.2	0.75	4	1.5	1.45213817504615	2.04886412142036	1.41092917783478	1.33723604665954	1.46062887194448
0.2	0.8	0	1.1	0.758898115339383	0.545607595038439	0.71894709449165	0.663806871814115	0.779240801513221
0.2	0.8	0	1.2	0.827888853097509	0.649318129632522	0.784305921263619	0.724152951069944	0.85008087437806
0.2	0.8	0	1.3	0.896879590855635	0.762046971582613	0.849664748035587	0.784499030325773	0.920920947242898
0.2	0.8	0	1.4	0.96587032861376	0.883794120888711	0.915023574807555	0.844845109581602	0.991761020107736
0.2	0.8	0	1.5	1.03486106637189	1.01455957755082	0.980382401579523	0.90519118883743	1.06260109297257
0.2	0.8	1	1.1	0.889319522812645	0.718119729064688	0.807493494344412	0.745892757244247	0.868495154038549
0.2	0.8	1	1.2	0.97016675215925	0.854621826324918	0.880901993830268	0.813701189720997	0.947449258951145
0.2	0.8	1	1.3	1.05101398150585	1.00299367117299	0.954310493316123	0.881509622197746	1.02640336386374
0.2	0.8	1	1.4	1.13186121085246	1.16323526360892	1.02771899280198	0.949318054674496	1.10535746877634
0.2	0.8	1	1.5	1.21270844019906	1.33534660363268	1.10112749228783	1.01712648715125	1.18431157368893
0.2	0.8	2	1.1	0.981349334358636	0.878840733228713	0.895543210209729	0.832100707839736	0.953036058084081
0.2	0.8	2	1.2	1.07056291020942	1.04589310400773	0.976956229319704	0.907746226734257	1.03967569972809
0.2	0.8	2	1.3	1.15977648606021	1.22747176789795	1.05836924842968	0.983391745628779	1.1263153413721
0.2	0.8	2	1.4	1.24899006191099	1.4235767248994	1.13978226753966	1.0590372645233	1.2129549830161
0.2	0.8	2	1.5	1.33820363776178	1.63420797501207	1.22119528664963	1.13468278341782	1.29959462466011
0.2	0.8	3	1.1	1.03432404361948	1.00580557147639	0.972427913361368	0.909753593868488	1.02258425002308
0.2	0.8	3	1.2	1.12835350213035	1.1969917544843	1.06083045093967	0.992458466038351	1.11554645457064
0.2	0.8	3	1.3	1.22238296064121	1.40480282297115	1.14923298851798	1.07516333820821	1.20850865911819
0.2	0.8	3	1.4	1.31641241915207	1.62923877693696	1.23763552609629	1.15786821037808	1.30147086366574
0.2	0.8	3	1.5	1.41044187766293	1.87029961638171	1.32603806367459	1.24057308254794	1.39443306821329
0.2	0.8	4	1.1	1.06256141692499	1.09478552952792	1.03032682355076	0.972682418720351	1.06920302872101
0.2	0.8	4	1.2	1.15915790937271	1.30288525828116	1.12399289841901	1.06110809314947	1.16640330405929
0.2	0.8	4	1.3	1.25575440182044	1.52908061562164	1.21765897328726	1.1495337675786	1.26360357939756
0.2	0.8	4	1.4	1.35235089426816	1.77337160154935	1.31132504815551	1.23795944200772	1.36080385473584
0.2	0.8	4	1.5	1.44894738671589	2.03575821606431	1.40499112302377	1.32638511643684	1.45800413007411
0.2	0.85	0	1.1	0.737579247548095	0.512714412274486	0.695131287897378	0.636544801302498	0.759193351607798
0.2	0.85	0	1.2	0.804631906416103	0.610172523698562	0.758325041342595	0.694412510511816	0.828210929026688
0.2	0.85	0	1.3	0.871684565284112	0.71610525350734	0.821518794787811	0.752280219721134	0.897228506445579
0.2	0.85	0	1.4	0.938737224152121	0.830512601700821	0.884712548233027	0.810147928930452	0.96624608386447
0.2	0.85	0	1.5	1.00578988302013	0.953394568279003	0.947906301678243	0.86801563813977	1.03526366128336
0.2	0.85	1	1.1	0.876151992988436	0.691469524526789	0.789211837740938	0.723761054572012	0.854026101165959
0.2	0.85	1	1.2	0.955802174169203	0.822905880428575	0.86095836844466	0.789557514078559	0.931664837635591
0.2	0.85	1	1.3	1.03545235534997	0.965771484669647	0.932704899148381	0.855353973585106	1.00930357410522
0.2	0.85	1	1.4	1.11510253653074	1.12006633725	1.0044514298521	0.921150433091652	1.08694231057486
0.2	0.85	1	1.5	1.1947527177115	1.28579043816965	1.07619796055582	0.986946892598199	1.16458104704449
0.2	0.85	2	1.1	0.97393366775605	0.85975422390496	0.882764660847837	0.815357002079719	0.943850811714336
0.2	0.85	2	1.2	1.06247309209751	1.02317858051499	0.963015993652186	0.889480365905148	1.02965543096109
0.2	0.85	2	1.3	1.15101251643897	1.20081375074329	1.04326732645653	0.963603729730577	1.11546005020785
0.2	0.85	2	1.4	1.23955194078043	1.39265973458985	1.12351865926088	1.03772709355601	1.20126466945461
0.2	0.85	2	1.5	1.32809136512189	1.59871653205468	1.20376999206523	1.11185045738144	1.28706928870137
0.2	0.85	3	1.1	1.0302192963457	0.993599799066931	0.964454657946454	0.897863193485269	1.01774576564952
0.2	0.85	3	1.2	1.12387559601349	1.18246587657552	1.0521323541234	0.979487120165748	1.1102681079813
0.2	0.85	3	1.3	1.21753189568128	1.38775509125877	1.13981005030035	1.06111104684623	1.20279045031307
0.2	0.85	3	1.4	1.31118819534908	1.60946744311668	1.22748774647731	1.14273497352671	1.29531279264485
0.2	0.85	3	1.5	1.40484449501687	1.84760293214925	1.31516544265426	1.22435890020718	1.38783513497662
0.2	0.85	4	1.1	1.0602215054828	1.08775784350262	1.02597225002268	0.964725069890373	1.06727821801608
0.2	0.85	4	1.2	1.15660527870851	1.29452173111056	1.1192424545702	1.05242734897132	1.16430351056299
0.2	0.85	4	1.3	1.25298905193422	1.51926508720614	1.21251265911772	1.14012962805226	1.26132880310991
0.2	0.85	4	1.4	1.34937282515993	1.76198791178937	1.30578286366523	1.2278319071332	1.35835409565683
0.2	0.85	4	1.5	1.44575659838563	2.02269020486025	1.39905306821275	1.31553418621415	1.45537938820374
0.2	0.9	0	1.1	0.716260379756806	0.480836681574786	0.671315481303107	0.60928273079088	0.739145901702374
0.2	0.9	0	1.2	0.781374959734698	0.572235389642721	0.732344161421571	0.664672069953687	0.806340983675317
0.2	0.9	0	1.3	0.846489539712589	0.671581811455693	0.793372841540035	0.720061409116495	0.87353606564826
0.2	0.9	0	1.4	0.911604119690481	0.778875947013703	0.854401521658499	0.775450748279302	0.940731147621203
0.2	0.9	0	1.5	0.976718699668372	0.894117796316751	0.915430201776963	0.830840087442109	1.00792622959415
0.2	0.9	1	1.1	0.862984463164226	0.665300768506014	0.770930181137464	0.701629351899778	0.839557048293368
0.2	0.9	1	1.2	0.941437596179156	0.791762898056744	0.841014743059051	0.765413838436121	0.915880416320038
0.2	0.9	1	1.3	1.01989072919409	0.929221734524928	0.911099304980639	0.829198324972465	0.992203784346708
0.2	0.9	1	1.4	1.09834386220902	1.07767727791057	0.981183866902226	0.892982811508808	1.06852715237338
0.2	0.9	1	1.5	1.17679699522394	1.23712952821366	1.05126842882381	0.956767298045152	1.14485052040005
0.2	0.9	2	1.1	0.966518001153465	0.840857237504671	0.869986111485945	0.798613296319703	0.934665565344591
0.2	0.9	2	1.2	1.0543832739856	1.00068960496424	0.949075757984667	0.871214505076039	1.0196351621941
0.2	0.9	2	1.3	1.14224854681773	1.17442043915942	1.02816540448339	0.943815713832376	1.10460475904361
0.2	0.9	2	1.4	1.23011381964986	1.36204974009021	1.10725505098211	1.01641692258871	1.18957435589312
0.2	0.9	2	1.5	1.317979092482	1.56357750775662	1.18634469748083	1.08901813134505	1.27454395274262
0.2	0.9	3	1.1	1.02611454907192	0.981459483054328	0.956481402531539	0.885972793102049	1.01290728127597
0.2	0.9	3	1.2	1.11939768989664	1.16801789718862	1.04343425730713	0.966515774293145	1.10498976139196
0.2	0.9	3	1.3	1.21268083072136	1.3707987821172	1.13038711208273	1.04705875548424	1.19707224150796
0.2	0.9	3	1.4	1.30596397154608	1.58980213784007	1.21733996685832	1.12760173667534	1.28915472162396
0.2	0.9	3	1.5	1.3992471123708	1.82502796435722	1.30429282163392	1.20814471786643	1.38123720173996
0.2	0.9	4	1.1	1.05788159404061	1.08075053611018	1.02161767649461	0.956767721060396	1.06535340731114
0.2	0.9	4	1.2	1.1540526480443	1.28618245619724	1.11449201072139	1.04374660479316	1.1622037170667
0.2	0.9	4	1.3	1.25022370204799	1.50947802150926	1.20736634494817	1.13072548852592	1.25905402682226
0.2	0.9	4	1.4	1.34639475605169	1.75063723204624	1.30024067917495	1.21770437225869	1.35590433657781
0.2	0.9	4	1.5	1.44256581005538	2.00966008780818	1.39311501340174	1.30468325599145	1.45275464633337
0.2	0.95	0	1.1	0.694941511965518	0.449974402939338	0.647499674708835	0.582020660279262	0.71909845179695
0.2	0.95	0	1.2	0.758118013053292	0.535506727464998	0.706363281500547	0.634931629395559	0.784471038323946
0.2	0.95	0	1.3	0.821294514141066	0.628476645427671	0.765226888292259	0.687842598511855	0.849843624850941
0.2	0.95	0	1.4	0.884471015228841	0.728884156827358	0.824090495083972	0.740753567628152	0.915216211377937
0.2	0.95	0	1.5	0.947647516316615	0.836729261664059	0.882954101875684	0.793664536744449	0.980588797904932
0.2	0.95	1	1.1	0.849816933340017	0.639613461002363	0.752648524533989	0.679497649227543	0.825087995420777
0.2	0.95	1	1.2	0.927073018189109	0.761192879209424	0.821071117673443	0.741270162793684	0.900095995004484
0.2	0.95	1	1.3	1.0043291030382	0.893344420738838	0.889493710812897	0.803042676359824	0.975103994588191
0.2	0.95	1	1.4	1.08158518788729	1.0360680855906	0.95791630395235	0.864815189925964	1.0501119941719
0.2	0.95	1	1.5	1.15884127273639	1.18936387376472	1.0263388970918	0.926587703492104	1.12511999375561
0.2	0.95	2	1.1	0.95910233455088	0.822149774027848	0.857207562124053	0.781869590559686	0.925480318974846
0.2	0.95	2	1.2	1.04629345587369	0.978426177355455	0.935135522317149	0.85294864424693	1.00961489342711
0.2	0.95	2	1.3	1.13348457719649	1.14829183314633	1.01306348251024	0.924027697934174	1.09374946787936
0.2	0.95	2	1.4	1.2206756985193	1.33174674140048	1.09099144270334	0.995106751621419	1.17788404233162
0.2	0.95	2	1.5	1.30786681984211	1.5287909021179	1.16891940289644	1.06618580530866	1.26201861678388
0.2	0.95	3	1.1	1.02200980179814	0.969384623438581	0.948508147116625	0.87408239271883	1.00806879690241
0.2	0.95	3	1.2	1.11491978377979	1.1536478163236	1.03473616049086	0.953544428420542	1.09971141480263
0.2	0.95	3	1.3	1.20782976576144	1.35393389554645	1.1209641738651	1.03300646412225	1.19135403270285
0.2	0.95	3	1.4	1.30073974774308	1.57024286110712	1.20719218723934	1.11246849982397	1.28299665060307
0.2	0.95	3	1.5	1.39364972972473	1.80257471300563	1.29342020061358	1.19193053552568	1.37463926850329
0.2	0.95	4	1.1	1.05554168259842	1.07376360735058	1.01726310296653	0.948810372230417	1.0634285966062
0.2	0.95	4	1.2	1.1515000173801	1.27786743354119	1.10974156687258	1.035065860615	1.1601039235704
0.2	0.95	4	1.3	1.24745835216177	1.49971941853098	1.20222003077863	1.12132134899958	1.2567792505346
0.2	0.95	4	1.4	1.34341668694345	1.73931956231995	1.29469849468467	1.20757683738417	1.3534545774988
0.2	0.95	4	1.5	1.43937502172512	1.99666786490811	1.38717695859072	1.29383232576875	1.450129904463
0.2	1	0	1.1	0.673622644174229	0.420127576368143	0.623683868114563	0.554758589767645	0.699051001891527
0.2	1	0	1.2	0.734861066371886	0.499986537165393	0.680382401579523	0.605191188837431	0.762601092972575
0.2	1	0	1.3	0.796099488569543	0.586789755423274	0.737080935044484	0.655623787907216	0.826151184053622
0.2	1	0	1.4	0.857337910767201	0.680537231141786	0.793779468509444	0.706056386977002	0.88970127513467
0.2	1	0	1.5	0.918576332964858	0.781228964320927	0.850478001974404	0.756488986046788	0.953251366215718
0.2	1	1	1.1	0.836649403515807	0.614407602015837	0.734366867930515	0.657365946555309	0.810618942548187
0.2	1	1	1.2	0.912708440199062	0.731195823886616	0.801127492287835	0.717126487151246	0.884311573688931
0.2	1	1	1.3	0.988767476882317	0.858139543311375	0.867888116645154	0.776887027747183	0.958004204829675
0.2	1	1	1.4	1.06482651356557	0.995238760290116	0.934648741002474	0.83664756834312	1.03169683597042
0.2	1	1	1.5	1.14088555024883	1.14249347482284	1.00140936535979	0.896408108939057	1.10538946711116
0.2	1	2	1.1	0.951686667948294	0.803631833474489	0.844429012762161	0.76512588479967	0.916295072605101
0.2	1	2	1.2	1.03820363776178	0.956388297688648	0.92119528664963	0.834682783417821	0.999594624660111
0.2	1	2	1.3	1.12472060757526	1.12242793270404	0.9979615605371	0.904239682035973	1.08289417671512
0.2	1	2	1.4	1.21123757738874	1.30175073852066	1.07472783442457	0.973796580654125	1.16619372877013
0.2	1	2	1.5	1.29775454720222	1.49435671513851	1.15149410831204	1.04335347927228	1.24949328082514
0.2	1	3	1.1	1.01790505452436	0.957375220219689	0.940534891701711	0.86219199233561	1.00323031252885
0.2	1	3	1.2	1.11044187766293	1.13935563398046	1.02603806367459	0.940573082547938	1.09443306821329
0.2	1	3	1.3	1.20297870080151	1.33716043154651	1.11154123564748	1.01895417276027	1.18563582389773
0.2	1	3	1.4	1.29551552394009	1.55078961291784	1.19704440762036	1.09733526297259	1.27683857958218
0.2	1	3	1.5	1.38805234707867	1.78024317809446	1.28254757959324	1.17571635318492	1.36804133526662
0.2	1	4	1.1	1.05320177115623	1.06679705722383	1.01290852943845	0.94085302340044	1.06150378590127
0.2	1	4	1.2	1.14894738671589	1.26957666314241	1.10499112302377	1.02638511643684	1.15800413007411
0.2	1	4	1.3	1.24469300227555	1.4899892782713	1.19707371660908	1.11191720947325	1.25450447424695
0.2	1	4	1.4	1.34043861783521	1.72803490261051	1.28915631019439	1.19744930250965	1.35100481841979
0.2	1	4	1.5	1.43618423339486	1.98371353616002	1.38123890377971	1.28298139554605	1.44750516259264
