# Supplementary material for: Test-trace-isolate-quarantine (TTIQ) intervention strategies after symptomatic COVID-19 case identification
Source: PLoS One. 2022 Feb 11;17(2):e0263597. doi: 10.1371/journal.pone.0263597 (PMC8836351; doi:10.1371/journal.pone.0263597)
Supplement: S1 Dataset — (ZIP) [file pone.0263597.s008.zip › S1_Dataset/TTIQ-S2_Appendix_III-sourcedata.csv]

R	alpha	f	g	Delta1	tau	Delta2	secondaryCases	tertiaryCases	ter.per.sec	tertiaryCases_asymptomatic	frac_asymptomatic	lower	upper
1.5	0	0.7	0	2	2	1	1.32303522880194	1.58110296757323	1.19505734477303	0	0	1.10043429436324	1.280806620722
1.5	0	0.7	0.5	2	2	1	1.32303522880194	1.24022577562711	0.937409487387708	0	0	0.810641175696489	1.06533296633631
1.5	0	0.7	1	2	2	1	1.32303522880194	0.899348583680983	0.679761630002382	0	0	0.510660478136674	0.859452869072045
1.5	0.05	0.7	0	2	2	1	1.33188346736185	1.61198452410206	1.21030447753438	0.0998912600521384	0.061967877829213	1.12041257964508	1.2917662896859
1.5	0.05	0.7	0.5	2	2	1	1.33188346736185	1.2832333557475	0.963472696518478	0.0787817574289538	0.0613931652229088	0.840675830655471	1.08618887125159
1.5	0.05	0.7	1	2	2	1	1.33188346736185	0.954482187392935	0.716640915502574	0.0576722548057693	0.0604225574531619	0.551616766308356	0.889379268873812
1.5	0.1	0.7	0	2	2	1	1.34073170592175	1.64313590116694	1.22555161029573	0.201109755888262	0.122393866353621	1.14039086492692	1.3027259586498
1.5	0.1	0.7	0.5	2	2	1	1.34073170592175	1.32702842335191	0.989779250755904	0.161112803549597	0.121408705883364	0.871208902161832	1.10729178998561
1.5	0.1	0.7	1	2	2	1	1.34073170592175	1.01092094553689	0.754006891216079	0.121115851210931	0.119807440676391	0.593529876901267	0.919698815017829
1.5	0.15	0.7	0	2	2	1	1.34957994448165	1.67455709876787	1.24079874305708	0.303655487508371	0.181334806517974	1.16036915020876	1.3136856276137
1.5	0.15	0.7	0.5	2	2	1	1.34957994448165	1.37161097844036	1.01632436377614	0.246993138361929	0.180075212464967	0.902234758895558	1.12850524748886
1.5	0.15	0.7	1	2	2	1	1.34957994448165	1.06866485811284	0.791849984495208	0.190330789215486	0.178101476595377	0.636388999332811	0.950420922973049
1.5	0.2	0.7	0	2	2	1	1.35842818304155	1.70624811690486	1.25604587581843	0.407528454912466	0.23884477929958	1.18034743549059	1.3246452965776
1.5	0.2	0.7	0.5	2	2	1	1.35842818304155	1.41698102101283	1.04310337395987	0.33642276186595	0.237422207409301	0.933747854051703	1.14979857982225
1.5	0.2	0.7	1	2	2	1	1.35842818304155	1.12771392512079	0.830160872101322	0.265317068819433	0.235269834759746	0.680183485266042	0.981343734667149
1.5	0.25	0.7	0	2	2	1	1.36727642160146	1.7382089555779	1.27129300857977	0.512728658100546	0.294975271215352	1.20032572077243	1.3356049655415
1.5	0.25	0.7	0.5	2	2	1	1.36727642160146	1.46313855106932	1.07011174035722	0.42940167406166	0.293479844234734	0.965742723760812	1.17116993400863
1.5	0.25	0.7	1	2	2	1	1.36727642160146	1.18806814656074	0.86893047213466	0.346074690022773	0.291291952422596	0.724902845577295	1.01246259407215
1.5	0.3	0.7	0	2	2	1	1.37612466016136	1.770439614787	1.28654014134112	0.619256097072612	0.349775328060039	1.22030400605427	1.3465646345054
1.5	0.3	0.7	0.5	2	2	1	1.37612466016136	1.51008356860985	1.09734503880832	0.525929874949059	0.348278655487404	0.998213985544637	1.19261751394611
1.5	0.3	0.7	1	2	2	1	1.37612466016136	1.24972752243269	0.908149936275508	0.432603652825506	0.346158378574722	0.770536747391595	1.04377298807218
1.5	0.35	0.7	0	2	2	1	1.38497289872126	1.80294009453215	1.30178727410247	0.727110771828663	0.403291697840544	1.24028229133611	1.3575243034693
1.5	0.35	0.7	0.5	2	2	1	1.38497289872126	1.5578160736344	1.12479895821263	0.626007364528147	0.401849342244664	1.03115633680623	1.21413957824253
1.5	0.35	0.7	1	2	2	1	1.38497289872126	1.31269205273665	0.947810642322782	0.524903957227632	0.399868313465702	0.817075011184042	1.07527054102205
1.5	0.4	0.7	0	2	2	1	1.39382113728117	1.83571039481335	1.31703440686382	0.836292682368699	0.455568963781855	1.26026057661795	1.3684839724332
1.5	0.4	0.7	0.5	2	2	1	1.39382113728117	1.60633606614298	1.15246929694032	0.729634142798925	0.454222598980095	1.06456455335351	1.23573443814813
1.5	0.4	0.7	1	2	2	1	1.39382113728117	1.3769617374726	0.98790418701681	0.62297560322915	0.452427679197984	0.864507607945495	1.10695100955257
1.5	0.45	0.7	0	2	2	1	1.40266937584107	1.86875051563061	1.33228153962517	0.946801828692721	0.506649668199942	1.28023886189978	1.3794436413971
1.5	0.45	0.7	0.5	2	2	1	1.40266937584107	1.65564354613558	1.18035195937947	0.836810209761391	0.505428968520779	1.09843348795549	1.25740045558121
1.5	0.45	0.7	1	2	2	1	1.40266937584107	1.44253657664055	1.02842237913377	0.726818590830061	0.503847599152538	0.912824656410891	1.13881027760965
1.5	0.5	0.7	0	2	2	1	1.41151761440097	1.90206045698392	1.34752867238652	1.05863821080073	0.556574427965029	1.30021714718162	1.390403310361
1.5	0.5	0.7	0.5	2	2	1	1.41151761440097	1.70573851361221	1.20844295261317	0.947535565415546	0.555498722608407	1.13275806893026	1.27913604124203
1.5	0.5	0.7	1	2	2	1	1.41151761440097	1.5094165702405	1.06935723283983	0.836432920030365	0.554143194477515	0.962016420348578	1.17096151288647
1.5	0.55	0.7	0	2	2	1	1.42036585296087	1.93564021887329	1.36277580514786	1.17180182869272	0.605382042213822	1.32019543246346	1.4013629793249
1.5	0.55	0.7	0.5	2	2	1	1.42036585296087	1.75662096857287	1.2367383832208	1.06181020976139	0.604461764238211	1.16753329876395	1.30094029230737
1.5	0.55	0.7	1	2	2	1	1.42036585296087	1.57760171827245	1.11070096129374	0.951818590830061	0.603332628131484	1.01207330590911	1.2033379702771
1.5	0.6	0.7	0	2	2	1	1.42921409152078	1.96948980129871	1.37802293790921	1.2862926823687	0.653109592911068	1.3401737177453	1.4123226482888
1.5	0.6	0.7	0.5	2	2	1	1.42921409152078	1.80829091101755	1.26523445419812	1.17963414279892	0.652347548512051	1.20275425275991	1.32289931204509
1.5	0.6	0.7	1	2	2	1	1.42921409152078	1.6470920207364	1.15244597048703	1.07297560322915	0.651436343398369	1.06298585903199	1.23606172944491
1.5	0.65	0.7	0	2	2	1	1.43806233008068	2.00360920426018	1.39327007067056	1.40211077182866	0.699792538808177	1.36015200302713	1.4232823172527
1.5	0.65	0.7	0.5	2	2	1	1.43806233008068	1.86074834094627	1.29392746199108	1.30100736452815	0.699185019220027	1.23841607771722	1.34494021259478
1.5	0.65	0.7	1	2	2	1	1.43806233008068	1.71788747763235	1.19458485331159	1.19990395722763	0.698476456025734	1.11474476290889	1.2689131770344
1.5	0.7	0.7	0	2	2	1	1.44691056864058	2.03799842775771	1.40851720343191	1.51925609707261	0.745464803299265	1.38013028830897	1.4342419862166
1.5	0.7	0.7	0.5	2	2	1	1.44691056864058	1.913993258359	1.32281379363844	1.42592987494906	0.745002558771605	1.27451399063798	1.36703005144407
1.5	0.7	0.7	1	2	2	1	1.44691056864058	1.7899880889603	1.23711038384497	1.33260365282551	0.744476268330667	1.16726733805393	1.30181428670554
1.5	0.75	0.7	0	2	2	1	1.45575880720049	2.07265747179129	1.42376433619326	1.63772865810055	0.790158856632082	1.40010857359081	1.4452016551805
1.5	0.75	0.7	0.5	2	2	1	1.45575880720049	1.96802566325577	1.35188992401867	1.55440167406166	0.789827949443587	1.3110432774625	1.38914131162551
1.5	0.75	0.7	1	2	2	1	1.45575880720049	1.86339385472025	1.28001551184408	1.47107469002277	0.789459880580976	1.22061935223997	1.33475419250932
1.5	0.8	0.7	0	2	2	1	1.46460704576039	2.10758633636092	1.43901146895461	1.75752845491247	0.833905792892505	1.42008685887265	1.4561613241444
1.5	0.8	0.7	0.5	2	2	1	1.46460704576039	2.02284555563656	1.3811524131965	1.68642276186595	0.833688344207403	1.34799929183169	1.41127343336291
1.5	0.8	0.7	1	2	2	1	1.46460704576039	1.9381047749122	1.3232933574384	1.61531706881943	0.833451880274434	1.27482482151536	1.36773183851005
1.5	0.85	0.7	0	2	2	1	1.47345528432029	2.14278502146661	1.45425860171595	1.87865548750837	0.876735402146194	1.44006514415449	1.4671209931083
1.5	0.85	0.7	0.5	2	2	1	1.47345528432029	2.07845293550138	1.41059790386525	1.82199313836193	0.876610245650048	1.38537745387612	1.43342587621551
1.5	0.85	0.7	1	2	2	1	1.47345528432029	2.01412084953615	1.36693720601455	1.76533078921549	0.876477094024442	1.32987458614122	1.40074620674747
1.5	0.9	0.7	0	2	2	1	1.48230352288019	2.17825352710835	1.4695057344773	2.00110975588826	0.918676238089121	1.46004342943632	1.4780806620722
1.5	0.9	0.7	0.5	2	2	1	1.48230352288019	2.13484780285023	1.44022311888061	1.9611128035496	0.918619491718015	1.42317324903088	1.45559811825033
1.5	0.9	0.7	1	2	2	1	1.48230352288019	2.0914420785921	1.41094050328391	1.92111585121093	0.918560389922044	1.38575961698774	1.43379631554482
1.5	0.95	0.7	0	2	2	1	1.4911517614401	2.21399185328615	1.48475286723865	2.12489126005214	0.959755681529829	1.48002171471816	1.4890403310361
1.5	0.95	0.7	0.5	2	2	1	1.4911517614401	2.1920301576831	1.47002485888232	2.10378175742895	0.959741247197337	1.46138222687575	1.47778965525662
1.5	0.95	0.7	1	2	2	1	1.4911517614401	2.17006846208005	1.45529685052599	2.08267225480577	0.959726520705936	1.44247101321449	1.46688121790651
1.5	1	0.7	0	2	2	1	1.5	2.25	1.5	2.25	1	1.5	1.5
1.5	1	0.7	0.5	2	2	1	1.5	2.25	1.5	2.25	1	1.5	1.5
1.5	1	0.7	1	2	2	1	1.5	2.25	1.5	2.25	1	1.5	1.5
