# Supplementary material for: Test-trace-isolate-quarantine (TTIQ) intervention strategies after symptomatic COVID-19 case identification
Source: PLoS One. 2022 Feb 11;17(2):e0263597. doi: 10.1371/journal.pone.0263597 (PMC8836351; doi:10.1371/journal.pone.0263597)
Supplement: S1 Dataset — (ZIP) [file pone.0263597.s008.zip › S1_Dataset/TTIQ-S3_Fig-sourcedata.csv]

range	param	LD1	param.expression
2	f	-14.8916159896457	f
2	g	-3.82537244586132	g
2	Delta1	1.62650147400597	Delta[1]
2	Delta2	0.246030825261088	Delta[2]
2	tau	-1.57335842700015	tau
3	f	-11.922569075689	f
3	g	-3.76263218559695	g
3	Delta1	2.79710428025096	Delta[1]
3	Delta2	0.85352677471023	Delta[2]
3	tau	-1.22448288457114	tau
4	f	-9.34229181730513	f
4	g	-3.15660834974694	g
4	Delta1	3.86747150422695	Delta[1]
4	Delta2	1.57748514130322	Delta[2]
4	tau	-0.739732002870121	tau
5	f	-7.07513882273397	f
5	g	-2.37879295776342	g
5	Delta1	4.59884808447428	Delta[1]
5	Delta2	2.09614278907712	Delta[2]
5	tau	-0.401341695605006	tau
6	f	5.2816661276938	f
6	g	1.72087372801683	g
6	Delta1	-4.95487433411047	Delta[1]
6	Delta2	-2.22635676781291	Delta[2]
6	tau	0.213627370041935	tau
7	f	-4.22646275149703	f
7	g	-1.23172190386097	g
7	Delta1	5.04580729186305	Delta[1]
7	Delta2	2.17898581201543	Delta[2]
7	tau	-0.113093962694198	tau
8	f	-3.51755895844525	f
8	g	-0.881499879991309	g
8	Delta1	4.98512583384448	Delta[1]
8	Delta2	2.02306598475348	Delta[2]
8	tau	-0.0328184369158536	tau
9	f	-2.98546326118804	f
9	g	-0.660310225799709	g
9	Delta1	4.87721924836287	Delta[1]
9	Delta2	1.84865943676875	Delta[2]
9	tau	0.00384417452367485	tau
10	f	-2.62476413244197	f
10	g	-0.510581087280198	g
10	Delta1	4.76038007926926	Delta[1]
10	Delta2	1.66117172938968	Delta[2]
10	tau	0.00124142531097679	tau
