# Supplementary material for: Test-trace-isolate-quarantine (TTIQ) intervention strategies after symptomatic COVID-19 case identification
Source: PLoS One. 2022 Feb 11;17(2):e0263597. doi: 10.1371/journal.pone.0263597 (PMC8836351; doi:10.1371/journal.pone.0263597)
Supplement: S1 Dataset — (ZIP) [file pone.0263597.s008.zip › S1_Dataset/TTIQ-Fig5A-sourcedata.csv]

class	output	lda.LD1	lda.LD2	lda.LD3	lda.LD4	lda.LD5	discrete
[1.1,1.2)	1.16646789754679	-1.91516268402643	0.707668891394372	1.8085762097203	1.24303834798824	-0.197800119316965	1.15
[0.9,1)	0.938216722777624	-3.77166858008284	0.517696690503534	0.553064009854607	0.528270577369153	0.488794446827246	0.95
[1.2,1.3)	1.2505437318554	-0.18341135627249	-1.47545417624969	0.119744139989108	0.769975810433243	0.464362715578877	1.25
[1.3,1.4)	1.33907143057665	-0.444727494351016	0.532259223492104	1.81252341704978	-0.774527528580044	-1.42542071840884	1.35
[0.9,1)	0.997235389495894	-2.66032508446224	-0.74946458228982	0.341791002873746	0.687840138365106	-0.483264287063283	0.95
[1.1,1.2)	1.19371853612194	-1.51196975371929	-0.4753290452791	0.207065518267721	2.11041058716227	0.456402065574411	1.15
[0.9,1)	0.997519167443404	-3.07458329475083	-0.376716862432114	0.175785042193352	0.181679724864478	-1.13187306571469	0.95
[1.4,1.5)	1.40174646478893	0.876746052288728	-0.872667156024675	-1.25864274998129	0.801328649637401	1.38423075701973	1.45
[1.3,1.4)	1.39833849482796	1.22723882542197	1.13864408160766	0.537533328302675	-1.69907409169736	0.00380844347522369	1.35
[1.2,1.3)	1.27245034890458	-0.49706599518595	1.13700550841274	-0.354849755983063	-0.649353992361466	-1.35006229385456	1.25
[1.1,1.2)	1.19744579876197	-0.603045374060796	0.474351750701596	-1.82605891515656	-0.983807316344061	0.872897538282972	1.15
[1.2,1.3)	1.23836291994304	-0.930185240698202	0.351093466681662	1.19806656346005	0.467032195197555	1.55111100234828	1.25
[1.3,1.4)	1.37093766452463	-1.58358622901572	0.896550721920746	1.34997386378564	-1.76608644917188	1.24526424116334	1.35
[1.4,1.5)	1.46028515096186	4.72391958035035	1.62198165732348	-0.47930694354697	0.453419740978217	0.765720293458064	1.45
[1.1,1.2)	1.14938433362239	-1.60032815128083	-0.853243356443848	-1.02078856952334	-1.65151202026028	-0.312551090943807	1.15
[1.4,1.5)	1.40575069327298	-1.06749296265769	0.858070935697135	1.90037982860952	-1.72868382600615	1.00519696757886	1.45
[1.3,1.4)	1.37282427368896	-0.787814908573412	1.85904682862764	1.02635737696156	-1.38091284891191	-0.153344903694325	1.35
[1.4,1.5)	1.46955337734203	4.18482444129244	-0.0027407182837742	0.17395072496261	1.41757574663448	-0.436864391349646	1.45
[1.2,1.3)	1.27771786389114	0.432805871571602	0.498572651534981	-0.529002123300826	0.0960421394753143	0.360608411630154	1.25
[1.2,1.3)	1.24034441792488	0.439591243848013	1.74870341572362	-1.52666013874154	-0.140973220189023	0.715430283221606	1.25
[1.4,1.5)	1.43829521868299	0.796427457543121	2.43126673454	1.06159718566388	-0.279804164902278	-0.807638069005163	1.45
[1.4,1.5)	1.43499395219118	2.37281017828465	-1.17382583718723	0.0892305848820822	-0.899269936306381	1.50566663669315	1.45
[0.7,0.8)	0.769860222301247	-5.59031950055522	-0.115900090060611	-0.285478726543516	-1.57857562344764	-0.472023010133588	0.75
[1.2,1.3)	1.29596482865018	-2.30787292780842	0.557421676514872	1.11675112054293	-2.22746712409159	0.464380584447596	1.25
[1.4,1.5)	1.44183969752816	1.81521284939378	-1.02598584138418	-0.929361218187638	0.0173713188414096	1.58170515416817	1.45
[1.1,1.2)	1.16848134629981	-0.731592180948846	-0.71216614511513	1.0421763426518	1.31993735852276	1.04444916104727	1.15
[1.4,1.5)	1.40132909564911	2.46627566685877	0.599994454663627	-0.349032285336321	-1.50430045263056	-1.08660684719214	1.45
[1.2,1.3)	1.23925575741686	-1.38843874825905	0.65976388791521	2.09175870769213	1.00340381115157	-1.04085397780513	1.25
[1.3,1.4)	1.31117399559042	0.599788903281977	0.198453741815283	0.247289292632	1.67987696350036	0.636626170041915	1.35
[1.2,1.3)	1.22782517673256	-0.866909477390776	2.06895462127077	-0.548206900526374	-0.650388498334747	0.253181232883808	1.25
[1,1.1)	1.01804177121642	-2.82444066900086	0.395705249836038	-1.16879607045766	-1.57007062260975	-0.685814457041922	1.05
[1.2,1.3)	1.28351945545128	-0.893934253301643	1.03155634767142	0.32414313898995	-1.36436121054681	-1.37779832960955	1.25
[1.3,1.4)	1.37167344249908	2.35054846272898	1.30809439941691	-1.03755688014122	-0.424858667997967	0.520098498609756	1.35
[1.4,1.5)	1.42910535049814	1.16495192356055	1.0911912083738	1.3038414561684	-0.671417441194911	1.61574831987979	1.45
[1.4,1.5)	1.49702856646211	2.0110577819802	-1.11934593024987	-1.96061149158417	-1.41130122473483	0.251211018221206	1.45
[0.9,1)	0.998771358334761	-3.4403726064218	0.71522463408673	-0.796757707083314	-0.815017610818411	1.19647410040846	0.95
[1.4,1.5)	1.49825354250292	5.22880942750495	-0.116716674814918	-0.326142307470136	-0.220609147653524	-0.592710403389884	1.45
[1.2,1.3)	1.28679927472816	-0.982763152962584	-2.27145463636983	-0.368227565463889	0.579921305637686	-0.48915151920914	1.25
[0.9,1)	0.942553986612858	-3.89798727547283	0.19468726784061	0.0719857576011634	-0.910066337920284	-0.739127634415487	0.95
[1.2,1.3)	1.2684682182365	-0.0301910778233499	0.275360292900831	1.19577821516118	1.31207819035183	1.0650647924115	1.25
[1.3,1.4)	1.31651726040602	0.614181811102443	-1.22131993511896	0.823348935972525	-1.30825972677063	0.490343540941637	1.35
[1.2,1.3)	1.23488139190122	-0.475671499136441	0.139310818920585	-1.07036586379227	0.869310248568441	-0.403872829353794	1.25
[1.4,1.5)	1.49561344083685	5.31066885101196	-0.520193099221493	0.429818412906746	-0.312417780104188	-2.30605016506185	1.45
[1.3,1.4)	1.36068401086205	-0.917151770398806	1.72143992080048	1.15844954443815	-0.783437708077499	-0.824682687958116	1.35
[1.3,1.4)	1.3199999442335	0.489861168110136	-0.163267537302963	0.196193386381413	1.24090552662424	-1.25366550582053	1.35
[0.7,0.8)	0.791844374540373	-5.60828002721406	0.320722075390212	-0.453851165109776	0.568129875843691	1.43576138322063	0.75
[1.3,1.4)	1.3774442041317	-0.33028046019335	1.408219533829	0.962523431733652	-2.03152690831844	-0.456940617542394	1.35
[1.1,1.2)	1.12977086773079	-2.37627158473774	-0.387531478600035	-0.548569473412756	-2.00452096672138	0.932885702600761	1.15
[0.6,0.7)	0.692455917580781	-5.05176152445625	-0.374991520434963	1.12395808529052	0.666205092943864	0.514729789659405	0.65
[1.4,1.5)	1.43072749239481	1.70626379980556	1.19594041619052	0.821510261415866	0.0486306747986288	-1.36460609992643	1.45
[1.3,1.4)	1.30777716651869	0.666015292104357	-0.942573147470826	0.185598054205211	-0.680069293876115	0.680778239771171	1.35
[1.3,1.4)	1.36529075986317	2.29684018361228	1.06510381738817	-1.31065364812298	-0.861724138711937	0.135912429808546	1.35
[1.4,1.5)	1.42154891724081	2.5555902090781	0.327363484355627	0.249371811001636	-1.87457549117054	0.133729849606574	1.45
[0.8,0.9)	0.880389659800674	-3.77420997386275	-0.316990794918087	0.101536012262394	0.0149889214322563	0.568729998166626	0.85
[1.4,1.5)	1.48806122173643	4.72171599549591	0.333315158043426	-1.13737271956109	-0.335723230469146	-0.48918492101568	1.45
[0.8,0.9)	0.853472343499922	-4.31769884499035	-0.595085157786638	-0.522845703261039	-0.636323943927221	0.486200686592825	0.85
[1.2,1.3)	1.22631146357225	-1.29735445172469	0.186147558438873	-0.213044231735164	-2.28380451102132	0.283870610244721	1.25
[1.3,1.4)	1.35206531927182	-0.303636018948576	-1.55256885462698	-0.888095466200031	0.856945625050267	1.59610973038394	1.35
[1.2,1.3)	1.28119812624161	-0.865370766783331	-1.37927413620596	-0.883073367817502	1.14462557251406	-0.506648066714835	1.25
[1.2,1.3)	1.23139048603401	-0.495998075279902	-0.415996307528135	0.468949750398965	0.949438898241113	-1.13842345486267	1.25
[1.1,1.2)	1.19432920814332	-0.658660338937571	-0.0830533465782988	1.58919309249333	0.849404799301181	0.175537375417988	1.15
[0.5,0.6)	0.591738248660159	-6.18047659639652	-0.619924316861353	0.30300204380456	-0.352552736883569	0.313058549032588	0.55
[1.3,1.4)	1.38468259859468	0.693486740085398	1.48856387830521	1.4044128907074	0.871230369380286	0.896974730061905	1.35
[1.3,1.4)	1.31575103731256	-0.257012351121505	-0.42277321408712	0.600456656969963	-2.03655844723562	0.752862923189349	1.35
[1.3,1.4)	1.38876094046481	-0.145283112944858	1.34429435314602	1.06764805438727	-0.713342210886	-1.64192485924027	1.35
[1.3,1.4)	1.37749290571451	1.32635591261028	-0.35373939209695	-1.22204318658354	0.257662908748956	1.37930748556871	1.35
[1.4,1.5)	1.45727216793779	4.21087660487023	1.03401280369608	0.186768291176265	0.685244960773443	1.00627592489788	1.45
[1.2,1.3)	1.20226570419493	-0.951063797212636	2.19935473107615	-0.761273869307246	-0.340517428234591	0.675325114709343	1.25
[1,1.1)	1.09489637718989	-2.52386924297576	0.216996119635492	-0.414370290133708	-0.317045375485633	2.25135688096754	1.05
[1.3,1.4)	1.389760923074	2.54750375833926	-1.23197000449562	1.75282689799776	0.830381779157749	0.696595030294738	1.35
[1.4,1.5)	1.4888462972076	5.39109563789121	0.724590906475269	-1.25243700533122	-0.981151826766669	-0.41035433545874	1.45
[1.3,1.4)	1.38821191142977	-0.513199310342293	-1.59944796236387	-1.21915812312254	1.76882530013282	0.19987085240402	1.35
[1.4,1.5)	1.42411334330693	2.96362217037665	0.248232712298648	-0.572944491548172	-0.3394990101653	1.23013943052474	1.45
[1.3,1.4)	1.37918124485785	1.3653774227662	-0.0630370936312343	0.534171007310339	-1.94539043946084	-0.234739315430936	1.35
[1.3,1.4)	1.3709836266884	1.64323423228351	-1.35660440194062	0.901029377993802	1.38338461686673	1.12054385689266	1.35
[0.9,1)	0.935885661434538	-3.69882143716392	-0.311958583527087	-0.426074990663745	0.71549892221496	-0.490041400482314	0.95
[1.4,1.5)	1.49569969006039	3.14223717660724	-1.10346081538998	-0.931638781773431	-0.826082688791006	-1.0853990500304	1.45
[1.2,1.3)	1.2657963843178	0.216340562864052	0.204739859242297	-1.31937836532824	-0.158088643776035	0.790546679784974	1.25
[1.1,1.2)	1.13220110800896	-1.70235246209036	-0.860040321534408	-0.523023112132897	-1.59806545335667	-0.0071606590041372	1.15
[1.4,1.5)	1.49947171671985	4.43110677263934	-0.339569111440641	-0.300758439779513	0.400926935654054	1.97990473033174	1.45
[1.2,1.3)	1.23926887438413	-0.511310876050883	0.756086469094077	-0.346277992375947	1.34920466509791	0.0597464385714958	1.25
[1.4,1.5)	1.48724041883167	4.7756063901712	-0.26681367534486	0.895627022202058	0.0475915684843944	-2.4010981693513	1.45
[1.4,1.5)	1.42222470495561	2.97432913660523	0.109340699298129	1.33986276433545	0.725797515759679	0.82695415134691	1.45
[1.3,1.4)	1.36705716396156	0.869362786443649	1.25830296724815	0.624288950282017	0.955201210745644	-0.377025260555804	1.35
[1.1,1.2)	1.17148004655088	-2.05464039623841	0.605246853028214	-0.238293584807547	-0.490135746176627	-1.8353025869959	1.15
[1.2,1.3)	1.28224505220429	0.115446914749921	-0.295311596785813	1.50527189406297	0.479997809213073	1.59242948517119	1.25
[1.4,1.5)	1.46438968827454	4.41973483111731	0.55678579551776	0.23688766087681	-0.461128973685255	-0.232484353183679	1.45
[1.4,1.5)	1.47418765093622	4.21511324231304	-0.461401533457555	0.3099507169313	0.533458192124577	-0.816802791205083	1.45
[1.4,1.5)	1.43281311554495	0.924252567385445	-1.06629245486702	-1.79305072376316	-0.697069220590911	1.85075098150987	1.45
[1.3,1.4)	1.37720918605893	2.3211864261529	0.870798411319656	-1.20402096052622	-0.103997325704358	0.222336687029972	1.35
[1.1,1.2)	1.13073130490142	-0.944906618285475	-1.21582074296413	2.64540332906601	-0.0692423653548107	-0.0327279976788007	1.15
[1.4,1.5)	1.49992211387684	4.48796662245461	-0.853014089434264	0.24351160088869	-0.189111972650096	1.21203341737651	1.45
[1.3,1.4)	1.35095680232245	0.677891514809525	-0.71395899080924	-1.72159903809259	-1.2465922057002	-0.716763714084948	1.35
[0.9,1)	0.99783980779536	-3.37251042991057	-0.378761719930968	1.62847393414856	-0.817890516198934	-1.16160910064267	0.95
[0.8,0.9)	0.876939788233299	-4.02911325713912	-0.53910397882244	1.34039508263497	-0.389669312593654	-1.05852244165467	0.85
[1.3,1.4)	1.31534601983587	0.627010359862197	2.4342807729616	-0.581826790638726	0.122413728402021	0.299997191799554	1.35
[1.2,1.3)	1.27994628305958	0.414629233441527	-0.870737456460471	0.214925202967819	0.384296107239345	1.2658090806806	1.25
[1.1,1.2)	1.13715368164478	-1.62083443359252	0.200320802749207	-1.57860440439657	-0.648353178221043	1.47680800862075	1.15
[1,1.1)	1.09803416257986	-2.12136039190157	0.281462498654677	0.126833744735623	-0.0240308623511351	-0.578020326167129	1.05
[1.4,1.5)	1.42679919551701	2.08656924333219	1.5977726203882	0.678482862357078	-0.331226938371661	0.568705731881713	1.45
[1,1.1)	1.01937660844385	-3.3936686800581	-0.223823799901332	-1.04063385994939	1.07823480425346	0.317132419869991	1.05
[1.4,1.5)	1.43730995746579	3.09372150737765	0.0574811772362379	0.0936180181556398	1.39397651977787	-0.730441251672203	1.45
[1.3,1.4)	1.31368656750377	-0.241889681937483	-1.22107110940501	-1.02687497820652	0.535621664910281	0.92421288106251	1.35
[1.3,1.4)	1.31050169412218	0.33610409166351	-0.623267727663236	-0.424939038536659	-2.11407027990319	0.560125266234482	1.35
[1.4,1.5)	1.41086216340783	0.800574801234454	3.22612074158343	0.466917223234627	-0.0394959434849217	0.241079578115849	1.45
[1.2,1.3)	1.29600596053761	-2.27911822149609	1.27666822946074	1.02895500675909	-0.286611967520016	2.6736701130635	1.25
[1.2,1.3)	1.23483308849738	-1.16318923827635	0.876127034345235	0.309530714430223	-0.0193099086680807	1.69499442532155	1.25
[1,1.1)	1.04091260245822	-2.81313060279026	0.174662469898521	-0.839522752928442	-1.1020173552065	-1.51448096622807	1.05
[1.3,1.4)	1.30982638857031	0.641517847057622	0.793759976194522	-0.431759640250775	-0.470714653906935	-0.634554312581217	1.35
[1.4,1.5)	1.49900886288201	4.00349770336362	0.29987470978	-1.90043129612361	0.405747717714021	-0.594845162754842	1.45
[1.1,1.2)	1.19644655132711	-0.681890735274457	0.0224185100367995	0.663393062586011	0.682757353452156	-0.0647318690620588	1.15
[0.9,1)	0.932865957842548	-4.52392682506418	0.512296966652516	-1.1913601535787	1.12826361393279	-1.63269851876617	0.95
[1.2,1.3)	1.23455275623509	-0.963696545300716	1.3332981595964	0.131815318263026	1.17035888803944	0.543601841551608	1.25
[1.4,1.5)	1.43800585895163	2.25896601562703	0.139945841862976	1.01346948232526	-1.5548663210072	1.12239630521284	1.45
[1.2,1.3)	1.29019600554389	0.377746772335899	0.750171210154735	-0.0352557554305974	0.997381260445086	0.773436377656403	1.25
[1.3,1.4)	1.37063273455402	1.67037131541724	1.47959837449109	-0.271569824141967	0.134697630305419	0.0664740258799364	1.35
[1.4,1.5)	1.49968980985584	5.00569739790523	-0.445814460266641	0.14617404172845	-0.344272260062922	1.90474131108773	1.45
[1.3,1.4)	1.37457587729706	1.09313100369158	-0.718524447194639	0.344975178773939	-1.46461708898468	1.61840956298298	1.35
[1.3,1.4)	1.33531830773208	0.210702662828931	-0.0987910686385661	0.991129352301719	-1.69414008643185	-0.169976431135361	1.35
[0.9,1)	0.972732057856001	-3.59436778276942	-0.0608356324820053	-0.272318214739128	-1.65800649792936	-0.680111430643008	0.95
[1.4,1.5)	1.44210105804613	3.28010322502556	0.230009618859125	0.868242163453195	-0.549319269452099	-0.841025466217641	1.45
[1.2,1.3)	1.22838170090472	-0.440899769409121	0.376436866776343	-1.90215776260266	0.0516995589188873	-0.678362583616393	1.25
[1.1,1.2)	1.18714108751929	-0.805033958339642	0.235424697213695	-0.0258634792920419	0.796456965926362	0.49014986149665	1.15
[1.3,1.4)	1.38283699622572	1.03725767522563	0.0135358620773939	1.46094687139349	-1.24837532081958	-0.0851040644465912	1.35
[0.9,1)	0.939681673464354	-2.63623906695261	-0.854536122678329	1.40807960943156	0.882010041197778	-0.0765471016973551	0.95
[1.2,1.3)	1.2904717165366	0.836264158495498	0.484787348104894	-1.6869529388641	-1.80878457741831	-1.37224019342336	1.25
[0.8,0.9)	0.834818231776334	-5.96138135725794	0.0805642345617353	-0.669471566323055	1.29577087125861	0.804207424454998	0.85
[1,1.1)	1.00109087406485	-3.74212380951166	0.63864724438981	0.684356473736497	1.10630284314432	-0.726794456115011	1.05
[1.4,1.5)	1.47570758424355	4.65628981014725	1.08845811836936	0.27757003623081	1.81970953263394	-0.374243589791092	1.45
[0.9,1)	0.957693659696331	-3.50533760103207	-0.592858012555361	-0.22121424595501	-0.508984018399809	-1.31759876968118	0.95
[1.3,1.4)	1.39694278303894	-0.813930080851765	1.73094438239044	1.00297711179117	1.18691302819711	-1.45481550841313	1.35
[1,1.1)	1.03495353787557	-2.32680274794887	-0.569410611160069	0.0699938860487201	0.804421039601193	0.0108642968592695	1.05
[1.2,1.3)	1.2349806408563	-0.650313637888698	0.865458339463361	-0.402182516826745	-0.282968135020383	1.62686896482472	1.25
[0.9,1)	0.950626847511972	-3.63813456234914	-0.287905076712856	1.42955902358672	-0.612910431935742	-0.547213604125568	0.95
[1.4,1.5)	1.43160512968188	1.038913998956	2.38579806913914	1.07915783410885	-0.0113201377038068	1.03051433818261	1.45
[1.2,1.3)	1.29307609768097	0.308308948065905	0.562437519753633	0.396708874730424	0.283573831337983	0.485188606640493	1.25
[0.9,1)	0.902269454194231	-3.67457584786906	-0.549128838463671	0.632044606613029	-0.491140226045042	-0.612151323814481	0.95
[1.4,1.5)	1.42854921194139	1.53756736364659	-1.45635491958994	-0.73452810544031	-0.46644247828505	-1.8010394232499	1.45
[1.2,1.3)	1.26986974350102	-0.774169432914712	1.27809507476952	0.40800732783658	0.389027861873598	1.55192389606983	1.25
[0.9,1)	0.915577139680586	-3.84819251917377	-1.0770513631654	-0.656709574621659	-0.587739206748536	0.465410429808186	0.95
[1.4,1.5)	1.40751580852305	1.68154367375274	0.398317334118607	-2.31337007569438	0.840897470497917	1.00660988122851	1.45
[1.4,1.5)	1.44934746649679	2.78712978535032	0.721594858920603	-2.71100694259338	0.160926957604233	0.857626004782811	1.45
[1.3,1.4)	1.30892418131797	0.749342949555326	0.320612140011579	0.0867454506234049	0.423080924726297	1.20074895404349	1.35
[1.2,1.3)	1.23100857466894	-1.58248165038352	0.232639306315636	0.639617154570935	-1.6933699663763	0.0417071528405635	1.25
[1,1.1)	1.09332232678885	-2.38149121084245	0.789039780509523	-0.806207236825057	-0.452815828443419	1.84327931642649	1.05
[1.2,1.3)	1.21092767278962	-1.45185381962164	1.17418626507962	0.4601334991032	0.934964277743959	-0.142802314907614	1.25
[1.3,1.4)	1.32571057705179	-0.429148836929857	-2.17142414531915	-0.301321681844404	0.762965117698993	0.00469038417461122	1.35
[1.1,1.2)	1.11549343594492	-2.8580223218947	1.32971325383402	-0.182352769887733	-0.997358711639663	0.498901137406143	1.15
[1.4,1.5)	1.44321298148772	3.38283446208081	-0.556823677535485	1.35648701952468	-1.06992241342017	-0.642570631457849	1.45
[1.4,1.5)	1.44776898291406	3.11018999624622	0.166228690389963	-0.83904171597806	1.06844609055331	-0.77904962462293	1.45
[1.4,1.5)	1.42808007558498	1.60654088675603	1.49380213919084	0.851588042067338	-1.86533936083204	-0.750578926240847	1.45
[1.4,1.5)	1.44956556682775	3.31393027837137	0.276154089272565	0.519200559378527	-0.195712045461219	-1.53828274603606	1.45
[0.9,1)	0.960438575640322	-3.56066336524528	-0.435714469303841	-0.084735113014988	-0.94538339807068	-1.43348721089786	0.95
[1.2,1.3)	1.2487425200346	0.0502356186147681	-0.496480260505294	-0.053832520095956	0.423467006449271	1.00868754669317	1.25
[1.3,1.4)	1.38532235686061	0.287037999846733	0.327006063375628	1.23135245754643	-0.353409301288618	-2.37456820281318	1.35
[1.2,1.3)	1.23433092864067	-1.0652400705919	-0.0374692980724739	2.04177726446214	0.0611805404149038	0.898468340312228	1.25
[1.4,1.5)	1.43908302836551	3.41407172896876	-0.615084529426606	0.807836497936226	0.201553201047354	-0.122672722242976	1.45
[1.4,1.5)	1.49400220258217	4.75587342168283	-0.49275886454001	0.298351285272828	-0.428954061231218	2.31632223507581	1.45
[1.4,1.5)	1.47763883783345	5.24137455114539	0.860381174835458	-0.51075487408356	-0.483346778366145	-0.456476373231059	1.45
[1,1.1)	1.0736446554288	-2.24110495104948	-0.569315667753828	0.291872212811412	-1.07453973952928	-0.976070554077864	1.05
[0.8,0.9)	0.883514247591616	-4.21813075611538	-0.256511874463544	1.0999024375523	-0.338740848945598	1.05429541645368	0.85
[0.9,1)	0.94452979627483	-2.77948894476361	-1.74674244562949	0.704887079892655	0.326745216709376	-0.267389004358466	0.95
[1.3,1.4)	1.35857212693036	0.0205110571737784	0.466946015727098	0.297788432397163	0.559745064537845	-2.06698477648988	1.35
[1.4,1.5)	1.42737676167095	2.62797564380823	-0.144840208634728	-0.128372175908673	0.484794759050373	2.38797236998587	1.45
[1.4,1.5)	1.41024650321836	2.03165644688134	1.1195702683895	0.507658865574	-0.322459087340105	0.763911762057857	1.45
[1.4,1.5)	1.40649201767071	2.28500646168948	0.193252039160664	-1.70256060028544	-0.434670934665221	-0.66024235575178	1.45
[1.1,1.2)	1.14140239235329	-1.33274749767345	-1.12094049827523	0.0213795845571037	-0.407291321449219	1.22014634621352	1.15
[1.4,1.5)	1.42729288499738	3.04466009983326	0.902523920115283	-0.220156466370274	1.06351299758097	-0.250007587831734	1.45
[1.4,1.5)	1.48999740916213	6.43821781307085	1.47719781417588	-0.0907879867222954	0.786244483212564	0.601514607369925	1.45
[1.4,1.5)	1.45204437793953	3.41672140886774	-1.27187970622231	1.40976910968141	-1.22345041108637	0.2778583436921	1.45
[1.1,1.2)	1.18012582770724	-1.87390651175959	0.118675327330403	0.217899309985294	-0.298877906738757	-1.89161840249027	1.15
[1.3,1.4)	1.36881713546278	1.76079488042899	0.75003600247142	-0.343213212955352	-0.210532434944185	1.34062919791303	1.35
[1.4,1.5)	1.46075363944966	4.19854535547315	2.09380481358944	-0.0186434394485064	0.734915231600268	0.160862847230999	1.45
[1.3,1.4)	1.35303438097273	1.34623401826774	0.649435801836638	0.199368886977211	0.658999077229684	-0.232675799089694	1.35
[1.3,1.4)	1.3892521736255	1.16563271608323	-0.0402145376659893	0.173855644425471	0.190208357606522	-2.17418216977164	1.35
[1.4,1.5)	1.46575180939754	4.22210759122418	0.169234590971555	-0.180881445748124	0.21703299215565	-0.379630059771714	1.45
[1,1.1)	1.09050521828675	-2.30082355475656	1.20261967387933	-0.790087803703386	-0.725558339059068	-0.795301638707682	1.05
[1.3,1.4)	1.30286700784338	-0.684273556686479	0.310454304636771	-0.121732958126277	0.794502807285395	-2.03951449315115	1.35
[1.2,1.3)	1.25433279970462	-0.563724887695111	2.31765074328896	-0.62555584768369	0.973034452583418	0.190657425009504	1.25
[0.9,1)	0.974877305420712	-3.80662875555944	0.354498759118728	-0.838139323620254	1.30099484559683	-0.497321598828697	0.95
[0.9,1)	0.939832797821847	-3.43202853835703	-0.48695582609987	1.80866908098564	-0.0324937903946011	-1.09794097107464	0.95
[0.9,1)	0.962729900020704	-3.687766150328	1.42315839817634	-1.33090958591696	0.870841505384119	0.825438992236592	0.95
[1.2,1.3)	1.28291517403924	-0.181622099736763	-1.21361798802632	-0.485306460585788	-1.42344948282575	1.14225270064248	1.25
[1.3,1.4)	1.38464396755673	1.66723790261054	-0.667659735102017	-0.336805331870479	-0.631943888640465	-1.66587300651209	1.35
[1,1.1)	1.0736407259504	-3.09985606868347	-0.227107173760316	-0.151986123261363	0.0758297863101737	-2.14445116466796	1.05
[1.2,1.3)	1.24729542739615	-0.622091581534913	1.62283951085516	-0.1914264547648	0.508465530394971	0.794863011712255	1.25
[1.3,1.4)	1.30172228618909	-1.64104490979203	1.62155732657625	0.831404757747586	1.8396413006199	-0.813518050402237	1.35
[1,1.1)	1.02107705008566	-2.8587648481024	0.141834375913252	0.103349834824911	-0.49385351935031	-0.103994837374971	1.05
[1.4,1.5)	1.46366801199315	3.40633434896916	-1.04119115351902	0.466599777735677	-1.73651158561254	1.03264632630306	1.45
[1.4,1.5)	1.42138283401672	2.99645461623732	0.370602597136925	-0.203451056076379	-0.426424232720042	-0.374815043962628	1.45
[1.4,1.5)	1.47731947280287	4.96685228816265	1.12358468955599	0.00926203603519191	1.41640253757712	-0.235892201116026	1.45
[0.8,0.9)	0.837414860908692	-3.8583320258291	-0.822160092646938	0.672962853435357	-0.222592760044044	0.324010250858433	0.85
[1.4,1.5)	1.46230592076753	3.75148593177666	-0.546557139949668	0.164992014444351	-0.938106228708429	0.553045467870769	1.45
[1.4,1.5)	1.46466169493261	4.32907363497141	0.162912010609781	-0.76933910807927	-1.8404746431716	-0.789330955544614	1.45
[1.4,1.5)	1.47552383403283	4.04209125628008	-0.751578911692066	0.599693830489217	0.436624761268331	1.16675188200297	1.45
[1.4,1.5)	1.47299151133333	3.60496337508161	0.327436643909803	-1.88603072168854	-0.534673600310305	0.767335876055012	1.45
[0.9,1)	0.918869458033902	-3.29274867741957	-1.89590539096921	0.470025504858886	0.810060011618775	0.209778416646815	0.95
[1.4,1.5)	1.43330451170539	2.35207077516832	-0.595352973281711	-0.906559901996546	0.128814045378444	0.234035037367554	1.45
[1.1,1.2)	1.17564129916692	-0.892922070142136	0.0462544718638483	2.05377445954671	1.52644944446212	0.0705703931744862	1.15
[1.2,1.3)	1.27655931741552	-0.500253364847558	0.255133637454852	1.57679939230738	0.666026757006723	-1.32969064129332	1.25
[1.2,1.3)	1.26476978306516	-1.63536996705384	1.01141358239382	1.10899905658362	0.961560413056476	-1.26641129439969	1.25
[1.4,1.5)	1.4102299155039	1.48826895704197	0.387345957035632	0.490479784015025	-0.706136581824087	-2.16024836130139	1.45
[0.7,0.8)	0.768553106655664	-4.45912930645629	-0.947262558274654	0.895889961011757	-0.557005045014513	0.0881293765897102	0.75
[1.1,1.2)	1.19215416414089	-1.42990282776483	0.0328784476499785	-1.58498953810238	1.202310345218	-0.336608193488957	1.15
[1.4,1.5)	1.43333696781571	2.99673503859541	0.024855859391358	-1.40956865208752	-1.45951453690213	-1.37131168981098	1.45
[1.2,1.3)	1.20830761326817	-0.625565634560987	-0.312241434757889	-0.928635428555458	-0.897707292634103	-0.113097939909339	1.25
[0.7,0.8)	0.761862190017368	-6.26734704654216	-0.0425916077801699	-0.275642511518807	1.38458374081249	0.493179006027592	0.75
[1.3,1.4)	1.33745955422953	0.736264675618504	-0.340590768945682	0.645456686139589	-1.37862965969445	0.191655377569945	1.35
[1.4,1.5)	1.41710843753367	2.92438077872291	0.0217452529131156	0.463652224644167	1.23810586605926	0.630312079000933	1.45
[1.4,1.5)	1.42623207984972	2.94817841261982	-0.109081849627267	0.386863267912565	0.553212265102185	-0.92741549847852	1.45
[1.1,1.2)	1.170622167961	-0.637643795006795	1.28930139835823	-2.04141310675932	0.11421063594046	-0.410214483997992	1.15
[1.1,1.2)	1.14040075728708	-1.17238623790395	0.87640211204887	-1.41117372523753	-1.74349172698012	-1.17224653541617	1.15
[1.3,1.4)	1.39679120616573	2.5132214392828	-0.442039583065958	1.25724122176015	0.415392841080638	-0.720410744350845	1.35
[1.4,1.5)	1.49171988648536	5.76282877536561	-0.0252427869729315	0.577836692144561	-0.303652324623115	-0.179879754920628	1.45
[1.3,1.4)	1.30503199278151	0.382790716601542	0.0349817592883978	-0.509042646628858	-1.49448507108452	0.921341655664413	1.35
[0.9,1)	0.978823209246387	-2.9751332325364	1.75650570168068	-1.57970432952596	0.471155290262863	0.526545899233781	0.95
[1.2,1.3)	1.27484802299006	0.0215172826177624	-0.0373187444334334	0.655147119440758	-0.513068496199408	-0.399998940144893	1.25
[1.2,1.3)	1.22591369457793	-1.1118011318806	-1.40688148823487	-0.886344059863992	-2.01467292925205	0.520644022412449	1.25
[1.1,1.2)	1.1749598303669	-1.71762909960586	0.2195363302124	-1.0149457264698	0.0873223330275354	2.77308113639253	1.15
[0.9,1)	0.920969375329972	-3.60835442227653	1.87341588498106	-1.71977357040105	0.811650135780612	0.0734170237602535	0.95
[1.3,1.4)	1.37480428933353	1.46061593806478	-0.0102895989134971	0.916250117826465	-0.573629810293799	-1.24430993214363	1.35
[1.4,1.5)	1.41804055727025	2.54827810228134	0.0744600926443563	-0.990981905094149	0.630302329916677	0.132514723828084	1.45
[1.4,1.5)	1.43361601483161	1.81691764208404	0.643486481394148	1.14220087827784	0.842718661538222	-1.74875310436487	1.45
[0.6,0.7)	0.615381510321339	-5.91039562944138	-0.648065403694196	0.380209445961336	-0.298774356724086	0.303140486819289	0.65
[1.3,1.4)	1.37580237442844	2.02158257244376	0.188435942063028	-0.860684815210154	-1.77792092783165	0.0492713941931151	1.35
[0.8,0.9)	0.812450360109568	-4.06859875711905	-0.944609554857987	0.934041565406868	-0.499280082474994	0.0875067294732846	0.85
[1.4,1.5)	1.46353189419764	4.03219702511659	0.630951414953919	0.642622462961642	-0.597663226546161	1.11889626512442	1.45
[1.3,1.4)	1.39971819974392	2.26153367262629	-1.10612531968267	0.793575486580145	0.786242649001887	1.14714396950887	1.35
[1.4,1.5)	1.49207162495857	5.89816211342224	0.420241020182556	-0.613311338675291	-1.76116607243009	-1.26416376239915	1.45
[1.4,1.5)	1.40809770770937	2.67989307630339	-0.315329246206678	0.397810985062429	0.512546144242944	-0.0558034636105486	1.45
[1.4,1.5)	1.4300020001786	3.21270954189805	0.779267567062023	-0.159419323642904	-1.36316222174533	0.277135808745565	1.45
[1.4,1.5)	1.42097728424866	2.72393592159715	-1.4442424848657	1.0864601917756	0.00741439527671034	-0.0137214274661899	1.45
[1.4,1.5)	1.41696823344294	2.65373355020784	0.375203365101193	0.222499662673088	0.673128283489988	1.99123192086287	1.45
[1.4,1.5)	1.48766370153803	2.17049904305994	-0.696127970566796	-1.71287160639467	0.259650181781914	1.40599303002899	1.45
[0.9,1)	0.944564061428475	-4.34633134064005	1.40127468962214	-0.47028731493189	1.04429655582312	0.849495124953755	0.95
[0.8,0.9)	0.815485729377839	-4.60658175890102	-0.486754632017976	-0.355700022271978	-0.200723108143011	-0.437918030309553	0.85
[1.4,1.5)	1.44513628937467	2.18936955239435	-0.701934401526197	-0.920490263098278	0.492682139370178	1.42228381957323	1.45
[0.8,0.9)	0.833142380906142	-4.83802657528262	0.245058480643147	-0.957075358073197	-0.684037805863959	0.917103643252069	0.85
[1.1,1.2)	1.1250741956092	-4.18137204769928	-1.30106172433434	-0.49996432864371	2.11256166611521	1.10441365885383	1.15
[1.1,1.2)	1.19728427042129	-1.32012032011901	-0.863968551256563	-0.992548203512475	-1.5758573381988	1.11290503259332	1.15
[1.4,1.5)	1.4578733467081	1.12806648413164	-0.897238444193349	-1.89516844966726	1.3365337373148	-1.86779602820327	1.45
[1.4,1.5)	1.42550859658795	2.20222321603953	1.02643646516442	1.26234266062321	0.988582884977363	-0.698997574464817	1.45
[1.4,1.5)	1.46201071719565	2.80451979610472	-1.05048428592669	-0.0584234614887452	0.235270110072137	1.7550853536128	1.45
[1.4,1.5)	1.47205211403828	4.48055816184005	0.141040668858933	0.909305492789994	-0.221818714853746	1.25060961649842	1.45
[1,1.1)	1.01035238848104	-3.20823856680892	-0.917121127418029	-0.705689717305213	0.711603115242209	0.570316618942661	1.05
[1.2,1.3)	1.22770702519068	-1.19824809815579	0.330019639114715	-1.34709262654317	1.80962616100018	-1.18651442045758	1.25
[1.4,1.5)	1.41125862204328	1.86482813956745	-0.647011552507317	-0.519922676712388	0.28436052403792	2.19539161282663	1.45
[1.4,1.5)	1.48605858671069	6.0556022747875	1.40266045361867	0.0363283187719861	0.62361996782117	1.15052853031643	1.45
[1.1,1.2)	1.13769285354378	-3.02175413006081	-0.779895814627258	-0.99088604921433	1.5206429073442	0.917318896723186	1.15
[0.8,0.9)	0.8653740471515	-4.95932548900184	0.181754582433408	-0.619208573610125	-1.67507997054911	0.111373524145558	0.85
[1.4,1.5)	1.45979156517388	3.72089380627754	0.395054585625933	0.640076012646907	-1.62238012239859	0.521636108436632	1.45
[1.4,1.5)	1.45246216034194	3.71659401415763	0.759817389950656	-0.852993975159028	0.760530856813328	-0.673493194629746	1.45
[1.3,1.4)	1.33755570639439	1.18287877087977	-1.53652271590387	0.950034456477029	-0.409091867435432	0.711007631093505	1.35
[1.2,1.3)	1.29553878146123	0.424666692968481	0.445348326207394	0.482756484228484	1.20417703466813	0.960067843187608	1.25
[1.4,1.5)	1.48353007390245	1.11384019678679	-1.64801575544498	-1.1443183476625	1.40581015900797	-0.920347146636767	1.45
[1.3,1.4)	1.37708825799736	0.173909154550647	0.713012874579012	1.79111721053063	-0.825968308407899	-1.11557400084254	1.35
[1.4,1.5)	1.47867795742421	5.53716645364266	1.08850325110572	-0.952595762622853	-0.926838803224792	-0.330819716303601	1.45
[1.3,1.4)	1.37032166676492	0.743424861688069	0.445400866581903	0.0821992123582116	-0.378948014462274	-2.03377176351005	1.35
[1.3,1.4)	1.37798580026341	1.39755165478853	1.05305105775193	0.657156526158834	0.459519811724047	1.02357567847229	1.35
[1.2,1.3)	1.27048229933208	-0.338690127753665	0.475586487694586	0.0902585256910801	-0.782446815484504	0.806466092896384	1.25
[1,1.1)	1.05623366349659	-2.29204783756465	1.10193346427392	-1.63468944868884	-0.230360664273609	-1.00779650765168	1.05
[1.4,1.5)	1.42298625772047	1.72969824889723	-0.481311694345774	-1.97568787712158	-0.874732697013949	-1.41468900251756	1.45
[1.2,1.3)	1.21126621640771	-0.613358770052663	-2.09776859192629	0.439330174943177	-0.689730153347885	-0.124807590607393	1.25
[1.1,1.2)	1.16776719759265	-2.3132905339054	0.752898533095656	1.60129537975023	0.428890560027627	0.905982792552445	1.15
[1.3,1.4)	1.33640428460954	1.54700422572786	1.7530906954107	-1.04098706758626	0.50819716649814	0.229646211762959	1.35
[1.4,1.5)	1.48353566318098	5.67085403582948	0.984192113913062	-0.0269864318421086	0.0604673976076817	0.805248448906564	1.45
[1.2,1.3)	1.20210193661781	-2.12586103771802	0.856632767976469	0.933794371328959	0.31369867407025	2.05353132224021	1.25
[1.3,1.4)	1.37638440743988	0.883526593002856	-0.735896350167509	-1.40593946559959	-0.323533742663182	-1.78210307626548	1.35
[1,1.1)	1.05105835957346	-2.95005657746104	1.26863762185881	-0.719108075419672	-1.80343029141686	-0.59370914171298	1.05
[1,1.1)	1.04352040843812	-3.15920926773354	0.36348931334158	0.318243837558838	-0.962581802761208	-0.213800773821138	1.05
[1.4,1.5)	1.46668436004361	4.38134382746902	0.355728910746758	-0.092596976474946	0.700588853554601	0.429429276109759	1.45
[0.8,0.9)	0.838048947380702	-4.58568064245706	-0.802566277099545	-0.37747362476786	-1.37536034657973	-0.316617570146729	0.85
[1.2,1.3)	1.20384369451624	-1.07469845480491	-0.572332376607148	-0.0486690570680724	1.14699352188489	1.80232643170009	1.25
[1.4,1.5)	1.44083719438681	2.69911496673951	-0.493179189130497	-0.357653263492191	-0.0884607343770424	2.16455299291194	1.45
[0.9,1)	0.951497021105056	-3.99632417744567	-0.0594213516216963	0.0838115580107794	-1.43612042518381	0.0404976023051461	0.95
[1.3,1.4)	1.30215662301405	0.738004539659375	-1.43293387991164	0.842166365349492	-0.494429636539727	-1.2452671795038	1.35
[1.2,1.3)	1.29735333339987	-0.652023993135828	-0.664567291830326	-1.41353267093482	0.819868242624874	-1.98713888832344	1.25
[1.3,1.4)	1.30285952766771	0.341590129927973	-0.0234053456106285	-0.481793479806124	0.924585637157177	-0.976637403524921	1.35
[1.1,1.2)	1.17549398273426	-1.52238078520085	0.422183242182292	-1.83089600019143	0.863954674128464	0.878066619337361	1.15
[1.2,1.3)	1.27609458218306	-0.754597052046444	-0.781377103480211	-1.14564674298881	-0.134839959427654	-2.36470851481551	1.25
[1.2,1.3)	1.22331950256584	-0.431074855071902	0.0885645252848095	-0.685821278679906	0.66280868263696	-0.188758640619027	1.25
[1.4,1.5)	1.48408828331853	3.81326286794807	-0.631886507251791	0.0026916832186234	-0.102625101040266	2.58480730850234	1.45
[1.4,1.5)	1.48600813620886	5.90327816508041	0.654282344743761	0.422093936712479	-2.10890696914551	-0.710940556528675	1.45
[0.8,0.9)	0.836979217939027	-5.26749936923592	0.311124519608803	0.134141578734812	1.45164042030081	-0.598265113551856	0.85
[1.3,1.4)	1.34985863092137	1.65095569037161	-0.577216587491906	0.801876079270938	0.539567322220795	0.668752247997469	1.35
[1.4,1.5)	1.46704549918616	4.5096474677311	0.381704290809651	-0.303018420702407	-1.05379039837509	-0.917653022419325	1.45
[1,1.1)	1.09634015220867	-2.13585790044415	-1.10602360225486	-0.432696238054708	-0.798134830927357	1.37004341103171	1.05
[1.4,1.5)	1.49342595101441	4.47772390953382	-0.857888670493668	0.827048250958507	1.22816490702261	1.25285426955787	1.45
[1.3,1.4)	1.39669327587701	1.80473582087349	0.0486224496202752	-0.00534038969831985	0.896708777240222	-1.41910411482227	1.35
[1.4,1.5)	1.47555937604625	1.83190988707031	-1.7164163456071	-0.339457418380481	0.915143335196721	0.178093580338404	1.45
[0.8,0.9)	0.890891912188764	-5.18751748402261	0.311161187456841	-0.861190920383352	1.66858118136622	-0.19214614058144	0.85
[1.3,1.4)	1.33580987960024	0.120497347516562	0.464098070601063	1.72092993695401	0.294740324749675	-1.30179045751648	1.35
[1.2,1.3)	1.23973282557408	0.328002520702276	-2.29033182038653	1.71934179201237	-0.172705190754608	-0.319816457923655	1.25
[1.2,1.3)	1.26027301591062	-0.204260572116558	-0.205079542359847	-1.11732020349569	-0.945051796126919	1.475729336535	1.25
[1.3,1.4)	1.30047103127302	-0.329078280039865	-0.51938538473386	-0.611508689011184	1.94456843747624	0.563966385457817	1.35
[1.4,1.5)	1.4731667101369	3.46980193509803	-0.744347245246887	-0.198540745220209	0.0668303030425028	-2.0328377299396	1.45
[0.9,1)	0.920586191916267	-4.26070050458387	-0.379280474418584	-0.520563278955815	0.743553294551019	-1.27708832627585	0.95
[0.9,1)	0.977392967320902	-3.10193024992718	-1.30096158783799	-0.124857876409486	-0.918605615879675	-0.932601115458888	0.95
[1.3,1.4)	1.38554674565643	0.720121560660279	-1.07272672136657	-1.59950004884699	-0.758939447551114	-0.166621999366738	1.35
[1.4,1.5)	1.4902837736375	4.5247666145877	-1.19028396670523	0.966491831309851	0.465079892604707	-1.61967454677679	1.45
[1.4,1.5)	1.45808584973948	2.96321770420581	1.10014944564275	0.846139488115126	0.521365228702057	-1.25112102517064	1.45
[1.1,1.2)	1.10141350748307	-2.01846317693853	-1.05035320115303	-0.699419197747454	0.0906425392258578	0.547991820585602	1.15
[1.4,1.5)	1.45680479152182	1.70749426886288	-1.72853795883323	-0.529435335765643	0.0392242042904545	-1.31318817108632	1.45
[1.2,1.3)	1.21492606808481	-1.21721475698432	-1.32644767589107	-0.961399911398375	-0.132901696653799	-0.586698155357414	1.25
[1.2,1.3)	1.22649468948853	-1.56411384221239	1.22331096551647	0.0369192010238611	-1.74097893202114	-1.30328091631241	1.25
[0.7,0.8)	0.722404888911551	-5.35650922270043	-0.237437322898641	0.174769129338944	0.65822892947109	-0.0702447427649161	0.75
[1.2,1.3)	1.25820561176536	-0.294353442588665	-0.102346169506615	-1.51887280431762	-0.573868320051593	-1.49476822062146	1.25
[1.4,1.5)	1.43730897719469	2.98927004562926	-0.432858914540969	-0.707159192209473	-1.95451342624557	0.0768253752790514	1.45
[1.2,1.3)	1.25525279332137	-0.44978088312692	-1.2355239095247	-0.046529140609139	1.4247299306874	-0.450392822040023	1.25
[1.3,1.4)	1.36109653456971	1.63761107429249	-0.605031173433615	0.461591862437319	0.603468375405933	-0.862797959129181	1.35
[1.4,1.5)	1.47863076326202	4.66072243677688	0.0336563814872316	0.530184773599549	1.81551006026909	-0.640681002855406	1.45
[1.3,1.4)	1.38746841044792	-0.493960237158652	2.11667293702577	0.954503013891745	-0.886343670071932	-1.04983775728427	1.35
[1.1,1.2)	1.11125096401488	-1.95235208484404	-0.852410893695784	-0.820860423813866	-1.26712399319859	0.171783316162468	1.15
[1.4,1.5)	1.43338139574892	-0.75494599558084	-1.83477201233231	-1.42246260285245	2.13597596727335	0.579184585627601	1.45
[1.3,1.4)	1.37534570435896	0.615296723184821	-0.984256458148185	-0.235502715839106	2.21936396732835	0.606258938380064	1.35
[0.8,0.9)	0.841405882863761	-5.72370051589922	-0.150493642722733	0.0896190521576438	1.42374504568761	1.32569147684125	0.85
[1.4,1.5)	1.45000675899112	3.57162495369896	-0.0363791448330555	1.13875107505348	-0.322759990117092	0.636262735540259	1.45
[1.2,1.3)	1.2314980225869	-1.10584232574936	-0.467420656058733	1.17443184365251	-0.843624890720288	1.16816026474378	1.25
[0.9,1)	0.997509196549093	-3.5417285864958	0.659921671110541	-0.22107130871085	-0.854158806199303	0.32612431008839	0.95
[0.7,0.8)	0.731159710447363	-7.13157226703394	-0.498830938028797	-0.037412858828854	1.58034411690553	0.854685708746191	0.75
[1.3,1.4)	1.33821070608779	1.44730443657058	-0.230078563342465	1.52616990438319	1.93509145653658	0.603547754665431	1.35
[1.3,1.4)	1.31809666889468	0.293965456450145	-0.675272145924284	0.0861204079599073	-1.08160619341777	1.77657945505954	1.35
[1.4,1.5)	1.44095138828704	2.72724869881963	-0.49713513278204	-0.871811292839063	-0.754464205139981	-1.61924539419773	1.45
[1.3,1.4)	1.35239998224285	1.79576286526427	-1.71952045531689	1.91908271617958	-0.0492042727199921	0.312256064886699	1.35
[1.2,1.3)	1.22759354445083	-0.115515106815135	0.90973179903683	-1.23669283651788	-1.31913229730506	-0.854509866930706	1.25
[1.2,1.3)	1.23858093102227	-1.88845302306299	0.212124430524673	2.00730846634499	-1.16547039683538	-1.03168208009774	1.25
[1.3,1.4)	1.38612595779321	2.08438197829093	0.221227921504502	-0.322333661499264	-1.08696305723062	-0.97608743543033	1.35
[1.3,1.4)	1.35209843077487	-0.780431860333842	0.389085064942791	1.76354809761052	-1.64258937050649	0.00914377022804103	1.35
[1.1,1.2)	1.19937145291144	-1.646366598685	0.789981557644747	-0.108110462213387	-0.112750911257412	2.4573617250502	1.15
[1.3,1.4)	1.3422314348187	-0.47309798273959	0.195614596966121	1.90742325090617	-0.415314482835246	1.55495322236364	1.35
[1.2,1.3)	1.28668416348127	-1.59566008330175	1.13981022070905	0.901073207656547	-1.1873857904692	0.0648546253816988	1.25
[1.4,1.5)	1.49962162413443	5.89491779358087	-0.26249204285831	0.669961267111842	0.099556178997554	0.787955585767027	1.45
[1.4,1.5)	1.42994452885257	2.7285197637688	-0.716744962284921	-0.379761150944041	-1.24905157931664	-0.576170959158888	1.45
[1.2,1.3)	1.23062133044277	-1.19535074534863	-0.278488515637623	-1.72014864098372	0.470012808243978	-1.73743628094757	1.25
[1,1.1)	1.03029003109756	-3.22956765206526	0.162907846353456	-0.941418881112962	1.33251208144036	-0.0779352978551079	1.05
[1.3,1.4)	1.36742159007733	1.53557243714965	0.756853199779095	0.50334869861014	1.14051735120108	1.20743799913539	1.35
[1.1,1.2)	1.1558761286091	-1.23407552528578	0.421671320915572	-1.15072242196868	0.317882495390907	1.06380935867847	1.15
[1.2,1.3)	1.2958412499038	0.623144490379472	0.304681896499826	-1.78988886607157	-0.399660298371528	0.600314932568805	1.25
[0.7,0.8)	0.799281218751079	-4.33981372962983	-0.856733042943087	0.746792052566634	0.656646094787023	-0.635219528759693	0.75
[1.3,1.4)	1.34474991902024	0.656438738176317	-0.576120369810802	-0.1453644879291	2.07053086788756	-0.463653192267026	1.35
[1.2,1.3)	1.24843117412401	-0.0170187800845974	0.225889989586986	-1.09743453989504	0.230028491775638	0.880403286649892	1.25
[1.4,1.5)	1.45191797077155	3.29666064137778	-1.94055400375341	1.6544158741622	0.21721775271758	-0.344118478337477	1.45
[0.7,0.8)	0.790451275159717	-4.7583229572387	-0.504290354679038	-0.337927892460738	-0.0219817743033975	0.772416726628004	0.75
[1.3,1.4)	1.30583035922498	0.858998613454656	0.278308900886663	-1.07493873486752	-0.0728264328663677	0.0828757552148138	1.35
[1.4,1.5)	1.47650139346718	2.83606452683895	-1.88608611417021	0.417608496880462	-0.950484955564608	0.430349102797089	1.45
[1.4,1.5)	1.47501808704359	2.86104999889667	-1.06743842739676	-0.375112712101146	0.258485897530917	0.883649566490008	1.45
[1,1.1)	1.09058152431219	-3.44550850983444	0.396479378017276	0.915297442843895	-0.744454510494635	1.13963424954861	1.05
[1.1,1.2)	1.12447624364236	-1.86355577496792	-2.06275234402514	-0.126615235448314	-0.74274525531535	-0.371162940390162	1.15
[1,1.1)	1.02903340432829	-2.77367667957335	0.0328163497799913	0.504309952715439	-0.299989421119637	-0.310516811315589	1.05
[1,1.1)	1.03470751666757	-3.2434740337223	0.382269489538231	1.29369404415243	1.73874620104824	0.599810530208835	1.05
[1.3,1.4)	1.39033611852356	1.52654502746041	-0.833222748443802	1.71806572877433	-1.18931766542743	0.615081855712556	1.35
[1.2,1.3)	1.28832546780605	0.129425834293771	0.551957751556166	0.00895512011660286	0.0256819225903054	-0.752759737057083	1.25
[1.4,1.5)	1.47104120178312	3.79131366057858	-0.432690711525891	-0.170764590269795	0.304663560006574	0.661548570028994	1.45
[1.4,1.5)	1.44766040739601	3.2822367294156	-0.734083271166774	0.424139969687256	-0.838571634649038	0.611851896491057	1.45
[1.2,1.3)	1.21132287696824	-0.91726408779728	-0.344746902716008	1.94797652849379	-0.292850958150717	-1.02373933810943	1.25
[1.2,1.3)	1.20778107630739	-0.851945320787379	-0.297448030517023	-0.54426836091386	-0.61903157329921	1.58779100580972	1.25
[0.9,1)	0.934824209686031	-3.5481590382839	-0.574781540678684	-0.395748215129771	0.20551560135562	-0.537534361591579	0.95
[1.2,1.3)	1.20812737664742	-1.98165880190036	1.79188330644558	0.441059835040327	0.659145196750075	0.515733782863743	1.25
[1,1.1)	1.01227543846899	-3.28712705060663	-1.43069397332016	-0.743162425462433	0.221818781698531	0.0348755787706798	1.05
[1.3,1.4)	1.32721619108785	1.07408657443043	0.58658293077144	-0.137498024446656	0.128224125586816	0.284947983518411	1.35
[1.2,1.3)	1.21579528957549	-0.500071929617383	0.651695340165525	-0.754552456647097	0.208803403708978	-0.281689265159198	1.25
[0.9,1)	0.905198859260861	-4.09966256849333	-1.22804412400516	-0.416747122963218	-0.160175428460949	-1.08045633765889	0.95
[1.4,1.5)	1.43532709545896	3.51588437015589	0.487268339958722	-0.37755213895658	-1.69257154358924	-0.609933302455894	1.45
[0.7,0.8)	0.76235117959879	-5.35428739338976	-0.0933057916379578	0.218774428278037	0.148950192442801	-1.00488519174507	0.75
[1.3,1.4)	1.30893493409064	-0.169332835038605	-0.8620810130543	2.23396488897559	-1.36642018182381	0.187069455865857	1.35
[1.2,1.3)	1.26123927417963	-0.462687451479437	0.806827757662659	-0.564204736475582	1.02810836274999	-0.896485880082107	1.25
[1.3,1.4)	1.3018782673719	0.558017702727003	1.79466858630869	-0.753463336212698	0.738703801400035	0.0742455267876563	1.35
[1.2,1.3)	1.26980502270285	-1.27308106988409	1.00235436508682	1.9255635546361	0.604922127630096	0.31039037586664	1.25
[1.2,1.3)	1.22475031215286	-0.388989315660353	-1.05463336158068	0.66067135905591	1.58489548345561	1.02362512364278	1.25
[1.4,1.5)	1.41629590495885	2.79208786850125	-0.0690165408181911	0.936549739618271	2.00535155797439	-0.418220682290665	1.45
[1.4,1.5)	1.44287284113468	2.02280019410978	-0.180484667634618	-2.27603454221358	-0.245208649666132	-1.05597459249161	1.45
[1.2,1.3)	1.28038371155298	0.40485232395087	-0.790673553396	-0.162276125980799	0.262695159097389	0.3280582547432	1.25
[1.2,1.3)	1.24640537026145	-0.850006681106137	0.202428468266442	2.01941344093544	0.921649365926671	1.61939030799608	1.25
[1.4,1.5)	1.46018481400518	3.4179177136587	0.188293435107491	-0.804311727021139	1.5245532731544	0.313970659213164	1.45
[0.9,1)	0.959156234018404	-3.34913375424378	0.27983738552548	-1.33219272479796	-0.481313653018127	0.24633454731292	0.95
[1,1.1)	1.0184106758849	-3.6361066409148	0.507168297091148	0.440567104772791	-0.972218726104634	-0.670659993057013	1.05
[1.3,1.4)	1.30446628418641	0.306618026003833	-2.61980688943665	0.943754557779524	-0.496782472695857	-0.301046654458152	1.35
[1.4,1.5)	1.43634479208279	2.29998520054533	-1.49210773862537	-0.117424368945446	-1.11125528737838	-0.698483643349055	1.45
[1.4,1.5)	1.45476762853686	1.1658517415301	-1.64195857548944	-1.4863397374795	-1.53108271788536	-0.09622596991849	1.45
[0.9,1)	0.985322563421326	-3.14515545074327	0.319730496301895	0.1651937279067	0.226740891929812	-0.047972828410023	0.95
[1.4,1.5)	1.40307677242097	1.78778231111653	1.14658550327741	0.97455490664663	0.988028328321202	-0.205746980215006	1.45
[1.3,1.4)	1.3238239815397	1.15672641316707	1.2006350925463	-0.940896316866811	0.422622588522045	-0.149333070702296	1.35
[1.3,1.4)	1.39497624277979	1.84875093818688	0.150811592886074	0.105513804154854	-0.56591729244658	1.89273753730493	1.35
[1.2,1.3)	1.285310943682	-0.391312411742856	-0.976565157618144	-1.51169829485732	-1.64681395995266	0.644547803714221	1.25
[1.2,1.3)	1.24068021883642	-0.325815184655804	0.506795357873889	0.255969731326709	0.590373095538561	0.934818034987163	1.25
[0.8,0.9)	0.865243372033178	-4.58997748037176	-0.450705938557713	-0.402460237328826	-0.318628743271716	-1.50731113540828	0.85
[1.4,1.5)	1.43561895750836	2.44340818881178	-1.65438816738351	0.650112364836099	0.448251029635886	-0.012466153918791	1.45
[1,1.1)	1.02931684885167	-3.49084587190739	0.789856508656989	0.779529604552014	1.26734417899851	-0.367438576015836	1.05
[1.4,1.5)	1.42335698365193	2.70798825866107	-0.127471269717886	-0.536031533877918	0.381462856245665	1.15887992018519	1.45
[1.4,1.5)	1.44661562486836	2.41697258559575	-1.77981420154669	0.428487518493102	-0.660659232267506	0.381330719883646	1.45
[0.7,0.8)	0.711232463165957	-5.09877707527191	-0.825434963134154	0.317718036330495	-0.441496408909968	0.448322852893653	0.75
[1,1.1)	1.08068987640001	-1.59112980275382	-1.4840199880553	0.955222083794182	0.058917656878655	-0.953920824619253	1.05
[1.2,1.3)	1.21817269933043	-0.442512681563391	-0.0938902026292656	1.94081299648536	1.769197152316	0.892440135999145	1.25
[1.3,1.4)	1.38452518816338	2.27312782819024	-1.62629367588312	1.73236176384506	0.0820921514249583	0.33925518496483	1.35
[1.3,1.4)	1.39239817250286	0.8854225212991	1.23039746729501	1.16499975736728	-0.145277017684716	-0.164004621809592	1.35
[1.1,1.2)	1.15398896853139	-1.6435042126786	0.00531148866851888	-1.23660091237385	0.640463817137804	1.14794041408494	1.15
[1.1,1.2)	1.1458898340676	-2.4591067576778	0.579474886087882	1.71167699303795	0.0984942178723526	-0.194587066395995	1.15
[0.7,0.8)	0.781032995637372	-4.17503498274523	-0.605626114618885	1.46319367269549	0.477426861540141	-0.139633765796782	0.75
[1.2,1.3)	1.27903136395951	-0.452305682878792	-0.87252118482732	1.04789207696941	-1.61518955496644	0.702145317113913	1.25
[1.4,1.5)	1.46392900135508	2.8499081061506	-0.421097741399202	-1.53844562824915	-0.710770259396002	-1.63714496783857	1.45
[1.4,1.5)	1.49634091105555	5.79312082279395	0.350299854006297	0.150685980830958	0.721242135704088	1.64241675553108	1.45
[1.3,1.4)	1.30648115036435	0.573149831245514	0.473463508794373	0.32919619757983	0.811584366824558	1.34906526553056	1.35
[0.9,1)	0.953715542136342	-2.74715555869866	-1.28629881745655	0.694413379731952	-0.436182823297454	0.0690372352543459	0.95
[1.3,1.4)	1.35460580614816	1.3674241863988	-0.0562904029252453	0.435404648265578	0.250327835458115	-0.99698456743446	1.35
[0.5,0.6)	0.557006998289669	-6.88965823470172	-1.58309641667051	0.0827778174189977	0.12928524144359	-0.556015456664426	0.55
[1.4,1.5)	1.43043609111953	2.02047246307995	-1.42949931674892	-0.139005767829112	0.125541471062288	-0.884367969083601	1.45
[0.8,0.9)	0.806360461810004	-4.81827445530556	0.310328717999671	0.248778468930782	0.281105330763268	-0.00795522392651289	0.85
[1.3,1.4)	1.37653965704719	2.2294716186369	0.825474239968165	-1.46539328154267	0.108616955212315	1.13833370551019	1.35
[1.4,1.5)	1.41502672813096	-0.0567989838813715	-2.21389028408569	-0.774702739884044	0.759903720020813	0.0728345327143515	1.45
[1.2,1.3)	1.20655059699268	-1.29427655389018	-0.777166000786295	-1.23209732341856	-1.00870839216463	1.72303745960555	1.25
[1.4,1.5)	1.45709283455856	3.54192627487241	-0.441450970366325	-0.189935688334732	-0.267824052059595	-0.885567464569225	1.45
[1.3,1.4)	1.35762049476373	0.358028529087825	1.13987913982436	0.00565269047191141	2.22041830453783	-0.759103833952504	1.35
[1.3,1.4)	1.3075708535214	-0.369370767416513	-0.920693405693671	-1.41106690855183	0.716474615467095	-0.134423815300542	1.35
[1.2,1.3)	1.22747391065859	-1.05778454154349	-1.006631114594	2.47403132436301	-1.24063032725217	0.0514387920956503	1.25
[1.4,1.5)	1.4535777555182	2.90083856399004	-1.21228574468822	0.445423989008663	-1.687547376359	1.31520008057189	1.45
[1.4,1.5)	1.43591802734794	3.07282424878557	0.368232661007972	-1.26634410105138	0.363622759797207	-0.231780254433376	1.45
[1.4,1.5)	1.40977107587265	2.67271490188124	0.154496877632749	0.0535158868236961	0.79815758955267	1.18069945998765	1.45
[1.2,1.3)	1.27269040968794	-0.458600095068429	2.08286395093768	-0.383246463602588	0.902704604935849	0.103983856379449	1.25
[1.3,1.4)	1.3704247652033	1.58032889763417	-0.133115626296477	1.20288283562489	0.574455696416844	1.67223121303553	1.35
[1.4,1.5)	1.49211057963901	5.85687020418674	0.136014258513742	0.591503980153165	0.077519938086361	0.462229533359819	1.45
[1.4,1.5)	1.47923190401275	4.81323832118844	-0.427089813727283	0.64649092555608	-0.822093486745423	-0.96855119475197	1.45
[1,1.1)	1.05593300152009	-2.86829438283753	-1.2790553591492	-0.574078520703815	0.896539461574388	-0.102715467842656	1.05
[1,1.1)	1.0141274589903	-4.56885991591367	0.660397659385132	-0.327649081254031	0.280207537717925	-2.41753700994173	1.05
[1.2,1.3)	1.29008222966856	-1.07893065810951	1.36936317146745	0.417902335303029	-0.093338989286851	2.18370516726382	1.25
[1.4,1.5)	1.45979619959661	3.75271719787708	2.38799613170916	0.380245161719455	0.140730927734057	0.910410419465272	1.45
[1.4,1.5)	1.46925474187752	3.42526726010322	-0.230555770569676	-0.531150076249129	0.882403360979594	1.68054834090818	1.45
[1.2,1.3)	1.29284077115992	0.180839007431641	0.0245846947517511	0.292250400131504	1.89774283464849	-0.25862169613587	1.25
[1.3,1.4)	1.35992022917092	1.63709781130431	0.443576927979285	-0.413957398620721	1.05370992177763	1.03506420051088	1.35
[1.1,1.2)	1.1345290966757	-1.88650236227788	0.815649738952271	-0.914384331710065	0.465989724883484	-1.01138263982036	1.15
[1.2,1.3)	1.2563459168197	0.407733353853496	-0.937928419824682	1.83427024070161	0.128967372231898	-0.889036792867216	1.25
[1,1.1)	1.07476236620374	-2.91017180837968	-0.796265782640496	-0.873561571104842	0.88748343864999	1.02147997829875	1.05
[1.1,1.2)	1.14264698688586	-1.19413214945441	-0.618138319079607	0.36587074747269	-0.188934799816298	0.795965458121588	1.15
[1.4,1.5)	1.40990469250467	2.53563820210016	0.483569360227059	1.26970365611159	0.833736387280691	0.305167728649203	1.45
[1.4,1.5)	1.43639194982553	1.84817581187004	-1.74327774720416	0.0396636056523411	0.334073160103592	-0.393180627317856	1.45
[1.2,1.3)	1.29845237180882	-1.57736714003569	1.41470631550671	1.14447251217562	1.3114861463984	-1.04330549648465	1.25
[1.4,1.5)	1.49076539190066	2.97913519085689	-1.49573491139436	-0.19006845764084	-0.897554026766878	1.06505781719709	1.45
[1.3,1.4)	1.38222909555609	1.8337215603377	-0.19994961651743	1.30806236603331	0.361138384574883	1.38230249403591	1.35
[1.3,1.4)	1.37877833980652	1.63518072062897	-1.72000263472475	1.023090098231	-0.958704214342813	0.615905454698539	1.35
[1.4,1.5)	1.44275067812701	2.54879500307741	-0.0878107444801887	-1.49747750307946	0.432219870281347	0.485508783277287	1.45
[1.2,1.3)	1.2578923515616	0.469206605647723	-0.487365125332517	1.28423889231057	1.09581796235484	0.0834616280436004	1.25
[1.3,1.4)	1.38811345485606	0.921995518813748	1.16354221586555	0.700659388391014	0.649574114627136	-1.00953264901109	1.35
[1.2,1.3)	1.22627260757303	-1.53138376201123	0.766233819035611	2.20948838399816	1.08045477832861	0.941742606485443	1.25
[1.1,1.2)	1.18473442642193	-1.97845730737032	-1.54516486494138	-1.02266643824504	-0.0529760215847617	-1.39092320340404	1.15
[0.6,0.7)	0.622593760582756	-6.1006397179583	-1.19801426815466	-0.098979137132531	-0.416730617412885	0.211784873474062	0.65
[1.3,1.4)	1.32171967759924	0.72184169767262	-0.375100217688324	-1.25082091974985	-1.73786745976221	0.456245173169244	1.35
[1.3,1.4)	1.38637100266314	1.51500911035537	-0.162403798132757	0.879656442105958	-1.36348150559344	0.164614954321543	1.35
[1.3,1.4)	1.36345758283868	0.215645519599775	-1.91070189087188	-0.20793081353939	0.974155580713317	1.15189994736428	1.35
[1.2,1.3)	1.26753716550589	-0.931611457997537	0.395245831968202	2.03518756478179	0.557334544726368	1.36422795105593	1.25
[0.8,0.9)	0.865089060805809	-4.8629131948813	-1.43011152626124	-0.556830024447948	0.22586421361378	-1.13475853103129	0.85
[1.4,1.5)	1.44832407921269	1.2534194814112	-1.93895556524712	-0.764521401142955	-1.25973776991447	0.483972695337597	1.45
[1.2,1.3)	1.20208617302199	-0.739996833875648	-0.0968363418544129	-1.3136435281817	-0.282462024068394	-0.305269812599963	1.25
[1.1,1.2)	1.1931321453024	-1.37656211305892	-0.795083310180768	-0.685765764003177	1.25076975413974	0.415249830592398	1.15
[1.3,1.4)	1.363442481321	0.651539921204409	1.83348337689275	0.2799884154156	1.39877502701187	0.0905827823098697	1.35
[1.1,1.2)	1.14136059640676	-1.69113357390043	0.949170344747408	-0.875884374901827	1.10668049497101	0.739178667245235	1.15
[1.1,1.2)	1.12042431320843	-2.63877600207666	-1.89521397440535	-0.625486024343228	-0.000881513712776449	-1.43035089771327	1.15
[1.2,1.3)	1.28140748418473	-0.580225833228584	-0.27298530889681	-1.78080734165818	0.268356608920904	1.82208551710927	1.25
[1.3,1.4)	1.35996587117046	1.43796837113367	-0.41943977801088	-0.865700455705243	-0.797429072616563	-0.521536455153618	1.35
[1.3,1.4)	1.38959825684398	1.2998488071195	1.74292944413413	0.397551449672306	0.00331764655113875	0.506595426824841	1.35
[0.8,0.9)	0.873491103358884	-4.05194520931642	-0.311798217869452	0.788582902294747	-0.4589379932194	0.195063960156661	0.85
[1.2,1.3)	1.2795037933577	-1.2574945160437	0.560825552373445	1.16417319723625	-1.29472047495419	-0.520962671407646	1.25
[1.2,1.3)	1.27115390779109	0.0565083476121152	-0.0477681928298932	-1.25405875916891	-1.44831376667723	0.931480138662512	1.25
[1.4,1.5)	1.46808176007084	3.11762287732449	-0.961205797323486	0.0760754834944668	1.18790478029889	-1.4647319120094	1.45
[1,1.1)	1.01356416927025	-3.43045487737714	-0.755156258233131	0.990009053938081	-1.68179580373842	0.265062749654484	1.05
[1.4,1.5)	1.43412942117595	0.0164925561309424	-2.10850778858832	-0.673158564155974	1.6217441999264	0.685610633052186	1.45
[1.4,1.5)	1.4408538888949	2.87323076294977	-0.833296925589632	0.0949270585367975	0.728381111287159	0.223692636127127	1.45
[1.3,1.4)	1.36890966382732	1.08742657385604	0.676426281963415	1.51164436215083	0.51983830964798	-0.243615829574516	1.35
[1.3,1.4)	1.33206634822372	1.41461873743913	0.773541061452577	-1.79256061960303	-0.178267109753119	-0.37186168163777	1.35
[1.3,1.4)	1.37237751266105	1.97092705773647	-2.11552269984553	1.80417949357991	0.276664364820771	0.133611663003843	1.35
[1.2,1.3)	1.29232897603764	-0.43173847447696	0.179037155029553	-1.1353771027612	2.29557975804377	-0.544136942581051	1.25
[1,1.1)	1.05548080487161	-2.61013669291649	0.118443089523377	1.76860578988877	1.74587268739089	0.706838449757855	1.05
[1.4,1.5)	1.41045016397873	2.72812379330484	0.826739567882849	-0.190493473539366	0.0524172283497969	1.22885154818202	1.45
[1.4,1.5)	1.49947188724415	4.28054369607362	-1.49027598924242	0.861283459080553	-0.458113219976029	0.529695148861337	1.45
[0.9,1)	0.925661197729278	-4.29965862731361	0.952456030639061	-0.971451829376253	-0.563615992856828	1.81404385446053	0.95
[0.6,0.7)	0.682114998738633	-5.77742452849539	-0.319651859797	-0.134578746308365	-0.174397194251971	-0.445497948803101	0.65
[1.3,1.4)	1.35715779293385	0.923471629933469	-1.00218482264537	1.97615216331161	-1.10242563562546	0.628260914546255	1.35
[1.3,1.4)	1.33804874779879	0.840327225560865	0.101125390549747	-0.135939618290983	-0.703393426155408	-1.57251180595847	1.35
[1.4,1.5)	1.42237390217762	1.45812283530405	0.548143643395808	1.36005349548381	-0.868444836669351	1.18013824664735	1.45
[0.8,0.9)	0.817975771441523	-4.18068208492924	-0.378689592824966	1.30124838517976	1.16664061544822	-0.181373904830363	0.85
[1.3,1.4)	1.39173588136759	1.82969540410406	-1.60618274452184	0.496480869318826	-0.510128854638341	-0.345625907216599	1.35
[1.1,1.2)	1.12585174781323	-1.41765226738454	2.00626883723298	-1.31175541285106	0.0273521534489325	-0.186050250286075	1.15
[1.4,1.5)	1.42467938040551	2.66301919228617	0.54430077795536	-0.77696916474705	1.55086639331095	-0.51501851023399	1.45
[1,1.1)	1.07898292675743	-2.40084967419255	-0.38476903434962	-1.20736401847576	-1.69030344741497	0.202154294584649	1.05
[0.7,0.8)	0.767850013733316	-5.14213165894627	-0.699512288135421	-0.357311357595431	-0.893002677023191	-0.620021612590201	0.75
[1.4,1.5)	1.42687474065681	1.25316111672804	-0.152707405988855	-1.78001265126628	2.5165838536159	-0.796790701262266	1.45
[0.9,1)	0.901791678105134	-3.93066021597459	1.31623903338338	-1.47945013525717	-0.0411060960041917	-0.750677750093889	0.95
[1.3,1.4)	1.35557703500984	1.46376227431602	0.221582655836748	0.489831990514054	0.0290789102633286	0.0976208214213845	1.35
[1.4,1.5)	1.42948278442364	0.683383175794063	2.20684054154973	1.20227625463882	-0.666698816823386	0.243728847783166	1.45
[1.3,1.4)	1.35780004312235	1.21201931677852	-0.298917073051494	-0.647677723609847	0.710783581764529	1.65555334781272	1.35
[1.4,1.5)	1.42534750381854	0.421682154544883	-1.60712911395565	-1.585686315388	-0.772890008298902	0.903475604148069	1.45
[1.4,1.5)	1.48740169499551	4.65436689676324	-0.959187217289766	1.21320789074924	0.383485434298609	1.35434349925053	1.45
[1.3,1.4)	1.34105526307942	-1.63576596314315	0.746218876377296	2.20812784707849	-0.821107698651134	0.904479511384428	1.35
[1.2,1.3)	1.25152488302433	-0.182779338330661	0.377389094336143	-0.801265662415947	-0.444261375555349	1.70181593152456	1.25
[1.2,1.3)	1.25592219622459	-1.08622152205264	1.54659928678016	0.43759145708958	0.474523069171052	0.266794354328778	1.25
[1.3,1.4)	1.30598499046903	0.520102225501873	-0.238159680698335	0.540420530170357	1.97553404485503	0.178804194875744	1.35
[1.2,1.3)	1.20747328252498	-0.537261057469247	0.233594839118053	-1.15060998501	-0.650186209855421	-0.480108171866892	1.25
[1.3,1.4)	1.33535688592522	-0.725911386237389	-2.02771174377569	-0.278874950322857	1.81215099707915	0.648782321071121	1.35
[1.1,1.2)	1.18267972619262	-1.62966665537119	0.920720385483321	0.27371067157588	1.48559056455058	0.155346139410808	1.15
[1.2,1.3)	1.22281504826954	-1.36887976079109	-1.5097905884678	-0.602130032624253	1.13172411119251	0.296563405158886	1.25
[1.3,1.4)	1.34961732315158	-0.743087820427102	-1.72020024319153	-1.14848979345332	0.669114567683152	1.50139607914141	1.35
[1.4,1.5)	1.47798352616608	2.36295759292977	-0.885799754754613	-1.73791581378362	-1.28158594938862	-0.399615647892134	1.45
[1.4,1.5)	1.45786307055564	3.12716727516135	0.0629875278032456	-0.942921421548282	0.814461062967212	-1.43326212292176	1.45
[1.4,1.5)	1.45275555444279	4.03054536972906	-0.360748139077545	1.08987391504809	1.0472195446223	-0.242280139729835	1.45
[1.4,1.5)	1.4052458044724	2.14446650539246	1.3890385522381	0.348670006167707	0.562344900784478	1.230690680951	1.45
[0.8,0.9)	0.878192752403657	-4.36390774757159	-0.00107275250282811	-0.608595130840077	0.53986558589163	-0.661648999201247	0.85
[1.4,1.5)	1.40831776922976	0.835279428621219	-1.71158365481793	-0.0522863853524397	1.7552116849093	0.818870344669375	1.45
[0.9,1)	0.97899075086979	-3.37958481413363	1.74467953665201	-1.31785639338392	0.94297191617712	-0.227538720061873	0.95
[1.2,1.3)	1.2678375178303	0.0794346213330987	0.0415118505237045	1.08767206252112	1.33476775340194	-0.604403864455041	1.25
[1.3,1.4)	1.38658191944672	1.31257432647138	-1.41132132052963	0.0150453155278939	0.89611966679061	0.911635735152687	1.35
[1,1.1)	1.08670194307714	-2.98511853129521	1.17714604271894	-0.336850520233644	0.232797816584981	-1.14427174055593	1.05
[1.4,1.5)	1.44643579671422	3.92336822428534	1.01783219940363	-0.28122820220404	0.625880612402458	0.685176179272987	1.45
[1.4,1.5)	1.45300133307931	3.3601560019895	-0.512821638661774	0.0677358205159796	-0.892373775116403	1.13481099600213	1.45
[1.2,1.3)	1.22402029157349	-1.18525317339922	1.20437907541031	0.0214456651836367	-0.119226197092751	1.26524011238802	1.25
[1.4,1.5)	1.43727536065217	3.00496723547906	0.0831178157237306	-0.057577975456659	-0.353510094204148	2.12418849597897	1.45
[1.2,1.3)	1.26867116686051	-0.583523363718938	-1.0488607077927	-1.28344081158796	-1.61330591590524	0.873852898602899	1.25
[1.3,1.4)	1.35462558996391	0.535097566526243	0.326716193103212	0.281887421765312	0.982811297422205	-1.62223460258482	1.35
[1.2,1.3)	1.29914690683137	0.467779783578157	0.510070449749343	-1.70309281337188	0.920824716444153	0.430670777512922	1.25
[1.3,1.4)	1.39648627981996	0.156101731582288	-0.636751603002904	-1.88807592493296	1.87518461353076	0.0957488399755654	1.35
[1.3,1.4)	1.32590230764806	0.43704858641149	-0.334298952535223	-1.7369492574409	-0.417535825384579	-1.25058965440643	1.35
[1.2,1.3)	1.28566129549595	0.923616445419266	-1.64947349875936	1.643743674549	-0.00227852558067598	-0.894868558589563	1.25
[1.1,1.2)	1.19652669048227	-1.30492325784182	0.383227569677845	-1.04868720299896	0.153936837392309	-1.61862544667297	1.15
[1.2,1.3)	1.27516518483582	-0.291144539654388	2.33065647727021	-0.405991550304816	0.181709822991296	0.849631961528531	1.25
[1.1,1.2)	1.18568145961365	-1.74296029935873	2.29934233630709	-0.417212750854721	0.304796073262882	0.182511998025292	1.15
[1.3,1.4)	1.30649596907797	-0.794649756041387	0.438226938344694	1.71224634216357	-0.892721512235495	-0.813723669229786	1.35
[1.4,1.5)	1.45394881601382	3.50047415747944	-0.906824975436184	0.685080928302638	-0.0892540413746144	0.497172400538723	1.45
[1.2,1.3)	1.28786003780855	0.0806497690541339	1.20845052863114	-0.0881736170279148	0.0692704994816559	0.67920424246503	1.25
[1,1.1)	1.09975112572036	-2.14119501872724	0.794557851641745	-1.00250991325393	-0.317204481472932	1.84437908477227	1.05
[1.4,1.5)	1.49243645705071	5.08609170462502	-0.592919326630418	0.581926886119573	-0.0010046893547988	-0.412580484706477	1.45
[0.7,0.8)	0.762777038321725	-6.10330837437459	-0.161388014470989	-0.497784587717926	1.0933935188198	0.655625078963759	0.75
[1.3,1.4)	1.39621968639038	1.78365252344853	0.254093824042248	0.406480979943778	-1.96032548409396	-0.377164975050602	1.35
[1.3,1.4)	1.359181059396	1.94282604694048	1.09651302262622	-2.00295582320836	0.370081870884217	1.37957276962952	1.35
[1.4,1.5)	1.43338182591809	-0.438575506184407	0.365139919664704	2.10123388828308	-2.52124469960723	0.880048743946483	1.45
[1.3,1.4)	1.3354431844296	-0.502492932047253	-0.9375256805303	-1.29625229619835	1.52790657039581	0.706596342272432	1.35
[0.9,1)	0.926179773475874	-2.82683324024925	-1.317786361255	2.19093356827726	-0.467410822848381	-0.890257708747285	0.95
[1.2,1.3)	1.25661467418379	-0.525309057808117	-0.208302155459752	0.937104138553344	-1.17701563780528	-0.712781199043645	1.25
[1.3,1.4)	1.36987535331833	1.64586145421807	0.367118976761992	0.416648062404213	0.381079117539852	1.39366231884178	1.35
[1.4,1.5)	1.4781938736343	4.77995082803815	0.220385499544045	-0.391960994006188	-0.568608528448008	-0.288291205433341	1.45
[1.4,1.5)	1.49885668552883	4.62143316427317	-0.765563689158532	0.125278852359619	-0.00935175122350373	-0.488387456754704	1.45
[1.3,1.4)	1.34292233442306	1.23918340580135	0.389755531016037	1.24074435994536	1.25932137357371	0.39837855353462	1.35
[1.4,1.5)	1.4341482216925	2.79410248436289	1.78829079558138	0.132389292694954	0.290117420836705	-0.326879092103889	1.45
[1.4,1.5)	1.47604362688004	5.30143599584297	1.5290013073842	-0.151354770122166	0.982312181103509	0.430506098261277	1.45
[1.3,1.4)	1.37989035307489	0.804117732090186	1.40251263584792	0.49910028754764	-0.993609540257923	-0.71120544196501	1.35
[1,1.1)	1.07945155948803	-3.15724572499706	0.963782417991437	0.40418772125794	0.0445554269226862	-0.816384552412361	1.05
[1,1.1)	1.00822787993758	-2.13772492726972	-1.70448506703192	0.83607972657597	0.182971949485898	-0.324222977853761	1.05
[1.4,1.5)	1.41902931199709	2.45280749524342	-1.19712147091446	0.281777205309539	-1.12433953629225	-0.406362063006453	1.45
[1.4,1.5)	1.40737405126754	1.65815974935507	0.684933688899281	1.00713581031284	0.167491303867464	-1.24892269638349	1.45
[1.1,1.2)	1.19648991185072	-1.54312021080784	1.00791543471782	0.0882453873884844	0.292830846281243	1.91924512632434	1.15
[1.1,1.2)	1.12519823919006	-1.76449904395496	0.0986917206305505	-0.317306772626792	-0.836101150183489	-0.773608064746217	1.15
[1.3,1.4)	1.38330092445549	1.93261014233564	-0.266429924806858	-0.729532589958802	-0.286070495289497	0.282166959968539	1.35
[1.3,1.4)	1.36281692655929	1.72549933261571	-1.46604553220391	1.85175348869472	-0.908200105100189	-0.253747897544624	1.35
[1.4,1.5)	1.42001222310543	3.14918181275741	0.0346431666541953	1.27635354099582	1.18026947511629	0.320792882659607	1.45
[1.3,1.4)	1.38996172673251	-0.656040447456033	1.19896163373546	1.58111610064004	0.0737360963880218	-1.89814165961057	1.35
[1.4,1.5)	1.42295521030975	2.89623363145879	-0.290330220011887	0.351279817280175	1.03564685621986	1.06963056532209	1.45
[1.2,1.3)	1.28115858299867	-0.916599574595983	-0.150041529426583	1.1622047816623	-0.909243647690982	1.39461960274725	1.25
[1.4,1.5)	1.43594901450942	2.83107784752428	0.779291884429464	-1.97223467851497	1.31938947612937	-0.197056984589528	1.45
[1.4,1.5)	1.47651065816024	4.77578962513091	0.17444537599622	0.427567560315932	1.33505144440979	0.658733337450112	1.45
[1.4,1.5)	1.47752519106786	4.55090625150048	-0.109761199450316	0.480573365884397	0.920138127784782	1.47575860153025	1.45
[1.3,1.4)	1.36159141918345	-0.352502952698924	2.48622926487711	0.353125951863691	0.518367997834501	-0.451869487084398	1.35
[1.2,1.3)	1.28146949617646	-0.384194356515889	-1.19717123435945	-1.2177353848292	-1.06058526223909	-0.872243247640348	1.25
[1,1.1)	1.04559538597727	-3.36983425965481	1.00448391018369	-0.408694155525649	0.864665132769498	-1.04998699968757	1.05
[1.3,1.4)	1.3142400167846	-0.852850821279349	1.0942260801916	0.630338093726232	-0.171617271898954	2.37206611991887	1.35
[1.1,1.2)	1.13548697520359	-1.94813291676659	0.797810129787535	0.275216624605759	0.667287755027379	-0.162072868535546	1.15
[1.4,1.5)	1.44561040505472	4.06201076199198	0.909069556748952	-0.884606777184039	-0.701325642689904	0.351144141676723	1.45
[1.4,1.5)	1.48893507731194	4.35031161811576	-0.919922901289539	0.45160705690443	-1.25377044579475	1.57025969503544	1.45
[1.4,1.5)	1.488760197521	4.28928252192215	-0.510874815075207	-0.106294639981735	0.580318752005971	-1.25078462322253	1.45
[1.1,1.2)	1.19976956950196	-2.20510146358902	-2.17558743354918	-0.91273624291239	-0.0108192543137299	0.0480440362882444	1.15
[1.2,1.3)	1.27281950370939	0.549363850415089	0.78950927650325	-2.25236684137773	-0.237363460049506	0.145595108215391	1.25
[0.9,1)	0.987632300795494	-3.87112467228479	0.156362135319618	-0.84134222717963	0.791546949394317	1.50500455250752	0.95
[1.4,1.5)	1.41650851025216	2.69561637055722	0.029325840910435	-0.103575919692425	-0.255548258592139	1.24737525467961	1.45
[1.1,1.2)	1.17005755343047	-1.2587688573346	-0.400553577741837	-0.669904265232761	-1.37198739455549	0.399157660890193	1.15
[1.2,1.3)	1.26117194153055	-0.70554893858583	1.30051978645934	-0.207526554991313	-1.22261527031777	0.261204502706646	1.25
[1.4,1.5)	1.43130792792367	1.86554712711165	1.25557195933873	1.06524331857867	-0.67084227915245	0.567772674435972	1.45
[1.4,1.5)	1.43666950207439	3.00073714994781	-0.706306446449633	0.354203723919488	-0.578913043259347	-1.6401243966952	1.45
[0.9,1)	0.922404494398343	-3.9618742345788	1.83941025972347	-1.02738379767687	0.350348984102041	0.650113637094483	0.95
[1.4,1.5)	1.49991020888921	5.52314307789588	-0.247298047539715	0.450257305882899	0.984796203164914	-0.0605427465335359	1.45
[1.3,1.4)	1.39651482124136	2.30371275929504	0.295727867451644	-1.62879688992845	-0.71022747900193	-0.564277947034512	1.35
[1.4,1.5)	1.4123770001232	2.00831719628182	2.05691514527533	0.278705379742148	0.299924222287266	0.749948885381354	1.45
[1.4,1.5)	1.48553629683555	1.36760214247497	-1.52869742780406	-1.49733852715492	-0.767129296882194	1.26911991475719	1.45
[1.4,1.5)	1.49615486333947	6.34973284350469	1.06182559674313	-0.530801425000741	0.537837388498648	0.622319192908113	1.45
[1,1.1)	1.07057088434675	-3.88724753039741	-0.533699379311622	-0.977836368575202	2.02327033957651	0.0139146759624121	1.05
[1.1,1.2)	1.17967373123836	-0.674044397695773	1.36240948218299	-1.72496868099805	0.602429344889002	-0.129762505065033	1.15
[1.4,1.5)	1.42077578042849	2.69737079623711	-1.20653345692768	1.36499617867383	-0.916468221842949	0.235845942956799	1.45
[1.3,1.4)	1.3368759023301	-0.670287390258189	2.16141541233116	0.450573648224329	-0.50574054723224	0.912590929418247	1.35
[1.2,1.3)	1.26937991566749	-0.856912167164122	0.153915953825146	0.972018686141587	-0.118805902647851	2.06261353615193	1.25
[1.3,1.4)	1.36847787906644	0.447379140334446	0.133702552769636	1.69350739755354	-0.46927625679918	1.24396746768926	1.35
[1.3,1.4)	1.38015807176613	1.8843939240904	-1.34843457876413	0.638236388495757	-0.0796618853793358	-0.382510539703087	1.35
[1.4,1.5)	1.4118025948398	2.05741303258047	0.225906882183846	1.1484934421797	-0.682496669920488	0.356846537077319	1.45
[1,1.1)	1.03132719658526	-3.68464226872696	0.793129103263848	0.927716329721026	1.59059519569084	-0.343041559091599	1.05
[1,1.1)	1.05637595635144	-3.04989570046619	0.184522843535804	2.00483084253903	-0.0120688413523102	-0.369449350486662	1.05
[1.3,1.4)	1.30145832357446	0.154812405117644	-0.766009070071477	0.412036853209914	-1.58365600486328	0.665806271643682	1.35
[1.3,1.4)	1.37614254112095	-0.230400876923773	0.828748173385088	0.669862758588099	0.476422961689905	-2.04286205139019	1.35
[1.4,1.5)	1.44198849374198	3.61155338851027	0.857168657534557	0.018446253390001	-0.351245420337909	0.366941061473002	1.45
[1.4,1.5)	1.44400671839742	0.395937988488016	1.39737201227542	1.47559203500104	0.0328114717164951	-1.97018011974061	1.45
[1.2,1.3)	1.20011908072568	-1.17430206885484	-0.1523714232481	-1.11543646648394	0.767990474897581	1.28220992953938	1.25
[0.8,0.9)	0.869585597503414	-4.51647784320571	1.18154637530995	-1.24654500439599	-1.86347764304348	-0.375467446384044	0.85
[0.6,0.7)	0.691732546396097	-5.94693572894851	-1.22518383715241	-0.0231018599454779	0.85704186356149	0.631749524564549	0.65
[1.2,1.3)	1.28667208830063	0.234776417029675	0.629261010842634	-1.05380559348233	-0.21203611013647	-1.30291171918452	1.25
[1.2,1.3)	1.29372117105875	0.23729881820482	0.744074518866506	-0.138992695719882	1.31426504761901	-0.184372400372311	1.25
[1.2,1.3)	1.21516728151042	-1.3129854286828	-1.17087406210324	-0.629369442624781	1.22926180660277	0.581131376652385	1.25
[1.4,1.5)	1.48395131657711	4.88840551553691	0.538545207387484	-1.26163299186357	-0.907867011409015	0.0240537282948993	1.45
[1.1,1.2)	1.11956327450896	-2.04055149049539	-1.15991212393612	-0.784141260930694	-1.29370167366564	0.673702527968357	1.15
[1.2,1.3)	1.27279679591948	0.952086679343048	1.66456366212048	-1.59153014364701	-0.127738930566316	0.587600710525179	1.25
[1.3,1.4)	1.36492470592736	1.23839770067785	-0.476449364616213	-0.581700888549869	-1.26949433302491	1.50814399702158	1.35
[1.2,1.3)	1.2292751850057	-1.76820234994804	0.402805004206098	0.667581259772688	-0.662451056361794	1.71037624314629	1.25
[1.4,1.5)	1.40223424896765	2.68204282454518	-0.183330856338575	1.04166117421974	1.49533743997966	-0.29577754519127	1.45
[1.3,1.4)	1.31145874852649	0.46690827163836	0.524905926831018	-0.0167495655078377	-0.0602670177376151	1.72902801894753	1.35
[1.3,1.4)	1.38191311163947	1.56215191638961	0.839839741145343	-0.371663359017311	-0.484879653519617	-1.48073796189932	1.35
[0.9,1)	0.908669614250116	-4.27299615622657	-0.191399122223842	-0.774389290377545	-0.704459332488184	1.55772063049922	0.95
[1.3,1.4)	1.36308989806277	0.0347120522075208	-1.16527881350197	-1.5605248626332	-0.351032879395204	1.68352529875386	1.35
[1.1,1.2)	1.18285749831167	-0.249775588221688	-1.27793770364128	1.2669004030075	0.766574308917512	-0.266124339841975	1.15
[1,1.1)	1.08048135302103	-2.34338200183793	-0.792563264630665	-0.337822490421288	1.18789071458126	-0.133713794021404	1.05
[1.2,1.3)	1.20617518787327	-0.565730837139564	-0.0855657058555528	-0.285568487604349	0.878242564665979	0.604954022269438	1.25
[1.1,1.2)	1.16277026362271	-1.257848588576	0.640986320653285	-1.5529792918567	0.824603237959236	0.120308131965015	1.15
[1,1.1)	1.00046517496253	-2.92676582028823	-0.0473281868713013	-0.769041098970307	-0.646194012172333	0.314769828328114	1.05
[1.4,1.5)	1.40671558603835	2.20465736679368	-0.258798037383558	0.551355492206327	-1.21149520835267	0.467921609924107	1.45
[1.1,1.2)	1.12158309365306	-2.21080384822638	1.25008702970614	-0.126976725160232	0.318659950619535	1.10213485605454	1.15
[1.2,1.3)	1.29530674383326	-1.79331289385309	0.624271555551287	1.84171653002094	-0.405250244591179	1.48736707864354	1.25
[1.4,1.5)	1.44032564888363	2.39347097865766	-0.302095693687353	-1.38393728537633	0.332336242004967	-0.456782019894148	1.45
[1.3,1.4)	1.33189060073105	1.05881070452658	-1.81635859577899	1.0404811479512	1.33444574866187	0.213503488135905	1.35
[1.2,1.3)	1.23278168343003	-0.425388991922076	-0.405767544067954	0.597297229217274	1.85703632664318	-0.145612458299975	1.25
[1.3,1.4)	1.37094741078126	1.62421311816164	-0.468708295530629	0.324300958092106	-0.515725292613284	1.06567378038326	1.35
[1.3,1.4)	1.31317321901658	0.940244518041559	0.751901151502075	-0.537109776448568	-0.123668302157679	0.464427784827607	1.35
[1.1,1.2)	1.15047763415012	-1.6035163573138	0.75412894564779	-1.28642116426408	0.659388042731678	1.56229425156405	1.15
[1.3,1.4)	1.39945298696111	1.89356762629857	-1.02763332058574	-0.038355338257101	-1.74854925700665	0.449342345912431	1.35
[1.3,1.4)	1.39441533714495	1.00426942935909	1.69066499940304	1.11153070407053	0.981894653263658	0.528461463864428	1.35
[1.4,1.5)	1.42398321407928	2.08857382186369	-0.506403493960311	-1.16416042839699	-0.21431443833244	-1.43047152987562	1.45
[1,1.1)	1.02826721160995	-3.37126394538184	-0.621832372321355	0.60500628966191	1.93889668042335	0.999515735231809	1.05
[1.4,1.5)	1.42150273329817	2.46951397106645	-0.00803378064603675	-0.163725169564273	0.647785400418003	-1.37417253190763	1.45
[1.4,1.5)	1.44325499511611	3.75118815737631	1.34418733682587	-0.087594571242093	-2.01780393839343	-1.09991160389499	1.45
[0.8,0.9)	0.883492301017386	-2.87726147139862	-1.45725625852465	1.81174710436916	-0.0458875096734539	-0.35930650773546	0.85
[1.1,1.2)	1.18512052202727	-0.750907455067616	0.22599383756359	-1.84007140196285	-1.697330231807	-1.10906665324355	1.15
[1.2,1.3)	1.27169014144563	-0.16491578512226	-0.417346709163266	-0.873073472955426	1.06859097385186	-0.109074277102256	1.25
[1.4,1.5)	1.44075179045947	3.68322343489713	0.548387669341263	-0.483595616963684	-1.20341353546929	0.250393271282116	1.45
[1.2,1.3)	1.27340420061397	-2.23132857201427	-2.49897354909376	-0.856452159182586	1.01806612912341	0.138991803474836	1.25
[1.3,1.4)	1.37133940857468	1.92662590809303	-1.02548912363196	0.826709710840852	1.01007004158651	-0.543659577165604	1.35
[1.2,1.3)	1.27873404611016	-0.762491406569088	-0.444685828208225	0.118393214737509	-2.27419390171279	0.879819614448603	1.25
[1.4,1.5)	1.40531383324429	0.753381727432079	1.0942899142321	1.5306757598692	0.298817157517044	2.04045594872479	1.45
[1.4,1.5)	1.46973017455747	3.92771059445822	-0.256816699296274	0.0444711407657628	0.988191174348688	-0.996608259236214	1.45
[1.1,1.2)	1.19880869684672	-0.76045390823161	-0.475050108640087	-0.114717415848881	-0.942029280365278	-0.772934264617067	1.15
[1.4,1.5)	1.43733731789261	0.863626854073359	1.51506049321339	1.48240104188129	-1.77678476475648	-1.23551450682328	1.45
[1,1.1)	1.0934726785438	-2.08376349006741	0.957390963416561	-1.04017499964118	0.304855035526502	-0.55101783536457	1.05
[1.4,1.5)	1.42741788909219	3.05051826795122	0.310754475572979	0.542131656226699	0.883501835343645	-0.557940814416716	1.45
[1.4,1.5)	1.49203586714645	5.5250822844993	0.457387460453008	0.507324375820438	1.22369355623474	-1.34261358421397	1.45
[1.1,1.2)	1.13076052393778	-2.04248573323618	0.296970209075977	-1.59253938951765	0.226273205849571	-1.65986662854803	1.15
[0.7,0.8)	0.790858788815928	-4.9924967482095	-0.249866216867817	-0.573721814828458	0.362569090806242	-0.0622967524858152	0.75
[1.3,1.4)	1.31630622435043	0.913468310609897	-0.585754240514932	1.76442926710728	-0.184387389299859	-0.646609219548018	1.35
[1.2,1.3)	1.28907135481704	-0.942945135962322	0.11655224795311	0.629984934156999	-1.60649752413334	0.905607534091881	1.25
[1.4,1.5)	1.43516878689442	2.82341562265007	1.33683764688673	0.988389110063278	1.50463634157599	0.342550472721428	1.45
[1.2,1.3)	1.22777104239641	-0.537312414620912	-1.23343021075815	0.211279536144319	1.36853632383183	-0.391380786416574	1.25
[1.4,1.5)	1.41003157474168	-0.232052596277114	2.40255830021148	1.19086404611137	0.959484085183557	-0.499407185699689	1.45
[0.5,0.6)	0.575922647112197	-6.38505004131755	-1.01932522871341	0.0541049062470403	-0.394122166814329	0.0349577492844347	0.55
[1.4,1.5)	1.45492939382152	4.00527759680621	0.326795451553548	-0.238265954340951	-0.827748371759397	-0.688942878114363	1.45
[1,1.1)	1.04882064312275	-2.74217166453192	1.90624160231405	-0.923847651331023	-1.08992948290893	-0.139461027264663	1.05
[0.9,1)	0.903761954840099	-4.92323100218118	0.192330679237543	-0.398986172525335	0.808611978020106	1.81147786365159	0.95
[1.4,1.5)	1.44789303166849	2.13350754421655	1.95741743320032	1.018317964703	0.18789780327667	-0.4071184207501	1.45
[1.1,1.2)	1.17993681504816	-1.34754283789927	-0.0220813325213417	-0.670515370404017	0.390955995214963	2.14993294440881	1.15
[1.3,1.4)	1.3753927625878	1.28592476978349	0.168604571943368	0.300179543206262	-1.63533944853128	0.457456307899456	1.35
[1.3,1.4)	1.39870932127609	1.70850773629005	-0.604787367413111	-0.664824001505655	-0.94438580484595	1.90039304200711	1.35
[1.4,1.5)	1.44752975741465	1.61238091068051	-0.682154934956129	-1.46799418766972	1.25668377947581	-1.79656597659083	1.45
[1.3,1.4)	1.3678857169293	1.27222199166382	-0.0678863074378173	1.07014360013275	1.0244114505972	-1.5293821278978	1.35
[1.1,1.2)	1.15466237751545	-2.30410770467809	-2.39854693870124	-0.453227837793924	-0.134593105743102	-0.199405520566836	1.15
[1,1.1)	1.05475207584288	-3.26849207857078	0.207410041390083	-0.406924363218845	-0.797096761245679	2.07752691359147	1.05
[1.2,1.3)	1.20352340674016	-1.89381603543085	2.09486775916067	-0.42705390370552	1.11897796653881	-0.511370334538697	1.25
[1.3,1.4)	1.34036533094877	1.57788900200714	0.465582666104476	-1.36538458374096	-1.29627206672932	-0.456962587868421	1.35
[1.1,1.2)	1.15897334273088	-2.11433578593235	0.975277447699446	0.189177714615553	0.0334312809339357	1.67638374184751	1.15
[1.3,1.4)	1.30492494288557	-0.652878473020866	-1.53167723652263	-0.787006460162719	1.14465952556068	0.391635105247587	1.35
[1.1,1.2)	1.18376934751801	-1.59787888013525	0.0239555710755135	1.22831149779227	-0.397461385580384	0.660408335021172	1.15
[1.2,1.3)	1.23904493698575	-0.305035932142089	0.560436278070979	-0.889393202849396	-1.63064862549555	0.290822214325418	1.25
[1.2,1.3)	1.22496083912714	-1.43527977228411	-0.699260503047711	-1.14091746403725	0.361700165982459	-2.13771280813819	1.25
[0.8,0.9)	0.872140652641674	-4.53122956413861	-0.00172232565546063	-0.432912406699913	-0.25753007260957	1.71527300899247	0.85
[1.3,1.4)	1.39717085569921	2.51350517195948	-0.285233376488271	1.06287917673749	1.8426231390088	0.520625708601117	1.35
[1.2,1.3)	1.29898347449866	1.04922444585466	-0.856841162842671	1.96630189196809	0.310363503049042	-0.21324003624387	1.25
[1.3,1.4)	1.38150927100952	-0.436487138707888	0.351022044527729	1.86748067737877	-0.954873860727688	1.56537874033563	1.35
[1.4,1.5)	1.46892812284765	3.94928295992798	0.11020016699554	-1.39536523100562	-1.34826151707824	-1.0970055319835	1.45
[1.3,1.4)	1.31884116715559	0.412908930826956	0.252888785432995	-1.15134444760496	0.327489717069014	-1.56101889782077	1.35
[1.4,1.5)	1.42108014488754	1.53963153204456	-2.12697803675275	0.324913952094664	-0.412711540587312	0.321793002296507	1.45
[1.4,1.5)	1.48206340403085	5.63281827027419	1.01493726866665	-0.258047668957257	-0.219900991525199	0.312576988379629	1.45
[1.3,1.4)	1.36308721244799	0.999168384777091	-0.896850369253118	-0.478447805993051	0.872119374040754	-0.951143459382578	1.35
[1.2,1.3)	1.27511732220137	-1.44223441326584	-1.66115724211968	-0.515020251618281	1.74312847298353	0.957133153976597	1.25
[1.4,1.5)	1.4449580107245	3.29791511819023	-0.515233916211262	1.3004972193137	-0.421067535016232	-2.03094278824684	1.45
[1.4,1.5)	1.41967366676785	2.7519269891734	0.481387376992382	0.217450028466858	-0.875270958832304	-0.00253627850571697	1.45
[1.4,1.5)	1.40511735807292	2.03685170355818	0.288245040502854	1.05933387486533	-0.561557209546572	-0.741396038051713	1.45
[0.9,1)	0.929492844126762	-3.34263563554601	1.78225171404089	-1.68675363666312	-0.265111738423817	1.02438819137252	0.95
[1.1,1.2)	1.13534439489033	-1.18091812092642	1.607410700928	-1.28551890377836	-1.34516305544349	-0.300936874484739	1.15
[0.9,1)	0.977980017857072	-3.96030443375454	0.262826083221849	0.781627803839989	-0.374729483528793	1.26180096691489	0.95
[1.4,1.5)	1.47262279680071	4.52229932438956	0.700766087387916	0.731816522126991	-1.7917911226414	-0.327476136430088	1.45
[1,1.1)	1.06329117556461	-2.47776869438196	0.0559817604505951	1.57391690552211	1.81926083641774	0.350181028809725	1.05
[1.4,1.5)	1.44720110153455	3.39645086233118	0.0338013054237555	-1.28937146107676	-1.44322850569506	-1.08731488925057	1.45
[1.4,1.5)	1.43138938432362	2.4607295136331	-0.937176339820557	-0.392854305637159	-0.500034289605926	-0.101270869134672	1.45
[1.2,1.3)	1.23955233269811	-0.682622716718707	0.0441901969306424	2.00348182748189	0.728827294190169	1.28372497246353	1.25
[1.3,1.4)	1.35083108598962	1.05579667904981	-0.246180212336181	1.52620472382257	-0.632392291909209	-0.859433752870821	1.35
[1.2,1.3)	1.20927845348644	-0.795669190445383	0.299578893096812	-0.308139874297012	-0.993022807136353	0.0010153499767967	1.25
[1.3,1.4)	1.38989515145362	0.535227087468938	-2.02116947174381	-0.639304728335024	-1.11293676988172	0.290752949524287	1.35
[1.1,1.2)	1.10680623693981	-1.68692000880865	2.14100322495712	-1.14053497342191	-0.992042222789701	-0.43848343005776	1.15
[1.3,1.4)	1.37477149832863	-0.233044316850535	1.26211591963203	1.52242670960576	0.890030963652501	-1.28070601977411	1.35
[1.4,1.5)	1.48461721901382	3.85010284043617	-0.429510503320186	-0.70500470565408	0.069222674014883	-1.46742861249049	1.45
[1.2,1.3)	1.21757537530463	-0.96653670653765	0.704763910926697	0.660122883032228	1.2415446342365	0.864663476342936	1.25
[1.1,1.2)	1.14099935790165	-1.40580011889344	0.106066841204051	-0.98439849555101	0.262345204339227	-0.205746847943771	1.15
[1,1.1)	1.06828623611928	-2.88486344889249	0.499041680523721	1.32658030244106	0.463647332319506	-0.446419799718327	1.05
[1.3,1.4)	1.36475470640694	0.349883679653116	2.72162640052895	0.170849619839248	-1.01205978268027	-0.323600008664926	1.35
[1.3,1.4)	1.30334448754158	0.654611791052278	-0.0806522512168264	0.344650387210999	0.576515330474614	-0.685891105037597	1.35
[1.2,1.3)	1.23342786467928	-1.14561048547257	1.26387690093958	-0.439047902530227	-0.415203943721152	-1.37560995009872	1.25
[1.2,1.3)	1.22916580246334	-0.198586581538487	1.09514764922111	-1.46041176370834	0.863937836807525	0.251576948576074	1.25
[1.4,1.5)	1.43020568483308	1.88914896829919	-0.583708319429242	-0.487663940295557	0.858193194114454	-2.21517360699311	1.45
[1.2,1.3)	1.22040827704871	-0.983175645597552	0.432011754796422	0.943888387291779	1.1242505261695	-0.692810751703501	1.25
[0.8,0.9)	0.88936226240552	-3.59001287845384	-1.02142170758452	0.79298133813664	-0.892224825398295	-0.232594534435471	0.85
[1.1,1.2)	1.17409094824733	-1.42351562083064	0.204193934946007	0.627536178458853	0.655863382837972	-0.90830561426908	1.15
[1.4,1.5)	1.4162752947835	3.04714369428109	-1.20521605640669	1.5288755319436	0.92283798410378	-0.6916634983	1.45
[1.4,1.5)	1.45844191630402	4.05610950857353	0.722242183316509	0.555271971800273	0.437496044782959	-0.389547574550875	1.45
[1.4,1.5)	1.46367712414111	4.06937887023204	0.583750896496381	0.623735064472123	-1.31978810809961	0.18516790704516	1.45
[1.2,1.3)	1.2309101850538	-0.643525506635028	-0.444437827742378	0.800049287960459	-0.531903095567479	1.07974262558921	1.25
[1.2,1.3)	1.26599343124712	-0.788176148541283	1.893302260061	-0.181109791895272	-1.78769546879418	-0.798569285841041	1.25
[1.1,1.2)	1.18354891521867	-2.10491635381382	0.59644827453971	1.2117697407507	-0.0379529025371399	1.10257557207532	1.15
[1.4,1.5)	1.44986102914753	3.86465309278619	1.65865403494924	0.0616313026014472	0.40135410318658	1.16673587588345	1.45
[1.3,1.4)	1.36499162493203	0.206130211895719	0.838089658504167	1.18400413579294	-0.774097835723593	0.258722995618606	1.35
[1.3,1.4)	1.38022256167084	0.86000972839397	2.34551549892639	0.190805448248036	-0.492135636842802	0.0767217901982787	1.35
[1.1,1.2)	1.11765569257094	-1.9310351997995	-0.380775554069317	0.938927130484219	-0.776646197979994	0.116128760128429	1.15
[1.3,1.4)	1.34962080779278	1.55532356192414	0.0568922021853064	0.538475031651743	1.25535915212742	0.464651077598457	1.35
[1.4,1.5)	1.40155457277751	2.39162553360656	-0.79306538768866	1.05905343715891	-0.657576781713343	-0.0224623812454862	1.45
[1.4,1.5)	1.44533737275654	-0.270965785529772	-2.09760250799974	-1.39541043588741	0.82849802756562	0.00977189566246782	1.45
[1.1,1.2)	1.19619562280015	-1.10362884680748	1.05143710779311	-0.58271848254922	-0.111781507523467	1.79202711355657	1.15
[1.4,1.5)	1.4468365306243	3.57911881562458	-0.979386983158352	1.23179001372662	-0.564081643784849	-1.45864221925096	1.45
[1.2,1.3)	1.22039747226355	-1.4584027689581	-0.13566675451977	-0.0294766365118354	-1.41306720798234	1.5279214913597	1.25
[1.3,1.4)	1.38490863994342	0.788776112805955	-1.99414049720913	-0.220987609081902	-0.31488787890739	-0.981474070098284	1.35
[1.4,1.5)	1.46289573761284	4.0685653838954	1.00393879429658	0.561579331083579	-1.00439614521369	0.0417596728319552	1.45
[1.3,1.4)	1.34846733412375	1.69699483545754	-0.870674949758759	1.18689558497329	0.666705012188791	0.85011889244443	1.35
[0.9,1)	0.990860844010416	-3.83123689759743	0.8337474378658	-1.12476908482694	-0.0200083556371364	2.55053931290979	0.95
[1.3,1.4)	1.39241238856847	2.48892635758303	0.0291452323037685	1.31832482094929	1.72021313341425	0.0970128030923374	1.35
[1.2,1.3)	1.24522226711942	-0.526196559462542	-0.498479876833112	-0.765250173753214	-1.84404461904337	0.70188263532326	1.25
[1.3,1.4)	1.30196001472881	1.28968378514029	1.26227532571615	-1.5028366777815	-0.692179055545266	0.173895652648796	1.35
[1.3,1.4)	1.34050653776727	1.29063127616645	2.19128283057122	-0.819311021504097	0.760471217998069	0.149420468181243	1.35
[1.2,1.3)	1.20708912064255	-1.6022225966462	-1.1740130010547	-1.06591908252812	-2.05414251781699	1.37033552300011	1.25
[1.4,1.5)	1.42014568914896	0.216397076533792	2.47494768053821	1.06710426302631	-0.281180271537733	-0.523945905029368	1.45
[1.1,1.2)	1.18817204861626	-1.94609952025315	0.816690706655033	2.14013693198407	0.975576497825301	0.0348316096314766	1.15
[1.1,1.2)	1.17337554952587	-2.16868600907816	1.2564407005327	0.403484131807035	-0.080355683541269	-0.211707986614748	1.15
[1.4,1.5)	1.48278900910022	5.00326497150034	0.150151850293642	0.069383198635065	0.357606794022469	-0.0459252914150914	1.45
[1.2,1.3)	1.27896757570177	0.141881285347404	-0.375427471874339	0.599814913752778	-0.0857498543707331	1.51163485451311	1.25
[1.2,1.3)	1.24128424911646	-0.661195972867331	-0.561709755397172	-1.28580994541426	0.400565340148387	-0.174532013817964	1.25
[1.4,1.5)	1.43313334855718	1.23020953523654	0.971451815807119	1.54781832447998	-0.341339096288513	1.94875298517784	1.45
[0.9,1)	0.983553313420459	-2.96432051584802	-0.818867092554475	0.13402106718525	0.774180662994603	-0.592520547739401	0.95
[0.9,1)	0.917923665262503	-4.2775539647585	0.909472743688255	-1.30134162582067	-0.263269391165632	2.09711447457283	0.95
[0.7,0.8)	0.784674760146366	-5.23665746153311	-0.0465842686773968	-0.0546795107291134	0.211820608292799	-1.04940006979683	0.75
[1.1,1.2)	1.11115414695744	-2.54479049572383	-0.00905435517436531	-1.12163743246014	1.55461766338825	-0.720172057536804	1.15
[1.2,1.3)	1.21568390895874	-0.778441296246785	-0.0565268947601988	-0.4754143382264	-0.33701099252128	-1.31030001737085	1.25
[1,1.1)	1.05640891384373	-3.31577772916124	0.215179923214742	0.825442867034694	-1.20656830453784	-0.778534351943762	1.05
[1.2,1.3)	1.26028142248662	-1.68282307202381	0.345144772270763	1.79562360172187	-0.843436365888119	0.290590583231159	1.25
[1.4,1.5)	1.41609707312434	2.61500332098313	0.379135865865363	0.90175408749679	0.0922552716536342	0.2237957319947	1.45
[1.4,1.5)	1.48219112985591	4.27059812704584	-1.35865171501949	1.19928444891454	0.449493126350319	-1.30086641610009	1.45
[1,1.1)	1.04546441364144	-2.57757330362709	0.657381632317528	-0.389214072786199	0.0542048629535027	0.062249397435043	1.05
[1.2,1.3)	1.20936047023966	-2.36480857209904	0.207920653480349	1.62380493842697	-0.240131524263335	-2.22089633938014	1.25
[1.4,1.5)	1.43361749984842	2.6168986702113	0.44790346311279	0.761407751413854	1.70704230548396	-1.17233540243622	1.45
[1.3,1.4)	1.34462828690336	0.0936294048518113	0.132221741493217	-2.11033356455048	2.41791830722635	-0.819388323912935	1.35
[1.4,1.5)	1.45047593052342	2.27160831129969	-1.50956469943874	-0.0571377639045475	0.232414671242407	-1.61128656820027	1.45
[1.2,1.3)	1.26104137969443	0.12139983043975	0.479348710819939	-1.52954746152724	0.500499475542655	0.228363952625726	1.25
[1.4,1.5)	1.47695235135492	4.95038978704408	0.224110659137379	0.267664646804119	-1.50967667599846	-1.29188763050118	1.45
[1.4,1.5)	1.40134538888888	1.33340622195901	-1.43449418730346	-0.0223648901577908	1.44025632746205	-0.0708227280815287	1.45
[1.3,1.4)	1.31786332894453	1.01742652238108	-1.38183006104362	0.659756908437655	0.456215869823339	0.424693575597672	1.35
[1,1.1)	1.08857631314245	-1.9553552329577	-0.270605032535324	-0.566711640139488	0.322996302769389	1.07934046941312	1.05
[1.4,1.5)	1.42315820209442	1.97772017868241	-0.662038324028999	-0.524819299097699	1.45186451333638	-0.807735667075155	1.45
[0.9,1)	0.950567344580458	-3.61659642612816	1.30905817485635	-1.06680672212462	-1.86522500678445	-1.18785575238143	0.95
[1,1.1)	1.03624033444303	-3.23219562705543	0.596826192264641	0.756306627202836	-0.0842999843588051	-0.0668724906363873	1.05
[0.6,0.7)	0.674118928210804	-4.78352247265478	-0.85549040953845	2.04845508962903	0.110668004997841	-0.229534551769766	0.65
[0.8,0.9)	0.854806863003624	-4.70261286585116	-0.739936595139243	-0.77992229851868	0.300567615353284	0.856208709620453	0.85
[1.4,1.5)	1.46040798001413	3.41759739099446	0.0990637847406617	-0.331153994965002	1.86214699676906	-0.76953617646127	1.45
[1.4,1.5)	1.49673615681094	4.1576112753383	-1.11334521148522	0.189627071677113	-0.819910660877881	0.67872574649925	1.45
[1.3,1.4)	1.35861894939431	0.764737360330459	1.46792094586839	0.156564801224377	-0.938040118780426	0.0247893837288524	1.35
[1.3,1.4)	1.34538853327456	-0.26880303731964	0.795078009467589	0.753396347282133	1.69599316131589	-1.4120951739437	1.35
[1.3,1.4)	1.32741875255576	-1.00636271694146	1.6274821557953	1.1231337225378	0.127942156685621	1.14990258872194	1.35
[1.2,1.3)	1.25757638889359	-0.978909287761713	0.345727236916412	-1.70250073944063	2.57437433289227	-1.11305309149435	1.25
[1.4,1.5)	1.41171442667082	2.49041993282844	0.451495676140114	1.10482951251827	0.766474946386002	1.20401782217233	1.45
[1.1,1.2)	1.13075985146664	-1.60886663896464	-0.171670723572699	-1.30913136230315	-1.68238610544353	-0.568651269306139	1.15
[1.2,1.3)	1.25445612553931	0.149957657955823	0.508252068910663	-1.41945504715214	-0.229554794850906	1.13743838544121	1.25
[1.4,1.5)	1.4102377896192	0.140246738575169	-1.68120214592619	-1.57022430552864	-0.60875213058625	0.613823485011818	1.45
[1.3,1.4)	1.37336664436854	1.85933555891365	0.511711109968121	-0.111681585172174	0.824640709655342	-0.214989070704571	1.35
[1.4,1.5)	1.43051466215474	3.16014184967753	0.190070281937321	-0.221225466399481	0.901524345761164	0.641713210076733	1.45
[1.4,1.5)	1.43874122602228	1.78695152688592	1.85021542421031	0.814185681236285	-0.791298080090554	-0.990114001876131	1.45
[1.4,1.5)	1.49178360090721	2.16306593507724	-1.70469716049515	-0.70516727820745	-0.362705838224505	-0.688252399114309	1.45
[1.1,1.2)	1.19224049875021	-1.51253934870308	2.06183421436246	-0.506703684496623	-1.34536540152699	-0.164202150370548	1.15
[0.7,0.8)	0.774242185237213	-5.64972533848487	-0.340661492266953	-0.0610031320700369	1.41554117785574	-0.348143420059436	0.75
[1,1.1)	1.09858269027572	-2.28206079654313	0.587160796732326	-0.383679402264181	-0.66712778899327	0.832831484547638	1.05
[0.8,0.9)	0.847075061460245	-5.17580106509867	0.599797951742763	-0.556549727592834	1.2844690644368	-0.48725500649945	0.85
[1.2,1.3)	1.20308215563784	-0.831472049946061	0.079155728882178	0.416587547624537	-0.236560903818794	0.430720845345048	1.25
[1.3,1.4)	1.36795157038013	0.745310639446169	0.775656024010549	0.67218019726883	-1.26088768622069	-0.767137168426791	1.35
[1.2,1.3)	1.24415430145416	-0.253013749999266	0.176030672166577	-1.66818506613336	-0.535189719378653	1.40339102919367	1.25
[1.4,1.5)	1.47128514154673	3.50284293208587	-0.454941451412508	-1.05244934526299	-1.17886320061751	-0.824063324027444	1.45
[1,1.1)	1.02994870608378	-3.46547207156373	-0.0360054941348605	-0.601391999489607	1.68858326854788	-0.0936292155402406	1.05
[1.4,1.5)	1.44903331487903	3.40084698530264	0.174971901786563	-0.99031742445875	-0.383058315757195	1.2548959064364	1.45
[1.3,1.4)	1.35183434344073	1.21119902716624	-0.158289309453812	-0.333533662037828	1.51370815328941	0.447782012612022	1.35
[1.2,1.3)	1.25061347368884	-0.154656560607383	-0.139960028473727	1.71733175405839	0.669467862598163	0.975748128735881	1.25
[1.3,1.4)	1.37936401090451	2.06548381340887	0.989769506373904	-0.515768555981069	0.121168739807412	1.71198664624256	1.35
[1.4,1.5)	1.47227176698704	3.59765098142664	-1.35650019447274	0.671126473928927	-0.712846389679873	0.358158253503276	1.45
[0.7,0.8)	0.734841561114152	-4.65084765815417	-0.963599894711273	0.949034391516525	-0.432117440555731	0.496150469511606	0.75
[1.4,1.5)	1.44435859046045	3.53416333420827	1.25712792434812	0.324981986855541	0.413675169820875	0.86626206398092	1.45
[1.3,1.4)	1.33530809220309	0.44546759378129	1.42079029133422	0.232468562282276	0.168737247941975	1.28530096622142	1.35
[1.4,1.5)	1.48209929030564	1.42464995825668	-1.66811293114341	-1.34338576065415	-0.887553032654473	0.299930407307158	1.45
[1.1,1.2)	1.18936183531099	-0.676117786828317	0.637567773746196	-1.21403196238004	-1.94277532347741	-1.02395935492965	1.15
[1.3,1.4)	1.3894984637602	1.85585065950996	0.429465059097754	-0.75558636663446	1.76957658670367	0.0647866600844363	1.35
[1.2,1.3)	1.28039588412798	0.478905674251694	-0.956996278208597	0.813410274429142	-0.274634996981421	0.612943176273971	1.25
[1.3,1.4)	1.35829851317534	-0.805446352273263	-2.36987091002775	-0.854211207060953	0.253231527646565	-1.11031069963225	1.35
[0.6,0.7)	0.694126343904612	-5.6176234754864	-1.31829426049469	-0.0426356323144309	-1.18560952917761	0.0418111609697399	0.65
[1.4,1.5)	1.41231138995287	2.21427682805732	0.237568614832064	-2.38284268770148	-1.03701866590803	-0.551674252135058	1.45
[1.1,1.2)	1.1736053913854	-2.8407952265506	0.367485154420102	0.839386285218764	-1.31452699621384	0.836455479810987	1.15
[1.3,1.4)	1.39526615815537	0.133761270231469	2.12700694832097	0.972728549176164	-0.256685842191054	-0.0639635746681755	1.35
[1.3,1.4)	1.35974744149326	0.38742999854597	-1.18609459711406	-0.719015108371139	1.34903801981507	-0.656959719117084	1.35
[1.1,1.2)	1.11986449979774	-1.78082016392511	-0.068738317529115	-1.03295988039244	-0.212181542226851	1.42500101662845	1.15
[1.3,1.4)	1.36263248012264	1.26354378029985	0.843293345608468	-0.274469838602535	-0.839245537712991	-1.33626167619875	1.35
[1.3,1.4)	1.39867074104001	1.67312098902201	-0.698148396089029	-1.17190178148336	-0.999351487991808	0.311529312687062	1.35
[1.3,1.4)	1.34228462378161	0.45342924584496	-0.206061547474566	0.574798604289496	-1.54355678742043	0.80382456059869	1.35
[1.3,1.4)	1.35062988288163	1.04366934911047	-0.593268195919255	-0.920890484201587	-0.182661845533395	1.06035623212833	1.35
[1.2,1.3)	1.2987972234526	-1.66323851713341	-1.554576328427	-0.700084798072604	2.05586113263993	1.0058447521595	1.25
[1.2,1.3)	1.26430176804716	-0.21802890697807	0.34449752603202	-0.48416831416343	-0.25304695297555	2.13635367729519	1.25
[1.4,1.5)	1.46131803660209	4.3040409106684	0.88619122487094	-0.783980060114921	0.634213943781634	-0.0402678195676828	1.45
[1.3,1.4)	1.36785402394264	-0.842336406558562	1.86063064844093	0.748136768459924	0.355325981191528	-1.27618521842109	1.35
[1.3,1.4)	1.37310570746052	1.00496968307533	0.328077821301354	0.555866145623707	1.13527648878138	-1.470624737879	1.35
[1.3,1.4)	1.36194203287688	1.62003203866008	2.16987785212326	-0.488786449445058	0.0407930193305924	0.78262569982843	1.35
[1.3,1.4)	1.32513179257902	0.0123713812489875	1.40068507095576	0.393056551622758	-0.0414567486573411	-0.244055214560216	1.35
[1.3,1.4)	1.32210743840265	0.0554716196899344	-0.65177591899923	2.05399348200277	-0.872081099445597	0.803239825131921	1.35
[1.4,1.5)	1.40266360180064	-0.272599782232326	1.41169343250821	1.64061354658306	-0.925192015978054	-1.3988447489339	1.45
[1.4,1.5)	1.46657530310014	2.84785687811279	-0.254545672647215	-1.40268221913096	0.476575114180852	-1.59297841133238	1.45
[1.4,1.5)	1.49482949788928	5.52336775921758	-0.188677147336404	0.394720021128259	-0.0998881166530101	0.393122437808613	1.45
[1.1,1.2)	1.17639435253876	-1.42550469664193	-0.435276758093828	-0.0865243353634276	0.888403436165256	-1.32769865405389	1.15
[1.4,1.5)	1.44996946280113	3.87304312716932	0.924195119093741	-0.61408016616811	0.0852026497013205	-0.717137780808232	1.45
[1.2,1.3)	1.29033213491777	0.0687167342999343	1.07376395033446	0.101661135260806	0.190684827500381	0.812576803040764	1.25
[1.4,1.5)	1.42882115714322	2.99501406322745	0.920605673531993	0.409439221583215	0.665492846134298	1.49441820273055	1.45
[1.4,1.5)	1.49080906732033	5.01873646379991	-0.214173837383632	-0.0954796951305418	-0.369382393572777	-1.3743404574166	1.45
[1.4,1.5)	1.4924893358022	5.57162600281164	-0.524597474712347	0.851185071407529	-0.607910806315045	-0.893222377616925	1.45
[1,1.1)	1.09910119306973	-2.7853795254205	0.520261865346421	1.61832765062076	0.859843923552618	-0.905976594022813	1.05
[1.3,1.4)	1.3346396483726	0.225132688090126	-1.22478632450015	-0.202718680762175	1.44211229883437	1.40736560262776	1.35
[1.4,1.5)	1.49054537192431	1.76101232258875	-1.73026100436194	-0.910375615052507	-0.178428564926774	-0.176456236557068	1.45
[1.3,1.4)	1.37167285907536	2.16439893813232	1.06159672926494	-2.41849311201642	0.0205476151327334	0.680472124597816	1.35
[1.4,1.5)	1.46628831384765	2.78049100245772	-1.32663068265342	-0.0742392546410691	0.160638224791215	-0.314224914429503	1.45
[1.3,1.4)	1.34741874378515	0.650036947136661	-0.766054769783469	-0.843866033487552	-0.420837243427693	2.22300199499468	1.35
[1.3,1.4)	1.36439283914904	1.23559772125672	-0.27715669395182	0.502500487448036	-0.64769304439296	1.42465448147625	1.35
[1.4,1.5)	1.4919139658211	3.21863280242377	-0.635151392009079	-1.53802657818853	-1.47782775436652	0.10204190271062	1.45
[1.2,1.3)	1.21717236111073	-2.28739423425927	-1.320626830898	-0.966186417160221	1.14180396025882	1.62900795766291	1.25
[1.4,1.5)	1.42411677298637	2.11670414444184	1.31858405909376	1.13058239220537	0.698050114755623	1.28241713204856	1.45
[1.2,1.3)	1.21700979314271	-0.605030981224535	0.381287656820588	0.0659168055182638	0.38724108797998	-0.263368032248298	1.25
[1.4,1.5)	1.45900434128584	4.01058967777696	0.329742768676073	0.500239799459102	-0.244212148335993	-0.903649966069241	1.45
[1,1.1)	1.02794971810748	-2.73304514866016	-0.278258987959996	-0.61532029701284	-1.25079059325072	-0.470983910777588	1.05
[1.2,1.3)	1.25884438682712	-0.842208101765196	2.39683658050522	-0.278620800108341	-1.37558047392119	-0.465281194689939	1.25
[1.4,1.5)	1.49841742859425	3.69367606139145	-0.525785024779025	-0.69828771476313	1.25526237550269	-0.51488403802739	1.45
[1,1.1)	1.08088267294147	-1.70185264828985	1.98430621733515	-1.52435573926558	-0.0742379278795816	0.0216719702489948	1.05
[1,1.1)	1.05927937992669	-2.81932106715001	-0.0961009118030262	0.440584099003313	-1.18750868358612	-0.0619792613837035	1.05
[1.4,1.5)	1.46281621118059	3.12928056867707	-0.45939655878154	-0.635448926029557	0.591757764142374	0.727428082014148	1.45
[1.3,1.4)	1.31964046870375	-0.290021807941234	-0.832638335041297	1.23411382737798	-1.89438649122732	0.875850833823066	1.35
[1.3,1.4)	1.34444133368157	1.09864683360131	0.175523861968707	1.14411073221651	0.193088424492735	-0.265127727345356	1.35
[1.4,1.5)	1.40226534002832	0.417621719138004	-0.688048390794807	-1.86597532682186	1.20737752440221	0.731803870544065	1.45
[1.2,1.3)	1.22451407715602	-1.76254409986233	-1.9471402858364	-0.587074579137105	1.06336934606179	0.558226494471153	1.25
[1.3,1.4)	1.38867873000211	2.77114715465546	1.50137742399327	-1.10427036549777	0.195703763402985	0.900914824420281	1.35
[0.8,0.9)	0.84963045603741	-4.48564029414401	0.00362193598680016	-0.93306655967472	-0.351935762197204	-0.477599415889339	0.85
[1.4,1.5)	1.4646250801641	4.27023822910585	0.472972920163585	-0.0634369521659829	0.0231932695269357	1.59921714787129	1.45
[1.3,1.4)	1.37621526517184	0.754449125918495	-0.536397221762406	1.30496557005112	-1.67843000024561	0.789617132564552	1.35
[1.2,1.3)	1.29075551413896	-1.08264191951589	0.0542818715626277	1.42511470689442	0.0930900906111536	-2.33624303195515	1.25
[1.2,1.3)	1.22581695756595	-1.37889289939341	-1.53327041333617	-1.01835159288766	-0.254342769897699	1.27507982606864	1.25
[1.3,1.4)	1.39044765895673	2.48964366188234	1.46047702251732	-0.585475108535818	-0.261034984162427	0.649795917617767	1.35
[1.2,1.3)	1.24568668190061	-0.239797827085719	-0.0668779481442212	1.70731654449094	0.452635598900561	-0.319990948030824	1.25
[1.4,1.5)	1.47631695796304	2.29741960967797	-1.42582575039107	-0.746027127690309	-1.20544368564739	1.30671995151996	1.45
[1.3,1.4)	1.39839890625151	1.15433476334803	0.70094784928355	0.733984614295757	-0.420257816717896	2.13603648499675	1.35
[1.1,1.2)	1.11781829767527	-3.46072384305396	0.600387459171993	0.293632685015043	-1.14924693906338	1.39656192027392	1.15
[1.2,1.3)	1.21504844563682	-0.20602741304134	0.743429864867835	-1.99740989461327	-0.551185128864355	0.776717863885872	1.25
[1,1.1)	1.04261091321909	-3.65045717289986	0.579341388440149	0.692758168613389	0.293523593608784	2.2557437042719	1.05
[1.1,1.2)	1.18671347792995	-2.40831468319984	1.45984732930859	0.0407800505699165	-1.3294711841982	-1.56807607308865	1.15
[1,1.1)	1.08826935605702	-2.2740464463089	1.08729688619481	-1.53538863595519	1.20668839410433	-0.566096929419036	1.05
[1.2,1.3)	1.26541970752492	-0.572966776459719	-0.867314077295631	-1.30965263424195	0.073302163705157	-0.593651756153767	1.25
[1.3,1.4)	1.39447089321235	1.7676745533213	-1.22848731052977	0.0141966189819019	-1.59032972282671	0.296414611494845	1.35
[1.2,1.3)	1.24078670639675	-1.38453831336635	-0.999199139970191	-1.37857934430638	0.956473368284325	-0.604266168079324	1.25
[1.3,1.4)	1.31422645426593	-0.776657620474881	1.21996451709554	1.36284657773916	1.19078952106183	-0.807385409839542	1.35
[1.4,1.5)	1.46878403387234	3.27306624220727	0.402520965829083	-1.98904932442452	0.576148307547903	-0.0218633195030861	1.45
[1.4,1.5)	1.48600212204918	6.07113130251819	0.925163999496778	0.207805916147535	-1.78235632743464	-0.709881315072977	1.45
[1.2,1.3)	1.20486975987292	-0.522750294203602	0.17997312857378	-0.809314628391188	0.136417352208454	0.297591949332924	1.25
[1.2,1.3)	1.23045112062829	-0.717525468315661	-0.995927455813581	-0.680328840668259	0.554464806351654	-0.346370918854531	1.25
[1.4,1.5)	1.41322127571273	-0.584032719140441	0.322138173830726	1.72986293067609	-2.19284745089155	1.24196098606541	1.45
[1,1.1)	1.04028442061698	-3.21089681914841	0.404322167156314	0.79619616371279	1.71961393566132	-0.172828172137462	1.05
[1.4,1.5)	1.49180499853248	3.85847071543704	-0.719648789851014	-0.692813908254991	-0.776133029253166	-0.692560779878898	1.45
[1,1.1)	1.03143535927995	-3.12381293990069	0.496355024489521	-0.223036984555973	-0.582415281619227	1.10375226161585	1.05
[1.1,1.2)	1.16395886197192	-0.591736619175715	-1.50561187587667	0.883939328111362	0.393894546712695	0.611078109929789	1.15
[1.1,1.2)	1.14239294484593	-1.604757802307	0.312626327383071	-0.530946086317517	-1.30104351628086	-0.431114711809604	1.15
[1.4,1.5)	1.43233635187681	2.10305747137327	-0.438682091100896	-1.55788163418054	-0.289620098015612	-1.09794173657214	1.45
[1.3,1.4)	1.31400879674769	1.00329290107663	-0.115785796638145	1.27512402380145	1.23253102963614	0.935092412138709	1.35
[1.1,1.2)	1.17830113750335	-2.07642313002192	2.13742828861873	-0.373450531821553	1.07710300789236	-0.12613233740887	1.15
[1.3,1.4)	1.3395433688438	0.756513284736498	0.621140040245406	0.763212415556199	1.12541473524607	-0.643848859210186	1.35
[1.1,1.2)	1.16734473622274	-1.8375582661529	2.18445466195695	-0.577921480686494	0.312696418390487	-0.18040379632047	1.15
[0.9,1)	0.989643117865387	-3.25834259483004	0.202556709432824	-1.17084800421019	-1.95125172950723	-0.483969834140851	0.95
[1.1,1.2)	1.14747042350391	-1.37987978113908	0.376037071763842	-0.134531807187183	0.654086738965085	1.04691640763277	1.15
[1,1.1)	1.09734327455258	-1.94173812250441	1.88375510892648	-1.20228649070461	0.759441452172947	0.725159861768502	1.05
[1.2,1.3)	1.2074513040962	-2.02979446865117	1.09303724426556	0.758304454228075	-0.404014609875951	-0.30547667509731	1.25
[1.3,1.4)	1.33652015464511	0.374919093108392	-2.11372128109979	0.334209910881771	0.742924864011582	0.665252496229877	1.35
[1.3,1.4)	1.37716386478045	1.55501826184397	-1.41912326576783	0.381179331557717	0.433278007328021	-0.888612978467382	1.35
[1.4,1.5)	1.40262045808907	-0.0746234707478217	-2.23024343502883	-1.01520069296312	-0.924494972773446	0.81866859968558	1.45
[0.9,1)	0.960536979694549	-4.68475631841425	-0.403959656477402	-0.804062579409693	-2.48155844609839	0.6849034011942	0.95
[1.4,1.5)	1.42744747407798	1.03272671297993	1.68623403137382	1.21835835091001	-0.937550394304911	-0.553764802855884	1.45
[1.2,1.3)	1.23703183735348	-0.218511920480754	-1.93170054579769	0.774776453754028	1.17521030874421	0.199293976049187	1.25
[1,1.1)	1.04464790669046	-3.44324126703677	-2.07730740429088	-0.670288616246083	-0.264647365470349	-1.00497367583747	1.05
[1.2,1.3)	1.2425043415766	-0.686587786108614	-0.130440762178135	0.532794936945001	-0.611469788950538	-1.5369486091953	1.25
[1.3,1.4)	1.32795923870707	1.19977938991118	0.325330484811703	-0.750263251580209	-0.380598394994262	0.669175249727844	1.35
[1,1.1)	1.08894389991238	-1.95794284510312	-2.41395966055761	0.408942123978847	-0.684317423764634	-0.427828881552034	1.05
[1.2,1.3)	1.27640818576649	-1.8988610544577	1.37758589381005	0.564904865153551	-0.569010769910958	1.91924123630984	1.25
[1.3,1.4)	1.35800174535781	1.62168910169349	-0.924544265981585	1.47415592868622	-0.12539408936166	-1.6498456003297	1.35
[1.4,1.5)	1.45601605364081	2.4508531044204	-1.54724484329982	0.244249081247441	0.893074163861551	-0.89452498366774	1.45
[1.1,1.2)	1.10292572841068	-1.97815831932113	0.547299341987137	-0.768675297019741	-1.08926050682922	-0.255831740787345	1.15
[1.4,1.5)	1.41145866236752	1.09406713489954	0.980566324412963	1.13543272784416	-0.694216521249201	-1.44770338950609	1.45
[1.4,1.5)	1.47502444412126	4.07355619089817	0.0274737524064923	-0.515427819688286	0.517432569195567	-1.15313991639668	1.45
[1.4,1.5)	1.4830426901833	3.40779365136667	-0.328406147620158	-0.739401681713551	1.5002097005237	0.348153061574726	1.45
[1.4,1.5)	1.44211626674115	3.22812953382586	0.664862165756465	0.347193556597502	-1.44304387797373	-1.14957768790891	1.45
[1.4,1.5)	1.49353577084368	2.6814458894253	-0.319001562414462	-1.89250468650009	1.10090052985808	-0.810134274563735	1.45
[1.1,1.2)	1.17536160653278	-1.04124207091087	-0.778507039165789	0.82441760358165	0.19810305194411	-1.42146743197648	1.15
[1,1.1)	1.0066763572608	-3.61570847073815	1.42872653630387	-0.81588608804756	0.299699112795044	-1.12054730001714	1.05
[1.3,1.4)	1.31977665523971	1.01419285632624	0.00214379907233156	-0.550020414830222	0.122450207707112	0.921585075978807	1.35
[1.3,1.4)	1.31287018410396	0.2918471601116	-1.12141757128507	-0.811016047198162	-0.38006805267362	-0.309982905944791	1.35
[1.1,1.2)	1.18798901477735	-0.338110050512743	0.950715146439174	-1.7347169503413	-1.5612632005337	-0.306598902871813	1.15
[1.4,1.5)	1.47682241012432	4.30344364350599	-0.362890336863095	0.253452376081688	-1.31707686251288	1.3623512024596	1.45
[1.3,1.4)	1.33025955635343	1.41383820841838	-0.613807120080454	1.31623748935556	1.0793565122527	1.08648206959829	1.35
[1.3,1.4)	1.37306064236009	1.85660820218044	0.322395216861831	-0.348681610212954	0.184719689693473	1.57074611924064	1.35
[0.5,0.6)	0.566549182619917	-6.10392639502287	-0.851918332843359	0.522098261466251	0.308158036747347	0.199312088735977	0.55
[1.2,1.3)	1.22312159375613	-1.55190533760213	0.580507833743601	2.22657541049667	0.662031787914426	0.822489540449398	1.25
[1.4,1.5)	1.4128383669533	0.689218937181108	1.79714437980749	0.732794358546954	0.752166015457164	-0.976420587302652	1.45
[1,1.1)	1.07919339025808	-2.05689286395374	0.0470700218872462	0.879133768932784	0.411897730561555	0.188085362706276	1.05
[1.3,1.4)	1.33697994832594	-1.28385410494565	1.74611582838461	0.995321151008621	-1.05608855104408	-0.648649582702526	1.35
[1.2,1.3)	1.27721581585103	-0.671907681506836	-0.187180543728201	0.286784319483893	-1.36399280472146	1.39980932719188	1.25
[1.4,1.5)	1.4132154302288	2.46088630440946	-1.29053329963066	0.884126938538384	-1.04533368912483	-0.0285636790706996	1.45
[1.4,1.5)	1.46362092377601	3.5142589114881	0.573888417368963	-0.931467933934594	2.11671510778207	-0.615866083023957	1.45
[0.9,1)	0.978065169869051	-4.00956600111301	-0.347650583406998	0.574816542668354	1.90890012293825	0.863897830175942	0.95
[1.1,1.2)	1.16781764613237	-2.35126823494679	1.0489085915053	1.59182798639329	0.921971191601098	0.517250393421912	1.15
[0.8,0.9)	0.808793856217846	-5.32717265412148	1.01286239166581	-1.06699090820777	0.364181132330244	1.14473301598034	0.85
[1.3,1.4)	1.3860429512166	1.19410017097374	-2.07218289640972	0.654367440714492	0.925705053556391	0.693477625186244	1.35
[1.2,1.3)	1.27626726788511	0.0222700913752185	0.243118255601329	0.918963834175301	0.331545167914662	-0.407584944239166	1.25
[0.9,1)	0.958944693740236	-3.85236776788663	0.973384996696106	-1.06054481125013	-0.318723257439768	1.97137383620306	0.95
[1.4,1.5)	1.42335569844754	2.21689693573217	-0.795164019847381	-0.991274979350357	-1.69497678813645	-0.0194712315067205	1.45
[1.4,1.5)	1.40316538290396	2.48679704388246	1.33019783807717	-0.70043134549441	1.45804509256757	0.0270140495616235	1.45
[1.3,1.4)	1.39296194416244	0.178525134282906	-1.00244127276359	-1.2724056608362	1.6327674605808	0.960614702463276	1.35
[1.2,1.3)	1.25733864764338	-0.028664415720896	0.280863875862438	-1.45552255487582	-1.1487880567852	-1.59750122640315	1.25
[1.1,1.2)	1.13348133951306	-1.57224816684229	-0.449235086041169	-1.04020136830696	-0.724849042458075	0.178959075139304	1.15
[0.6,0.7)	0.659759803424501	-6.22056124289907	-0.928873928549654	0.0241730585122884	-1.54163429336518	-0.0253833057743303	0.65
[0.6,0.7)	0.673989392810725	-5.37800874632253	-0.610241331776546	0.547933128188747	0.572450709916688	1.08137437042151	0.65
[0.8,0.9)	0.852424708102994	-4.94960614395438	0.22293632420381	-0.713056173187284	-1.69721146148273	-0.17071569053364	0.85
[1,1.1)	1.08670593908098	-2.95348977571503	0.255220989928535	-0.030579354138491	1.1735012742747	-1.41333450070305	1.05
[1.4,1.5)	1.41087890883711	0.22446568151133	-2.21557505202443	-0.940867752817113	-1.04889398553273	0.115198349645186	1.45
[1.4,1.5)	1.49651972517232	5.11342233131482	-0.756558546092502	0.427622638317659	-0.492690474459017	-1.51278102417339	1.45
[1.3,1.4)	1.38234633678756	2.17184802121943	0.41043954055114	-0.108863521638712	0.700668618929303	0.559022164555789	1.35
[1.4,1.5)	1.40134844996272	2.17457023663846	-0.680012499954633	0.191744281004493	-0.76591101384817	0.806906071339608	1.45
[1.3,1.4)	1.33788838561892	-1.15940680314892	0.555982991417607	0.813207939395214	-0.134760186018766	-2.5113724807158	1.35
[1,1.1)	1.04803748397578	-2.20679323617044	-1.61439252072255	0.14827359418645	-0.895275817415246	-0.0773564485811322	1.05
[1.1,1.2)	1.10852925515752	-2.1946748452517	-0.848774349932505	-0.0282060404015416	1.17132451877124	1.62784475791806	1.15
[1.4,1.5)	1.46521810327132	2.78111633730111	-0.669059700214316	-0.279616090936681	1.97851457353353	0.508107123739862	1.45
[1.3,1.4)	1.38821447997308	2.29265358803488	0.640258578119655	-0.301452205028796	0.585692376828608	0.142665514593956	1.35
[1.3,1.4)	1.37215645603005	-0.00221750420454506	0.520999216163765	1.27204666844687	-1.91859109056476	-0.332200326149266	1.35
[1.3,1.4)	1.3148607507532	0.786930518353008	-0.318609192592711	0.50510888971899	1.11359737969765	1.66678250322178	1.35
[1.4,1.5)	1.49621767957084	3.41254464819921	-0.552838329041497	-1.59589807683301	-1.66483814855391	0.273143375255459	1.45
[1.2,1.3)	1.24000701372394	-1.25579021074061	1.23840823667585	-0.279339683117288	1.78002480351046	-0.590576711857365	1.25
[1.2,1.3)	1.29222342815132	0.33543029846662	-0.555779877570568	1.75696012850204	-0.0951011354666541	0.703606630966207	1.25
[1.4,1.5)	1.48945504190107	4.91865106710085	0.111591797903112	0.115947500531354	1.52191464988477	-1.20212475200366	1.45
[1.3,1.4)	1.31216147251806	0.714502216288005	0.471340029199332	-1.23829242728147	1.06933565996625	0.559430119517061	1.35
[1.4,1.5)	1.44974792204995	3.63570368971051	1.18624504359128	0.190339522948444	-1.11826167465597	-0.797093055114906	1.45
[1.3,1.4)	1.37731816549362	2.37441271996315	1.11589401602744	-1.24420000546641	0.170445533693227	1.41081788980648	1.35
[1,1.1)	1.0864830538472	-2.54564750064253	0.839018839091036	-0.798569405278552	0.0498247690616924	2.25297437007172	1.05
[1.2,1.3)	1.29633547172509	0.406924393792192	-0.354576309192655	0.26463225111453	1.10489940104539	1.77301741385582	1.25
[1.3,1.4)	1.33175774858816	0.603799150254261	0.623014166426796	0.874140718232617	0.208485195371545	-0.189460982798084	1.35
[1.1,1.2)	1.13289187873274	-1.05040349024501	-1.25473391973362	2.00562818893683	-0.49933129258323	-0.383253592907428	1.15
[1.3,1.4)	1.31661337783766	-0.907298119532625	1.27394331528727	0.605784310044995	-0.184323127348558	2.30227739736518	1.35
[1.3,1.4)	1.3058849071514	0.120284004477764	-0.391832598785872	1.9928647903158	-0.148152588120335	-2.01039581147101	1.35
[1,1.1)	1.08902375073302	-1.83240227892956	1.34423760159412	-1.70164047928882	0.414945364982104	-0.430654255352851	1.05
[1.3,1.4)	1.38572445019779	2.07045536868396	0.437253290746359	0.625169561308065	1.25756404969781	-0.11714840015823	1.35
[1.1,1.2)	1.14497670235855	-1.17657330514142	1.0468821343461	-1.30826877328146	-1.11098959383028	-0.755054005877772	1.15
[1.4,1.5)	1.47620058458801	0.794628023648974	-1.6913422552849	-1.65336287120159	-0.855631252454471	1.58334466541868	1.45
[0.8,0.9)	0.809115892957708	-4.70163455467303	-0.824085428953642	0.193525833838223	0.141699841968568	-1.12253499998434	0.85
[1.4,1.5)	1.42111991503756	0.145663682458889	-2.32286698582815	-0.721211109928444	-0.0757081325399526	0.428791221697048	1.45
[1,1.1)	1.02181231744475	-4.16592875873804	0.421915845659404	-0.42226859807267	-1.35803269835011	1.58158531437792	1.05
[1.4,1.5)	1.43704545103894	1.38725709926185	-2.29983869058288	0.119694876489619	-0.534790002422314	-0.0328179445039057	1.45
[1.3,1.4)	1.35291789708847	0.228285004231184	-0.964225705965095	-1.13595847760957	0.769946545293916	1.34995852487311	1.35
[1.1,1.2)	1.13015320601277	-1.86850124680634	0.835962544849817	-0.716231514667464	-2.01717448378009	-0.843486956930077	1.15
[1.3,1.4)	1.33216166096084	0.879585914341347	-1.69519474645397	0.48440460620215	0.569826438742873	0.461729606302626	1.35
[1.3,1.4)	1.31618824420896	0.172530157602538	0.328591777348196	-0.941247146149784	1.70904000242987	-1.05472121180912	1.35
[1.1,1.2)	1.18439936489762	-0.660726151258528	-1.53593867597692	0.82205790796501	-1.01425266545059	-0.377862661164793	1.15
[1,1.1)	1.08092615740005	-2.21958695101406	-0.729337087598312	0.793398388444502	1.85843344065887	0.651362845204249	1.05
[1.3,1.4)	1.37264468428984	0.846227177099449	0.468660331771396	0.953153913003742	-0.252770932966775	1.61572783943712	1.35
[1.4,1.5)	1.45461664427304	1.67402981761244	-1.04123235033878	-1.41565429206399	-0.0222501694601276	0.324743464003183	1.45
[1.4,1.5)	1.44190834146951	3.1654466637381	0.193216065982596	-0.19260233546982	1.81705325949064	0.0143985997056145	1.45
[1.2,1.3)	1.25359279526981	-0.730460691674429	-1.27593674501532	-0.374320605604892	1.12786107084457	1.2046833693502	1.25
[1.2,1.3)	1.25541095603738	-2.238573282495	-0.816804777204186	-1.34288735971933	2.39900593514298	0.0948063631926251	1.25
[1.3,1.4)	1.38309414261181	0.927444149054103	1.68404615993835	0.333204746275493	-0.371423985520434	-0.653157343523166	1.35
[1.4,1.5)	1.41833507151377	1.79538475489734	-0.454612330175364	-1.66575975615427	-0.335452720539636	-0.315212582037717	1.45
[1,1.1)	1.05636167965962	-3.9027551518067	-2.18020244800283	-0.592417295529618	1.09464584542185	0.387147581411743	1.05
[1.4,1.5)	1.49021308919874	4.32086551782441	-0.582641191041205	0.0397049138574817	0.790217491596555	-0.895875938731721	1.45
[1.3,1.4)	1.31129484081159	0.495024563758267	0.332594375632046	-0.0198415615403724	1.74721082214426	0.0227057020168575	1.35
[0.9,1)	0.985757912583058	-3.26153177526862	0.591824972882665	-0.954168265277676	-0.904054415941051	0.472891994656955	0.95
[1.2,1.3)	1.21635632528997	-0.431839059349129	0.208978164057656	-1.23650639805225	-1.07454744175352	0.289169730637761	1.25
[1.4,1.5)	1.47990263616005	5.02744295440687	0.468973699785492	0.799333080837755	-1.20841223443449	0.45216842590324	1.45
[0.9,1)	0.962930106050376	-3.24164413565912	-0.0504939663085736	1.29321723758155	0.723509166746364	-0.516638507631419	0.95
[1.4,1.5)	1.43007927538471	2.29288118993106	-1.08332135544183	0.444954841353028	1.72296279206154	1.15658770762945	1.45
[1.3,1.4)	1.34610273366868	1.32010742499707	0.177231064232987	-1.4738561486045	-0.106892838626211	-0.16411230636375	1.35
[1.2,1.3)	1.20270950330466	-1.72312432106626	1.63173836599746	0.187983794990855	0.759223272682885	0.116938495443121	1.25
[1,1.1)	1.07839613558763	-2.37588565383657	0.112110590766445	0.0621030241113031	-0.813918083345415	-0.0111790879221122	1.05
[1.4,1.5)	1.49150127089326	6.65858627194405	1.20637763130311	-0.217090433779585	-0.750029829694417	-0.348743914943002	1.45
[1.2,1.3)	1.23808858550441	-1.64524953364142	0.0435768366631037	1.42350967207822	-0.104631543065945	-2.18016626130835	1.25
[1,1.1)	1.04419359376397	-2.85367477665597	0.987763001378827	-0.596504302290473	-0.838802560705642	-0.308469608077402	1.05
[1.4,1.5)	1.47840275613425	4.71854969075424	-0.0832806541907162	0.31665645529524	-0.690101567380231	0.827716939669607	1.45
[1.4,1.5)	1.40711337392704	1.99656273914038	-1.63927528050919	0.605992905142379	0.147120391208912	0.479613398184987	1.45
[1.3,1.4)	1.37727479352138	1.39348081907705	0.766438150497618	0.249882503901575	-0.870438252315827	-0.980787302360479	1.35
[1.4,1.5)	1.48750984256221	5.20861475715852	0.417713454797005	-0.437799797935055	-0.337659941555134	1.21766237756213	1.45
[1.1,1.2)	1.17277580622865	-0.992348475237854	0.202205104084033	-1.59226472563893	-1.05397735470937	-0.807562099034209	1.15
[1.4,1.5)	1.49533662989364	2.37741284124312	-1.408222846389	-0.168144897926262	1.78659455635504	1.32198942988032	1.45
[1.1,1.2)	1.15859675155899	-1.82929815647726	0.292463835545289	1.68956586878955	0.397753417591065	0.721610160641601	1.15
[1.4,1.5)	1.45662140019802	1.67897083117519	-0.470094798358785	-1.96368625073293	0.440416129428918	1.47539139589107	1.45
[0.7,0.8)	0.766336411094923	-5.11963345202973	-0.648724127526597	0.0128055274139356	0.635512652608717	1.29755995059958	0.75
[1,1.1)	1.03876965189542	-2.62741509890822	-0.72886206317513	-0.904740168181007	-0.31238574611516	0.158722824426482	1.05
[1.4,1.5)	1.45159250024298	3.1783122890033	1.29422680075561	0.97598059243343	0.0380384508272283	0.589295684289727	1.45
[1.4,1.5)	1.48371912373979	1.01602459394861	-1.66781821873917	-0.855810468270181	1.95751117946561	0.73303030653018	1.45
[1.4,1.5)	1.44118941417533	3.13812543970618	2.26313627387656	0.194283190565464	0.266395941884256	1.12897490384886	1.45
[0.8,0.9)	0.842795145646713	-4.40849858856649	-1.10517887487846	-0.279247748961534	-0.611089401002139	-0.786862429838972	0.85
[1.3,1.4)	1.37855567668532	2.27927043190837	-1.24867699095164	1.43134355234336	0.754126346216635	0.34728365828991	1.35
[1,1.1)	1.03015016285074	-3.04204201839621	0.0852599001874795	-0.0165798206408065	-0.867351863108738	-1.24519085478368	1.05
[1.4,1.5)	1.45244038666772	3.24649033808323	0.288253818110915	1.14590775518204	-1.58258706136498	-0.634763111129333	1.45
[1.3,1.4)	1.39562492577672	1.33941520923613	0.603305309829739	1.2211369082694	1.44908498226339	-1.2919920712672	1.35
[1.4,1.5)	1.43176414371529	2.65625140506881	-0.111036662861356	-0.707945351746387	0.28303785792207	2.03977072730113	1.45
[1.3,1.4)	1.38322831227857	1.67547992153273	-1.02029196622213	0.17923390202108	1.19634534521429	-0.454148107243478	1.35
[1.4,1.5)	1.41804152801284	3.2008510742449	1.11906654710934	-2.20708748003013	-0.153230211822023	0.264568430465759	1.45
[1.2,1.3)	1.2029884329067	-0.749264388540736	2.67247774014804	-0.993155759726577	0.520234951646539	0.478070212873479	1.25
[1.4,1.5)	1.41648271800413	1.53755301972589	-1.49278430637896	-0.502764908898831	-0.489829871490575	0.0918705361050406	1.45
[1.2,1.3)	1.29336793395364	0.751870677119661	-1.5911248200286	0.910163298509636	0.615564964171043	0.643422947510742	1.25
[1.2,1.3)	1.21668996008236	-1.78097747128297	0.244781132354574	1.27394378139004	-0.125946336100628	1.81761692646202	1.25
[1.4,1.5)	1.42300520010818	3.09242753390194	0.580285738697567	-0.064353523548467	0.1234168124678	0.497317744404816	1.45
[1,1.1)	1.07825108650709	-2.38934055094775	-0.020357236131001	1.64620148037383	0.219234527733349	-0.67599246474768	1.05
[1.4,1.5)	1.47254917923295	2.05914066223499	-1.37178074349213	-1.06261116312121	-1.2575960462621	0.972636419591382	1.45
[1.3,1.4)	1.32579162352516	0.848855985930771	-0.346773746171047	-0.0476730588387292	0.308473629882261	1.9739182949018	1.35
[1.3,1.4)	1.33172295802531	-0.147213786069604	-0.76803736473919	-1.2069519058388	0.0137478322700948	-2.61228697312297	1.35
[1.4,1.5)	1.44595628850226	3.09249847681165	-1.022506768769	0.207568427068833	-0.824755109263757	-0.473333287369923	1.45
[1.4,1.5)	1.46345354089094	4.03479676098306	0.907316227656567	0.551238420414232	-1.52082598783526	0.155951691282988	1.45
[1.4,1.5)	1.43277054141574	1.84689838173016	-0.319206173977515	1.20300370932288	-2.30177391832451	0.761247515625362	1.45
[1.4,1.5)	1.48690830530917	4.2697274391855	-1.54623427700267	1.33969473318932	-0.767591458642236	0.824496077478876	1.45
[0.9,1)	0.952297643547852	-3.91263938864205	1.43188536743347	-0.463080802138458	0.417556792341141	0.267692736772215	0.95
[1,1.1)	1.04457706319611	-3.25398274775209	1.176602792271	-0.303163396209667	-0.118749359544755	1.63844731157021	1.05
[1.2,1.3)	1.20980329327424	-2.16310214831848	1.58277280494597	0.726029688182089	0.354074800518707	-0.0334431257003506	1.25
[1.3,1.4)	1.37755193176048	0.236924907413054	-1.29702851774897	-1.5098115333703	-0.299436837701469	-1.92524701700281	1.35
[1.4,1.5)	1.45911642556084	0.0316154740571728	-2.10371880254588	-1.40569395111945	0.435832787956233	-0.240599339383969	1.45
[1.3,1.4)	1.36778442293364	-0.618728879599935	-2.25285320630552	-1.0127083858105	-0.075380302975854	-1.37294841554946	1.35
[1.2,1.3)	1.26182977849074	0.395980728785654	-1.16776473578353	0.708899120511731	0.276396326408412	-0.317641679412714	1.25
[1.3,1.4)	1.32726647956484	0.621191705123013	0.371630373743743	0.594754769730911	-0.00788881477245273	1.20645004701128	1.35
[1.3,1.4)	1.3579273068975	-1.57785567973765	0.942913476045085	1.61677185874532	-0.869654731198292	1.7244478612856	1.35
[1.1,1.2)	1.10093633306992	-2.18860395727097	-0.014949198770093	-0.0534070848206995	1.19501672906232	1.24837614299932	1.15
[1.3,1.4)	1.32758960453436	0.823230343254188	-0.0510634418692425	0.880983366835257	0.240629793990264	1.39505513502514	1.35
[1.4,1.5)	1.48029891145049	5.11008226597042	0.629722326193359	-0.815036253782346	-0.695906588398451	-0.132454310522585	1.45
[1.2,1.3)	1.21462729416451	-1.75085108502643	1.80564016951772	-0.175642966269567	-1.68753178932178	-0.214854853105714	1.25
[1.2,1.3)	1.29341842692738	-0.569285541619552	-0.810687960207566	-1.06235595601592	0.168248943747478	-2.29977128502827	1.25
[1.3,1.4)	1.38992797106646	2.10468282913332	0.397315264986991	0.457501728009304	1.74552046832018	0.133185445506585	1.35
[1.4,1.5)	1.43981219965521	1.83688049806848	0.83380716472928	1.42322390766797	-1.1272492816384	0.650433482287569	1.45
[1.2,1.3)	1.2761509855114	-0.241442471839177	0.476103875581239	1.81398368407602	1.73691674590383	-0.642622586483536	1.25
[1.3,1.4)	1.36945584911139	1.23676707616164	-1.32589896553647	-0.315350616333509	-0.800397592490436	-0.767960587272272	1.35
[1.2,1.3)	1.26675498875258	-0.331005376698707	0.648860514545751	-0.207960800411395	-0.282600145323487	1.86842904374868	1.25
[1,1.1)	1.08756364563609	-3.62064178833942	0.18359604469814	-0.21475548731299	0.174075212460218	-2.55386347070921	1.05
[0.8,0.9)	0.86053928157759	-4.07627896361505	1.51558645848335	-1.45425459883027	-2.09765113069191	-1.03173444863197	0.85
[1.4,1.5)	1.49583043803814	4.57842357201318	0.314107596405014	-1.12077970616371	0.548646435931065	0.839185721727374	1.45
[1,1.1)	1.08083142790755	-2.35306961275746	0.131277856550012	1.21068654253996	0.358573886751678	0.995499362878603	1.05
[1.3,1.4)	1.32055523621134	-0.38588263399731	-1.20826930845585	-1.61426808988356	-0.418976609465985	0.340673024675082	1.35
[1.4,1.5)	1.44287198864341	2.85695720758004	-1.66358489425541	0.939481358485592	0.115503031174841	-1.43809174442751	1.45
[0.9,1)	0.975916178772159	-3.26437368889885	-0.117256677679633	-0.570690909228927	0.763164706675124	0.0732167770015002	0.95
[1.3,1.4)	1.38169907843762	2.01969163317921	-0.81728983355539	0.508738139653388	-0.474539425248018	-0.494299770389662	1.35
[1,1.1)	1.00709921742899	-3.84970946716413	0.665157009416975	-0.66008300034422	1.78431379189374	-0.581926042122407	1.05
[1.2,1.3)	1.27857205986236	0.0348916654852205	-0.300631017218855	1.95801540207101	-0.0421024623045383	0.172955508604487	1.25
[1,1.1)	1.07713902451824	-2.51252867528672	-0.450358908669444	-0.995549858048135	0.691262467169135	0.660011976961651	1.05
[1.4,1.5)	1.47965977527929	2.17041659138091	-1.04715704843897	-1.17307738102839	0.520342578825798	-0.0526906891211	1.45
[1.3,1.4)	1.31290644241154	0.845635882129871	-0.837478032808096	0.188251533364493	1.03468775484675	0.611166465082843	1.35
[1.4,1.5)	1.48661370642939	3.81974896845634	-0.763088644376316	-0.369874145542742	-0.0855795468541857	-1.27801427799659	1.45
[0.9,1)	0.986917910474347	-3.5418235887379	0.127375326218197	0.421272719186404	-0.90980307207873	-0.524232956471912	0.95
[1.4,1.5)	1.48320903124975	5.19633952002799	-0.158675049405974	0.741269061673567	-0.757961247645758	-1.23159097044146	1.45
[1.4,1.5)	1.47527665924637	3.23999665151914	-1.32684420706254	0.0602429675357389	-0.93296117216433	0.380870403140381	1.45
[1.2,1.3)	1.29464876136072	0.75740352056712	0.413316004852968	-1.42802104023712	-0.447292741721613	0.0605573663496839	1.25
[1,1.1)	1.08740644948053	-2.07839062947487	1.23379648774909	-1.37554343315698	0.902977015339324	0.306558696135239	1.05
[0.9,1)	0.996235569939973	-3.49411718456619	1.22295635256139	-0.627008758271583	0.348810206627371	1.55432492692515	0.95
[1.4,1.5)	1.4479760419579	3.91357745376729	0.172405825676203	0.979689413863819	1.11826801661242	0.458258798835507	1.45
[1.3,1.4)	1.33009313621206	0.613599832026069	0.642350102818368	-1.07894612569694	1.75493759891976	-0.675038976910811	1.35
[1.1,1.2)	1.12053162832174	-1.88753043226737	0.0434375727550388	-0.134193359149714	0.584660362452142	1.83163515573897	1.15
[1.1,1.2)	1.12760944416982	-1.7510142937465	0.34717622421029	-1.58931184618098	-0.212665968292904	-1.2268204854029	1.15
[1.4,1.5)	1.46994790912495	1.62379431289976	-0.71545223381058	-1.88154234507485	0.42893852676914	1.37577804781441	1.45
[1.2,1.3)	1.24660110388248	-0.346523287555788	-0.0527190580675443	-0.0011622114770927	1.03542131779951	1.7041425648212	1.25
[0.7,0.8)	0.799320224475275	-5.38017457806978	-0.25571770158379	-0.166699669354836	-0.582310473947459	-1.78792022049135	0.75
[1.3,1.4)	1.34645063019989	-0.228389261004451	-0.57305450496788	-1.48086519875566	2.1486197273041	-0.862139947491381	1.35
[1.1,1.2)	1.1867390244816	-1.19487360341354	-0.258528870418969	1.07105896082685	0.277564147098365	-1.34870843419262	1.15
[0.9,1)	0.925629678027381	-3.8318318963777	1.20236059587574	-1.3301697947214	-1.40741745838876	0.104459895525397	0.95
[1.4,1.5)	1.46580268820171	1.27622593317395	-1.73236320356999	-0.804621300951555	0.92266370188647	-1.26833284644328	1.45
[1.3,1.4)	1.39438045133682	1.87854759440512	-1.93098467743835	1.2129660628656	1.12218793920508	0.659572890438903	1.35
[1.4,1.5)	1.42348801631697	1.19065507883391	-1.53931233082705	-0.994841304872062	-1.33605917448293	0.894134753213615	1.45
[1.2,1.3)	1.25616963506049	0.180241526961971	0.280429491646365	-1.46986402393571	-1.12794782597517	0.0348303931797261	1.25
[1.4,1.5)	1.43902729919747	0.911413835856402	3.0922431448581	0.966979229511527	-0.287000843742613	0.191378058830622	1.45
[1.4,1.5)	1.42700133046236	3.01671366384271	0.323763929577939	0.880216580599227	0.387409130580501	-0.401941562929159	1.45
[1,1.1)	1.09409690472942	-2.25112269103478	0.181881248484377	0.286570517109135	0.213196600516682	1.70766140651955	1.05
[1.2,1.3)	1.21925108286645	-1.54384095498387	0.208562566115907	-0.0255794057484779	-1.81682302819947	0.738090286927623	1.25
[1.4,1.5)	1.48410212436092	2.45216190854079	-1.92263859042154	-0.250960311238327	-1.72825362873911	0.355928564882866	1.45
[1.2,1.3)	1.24475256142905	-2.44327457556137	1.2889643463078	0.521859890412874	-0.646813733054384	1.99871019246574	1.25
[1.2,1.3)	1.2202627296867	-0.257478118246671	0.787467798361907	-1.22769055978115	-0.901965351355425	0.54468533970929	1.25
[1.3,1.4)	1.330678540527	0.225780447029366	0.677002275129637	1.65995161316715	1.04451036194312	1.48391110647702	1.35
[1.4,1.5)	1.46806616721747	2.1006184677872	-1.5849030525424	-0.724965349078684	-1.22950016170346	0.253520895754443	1.45
[0.8,0.9)	0.866308175062003	-3.91841270564192	-0.941947879901555	1.94110801159987	-0.828797420774407	0.0423372481923839	0.85
[1.4,1.5)	1.48455228481361	3.73799882661051	-0.0203115876353641	-1.27430026007782	0.224584056238049	0.556213708805551	1.45
[0.9,1)	0.988310110281335	-3.38054391406177	0.0157396880092051	0.123992986402742	0.299495057114625	2.01473946772084	0.95
[1.1,1.2)	1.17514805957645	-0.34420120425853	-0.956931159886142	1.55054306680493	0.617427538744636	-0.0369234444149086	1.15
[1.3,1.4)	1.32807801422779	0.453962301008226	-1.26482625768676	-0.420273722083462	-1.54513496316787	0.945424135802485	1.35
[1.1,1.2)	1.19102735485388	-1.05318740448322	-0.0397210238092811	-1.18688448834424	-0.76946945415946	-1.4540891622465	1.15
[1.3,1.4)	1.3574015443125	1.71966897305491	1.52209559136701	-0.641227588177908	-0.823094105609389	-0.246959111747779	1.35
[1.4,1.5)	1.44400774503476	1.9889290100061	-1.62223387186981	0.659082191199484	1.94469955275732	1.36223883149948	1.45
[1,1.1)	1.0455912195219	-3.42053753937492	0.592310254120345	0.703680094121329	1.58832972176436	-0.639349756148723	1.05
[1.4,1.5)	1.43464873878713	2.38945673266901	1.21153355990161	1.02206980026188	-0.114548371337538	0.622750663916412	1.45
[1.4,1.5)	1.47811215607832	3.48912420218553	-0.345195248726151	-1.19391937526464	-0.456720787157093	-1.74983450585973	1.45
[1,1.1)	1.06690415189182	-2.13323765677673	0.937166689303692	-1.69009132547082	-0.304664280422708	-0.922318573230995	1.05
[1.2,1.3)	1.2579991456731	-0.565679902602902	0.613275304582465	-0.433298393620768	-0.564665951586536	-1.57108122631516	1.25
[1.4,1.5)	1.46660893599676	2.92809946738286	-1.15907513161501	0.0954722635433312	1.0296903149251	-1.44840364098701	1.45
[1.2,1.3)	1.26911468234182	0.249560114556218	-0.664353458330743	0.356739065991949	-0.661921728381044	-0.341101621885338	1.25
[1.4,1.5)	1.40042001994092	1.70435625408745	1.60022969325729	0.178972526931761	-1.18762458717601	-0.753259073750964	1.45
[1.1,1.2)	1.19377367911952	-1.86180125285964	-0.180585461155369	1.31682569429875	-1.49691655989545	-0.411260164601889	1.15
[1.2,1.3)	1.2850661151017	0.505690889178954	-0.793029417590162	0.64943933244757	-0.00462074880566171	1.09674759204124	1.25
[1,1.1)	1.0534413208417	-3.3176364668919	0.750332388658077	-0.870242521655177	1.74119826325825	-0.919279903931422	1.05
[1.4,1.5)	1.44767132206876	1.67381052843368	3.14619479363846	0.767855284644695	0.388149556077611	0.186390971202739	1.45
[1.1,1.2)	1.16771281524868	-1.17919941354479	0.372641823232548	-1.00255468220936	-2.05260989503349	-0.474181027096336	1.15
[1.3,1.4)	1.3935517552136	2.26647747702472	0.197190044720705	-0.28240964748278	-1.74584513040112	-0.677161302922451	1.35
[0.5,0.6)	0.585892714267164	-5.57958602863234	-0.944445747794819	1.05761946069017	0.628413954253096	0.187760443171028	0.55
[1.4,1.5)	1.43195482351116	1.48369129892311	1.54712713687017	0.989255551013458	-1.74825346198143	-0.436994576931779	1.45
[1.4,1.5)	1.46729638837317	3.13952228889532	0.0990592008505587	-1.48885223195799	0.504886808625808	1.4558294231122	1.45
[1.4,1.5)	1.49022490945961	6.05429206614844	0.85942529330932	0.364298311630904	0.980267145768439	-0.202668514728675	1.45
[1.1,1.2)	1.13544033217659	-2.80741347751302	0.446084155295704	0.063714933136201	-0.896083397792321	1.82789917565256	1.15
[0.7,0.8)	0.778442635835322	-5.36267817919661	-0.880699372855834	-0.177230689410953	1.08451642549297	-0.229226580182817	0.75
[1.4,1.5)	1.45981728246084	2.34468315480972	-1.50487024985628	-0.109790631428916	0.260455343425969	0.106356137053407	1.45
[1.2,1.3)	1.23899661622686	-2.04033200880773	0.475957909297963	1.24891382405795	-1.38432953910879	-0.0921782832792228	1.25
[1.3,1.4)	1.3560721059252	0.534063323229666	0.937490091715102	1.49945323087708	0.680202050754884	-0.3482649374414	1.35
[1.1,1.2)	1.19431984901686	-1.89904336398259	1.98511581745547	-0.152783549547563	1.20541214551608	0.173464606057642	1.15
[1.2,1.3)	1.23695446073823	-0.217118537601955	0.996524744341425	-1.04194231958718	0.852329962416511	0.0846016610195166	1.25
[1.4,1.5)	1.46547656856055	3.94205699745315	0.77036594096748	0.659113785662925	-0.101569509881973	-1.18388041095942	1.45
[1,1.1)	1.01497368934078	-3.40712038278322	0.459819447616943	-0.463658286457461	-0.995414044938846	0.957883492015313	1.05
[1,1.1)	1.09210333206978	-2.52959324743323	0.763454219349193	-0.120597470301076	1.17658766185038	-0.398489369055656	1.05
[1.4,1.5)	1.42599678057916	2.27215733019696	0.725808953907098	1.02547134210563	-0.52968808061548	-0.838289029692544	1.45
[1,1.1)	1.00607000245589	-3.27020523581249	0.71193332146837	-0.78183291065603	1.10689807831079	0.086471429412926	1.05
[1.4,1.5)	1.46691958016083	2.94499654707694	-0.35309732312625	-1.41059906245314	-0.463709187926602	0.606386214796204	1.45
[1.2,1.3)	1.23931578194117	-0.370373090585799	-1.05537456390439	0.693508155048356	-0.842707546808175	1.00984011852876	1.25
[1.4,1.5)	1.48203908972165	1.54344413764511	-1.08803287429208	-1.85618781451546	-0.27643390336786	0.805589650632308	1.45
[1.1,1.2)	1.12762095201259	-1.9675940356468	0.463846243055346	-0.125881543274485	-0.72161654881341	0.45748935374514	1.15
[1,1.1)	1.04508614982281	-2.44774117213528	1.24871802695516	-1.69227435038924	0.153530528989114	1.52067844331977	1.05
[1.4,1.5)	1.49767722851995	4.15806702782285	-0.912172395533147	0.581641809082259	1.55044688119462	1.24507502217761	1.45
[1.2,1.3)	1.20599825478543	-0.680271256109044	0.275861355680738	-1.4786222125491	-0.318732857590984	-0.862995756816625	1.25
[1,1.1)	1.07366500445679	-1.92606329782934	-0.411563891879442	-0.112716396537393	-0.111828213977039	0.231684750543168	1.05
[1.3,1.4)	1.32948500652768	0.814458478308422	0.519173089624773	-1.95949210488231	1.01047108307494	-0.111046479796457	1.35
[1.4,1.5)	1.48116609626115	3.86426134810179	-0.99707033616019	0.454613642624127	0.878337997661529	-1.51854573580796	1.45
[1.2,1.3)	1.21050244294256	-0.520421992175371	-1.41283816765047	0.302277603077693	0.00714714430127283	-0.848885071183683	1.25
[1.4,1.5)	1.41439552412558	2.05031063464819	0.854781950007998	0.90498773359347	-0.158205605245643	0.724829994597757	1.45
[1.2,1.3)	1.24468741286399	-1.61835021833173	-2.27271727300162	-0.79675714372993	-0.445560195944417	-0.702687002124123	1.25
[1.4,1.5)	1.43371161349749	0.736264102352782	2.36038600108193	1.09528954013033	-1.72014665240004	-1.02444277142565	1.45
[1.2,1.3)	1.22814779579781	-0.117407743826967	-1.37965533833345	1.05403757674891	-0.421476235119801	-1.21856573417903	1.25
[1.1,1.2)	1.12767891689016	-1.82070844694604	0.93827037231509	-0.595368866674063	0.989817757117596	0.628589311265434	1.15
[1.3,1.4)	1.36853556243346	0.240170442001973	-1.07939463064874	-1.00836968244595	1.34649631861155	0.832001757685666	1.35
[1.3,1.4)	1.33662813625238	0.808176228013109	-0.753299832730364	-0.627311984684132	-0.0337048187814454	1.48048232014566	1.35
[1.4,1.5)	1.49096037102517	4.62540052328435	0.312530753011072	-1.5865538696424	-1.26716850008513	-0.321442822967812	1.45
[1.4,1.5)	1.43382996350597	2.55559324375707	0.702880610706031	-0.272098714679379	1.32473739457794	-1.19790129157437	1.45
[1.3,1.4)	1.37211324481187	1.73252703236192	0.0547540887399357	0.400855702522096	-0.430573361613211	-0.518164763686989	1.35
[1.4,1.5)	1.48093000620446	5.23724342034561	0.691057861604892	-0.163792057669519	0.39864000045821	0.704152612613046	1.45
[1.1,1.2)	1.13190317249703	-2.48146121694381	-0.204192745516122	1.35349953934338	-1.22107061274137	-0.00383559129297961	1.15
[1.4,1.5)	1.49654750657288	4.255040878954	-0.585862417333889	-0.76200754741023	-1.23487352363974	-0.623320248406061	1.45
[0.5,0.6)	0.592702713823609	-6.43694221672201	-0.494030089521253	-0.0402105991342427	0.15761899968389	0.848397948745272	0.55
[1,1.1)	1.00508931733888	-2.97483857277126	0.66064529754175	-0.416712058131131	0.103704768672202	0.481057580732452	1.05
[1.2,1.3)	1.22212452111246	-0.573093746932485	-0.0141605139999393	-0.986671372052263	-1.28947770768716	-1.47374259911761	1.25
[1.2,1.3)	1.25666931120308	-2.00867868129749	1.15090015038631	1.01576928552116	0.792712361268321	-1.34551759627736	1.25
[1.3,1.4)	1.34666762271949	1.340736548269	1.17765048817363	-0.825598579129096	0.38942521115561	-0.589772643814742	1.35
[1.3,1.4)	1.38141778009422	1.424966602667	0.401496773543307	0.298034189560398	-1.13880279344057	-1.56238373318391	1.35
[1,1.1)	1.04913037353101	-2.67984393642876	0.424779090408062	0.417402507808461	0.086933861543456	0.0379041645249423	1.05
[1.4,1.5)	1.42359905555469	2.13659409158242	-1.1020886149198	-0.165294720678194	-1.3714183929968	1.22235633408267	1.45
[1,1.1)	1.03117953651857	-2.93968770112687	-0.951816908734234	-1.03473768097638	-0.227106903334111	-0.0559384640243592	1.05
[1.1,1.2)	1.1192061133543	-1.22541037927044	-1.83591051701806	0.772023543430027	-0.581227225256711	-0.25115865054352	1.15
[1.2,1.3)	1.21703081564376	-2.16390952993602	-1.57831927968279	-0.778644776456978	1.57527509034257	0.572074903156769	1.25
[1.2,1.3)	1.29520312390953	0.527482567849248	-1.4059355618234	1.75584584925608	-1.00870159757797	0.121211955700086	1.25
[1.4,1.5)	1.47761680135084	3.08771358441257	-1.63567636034006	0.51236348846222	-0.300063353761546	0.915921502314924	1.45
[1.4,1.5)	1.47397365363556	4.40299974128477	1.15711708404355	0.0115629520213134	1.75283935972819	-0.574257115162875	1.45
[1.4,1.5)	1.43659835599034	2.27053894289386	-0.191215164996341	-1.54769791088532	0.290921726873922	0.901955242953675	1.45
[1.2,1.3)	1.29312376383867	1.26846193067587	-1.31273346706265	1.94586673606677	0.849572859439578	0.28668674820432	1.25
[1,1.1)	1.07814851905121	-3.05365630124488	0.398638623009825	-1.31861377690367	1.78097328681949	-1.25213269771303	1.05
[1.3,1.4)	1.37360220218991	1.94431076593385	0.148313972286627	1.1118843504178	1.43596092794964	-0.318435803218501	1.35
[1.4,1.5)	1.47044202090435	3.33029175317689	0.425565773292658	-1.58815568816558	1.67870803787699	-0.334050137226213	1.45
[1.4,1.5)	1.42501076741989	1.57293614938446	1.38850374737143	1.23499471523638	-0.227853150441928	0.415837049363304	1.45
[0.9,1)	0.982870019970224	-2.48454268419708	2.26244177242875	-1.85231740606975	0.190573734542936	0.308557915194723	0.95
[1.2,1.3)	1.2402272239684	-1.4926208982998	1.67323219558274	0.0498447553688593	-0.2661580019203	1.54006803102587	1.25
[1.4,1.5)	1.48420179975753	5.09720349305122	0.0275037342807072	0.163336437153148	-0.712926889516617	0.530981091902044	1.45
[1.4,1.5)	1.49630901884498	4.26022000309918	-0.868996723585239	0.184059622194956	0.953861258526707	-1.73624991259486	1.45
[1.3,1.4)	1.36152534560541	1.81582543264698	-0.065790688525093	1.54411904513551	1.96761674702439	0.581181521578781	1.35
[0.9,1)	0.99048623915683	-3.57319260710905	0.589418668720084	1.10952542911817	1.20375429021366	-0.119370412898402	0.95
[1.3,1.4)	1.30842677140588	0.438198265871959	-0.0193847842367744	0.103349447328498	-0.590864510476214	-1.33895444861976	1.35
[1.4,1.5)	1.42900133559728	-0.466073010012903	1.73869203328771	1.62049438819816	-0.810337913110295	-1.87930659207087	1.45
[1.2,1.3)	1.22796767071513	-0.61355015851009	-0.0715361147138145	-0.183307226280026	0.211841043650685	2.10923926022484	1.25
[1.4,1.5)	1.47228291522768	4.80429126183626	0.294517675088257	-0.620871123686924	-1.99348317726001	-0.550002869851861	1.45
[1.1,1.2)	1.17410912059771	-1.37221135736541	-0.0495437657147183	0.00205158328652591	1.41381400134703	1.11768239043574	1.15
[1.4,1.5)	1.42402049271237	2.43582095281747	-1.07705787874822	0.948927816874235	-1.03052298337308	1.16865855201499	1.45
[1.1,1.2)	1.17953167339458	-1.49159446588096	0.646855255110212	0.415382680667815	1.43724742811277	-0.0824810409330339	1.15
[1.3,1.4)	1.38246666088283	0.0823404744313443	0.689199880778589	1.42547976765111	-1.74048010078723	-0.548352485987207	1.35
[1.2,1.3)	1.22264196094123	-0.58616832182479	-0.895587831518645	-0.0564175178313875	-1.39450895985672	0.24036425115581	1.25
[1.3,1.4)	1.34824262582129	1.261409630811	-0.577973109355571	1.49129139738677	0.0454214638534685	-1.65489621782229	1.35
[1.1,1.2)	1.11004786140542	-2.45353295211646	-1.89277099401738	-0.596102756345222	-0.473531937341591	-0.92563831962825	1.15
[1.1,1.2)	1.1900498895376	-2.46852158071223	0.308252207802626	0.947755961415544	-1.74546350672338	-0.241994949552603	1.15
[1.3,1.4)	1.3644986553634	1.31866205917542	1.10921837725219	0.355032889175534	0.448928032492739	0.395797309141118	1.35
[1.2,1.3)	1.25921018763754	-0.431587021500706	1.03011582516549	0.20090010331647	0.271473344144968	0.686062106349916	1.25
[1.2,1.3)	1.20444908748905	-1.43794363579016	-1.16531137705984	-1.35581252704058	-0.523973026573658	0.294533511885586	1.25
[1.4,1.5)	1.47450583700446	4.55222976103254	-0.744216208437752	1.14524084868356	0.804597332952239	-0.856222905441322	1.45
[0.9,1)	0.933748365105975	-4.75088427955598	-0.314547266360221	0.311120920823593	-1.75169033949138	0.672232418869006	0.95
[1,1.1)	1.05957539110721	-2.53024769150038	-0.0216807278963502	-0.131806501351493	1.2591880527065	-0.223785496674014	1.05
[1.4,1.5)	1.48966299166165	2.223328225398	-1.21089421793813	-0.682276827126807	1.19560615965152	1.32373533563273	1.45
[1.4,1.5)	1.43210697304866	2.98334236174666	-1.85675334236253	1.73788471413868	0.954652563929887	0.13715331270015	1.45
[1.1,1.2)	1.15416814300123	-2.86581465669454	0.146468877609983	0.230918598993324	-2.19823252334186	0.431858922737636	1.15
[1.3,1.4)	1.37309727308132	1.49163214692015	0.0959372759928228	0.818860181930403	0.0469900553985066	1.42161727962147	1.35
[1.3,1.4)	1.39741216727261	2.048821780338	-0.272971707526364	0.870988848109447	-0.682725572618215	-1.49193638410347	1.35
[1.2,1.3)	1.20014490476107	-1.35543949249042	-0.180726942770086	-1.22812607643534	1.26785572811854	0.248158752507305	1.25
[0.9,1)	0.958935750146516	-3.38510580513498	-0.353235440781999	-0.956352069346113	-0.546485184154382	-0.0596517492942366	0.95
[1.4,1.5)	1.40033934237559	2.05732209609298	-1.01105910443785	0.663299917978905	1.52019419461815	1.3062471319243	1.45
[0.9,1)	0.985189109403865	-3.15291245928764	1.04374291441342	-1.20270736888469	-0.810104131229121	-0.87967931309528	0.95
[1.2,1.3)	1.26751552158995	-1.66106752675506	0.58683126029326	1.67984289947823	-0.817987914018377	-0.0637824812362753	1.25
[1,1.1)	1.06482425475099	-2.95286112626376	-0.0203259689363443	-0.0199228629285004	-1.72636753549623	-0.00422766354980653	1.05
[1.2,1.3)	1.20304686612479	-0.603448576580262	0.457047590804427	-0.931305550823928	0.533537908605765	0.768086717707804	1.25
[1.4,1.5)	1.42487371078141	3.0231613890274	-0.236402161181734	0.889325116825911	1.57955421378531	-0.779388176346681	1.45
[1,1.1)	1.06480127996655	-2.61544943376128	0.829756144363716	-1.49200071107048	1.17650523861489	0.0620040318385132	1.05
[0.8,0.9)	0.884353345223623	-4.9334566060565	0.984876980700637	-0.979894704412271	1.48795509881244	-0.632491069107791	0.85
[0.7,0.8)	0.706183474256974	-6.1468619157428	-0.162179267303542	0.0897302623616611	1.20285173896479	0.500813069855861	0.75
[1.4,1.5)	1.49288412112357	6.25761183128889	0.855951978923326	-0.425266179326186	-0.636145172715771	0.173743618879133	1.45
[1.4,1.5)	1.43160635085549	2.72309389970039	0.622735353616343	0.461496181562662	-0.202636558031892	1.91271127558404	1.45
[1,1.1)	1.06060069250812	-2.63643338197654	0.656082588596188	0.156399901192811	1.03191020461441	0.428741476853154	1.05
[1.3,1.4)	1.3337166947176	0.0344970912869891	-0.235328457283582	0.364067537381635	-2.17112168789675	0.830727005898283	1.35
[1.3,1.4)	1.39638233428527	2.44421623199921	0.104634656087404	0.308909531484562	0.994941586621058	0.0152788409050015	1.35
[1.4,1.5)	1.46708640475966	4.28045253451733	1.31408092767428	0.454413130875775	-1.16547103313005	-0.754065575693434	1.45
[1.4,1.5)	1.49518790442219	5.48062080632856	0.184023002480099	0.18786277361525	1.61959483198722	-0.428089473073508	1.45
[1,1.1)	1.01948474688921	-3.52971202482119	0.112535377376326	0.869038170530035	1.94483910834413	0.536478549960147	1.05
[1.4,1.5)	1.47499174180176	1.53033796891102	-1.97423137059815	-0.581833725904482	0.0858483422007715	-1.0739371944023	1.45
[1.3,1.4)	1.37999729661551	1.50038262015648	1.79563460003751	-0.0999326959681218	-0.985708344944929	-0.536249360646426	1.35
[1.1,1.2)	1.11567189113281	-1.66365863825603	-0.35465932636534	0.350822493263288	0.400999894310608	1.72266111740183	1.15
[1.3,1.4)	1.30862615625953	0.00460634572621772	-0.0853384892432397	-1.44759188930328	1.41890236123607	-0.72088821527487	1.35
[0.5,0.6)	0.506816785311955	-6.479127437554	-0.913364251412392	0.61056939602762	-0.0012412318361118	0.308863790825609	0.55
[0.7,0.8)	0.793151822973513	-5.46873226568887	-0.380576570589977	-0.701567039110595	0.907328033181886	-0.298937628541496	0.75
[1.1,1.2)	1.1013334061035	-1.85070324295444	1.04099991941373	-1.81187025139343	0.782310901060865	0.328715538514846	1.15
[1.4,1.5)	1.41187673483835	1.88217030839098	-0.14043121590492	-1.78769458065349	-0.0396016486139648	0.141426155281285	1.45
[1.2,1.3)	1.28265050087547	-1.02825676205681	1.7833983158322	0.545873469795227	1.07590673025229	0.0887301248476088	1.25
[1.2,1.3)	1.22066863603394	-0.604063684699631	-0.499965774629357	0.663347513804116	-0.979502909747124	-0.550593644032339	1.25
[1,1.1)	1.06850809007281	-2.76347335544255	0.332686414831854	0.578481006105538	1.65839429414822	0.0212400196467182	1.05
[1.4,1.5)	1.48064469050569	2.36473568186077	-0.36066384614549	-2.35595169474949	-0.577734551960807	-0.344636415677021	1.45
[1.3,1.4)	1.32670307191855	0.390236225237258	-0.657906400683606	-0.96521706661096	0.885109580581509	-0.572474588920735	1.35
[1.4,1.5)	1.44675809243915	1.17769576814782	1.8775127644484	1.0469433750464	1.00347233327747	-1.07464838277422	1.45
[1.4,1.5)	1.42428983836343	-0.37993875946214	0.5337125152679	1.95964604136717	-1.63529291086067	1.58534784995751	1.45
[1.1,1.2)	1.12829016356638	-1.44365001932368	-1.16946648497857	0.301209222338657	-1.20828970630723	-0.57371167541579	1.15
[1.1,1.2)	1.17669566064786	-1.06385406723886	0.195337121968006	0.34389415678637	0.224477974109236	0.88311602735366	1.15
[1,1.1)	1.02550270660733	-3.83426909966163	-1.69238877052367	-0.675856019532838	1.06849834655752	0.27270667931717	1.05
[1.1,1.2)	1.1543950084099	-1.09043006809931	-0.719058538088695	0.774816967809746	-0.526582930055879	-0.156674411894684	1.15
[1.4,1.5)	1.44991595273851	2.50547319132634	-0.951667495961491	-0.325135712252845	-0.470346321287484	2.09734415418017	1.45
[0.9,1)	0.932133649201552	-4.14404211064743	0.180479322611564	-0.677605790240358	-1.16046486323981	0.83628759829059	0.95
[1.1,1.2)	1.14345801297254	-2.18144871764084	-1.13464177609222	-1.11254194032765	-0.261957380661886	1.72572758333158	1.15
[1.3,1.4)	1.36810076022884	0.199427691353625	1.14023579326921	1.03750265948405	-0.772253457510582	-0.180564586477018	1.35
[0.8,0.9)	0.891442010320889	-4.09771367382929	-0.00999127639927999	1.06361630807598	0.584721178952941	-0.776443394782857	0.85
[1.3,1.4)	1.30829143636565	0.0710292998538664	-0.507387792361881	-1.38493274615453	-0.101415138850891	1.80729663501073	1.35
[1.3,1.4)	1.37258581378362	0.0819036454476226	1.75454036417929	0.651928882922866	-0.328579608453558	-0.847553693304357	1.35
[1.1,1.2)	1.13207892502419	-2.55351170262207	0.0897795518048481	-0.768393428126846	0.94050867294424	-1.89865618812547	1.15
[1.2,1.3)	1.22362061914796	-1.64749540284931	0.634816262719811	0.0170323747232964	-2.24689010598406	-0.071901516562856	1.25
[1.3,1.4)	1.39774281675446	2.07968301109428	-0.187215832698738	-1.01217780841641	-0.0827585643939173	0.647465384443618	1.35
[1.3,1.4)	1.32354951796737	-0.238028596547073	0.896401420900578	1.37105774230552	0.528389205643631	1.43883945910305	1.35
[1.3,1.4)	1.3071923865538	-0.654683227641659	-0.476779780253435	2.18487538785985	-1.35390478898046	0.277002879819331	1.35
[1.3,1.4)	1.34705737932455	0.397249037047598	1.75630459505165	0.154249024031225	-0.645801628704558	0.05842176809818	1.35
[1.3,1.4)	1.36882148935912	2.11815298805548	0.916810694638697	-1.35230133019966	-0.40336657348037	-0.637453887110457	1.35
[1.4,1.5)	1.45056871438158	1.32427611480141	-1.86327418988472	-0.729844128713311	-0.653311317753685	0.124447145211875	1.45
[1.3,1.4)	1.38756030501225	1.48362250156868	1.74705398010256	0.0725587299851084	-1.47502068216968	-0.29432482639455	1.35
[1.4,1.5)	1.47543218849789	2.50318705551984	-0.0384354720710324	-2.07140355118034	1.16223794760705	-0.179113521829255	1.45
[1.1,1.2)	1.13177199244643	-1.67804197468693	1.04839911118688	-1.33394688284793	0.963693015020508	-0.36848165335062	1.15
[1.4,1.5)	1.41745998395896	2.63309008169586	-0.148266916787798	0.71206097840924	1.15361535221385	-1.16128865087439	1.45
[1.1,1.2)	1.19294463881237	-0.258562872516716	-1.64656220128585	1.19945723257636	0.51082858468447	-0.638855599562106	1.15
[0.8,0.9)	0.89945754637676	-3.83767895211722	-0.185818252623483	1.26959212329583	-0.0122150289078565	0.714698529425684	0.85
[1.2,1.3)	1.25812093324512	-0.23965753624241	0.339000735794397	1.55274250017906	1.67468979743459	-0.272297290596394	1.25
[0.7,0.8)	0.709216744815799	-5.00766817254663	-1.789024694024	0.447492622364065	0.155981627860112	-0.264071125844145	0.75
[1.2,1.3)	1.29119791187255	-0.496679520381667	0.347378845508406	0.797053063635504	-1.32039392841777	-0.89356954215664	1.25
[1.4,1.5)	1.43662214877276	3.10091346355146	-0.177873166154855	0.649505024041583	0.631757131932851	1.97764912355263	1.45
[1.3,1.4)	1.34244275005095	1.0596229379711	0.397351955726258	-0.402378052261369	-0.256270065731537	2.09499371745128	1.35
[1.3,1.4)	1.39111136029707	0.898929985125239	1.0302010207127	0.453231123677778	2.00047751986179	-0.982036362602455	1.35
[1.3,1.4)	1.39405193481083	0.191609576710013	2.46268947492496	0.583522033417554	0.792986861569922	-0.323673401594782	1.35
[1,1.1)	1.0644786994208	-1.39667833765097	-1.41888324975963	1.77458190124155	0.0497237673914657	-0.623268289719401	1.05
[0.7,0.8)	0.758577260224516	-4.89013596193222	-0.557787216742169	0.589141168614365	-0.631271073901065	0.0604601494225784	0.75
[1.4,1.5)	1.45806611207285	4.19877723587968	1.07627155906962	0.123069099864026	-1.65753675645183	-0.363854003370511	1.45
[1.3,1.4)	1.38757028464275	2.41166387501986	0.896267685806979	-1.41393859022183	0.539804261175002	1.01826453725146	1.35
[1.2,1.3)	1.21218131517164	-1.50163423472897	0.108314321722549	0.451491645087953	-1.19024098547911	0.755475981339719	1.25
[1.3,1.4)	1.3112160014547	-0.637876125890774	-1.64810070131889	-0.602600234743031	1.45980739025968	-0.254986868590223	1.35
[1.3,1.4)	1.31171680785741	1.161896901738	0.946849618128793	-1.11935619038103	-0.64481768328145	-0.0559793649708734	1.35
[1,1.1)	1.07910345031942	-1.96843963592249	-0.729933672991579	1.20379354666224	-0.547953712183929	0.144403600265868	1.05
[1.4,1.5)	1.41707136585549	1.54724132247277	1.2896726710699	1.18985481391518	-0.0770384940537773	-0.226045232788816	1.45
[1.4,1.5)	1.43409622045292	3.54169676587933	0.635319016943816	-1.25909311686243	-0.924681476047396	0.33798801855794	1.45
[1.2,1.3)	1.25521431176428	-0.33872010014994	0.3576606456522	1.80026271459869	0.982035301787467	-0.0770922373997882	1.25
[1.2,1.3)	1.21114702647667	-0.328320505913442	-1.82580909375431	0.67746690262241	-0.0508845842479935	0.345858097981524	1.25
[1.3,1.4)	1.39003545533513	2.13531735967709	-0.385047093636043	0.717203585120566	-0.619392356071126	-0.695855137705522	1.35
[1.4,1.5)	1.4164552000645	0.699378972439069	1.12501264815132	1.54556815582507	-1.2056173774976	-0.198122587656781	1.45
[1.3,1.4)	1.38249983534044	1.31453244994392	-0.614539631609343	0.496894859030309	0.161733387198588	-2.25076578141951	1.35
[1.2,1.3)	1.20970193141133	-1.30090436245507	-2.18498718780074	-0.0981674070986841	0.282506261590641	-0.534815308347441	1.25
[1.3,1.4)	1.37994285602549	1.99415962652662	-0.728215097744346	0.729114623590038	1.41515899224866	-0.720544913912329	1.35
[1.4,1.5)	1.48468246504351	2.0009156133059	-0.969630527122086	-1.66939879764401	0.513872746965681	-1.95962161761664	1.45
[1.1,1.2)	1.10674644435647	-1.97058206559731	-0.513531954646535	0.258605483736662	-1.24645596067445	-0.0798486164097134	1.15
[0.9,1)	0.96083168776557	-4.24733084963967	-0.560226482911631	-0.758188958972252	-0.291054838152748	-2.39353152412845	0.95
[1.2,1.3)	1.24479113200744	-0.368757536920195	0.17269293138897	1.27345577055185	1.34791712815988	1.23362313193565	1.25
[1.4,1.5)	1.45568434522777	1.13048925260323	-1.27072306575288	-1.88037793133412	-0.745872341275107	-0.315201341263923	1.45
[1.1,1.2)	1.16700160675992	-0.555382755805889	-0.87741354724895	1.40720325047141	0.731940205471254	1.01145317195121	1.15
[1.4,1.5)	1.42059224425963	0.269026875383754	-1.55614009315231	-1.48253907202975	0.113015103748688	1.13425315822462	1.45
[1.3,1.4)	1.3593299620991	1.49419378239992	-0.969433250578508	1.10158148224215	2.03556521700714	0.962787065522995	1.35
[1.4,1.5)	1.499840282698	6.03812306115344	-0.628825564828208	0.77688508200364	-1.52809679954697	-0.0766914140218179	1.45
[1,1.1)	1.04837207179161	-1.75850752711289	1.70539997534939	-1.9987280034266	-0.270526201603212	0.339208389656417	1.05
[1.3,1.4)	1.3950095460572	0.724387913161446	2.0784567249013	0.530212097673868	-0.0627247334651485	-0.475003599368265	1.35
[1.4,1.5)	1.40824762507276	1.96046502010164	-1.74955783882306	0.617887662953622	0.263813942682087	-0.592946578319821	1.45
[1.3,1.4)	1.36140564102191	0.870848086821497	0.746480945623278	0.97142930476342	0.423069527963056	1.51092264232808	1.35
[1.3,1.4)	1.30265870193164	0.494228228923368	-0.673451322776744	0.584265492660019	2.00271927638103	0.147898028811748	1.35
[0.9,1)	0.91639616983457	-3.97888937695688	-0.511564773662855	-0.818627062777211	0.466957153420087	-0.0550321668595568	0.95
[1.2,1.3)	1.28475862153476	0.493742756900238	-0.295822939399346	-0.354902098850752	0.101524471833868	0.846196906655714	1.25
[1,1.1)	1.02332759282649	-2.36234335573524	-0.177092253345353	1.60941420257578	1.06066436006116	0.679290445756936	1.05
[1.2,1.3)	1.23286195127833	-2.38406601600786	1.21140257993333	1.27271606134479	0.125831726480113	1.57926679459913	1.25
[1.1,1.2)	1.17883890148387	-0.854565077659415	0.352534146765156	-1.43854510457683	-0.275903042112264	0.644029205970845	1.15
[1.4,1.5)	1.45947059000052	3.19800979345882	-1.795654377821	1.15760403594138	-0.181836912789146	0.00354962503986106	1.45
[1.3,1.4)	1.34796165985178	-0.645537637864881	-2.53949477546673	-0.431482089496981	0.170680352660151	0.408427584036566	1.35
[0.7,0.8)	0.744830764265345	-5.53180098593522	-0.33802933250791	-0.599008045673358	-0.945405477185728	0.343305942309754	0.75
[1.2,1.3)	1.29615555700961	0.203355133928504	1.45053734250578	-0.39405555435515	-1.93422316546088	-0.676324669421285	1.25
[0.7,0.8)	0.784924875370789	-4.71905583334601	-0.193467746842866	0.138415090285808	0.582496239245808	0.46047313560357	0.75
[1.1,1.2)	1.12789337086683	-2.59589880146413	-0.0423810800286977	1.59022179530253	-0.962326809025433	-0.186311582051057	1.15
[1.2,1.3)	1.24192596629358	0.2908754063447	0.79656512463592	-1.61686490665342	-1.53859787089861	-0.467532797126582	1.25
[1.4,1.5)	1.43711305782742	1.1042896588691	-1.98402546749696	-0.153186025074823	0.819422811846651	0.932519946399007	1.45
[1,1.1)	1.03268692487003	-2.56513270698526	0.781438778242071	-1.65298982224939	-1.09155379450379	-1.55902221496651	1.05
[1.3,1.4)	1.35076269090685	0.746031700860858	-0.383800799038174	-0.65452137635512	1.7369239406564	-0.518357514970337	1.35
[1.1,1.2)	1.18153881920144	-1.10259702423472	-2.04383997940533	0.312399133221135	0.317424052015402	-0.595860271040841	1.15
[1.2,1.3)	1.25096173263113	-0.184552597954007	-0.260245195539654	-0.875539402369785	-0.346200951758327	1.39480050313101	1.25
[1.1,1.2)	1.17531643310917	-1.40149471091443	-2.00479920843204	-0.12765024850337	-0.274880773528428	-0.55895810203558	1.15
[1.4,1.5)	1.44052604314168	2.38642120334517	-0.623490763120792	-0.811817888863485	0.400684646767734	1.01082752758123	1.45
[1.4,1.5)	1.42543439530519	1.95672057958181	0.7137363714003	0.940403702596942	-1.79767188145768	-0.634314327931435	1.45
[0.9,1)	0.90329371108692	-4.23631442840204	-0.0392171068794573	-1.0716824197661	0.34391870245209	-0.842074466115953	0.95
[1.1,1.2)	1.19544460071493	-0.907534493317863	-0.0591654575908717	-1.17404204232327	-2.26272472158226	-0.130879488228534	1.15
[1.2,1.3)	1.26131054757357	-0.789203920697817	-1.32328673453867	-1.01084114134403	-0.550618261508258	1.48109989995464	1.25
[1.3,1.4)	1.39888066504838	1.94186972820953	0.679889354617113	0.64106162554656	1.89566403966796	-0.418198539016207	1.35
[1,1.1)	1.04210606207838	-3.12938821005481	0.929877290618303	0.167872984936135	1.03514119922692	-0.0895536517590844	1.05
[0.7,0.8)	0.773220315718903	-5.21338900426361	-0.056879729435692	-0.421690969901429	-0.770259384697709	0.240673743265244	0.75
[1.4,1.5)	1.43219196182306	2.46144079208848	1.2633765274115	1.05404157828464	1.936909044477	-0.199492833062997	1.45
[1.4,1.5)	1.40715719629663	0.532770420686141	1.09756805553577	1.49285017630671	0.371449683785666	-1.53491712500949	1.45
[1,1.1)	1.09801829751556	-3.08343453381114	0.510158178083028	-0.740284406417771	0.839207167702805	-1.92755838741976	1.05
[1.2,1.3)	1.20443718089153	-1.11909131395824	2.20486920286181	-0.615332681024061	0.123379703790137	1.31520931128499	1.25
[0.6,0.7)	0.635426563778506	-6.02257607398242	-0.510344114584609	0.12262157365952	0.596169628539971	0.359745005542458	0.65
[1.2,1.3)	1.27756091009268	-0.0525187477867115	-0.00938859060764463	-0.287529819312775	1.67694198272878	0.467531218582781	1.25
[1.2,1.3)	1.2457196610079	-1.28602383088226	0.676057137870718	-0.526729143568566	2.30429070822356	-0.962950936335552	1.25
[1.3,1.4)	1.39338172241091	1.71722061625103	-1.10694234507468	-0.197799366482215	-1.9776696572331	0.279874460386028	1.35
[0.9,1)	0.919761839144298	-5.12113752885971	0.358135668189634	-0.973803189339046	0.967376773271217	1.36860881002895	0.95
[0.9,1)	0.91473540248811	-3.89059165981876	0.42945951586871	0.485855085814803	0.598397377851524	0.340689006711386	0.95
[1.1,1.2)	1.13996898897728	-0.975124410458703	-0.552659935190048	1.080539741295	1.0272666734693	-0.143341564073853	1.15
[1.1,1.2)	1.13639046910313	-1.65966111607792	0.286780971259973	0.0624651172794751	0.56112571133929	1.54594008913587	1.15
[1.4,1.5)	1.49561990242309	6.03151404249063	0.00448701039546151	0.53083718358358	-0.590558614073983	-2.01633628155845	1.45
[1.3,1.4)	1.31299202701824	-1.46112950374642	-1.76453238211635	-0.612424988647188	1.85440223803555	1.28016982958442	1.35
[1.4,1.5)	1.40233451384476	1.81760187719147	-0.183718785710524	1.58976017550062	-1.15109663818119	-0.612627027481516	1.45
[1.1,1.2)	1.14533942123298	-1.46866013057473	0.000744042568783104	-1.30433159398791	-0.299501048582903	-0.76331513785121	1.15
[0.9,1)	0.977203943890016	-3.2783221138408	0.391243435013894	-0.535558950356751	0.723366760403985	0.443365066962869	0.95
[1.3,1.4)	1.31278907231215	0.364708171699444	-0.662685991910718	-1.49277528129146	-1.37370242970603	-0.584998530835137	1.35
[1.2,1.3)	1.29089326428578	-0.696478787084313	0.645086819291835	0.331862930735728	-0.735144269750048	1.66901302599084	1.25
[1.1,1.2)	1.18634663039272	-1.57881909963755	-0.353991684626155	-0.309429554234205	0.588784477553876	-1.76470842108774	1.15
[1.3,1.4)	1.39642809552775	1.62823070476267	-0.113201490630358	0.953170486235993	0.876259167684991	-1.84092819290034	1.35
[1.2,1.3)	1.29926373694479	-0.511004163047464	2.11805501785655	0.0105181091429287	-0.397911237443779	0.197884702582411	1.25
[1.4,1.5)	1.4632476223971	3.54065925586413	-1.5673310139761	1.26120811017871	-1.04319861344492	0.382143243209655	1.45
[1.1,1.2)	1.17692194848924	-1.46292400855996	-1.98494449847621	-0.301744959017474	-0.568040863339142	0.668550795210326	1.15
[1.2,1.3)	1.20785957936516	-1.21030898095112	-0.16222656585272	1.6268275609103	-0.260719327528998	0.649127650363913	1.25
[1.2,1.3)	1.22362897491856	-0.383464976236771	-0.374767358747331	0.889802279860762	1.04676391842709	-0.883769115939213	1.25
[1.2,1.3)	1.28648456275652	-1.83231938716886	-2.9975862464065	-0.465684014979682	-0.0301311177017384	-0.174027765745083	1.25
[1.2,1.3)	1.29754499214523	0.198183219670466	1.97348579060852	-0.641248249025866	0.895379419057688	-0.0792654452096424	1.25
[1.4,1.5)	1.40883404553941	0.299304462902309	-1.45833354517818	-1.55111279552542	-0.567977934452936	1.67142491065988	1.45
[1.2,1.3)	1.29776363971512	0.269658610672103	-0.0715182840670375	-1.75645645911519	0.0798860508355675	0.113229268504466	1.25
[1.3,1.4)	1.32243522924928	0.10208517610379	1.42779529886455	0.183996433887447	-0.162089943059987	-0.361309580604614	1.35
[1.4,1.5)	1.47464268222005	3.13791631167562	-1.55062463222911	0.401880372685891	-0.166187875206791	-0.0643727289165128	1.45
[1.4,1.5)	1.46459084368668	3.79111458913098	-0.401569577990796	-0.308911016015513	-1.1791882301149	0.332115265778368	1.45
[1.3,1.4)	1.38732621804219	2.12914464421813	0.62300974820414	0.50302663313592	1.0735609129153	0.610926514797265	1.35
[1,1.1)	1.07495097023437	-2.26709160816113	0.32979991176006	-1.4233919389036	0.397460118331424	-0.316530091489998	1.05
[1.3,1.4)	1.33321603872126	-0.350405532622969	-1.37236951768628	-1.42654105777357	-0.945423711421028	1.64866011460887	1.35
[1.4,1.5)	1.42112090333882	1.75112451719463	0.959012176108989	0.537454898999201	1.80687864854168	-1.06447642419541	1.45
[1.2,1.3)	1.22233898082541	-1.24139106278692	0.79766178610192	1.34585137890219	1.22349537177897	-0.246602073569715	1.25
[1.4,1.5)	1.48661322415849	4.66166822476898	-0.0765883852582145	0.0761571211048049	0.608363024729284	-1.73582534827438	1.45
[1.1,1.2)	1.15111764651644	-1.38026918645467	-0.664444268862963	-0.290744548290691	0.138259749367428	1.78918913622988	1.15
[0.8,0.9)	0.808289559111413	-4.90251589176718	0.145724368901221	-0.573471293326267	0.442368025287102	-0.251209942350722	0.85
[1.1,1.2)	1.12180485691978	-1.44575374475512	-1.72883435711551	0.33296345428848	-0.985044906588384	-0.218261160882413	1.15
[1.4,1.5)	1.41118991316653	2.40804028918512	0.469868523822281	-0.581221254224308	1.14847992928572	-0.701120682428556	1.45
[1.4,1.5)	1.4710091662748	3.33638765376825	-1.24474770358342	0.902625815046559	2.05474858560014	0.298604580691049	1.45
[1.2,1.3)	1.26135560049556	-1.91950131360572	0.991922829976678	0.425426525863853	-1.53594427938486	0.831183752954757	1.25
[1.4,1.5)	1.4000821407951	1.44460289761345	-0.85587197531524	-1.345582655374	-1.28525658472374	0.323500796142424	1.45
[1.3,1.4)	1.33669084957478	0.752883098258213	-0.577403638099254	-0.634888874487344	-1.58642290694559	1.18096187818748	1.35
[1.3,1.4)	1.38359162236118	0.662857529617764	0.213739316149925	1.84303030643014	-1.01655116317297	0.100319763755192	1.35
[1.4,1.5)	1.44202973995354	3.020744269785	-0.176500461309181	0.876704006072769	-0.232398846483642	1.86448550465343	1.45
[1.1,1.2)	1.1496639808859	-3.25227546447726	-1.53156124208341	-0.841699347864967	1.55335653559456	0.842827725849061	1.15
[1.2,1.3)	1.20607560159575	-0.713724520229748	0.744356743539604	-1.51666673721993	0.792420137005914	0.958516939901511	1.25
[1.2,1.3)	1.2990641650034	0.295366308849721	-1.74311121515601	0.398422317712241	0.867923464152578	-0.540722645570946	1.25
[1.2,1.3)	1.22448628894654	-0.144236651369515	-1.3351758087466	0.479371762534427	-0.0135366248016375	0.4495061986912	1.25
[1.4,1.5)	1.46769063538204	2.85546967071526	-0.910358501157595	-0.922921091629447	-0.814811332318658	-1.78568704689504	1.45
[1.1,1.2)	1.14749865091667	-1.91256832569063	-1.64062169472763	-0.360128370930606	0.916966856744351	0.521753810039201	1.15
[1.3,1.4)	1.33252185100992	-1.09597762956599	2.05833113519927	0.699609563225393	-0.771699191703957	0.0428092048222116	1.35
[1.3,1.4)	1.34851015748307	0.594763680044709	-1.56666670180144	-0.542222797370678	-0.718545069643699	-0.389623717676341	1.35
[1.1,1.2)	1.16992588149011	-1.98842753428248	1.41848709873707	-0.161959738070272	-0.597782480457073	0.600748051605142	1.15
[1.4,1.5)	1.48367913896929	5.5385052384755	0.540845695308133	-0.172025608066437	-1.29445184050255	0.126305487493501	1.45
[1.3,1.4)	1.31325472289285	-0.536900439245755	-1.86969980621526	-0.659078142528279	0.593630969413257	-0.115707055456384	1.35
[1,1.1)	1.00681633795443	-2.42655047000355	-0.464824485460678	1.35901721857868	1.48926861405486	0.50752308658544	1.05
[1.4,1.5)	1.43843878658878	3.53897924419494	0.199684311813188	0.737155300584745	0.787861968306346	0.070805491718523	1.45
[1.4,1.5)	1.42063302342095	2.3402929488495	-0.111455949689921	-0.996782436568567	-0.370514498187804	-1.7335333611454	1.45
[1.2,1.3)	1.25240746880928	-0.212324834305912	-0.353340120282999	1.17322766011175	0.497724222857249	-1.31585617784392	1.25
[1.4,1.5)	1.4428832126857	1.07633289009086	-0.888905463737216	-1.53926189602214	0.50996092537771	2.37686114419162	1.45
[1.3,1.4)	1.3921826381129	2.1272823678541	1.32074339404489	-0.0879834837676713	0.839208985362557	0.196876933945794	1.35
[1.2,1.3)	1.23562571425076	-0.084264493377687	-1.57800481808622	0.571351076077272	0.814461342121933	0.474364460957794	1.25
[1.2,1.3)	1.20285943121352	-1.73300325568415	1.7189152350731	0.0455870700325888	0.086928188488899	0.993958012203532	1.25
[1.3,1.4)	1.35836839790627	1.13828886708013	-0.234006317601602	-1.53055874248316	-0.0749035950875847	0.502693518385851	1.35
[1.3,1.4)	1.36861702097689	2.0789566873341	1.83458375963029	-0.780959512646707	-0.403535023754931	-0.214566027152469	1.35
[1.4,1.5)	1.49102052756092	2.16004878081209	-0.855902177387326	-1.23890754387314	1.45458808477392	0.959069539823206	1.45
[1.3,1.4)	1.30664093570005	0.506073439866302	0.815510232327942	-0.292503840974736	-0.0221279837947823	1.66875142506436	1.35
[1.2,1.3)	1.26682768265645	-0.443772378667679	0.131427842823442	-1.67910423734126	0.749433332974012	-1.34914589613861	1.25
[1.4,1.5)	1.49878887146151	1.95282311740884	-1.34685204037909	-1.09239731302691	0.696851602005965	0.458924004339855	1.45
[1.1,1.2)	1.13897730826747	-1.24910138976823	0.464763091036414	-1.55538392194157	-1.4181900053165	-0.513485781001088	1.15
[1.3,1.4)	1.31357850265934	0.672570745291102	-0.221571266436033	0.945884874218341	1.2114762606036	1.85743384188435	1.35
[1,1.1)	1.07520537506468	-2.25923639373734	0.701429115531514	-1.62825430181293	0.641019052065492	0.329252928748338	1.05
[1.4,1.5)	1.47023640621879	2.60444610435186	-0.671180170045491	-0.888812982963652	0.701055844436531	1.6159635258211	1.45
[1.1,1.2)	1.15821595925795	-2.14292418874337	-0.445274816446634	0.0892809446161078	-1.43274248905823	1.45442377690197	1.15
[1.1,1.2)	1.15365285554916	-2.04655654125008	-2.10827448553596	-0.485298796882178	-0.067274164510066	0.157526511194909	1.15
[1.3,1.4)	1.39831972869241	1.38585922411814	-0.419681665876322	-2.08287753372112	-1.07702873404315	-1.53258499030983	1.35
[1.4,1.5)	1.45836878842365	4.21506794495944	0.767093696390814	-0.285857952845009	0.245926089108484	-0.292027565955026	1.45
[1.4,1.5)	1.45673917544876	3.60858785862924	1.03052618600172	0.890005504225313	1.98156882834712	-0.384417986576395	1.45
[1.1,1.2)	1.16806306447996	-1.06199508874727	1.32339754536534	-0.969876794928797	0.0577567365928959	1.16582881456575	1.15
[1.4,1.5)	1.44016020139182	3.20280403751797	0.182405178193132	-0.662267098120708	0.26985389503077	1.58334507568489	1.45
[1.2,1.3)	1.28116315141062	0.391970223009798	-0.591194412928978	0.687961092662217	1.70941946083032	-0.348259831963511	1.25
[1.3,1.4)	1.33142265829731	0.809720115239543	-0.159436843882867	-1.5730534951532	-0.913416725938563	1.15712424332665	1.35
[1.4,1.5)	1.43194682142588	3.48056013989151	1.52864629125249	-0.390434449030204	0.862489140030647	0.587722509603181	1.45
[1.4,1.5)	1.48442052191859	5.28349880335095	-0.00269009122256675	0.372082538922743	-1.3569206636005	-0.0597573574825336	1.45
[1.3,1.4)	1.37124455943074	1.12398387019042	-0.0608429253238446	-0.818289431350342	1.19901632193711	-1.32061075997022	1.35
[1.4,1.5)	1.42304320751799	2.23319534343497	-0.507783166497292	-0.736557193119953	0.758782804165676	0.486592951815269	1.45
[1.4,1.5)	1.40972805352964	2.44418666719455	1.12558607699988	0.0653985279434054	-0.377707031618043	0.758794129637572	1.45
[1.1,1.2)	1.19492502162528	-1.78660920781473	0.495699496790857	0.0144615462656791	-0.888801212019346	1.5078567454418	1.15
[1.4,1.5)	1.47479551457486	3.39882537648859	-0.700052312753437	-0.747535091458041	-1.04979803159732	0.240047405312515	1.45
[1.2,1.3)	1.26096029899599	0.0912818188279079	-0.129594870630364	-0.976571144735522	-0.481114912206139	-0.31835056282957	1.25
[1,1.1)	1.09679309100578	-3.41237314145346	-0.663402642046239	0.920857484739098	-2.14316261382191	0.668591363794105	1.05
[1.2,1.3)	1.22045075519383	-0.608627169090776	-0.52707618982584	-0.49579694128866	0.384664363798182	1.64250374969607	1.25
[1.3,1.4)	1.32756014201926	1.1153995104229	0.852279953714927	-0.646135671486547	0.313960138306429	-0.265740318078107	1.35
[0.6,0.7)	0.628720642979022	-6.18186840524315	-0.37164962648985	-0.132136737941893	0.292592618133564	0.343879104547436	0.65
[1,1.1)	1.00743550207653	-2.58726149228667	-0.470095250654665	1.29017302533504	0.0154421651236023	0.60112652271365	1.05
[1,1.1)	1.0349172806711	-2.01274948597254	-1.8955604833536	0.665943391736948	-0.447829531048631	-0.0146334156849978	1.05
[0.9,1)	0.924541201796773	-4.64406617642146	0.693551487649833	-0.460994407117178	-1.23024755156181	0.687559567707356	0.95
[1.2,1.3)	1.29982305805928	-0.555767857248186	-0.540401988370616	-1.29801033351134	1.71692978790827	-0.154425172030441	1.25
[1.4,1.5)	1.43747397424765	3.15931988727569	-0.600603893643286	1.03205553695309	1.38734916703257	1.73620600607713	1.45
[1.2,1.3)	1.28061947911979	-0.899472091239885	0.916017800096047	0.385367734928721	-0.333587641034559	-1.37586338507325	1.25
[1.2,1.3)	1.23988463632343	-1.49522831389095	1.19413162271219	0.663429285689742	-0.225013160296772	0.307426825450229	1.25
[1.4,1.5)	1.46121539255611	3.70343039216491	-0.0923104436965513	1.07610485099234	-1.65496160199074	0.135588531211669	1.45
[1,1.1)	1.06934806748825	-2.60406780402032	1.44382717168603	-0.789559705865481	-1.74611365815106	-0.810588302390146	1.05
[0.8,0.9)	0.800575734099453	-3.96402407891834	-0.687565138439458	1.81023892665915	0.416105555032137	-0.372754887748076	0.85
[0.8,0.9)	0.894681768444529	-4.71652012413264	-0.0378684288465376	-0.887348585285967	-0.536201286080392	2.15112368257952	0.85
[1.2,1.3)	1.28384382978131	0.369569437413085	-0.724607748096074	0.375667838198872	1.03698985692095	1.57189134139698	1.25
[1,1.1)	1.04181165560905	-2.89931582800053	0.109319359039822	-0.972767132727769	-0.796333417787374	1.59301659433987	1.05
[1.4,1.5)	1.41090770831438	2.25139651528794	-1.34505200848826	1.4101077452731	-1.10348571117973	0.709045396598557	1.45
[1.1,1.2)	1.13942924919596	-2.65998522901407	1.17441996072086	0.000110518483537048	-1.67895982319764	-0.971868713391301	1.15
[1.4,1.5)	1.47303721298678	4.93219904064003	0.655852468441802	-0.888183522951645	-1.24903798410598	-0.88468558828875	1.45
[1.4,1.5)	1.4436851261962	3.28566917833164	-0.277858221467682	1.10813221665531	-1.27659260497874	-0.567664040671857	1.45
[0.9,1)	0.99491024908405	-3.76079020567363	-1.07376631594932	-0.656221757873167	-0.0505005804639775	-1.98479771445918	0.95
[1.2,1.3)	1.29034774507103	-0.152939758680558	-1.88570961369526	0.0111612227139766	0.280953261838738	-0.93271815648566	1.25
[1.1,1.2)	1.11164207802557	-2.60773774107023	0.35337082201114	1.80365380137659	0.467692529515966	1.21915194932766	1.15
[1.1,1.2)	1.17139594490527	-1.36070751106935	0.131969359872075	-0.783485785113544	-1.47987013158969	0.639480833680413	1.15
[1.3,1.4)	1.30879573323722	0.975020402011662	0.95328987098667	-1.69771405570774	0.784415380504944	0.267027990725739	1.35
[1,1.1)	1.08098392225843	-2.00630925801679	-0.287400542882579	-0.248913966758581	0.165314333871091	-0.510442423205205	1.05
[1,1.1)	1.09147906511069	-2.37626977594686	-0.817878647474538	-0.0708148864846355	-0.126792107953778	-1.79348211412682	1.05
[1.3,1.4)	1.39546264611079	0.186280046549056	1.84187261853941	0.913950166673176	-1.19820002439291	-0.710024138495947	1.35
[1.2,1.3)	1.20040648561828	-0.795226501840261	1.32875777433186	-1.11166812785326	0.86161777599558	-0.2226495239465	1.25
[0.7,0.8)	0.711201455693159	-5.66698163447764	-0.576089726766831	-0.311846295859586	-0.0970156893370406	1.31747354102459	0.75
[1,1.1)	1.06096911914176	-3.10117486208466	1.6271143077527	-0.517834675832406	1.17753458523229	-0.0454925885613137	1.05
[1,1.1)	1.09779860707043	-1.84693610479738	-0.0198363442281994	-0.692760244266166	0.495391065159741	0.564127713562395	1.05
[1,1.1)	1.02888730709038	-2.90671345406812	0.246541478894226	-0.79106810786383	-0.820774619206659	-1.30562613329563	1.05
[1.2,1.3)	1.23623406491262	-0.4497691368508	-0.327517864133069	-0.642130180435226	0.798199296072735	1.21998112039712	1.25
[1.4,1.5)	1.471184709547	4.55103166394014	0.465133269789549	-0.0742048981805753	0.891676555774639	-0.250606854203566	1.45
[0.8,0.9)	0.877334528896803	-5.38574368351072	0.66774042791809	-0.881119457979518	0.319358607467732	2.18298659475868	0.85
[1.3,1.4)	1.38437381203478	2.00627706648159	-1.40945672214584	0.960385914312165	-0.856739084088513	-0.48389826932944	1.35
[1.4,1.5)	1.49818787550867	7.009798324032	0.648456718214233	0.10226531606718	-0.924609285262527	-0.343430289799756	1.45
[1.4,1.5)	1.41628393537932	1.52171073334965	-0.748967536842641	-0.606329729760506	-0.027442147065198	-2.64580450335179	1.45
[1.4,1.5)	1.45164740849656	3.48859049663916	0.254098305503891	0.607029665941135	2.27206192446337	-0.598473010433437	1.45
[1.1,1.2)	1.16322373877712	-1.18082456023278	0.0819746564793832	-0.865425966085574	-1.08331658863709	0.154591463200805	1.15
[1.3,1.4)	1.34494406886191	0.454828331737158	0.567503345306341	1.05989432414012	-0.231668626936516	-0.919892956699843	1.35
[1.3,1.4)	1.3660149596369	0.794624123536398	0.294469323835906	0.396588267279997	-0.460192468024379	2.34641843924844	1.35
[1.4,1.5)	1.4925760843609	5.70086323604671	0.350167189989381	0.524826587220994	0.279461588038632	-1.62180998409481	1.45
[1.3,1.4)	1.34672016961266	0.997147886203855	1.54016318199349	-0.266459125777081	-0.985050490602964	-0.626897111486341	1.35
[1.1,1.2)	1.1070310963695	-1.77164244428183	-0.193370214274097	-0.100005602158384	-0.564745126168852	0.316418557734224	1.15
[1.3,1.4)	1.37797567203726	1.86206899517011	-0.500649785198783	0.443035630123487	1.58310720691293	0.817238780519942	1.35
[1.3,1.4)	1.31957107095836	0.227677892193853	-1.13054238107164	-1.11502957389531	-1.17189668588738	0.118616034973061	1.35
[1.4,1.5)	1.42073782082047	2.07619456767234	-0.392382897203011	0.64770507157843	-0.091124067901815	-2.34373964271373	1.45
[1.2,1.3)	1.26695991897082	-1.05421605451765	-0.939062775158777	-1.12170906372778	0.456427672697406	2.18400632742893	1.25
[1.1,1.2)	1.17481808507099	-1.54105597852661	0.958258193358258	-0.175434693556608	-0.593019368593676	0.0431060392866609	1.15
[1.4,1.5)	1.42665846698586	3.02654305323214	-0.0820304357207282	-0.42362188785992	-1.61604561124128	-0.209229126331437	1.45
[1.2,1.3)	1.28117591390353	0.532090271666073	-0.062326030923926	0.396956890926214	0.700742336678692	0.289533175110252	1.25
[1,1.1)	1.0837060081664	-1.75315843263536	-0.369998851302672	2.57298862389043	0.638942951120505	-0.384748572354973	1.05
[1.2,1.3)	1.22854081317605	-1.46351194214331	-2.22116389620553	-0.430622881373116	0.251910990320322	-0.20085990938864	1.25
[1.2,1.3)	1.23531075198932	-0.484412984487805	-0.511576107467292	0.23053048348764	1.4046333414822	-0.847996560497005	1.25
[1.2,1.3)	1.26118178856091	-0.88661725783787	0.72556695467997	1.75091554008651	0.627580095836971	0.237090478257258	1.25
[1.2,1.3)	1.29346273720753	0.347956993794431	-0.534209468009419	-1.05829410934482	-1.278772412682	-0.774117699716617	1.25
[1.4,1.5)	1.40363705304887	1.94649935326062	0.59988505929192	0.541150246845915	-0.913600588546731	-0.942347749722362	1.45
[1,1.1)	1.00062641249479	-2.20102450644683	-0.737934816726034	2.00939660170878	0.524101266477913	-0.431309435466351	1.05
[1.4,1.5)	1.47875998556852	4.81900907091574	0.451351066525306	0.723324168442105	0.426449574522937	2.27478873550444	1.45
[0.9,1)	0.925902626556278	-4.50260237491613	-0.0760032135010685	0.940369651636754	-0.0191051908647284	-1.80080212690117	0.95
[0.9,1)	0.912281890687072	-4.93511874413404	1.09257461225823	-0.987544100420057	1.73563405194964	-1.26668860821523	0.95
[1.4,1.5)	1.43108187383302	2.225494716225	0.52906740701223	1.24381005760134	-0.736533160783156	0.686338290810712	1.45
[1.4,1.5)	1.45174348971269	3.55528435736258	-1.529085990676	1.50265186661287	-0.131536237017942	-0.216574747937885	1.45
[1.3,1.4)	1.3593730449508	1.41168705743682	1.11982668288286	-0.284906867422266	-1.60105421496311	-0.775092871834857	1.35
[1.4,1.5)	1.4813805670093	3.88971463036208	0.906192639320256	-2.29355571480349	0.669071485143073	0.939548780803371	1.45
[1.3,1.4)	1.37643293607908	-0.418136525213306	2.18730640348919	1.2330704624256	0.669914195136888	0.203225325592759	1.35
[1.4,1.5)	1.49359818413327	2.80720223361905	0.013908537617952	-1.96732688100766	1.92943209084795	-0.192470635276032	1.45
[1.1,1.2)	1.13902175566952	-1.32067978804445	0.321649351654489	-0.75531219460779	0.120754674806214	0.568718327837062	1.15
[1,1.1)	1.02027928644321	-2.63328562008427	0.0777625650077348	0.166087153374364	0.517699677854948	-0.0819861967715201	1.05
[1.3,1.4)	1.36863166451465	1.20377065781219	-0.733762176882132	-0.886567137958936	0.193628245867815	0.567120775203938	1.35
[1.3,1.4)	1.3076065805387	-0.6768844413318	-0.535230090505996	-1.74505966294082	1.2000718980192	-1.97929732028305	1.35
[1.4,1.5)	1.43049212407538	2.89791382475857	1.0470397945967	0.2875987388145	-0.774851110832678	0.129094542955096	1.45
[1.3,1.4)	1.34465456501216	1.02035332275533	-0.238431548806657	0.119785855699722	0.403756031958137	-1.38125705437671	1.35
[1.3,1.4)	1.31072341401153	-0.130347891610547	0.452874002805917	0.791324573545645	0.445701526053079	-1.38006464378791	1.35
[1.2,1.3)	1.25588971037541	-0.00176652827977715	1.18976262266646	-0.736505673796249	-0.4721997657851	-0.148162785564563	1.25
[1.2,1.3)	1.28571592394106	-0.556940663965106	1.12597604836258	0.0113118562429467	-0.970228195876375	0.897352756257337	1.25
[1.4,1.5)	1.4490112983921	3.25698978783596	0.0754306858531493	0.641535331182257	-0.420432115614192	-1.75236896669616	1.45
[1.4,1.5)	1.46762782606979	3.71266804815728	-1.34160867449106	1.44677448693215	-1.1728943733523	1.03051737896409	1.45
[1.4,1.5)	1.45991537639869	1.90875109972636	-1.8236609013815	-0.353069366971339	-0.421271532734806	-0.848143154250429	1.45
[0.9,1)	0.932506304259972	-4.28588812569242	0.410662342556682	0.30628030676983	0.683763263441963	-1.09196327430711	0.95
[1.4,1.5)	1.49565882699615	5.68017497255303	-0.0772379569404806	0.493226316704418	0.271945194627614	0.810939567798969	1.45
[1,1.1)	1.0036863291265	-3.38820335315074	1.0035056976812	-0.63314130330151	-1.31742217386695	-0.67889837939285	1.05
[1.2,1.3)	1.25465185197366	-0.385463879008141	-0.742385702718525	-0.973564399833557	-1.618395779984	0.573867153169657	1.25
[1,1.1)	1.00483990426141	-3.81967822347661	0.0819509030727042	-1.16977558627379	1.51854083729794	-1.08408043426705	1.05
[1.1,1.2)	1.12506052092767	-0.968396538962516	-0.933759208633723	1.83479027611589	1.8399760249768	0.784302401811097	1.15
[1.3,1.4)	1.37133267511328	2.14505677291824	-0.954018566418317	1.24906380532607	0.495148110577673	-0.0776562257872787	1.35
[1.4,1.5)	1.49859009027001	6.23875296375117	-0.0494411739331043	0.569105759952091	-0.33025520806505	0.230194616457289	1.45
[1.1,1.2)	1.13544436161774	-0.992419076452218	-1.75167514651283	0.887896568569367	0.106255719013373	-0.545527573000145	1.15
[1.3,1.4)	1.37073291727834	0.216928373076651	0.411277079756614	0.848140977550149	-0.619694788861042	2.36814556097504	1.35
[1.4,1.5)	1.49711690009272	1.95506578789511	-1.17690138890667	-1.908662222975	-0.339191106838759	-2.34081672418367	1.45
[1.3,1.4)	1.33408774878702	-0.232998622547925	0.920857129629257	0.123104410217059	0.685524676318025	-1.56431197374914	1.35
[1.4,1.5)	1.48917767945604	6.01641938229742	0.530246618929787	0.312462056802033	-1.02583101313016	-0.402316652091345	1.45
[1.2,1.3)	1.21905601238445	-2.36037647925183	1.59528918676704	0.0139093283405881	1.69061031385118	-1.00201428775068	1.25
[1.4,1.5)	1.4354142949076	1.07478258757075	-0.980756138473015	-1.06519239912423	2.00511143368491	0.188709720925721	1.45
[1.2,1.3)	1.22377436937886	-0.814851434400087	0.595437253919193	-0.730281625239499	1.01832560929667	-0.805486103755088	1.25
[1.4,1.5)	1.46986726061123	4.40558383162368	0.460538370141322	0.561553944466166	-0.880633859605275	0.948075395934095	1.45
[1.2,1.3)	1.25803860976282	-0.256676809883945	0.693572837669873	0.00170172013371012	1.38462306300416	0.285303674656209	1.25
[1.2,1.3)	1.28110963099866	-1.27865876308486	1.19183825633116	1.98272703962642	0.827236980590741	0.327031786798642	1.25
[0.9,1)	0.929003959117657	-3.70069546137878	-0.352109835868347	-0.578087793240509	-0.211146923359419	-0.782313781111348	0.95
[1.3,1.4)	1.35424230848019	0.538507908095159	0.536659607221498	-0.680405764937852	2.50904311656583	-0.929045320578382	1.35
[1.3,1.4)	1.37239266276069	1.2474265894384	-0.751469412532473	2.01789919850711	-0.739292040951006	0.716078567636391	1.35
[1.4,1.5)	1.4239397575553	1.59419027145004	1.48461795782058	0.791089942147761	-0.948244875574587	0.696784273318372	1.45
[1.2,1.3)	1.24297846569204	-0.589440162865641	-0.727439645151321	0.239205857571253	0.660677949414759	-1.65428197632833	1.25
[1.3,1.4)	1.33048441111446	1.04040331054885	0.593251605888591	-2.05392282299082	0.186952105025581	-0.785417707305694	1.35
[1.1,1.2)	1.1251356225843	-1.83680008803839	-0.546588481651735	-0.473215721613629	-0.956087839811623	1.15877139877929	1.15
[0.9,1)	0.949752651670571	-3.81505016482825	0.217499754520676	-1.17429128785161	-0.216179430085666	1.61409901935469	0.95
[1,1.1)	1.02958248600892	-2.81091817993981	0.870526376711766	-0.774532315468687	0.333296027603217	1.18309785680306	1.05
[0.9,1)	0.917865547152735	-4.31327041866714	-0.16975260204259	0.13007690978549	1.56916741971833	0.468042769383599	0.95
[1.4,1.5)	1.40752138628606	2.28654563647036	-0.41919613796351	0.94528524108383	-0.448932098798742	1.02954577122	1.45
[0.9,1)	0.995210293501782	-3.63620913567711	0.115467919661217	1.17703918898917	1.96084197539059	0.295914400101245	0.95
[1.2,1.3)	1.2325643609931	-0.36607637956098	-1.36703587868857	-0.041577192136904	0.40673159462269	0.749011854162426	1.25
[0.9,1)	0.943614883338306	-3.31394155338936	-0.528117270376363	0.244630676870699	1.10937198366249	0.508956678415263	0.95
[1.4,1.5)	1.48439259839167	5.69027659108338	1.40271657154414	0.0518606418830491	0.779830800644105	-0.198169648559314	1.45
[1,1.1)	1.00120933380985	-3.59614754565204	-0.0228721130591622	1.59762510008985	0.207758846463718	-1.48925243002573	1.05
[1.4,1.5)	1.47183951374469	4.19582289845626	-0.571617526047722	0.900493675692161	-1.35494595514214	0.675139018258359	1.45
[1.3,1.4)	1.38514478803744	1.27413227816257	-0.544612663377965	-1.17994116253472	0.71793040112813	0.235065870107141	1.35
[1.3,1.4)	1.36199750481769	0.703375823894854	0.262476397061437	1.09222845503307	-1.10885398544812	-1.29688324407161	1.35
[1.1,1.2)	1.1647381921341	-1.9214503022815	-0.162562647867181	0.846761939211687	-0.754998042231868	1.13099256694499	1.15
[1.1,1.2)	1.14781661289796	-2.507345337798	1.28051176741019	0.581057758016106	0.89409186249764	-0.282775581460751	1.15
[1.2,1.3)	1.24254210286355	-0.285682099619212	2.36557183847197	-0.871266278578037	0.365298823735275	0.307479353824298	1.25
[1.4,1.5)	1.40009563681149	0.855667007838128	-0.789276236929828	-1.33091668582212	1.08568041913509	-1.57837754122031	1.45
[1.3,1.4)	1.32016834159843	0.630420749248682	-0.0716245328945916	-1.43422727121177	-0.225371549732471	1.65646800510164	1.35
[1.3,1.4)	1.34126082527503	1.29976644528102	0.318891474262572	0.132493270223856	0.794123184023163	-0.162358114988049	1.35
[1.2,1.3)	1.22104757174566	-0.785764528342533	2.21601907948663	-0.719235201007672	-0.544910186233517	-0.357735236236194	1.25
[1.4,1.5)	1.43070190370937	2.92998523986786	0.795986635310463	-1.81282450312659	1.02521149810962	0.129039362485849	1.45
[1,1.1)	1.05016605642132	-2.61635365010468	-0.0572451310405177	-0.170569093015996	0.629810600264554	1.67552339053548	1.05
[1,1.1)	1.0022121883384	-2.92233089542934	1.0443883125136	-1.17523081203889	-0.830375330039729	-0.557617817187513	1.05
[1.4,1.5)	1.43910349947661	2.1914513887963	1.79132356435261	0.681428580322919	-1.05415320622039	-0.830413169545632	1.45
[1.3,1.4)	1.394030942733	2.30654073293429	-0.353065589696755	1.20679080518742	-0.120701211205122	-0.578932855221465	1.35
[1.1,1.2)	1.10681915375524	-2.5559053728333	1.4096493221798	-0.467407045498655	-0.577069934566265	1.05504051851494	1.15
[1.1,1.2)	1.12521184508099	-1.57764978866068	0.269830074381084	-1.62839567034114	-2.04493753856534	-0.00652302511604985	1.15
[1.2,1.3)	1.24018747011497	-0.18886765214489	0.117157845074859	-0.478267310983952	0.0220715269204661	1.33848188066621	1.25
[1.3,1.4)	1.36854534947993	0.582339110840816	-0.429168741849517	2.1004189783457	-1.50528550244782	-0.185760421436222	1.35
[1.1,1.2)	1.11205840809491	-1.64855927558617	-0.2850878197316	1.4734387514803	0.473736785789471	-0.671651800842201	1.15
[1.4,1.5)	1.44337017146364	3.34758496318697	0.713163167582367	-1.60880820641983	0.446876442489923	-0.491259242143708	1.45
[1.2,1.3)	1.29485237259187	0.220833713335878	0.813619096104214	-1.50527542098527	1.75134300827196	-0.427506957492892	1.25
[1.3,1.4)	1.31979991184228	0.612746440085942	0.370532817839091	-0.221064448016645	-0.12862641616521	2.08155134628351	1.35
[1.1,1.2)	1.1914140362743	-1.16960039180473	0.287866671132335	-0.520427582504932	0.33105707908057	2.17948505168134	1.15
[1.3,1.4)	1.35736052970915	1.96176336209032	-0.250384429311235	1.63589138330788	1.41864893086626	0.409172661998012	1.35
[1.2,1.3)	1.26909371899224	-1.93372357888835	1.63968304245221	0.361228141831579	-2.02066437652665	-0.159420821139229	1.25
[1.3,1.4)	1.38667703755994	0.983871125163295	2.25423237419059	0.245496458008581	0.518202485946595	0.0533763232441051	1.35
[1.4,1.5)	1.40718454828131	2.2783215359369	-1.07206103309856	0.219885334870981	-0.503147886885712	-0.739085339503695	1.45
[1.4,1.5)	1.44847527458427	2.86768905892252	-0.709784645314684	-0.730946524794756	-0.879492642598442	-0.951425790135329	1.45
[0.9,1)	0.948826837953283	-3.43670403723505	-0.15838642467595	-0.528357384363794	-0.746066535903943	-0.0393043611055023	0.95
[1.4,1.5)	1.42058093480321	1.57705757426443	-0.33552927772673	-1.86911975079329	0.38678231088808	0.282471219185886	1.45
[0.9,1)	0.937608355017069	-4.40004945028549	-0.263791368597241	1.35810157745954	-1.01304869582198	0.660670932485882	0.95
[1,1.1)	1.03141570911695	-2.89917127693871	0.381098016151469	-0.643877918173861	-1.26016874438613	-0.0408291908038682	1.05
[1.3,1.4)	1.3061861238048	-0.426899205518455	-0.492871432139501	-0.835729883141488	0.0873580834284844	-2.5851373806657	1.35
[1.4,1.5)	1.43414587229714	3.85555421281178	1.25488824258803	-0.831957901154371	-0.594647425445078	0.162470923990049	1.45
[0.8,0.9)	0.848425563809577	-4.78697092794506	0.460846415223128	-0.482672825856207	-0.886561121980464	0.22927627801039	0.85
[1.4,1.5)	1.43124985023205	2.43637607966942	-0.262815805977174	0.129962070626427	0.970433303919586	-1.7788149935399	1.45
[1.3,1.4)	1.39499187569094	-0.283487262384819	-1.63499853488184	-1.35467090329433	1.10546293797683	0.201249125181466	1.35
[1,1.1)	1.09996781045649	-3.49505853651601	-0.967133656661681	-0.641826434318027	1.34998272062211	1.5838350704144	1.05
[1,1.1)	1.09008760234463	-1.53583563428025	-1.32170458522841	2.19395033420477	-0.600151253392543	-0.0338280586209361	1.05
[1.4,1.5)	1.40913173428156	2.32596035382059	0.774722760523643	0.0450898069409681	1.59070224781648	-0.394616175819917	1.45
[1.4,1.5)	1.41306153817285	1.27587720061171	-0.364253733978715	-1.37479476344638	1.61267332635727	0.751603758646156	1.45
[1,1.1)	1.07896325378957	-3.28405929768198	1.79444752203696	-0.356610117498202	1.50831286847512	0.00662827353038331	1.05
[1.4,1.5)	1.48844845193852	5.47768092647644	0.583744225913899	-0.322044894796909	0.36706634371019	-0.362042155944348	1.45
[1.2,1.3)	1.26000375582264	-0.0628014466483884	1.22158747165947	-0.57698440329747	0.216555628955115	1.52155601076181	1.25
[1.3,1.4)	1.39539701663834	1.7077483345639	-0.576968065588319	-0.323214679886918	0.586442004181864	2.15588827804607	1.35
[1.2,1.3)	1.24964382143912	-0.260585645383182	-0.276594601748767	0.931555239365751	-0.0837367718736474	1.03031549056112	1.25
[1.4,1.5)	1.48172980389483	5.55870017980146	1.09955022656278	-0.25798974128868	0.153879490580089	-0.209768273614943	1.45
[1,1.1)	1.02707523313199	-3.00413198639598	0.884249865565104	-0.813881325657798	-0.168758519627954	-0.981027447475012	1.05
[1.3,1.4)	1.35158401373944	1.73716001112591	-0.752554357802962	1.32336666146771	0.962998985972683	1.1746468870644	1.35
[1.1,1.2)	1.1695820806344	-1.28674315962436	-0.775576935599584	-0.728438116996862	-1.72326486653008	-0.225641655947863	1.15
[1.4,1.5)	1.43022184750188	2.11140199990268	0.193671780945855	-1.07806486125736	2.16917716215362	-1.09444724024881	1.45
[1.1,1.2)	1.19354517240858	-0.852491573082408	-0.576261738217883	0.903706814545291	1.68163411333604	1.18108786857037	1.15
[1.3,1.4)	1.35903321370015	2.01549602097139	1.94805078073702	-0.965967693292292	0.438349973287569	0.392444676441095	1.35
[1.4,1.5)	1.47499984447043	4.78750988681189	-0.0336290542705121	0.804688957726415	0.28544158297905	0.654852154386404	1.45
[1,1.1)	1.01744103932861	-2.85938361641059	0.419158280425643	-0.544023340985534	-0.294906214270753	0.89856261840146	1.05
[1.4,1.5)	1.49620894802436	4.52590280362521	-0.69277922726036	0.447006746214583	1.50530209355029	-0.335117076298122	1.45
[1.4,1.5)	1.45652322481056	4.41518351246661	1.35139950558501	-1.08898228631327	0.810272639764933	0.327957493527918	1.45
[1.3,1.4)	1.3925246485757	-0.296239572518481	-1.98486385616493	-1.37939256103404	-0.294752781926366	-0.472900374902661	1.35
[0.9,1)	0.995243491889487	-2.063990902304	-1.65881239925539	1.06936417438598	0.230664529324107	-0.00940365927040243	0.95
[1,1.1)	1.04668804104606	-2.94999599270576	-0.709376423298327	-0.866254609160679	0.898419630830908	-0.250190773138146	1.05
[1.4,1.5)	1.49621635232486	5.14371389075744	-0.0782150525539282	0.0907400317256464	1.45535423164112	-1.08102689660456	1.45
[1.4,1.5)	1.47712354782385	5.03839898830599	0.581206392850602	-0.0670711621056419	-0.249193669136885	-0.51177270080843	1.45
[1.2,1.3)	1.270722622555	-0.353901299158884	-0.663468943090344	0.928640087950621	-1.34246091003151	0.475912872881278	1.25
[0.8,0.9)	0.87409278748485	-4.03158611165855	-0.370669687182299	-0.308278540859654	0.427511856873813	-0.0587095132894292	0.85
[1,1.1)	1.04493608830081	-2.38248389689043	0.553820825303865	-1.29109090233505	-0.298337478911103	0.579028872130263	1.05
[1.4,1.5)	1.44665573232347	1.95827910790498	2.16264224330099	0.92533275431492	-1.15901500596256	-0.0153780267719902	1.45
[1.4,1.5)	1.42112672796574	2.26571514304994	-0.877349208797785	0.15383718425813	1.60971822759893	0.230999917294958	1.45
[1,1.1)	1.04293095835397	-2.89017095746468	-0.797048601324389	0.00466562594067885	1.18054495141435	1.52487879222042	1.05
[1,1.1)	1.04109921113239	-3.13215952620948	0.545620740655869	-1.22498398564745	-0.147585987042545	2.4438615999422	1.05
[1.3,1.4)	1.36000125287255	1.41332201239267	0.259669324720829	-0.205860663175784	-0.512088209624853	-1.15409516929894	1.35
[1.3,1.4)	1.39457908290872	-1.0723670034859	1.54916769308837	1.6887979055477	0.427731240406318	-1.71243692820032	1.35
[1.4,1.5)	1.43307759174	2.14897690623676	-2.5659708299688	1.39217254500563	-0.198575193679391	-0.394138156232264	1.45
[1.3,1.4)	1.3869839024004	1.3253925059069	0.943105149822324	0.63659375749128	0.387190388320255	2.14861240917699	1.35
[1.3,1.4)	1.32948370397907	0.935771881625107	-0.0189329398417346	-0.494777258639087	-0.910321726649536	1.11101848086498	1.35
[1.3,1.4)	1.39453480147038	2.89879434327036	1.75229053891425	-0.98015920478812	0.300580309215356	0.794598352160531	1.35
[1.4,1.5)	1.42399473112535	2.47195568777209	-0.109159118060757	0.249316673362489	-1.62108576953471	1.05056594249972	1.45
[1,1.1)	1.06973162280751	-2.54986391833894	2.5166201310873	-0.914556299912903	-0.248746721496281	0.61457798556793	1.05
[1.1,1.2)	1.16473564454543	-1.70775316624552	0.770645856153229	0.318228441910561	1.40351011478817	0.55311378579722	1.15
[0.9,1)	0.9781043054731	-4.96368578533856	-0.0140453978447878	-0.950029306680247	1.89774739824691	0.32431316959472	0.95
[1,1.1)	1.07708034721629	-2.40801549781703	1.46879325480766	-0.848747362509755	-1.98435588821361	-1.09717278834689	1.05
[1,1.1)	1.03829661345581	-2.58644297170527	-0.359681706505374	-0.407312122639151	-1.12630687765568	-0.387091924939522	1.05
[1.1,1.2)	1.14976890370389	-1.63612388017653	0.474559766370437	-0.515692606350455	-1.25362123544095	0.177346734656853	1.15
[0.9,1)	0.903984914729157	-4.49780229303966	0.589861842108421	-0.511087657676539	-0.182132739282545	-1.39508933645409	0.95
[1.3,1.4)	1.39692580301983	0.31089149325902	-1.97864635762732	-0.802713254635687	-0.161566104298571	-1.80753021226723	1.35
[1.2,1.3)	1.23569261148673	-2.52165664953392	1.39492610166212	0.511040608830111	1.29886150744207	-1.33342444688916	1.25
[1,1.1)	1.04027705081719	-3.83376833771527	0.0760642899254166	1.06095859796873	-0.729707984353914	1.4103595704295	1.05
[1.4,1.5)	1.43134725887943	0.582834128612796	-1.88317789095152	-1.13922931717202	-0.207664356763162	-1.80256401786695	1.45
[0.8,0.9)	0.898353115476556	-3.75055079190686	-0.763361004027818	0.999596226723961	-0.699057484385027	-1.07066473611717	0.85
[1.1,1.2)	1.18796059726053	-1.31933395189436	1.06509173221827	0.000125026172513976	0.397633060528041	0.0481951527430775	1.15
[1.1,1.2)	1.19137901887075	-0.7674181857731	0.813565535468133	-1.1266755365987	-0.897659065697244	0.823237903284671	1.15
[1.1,1.2)	1.18664371805101	-1.12109490217734	-1.88220917794825	0.0753566501224059	0.61610272916484	0.780699770623392	1.15
[1.4,1.5)	1.49272218182255	3.40250845663966	-0.804205835836147	-0.828840415405338	-0.465732455878729	0.30610647358567	1.45
[1.3,1.4)	1.39530224930409	2.08464669146982	0.00497416212617504	-0.0732307584535472	-0.888193254990554	1.10263842874576	1.35
[1.4,1.5)	1.41386602310424	2.29575076710978	-1.47756987997752	0.900049516962593	-0.293775275378018	1.02491525692548	1.45
[1.3,1.4)	1.38988081888317	1.95233142716638	-1.21515024842862	0.610376612164236	-0.495604309778693	0.673259792507351	1.35
[1.3,1.4)	1.39034179144748	2.07975776484034	1.51124444518097	-0.481625104600995	0.743591438719331	-0.267837356544185	1.35
[1.4,1.5)	1.49375033646217	2.58767872711722	-2.42605561776975	0.819168729280376	-0.0833589371667736	-0.34632584952799	1.45
[1.2,1.3)	1.21853482966881	-1.191408289923	0.352271040476743	1.15669410263582	-0.0804451820236619	-0.615977627762658	1.25
[1.3,1.4)	1.38233549899453	-0.184024842949554	0.801665186614341	1.58580232904261	-0.670779586741484	1.32920381977583	1.35
[1.4,1.5)	1.41257663957471	1.44901112974716	-1.94373484622489	0.231283743221193	0.300440174500509	-1.27674486114214	1.45
[1.4,1.5)	1.434521203122	3.19709173254699	-0.232300706743023	0.298343564472203	0.413848772652458	1.0350410076264	1.45
[1.3,1.4)	1.35162337252783	-1.60950898875489	1.68824708670624	0.987159048605653	-1.12953060566664	1.19579863643553	1.35
[0.8,0.9)	0.841195396088423	-4.78382497915122	0.122021550102704	-0.567865555909716	-1.05239157908821	0.238637012335522	0.85
[1.4,1.5)	1.49555686904849	0.77349430125853	-1.61036801701728	-1.60492803254229	0.543654381651011	1.75404832817613	1.45
[1.2,1.3)	1.29238616672574	-0.374905465876326	0.943317552402297	0.547086635324049	0.236036388670876	-0.700902003663924	1.25
[1.3,1.4)	1.31343589430778	1.13713370097868	0.780319254082601	-1.14075928243111	-0.233474846308434	0.0546654360770102	1.35
[1.4,1.5)	1.48258338127808	1.6566017334966	-1.0072354998441	-1.83816061833143	-0.571483592491287	1.81950145976744	1.45
[1.3,1.4)	1.36051566326176	2.01148863494459	0.768434435594021	-1.04585726790302	-1.87038363567943	-1.26691359549572	1.35
[1.3,1.4)	1.38862893434022	0.880602957130085	-1.22107796224399	-0.00787859627898008	2.13071269684109	0.750884790539937	1.35
[1.3,1.4)	1.39865097269906	1.59456541843146	-0.0450644004519237	-0.39305213182547	2.34058143438228	-0.246080828634318	1.35
[1.1,1.2)	1.1962677947926	-2.27239715168668	1.5794562723891	-0.1722103431614	0.343698344202812	-1.25559229550814	1.15
[1.2,1.3)	1.25005674026313	-0.0952175484430331	0.499287623621451	-1.97863678336204	0.35273577278696	0.0270612870791472	1.25
[1.3,1.4)	1.39225999304461	2.92453089745832	1.39104625233929	-1.38238205826696	0.0516420148149219	0.831604439314989	1.35
[1.4,1.5)	1.43881186775654	1.57090928941204	1.91570600794061	0.8948840471658	-1.09711213311807	-1.11865546666277	1.45
[1.4,1.5)	1.49844762486143	7.04200666130188	1.24573279131616	-0.579713210379902	-0.172942127206764	0.0334191712773673	1.45
[1.4,1.5)	1.43241383509538	3.2060389224089	-0.318018073110625	0.687979130415877	1.6324343742974	0.531334904387544	1.45
[0.6,0.7)	0.659105498124156	-5.5466716333365	-0.263991990518929	0.697272483231957	0.249126339337807	0.535859756775	0.65
[1.4,1.5)	1.49277695575845	3.97310438232455	-1.03667806348372	-0.336068417112309	-1.73141434537806	-0.16746409646786	1.45
[1,1.1)	1.07803426257343	-2.39343910879772	0.233671824484952	-0.735159124202714	-1.68183997841097	-0.281721483343982	1.05
[1.4,1.5)	1.4076466396581	1.85939374989765	1.22267312137676	0.600308278649724	1.48593074875358	-0.372250789609577	1.45
[1.2,1.3)	1.20730058196799	-1.16131161527945	-0.768325782995027	-1.363588157262	-1.64322293175219	0.683147989009438	1.25
[1,1.1)	1.08225946493819	-2.29091944164911	-1.3989143716754	0.645780856574889	1.80729382769584	0.905372473397649	1.05
[1,1.1)	1.04038522263899	-2.77631026197677	2.11564166165116	-0.9503367724982	-1.08966690951158	-0.525208115676561	1.05
[1.3,1.4)	1.33564259005834	0.485922614462138	-0.734982487818184	1.22271865951151	-1.22735784684864	0.831171078598627	1.35
[1,1.1)	1.09479042318193	-3.29474534732306	0.80704987510451	0.488731333016735	-1.00046967625439	0.163913040279596	1.05
[1.3,1.4)	1.39432617460046	0.724554553272432	1.19830875677239	0.830148880363737	-1.75844339095633	-0.728481171291092	1.35
[1.1,1.2)	1.11294877624124	-1.22318181171184	-0.813234929266598	2.17202102229611	0.395807972938107	0.537002545863928	1.15
[1.1,1.2)	1.18779648985532	-0.301557146137405	-0.96459462771218	1.70714118127962	1.86638326051385	0.67423866196524	1.15
[1.4,1.5)	1.48719291611207	4.63266950732929	-0.387522116542504	-0.195651339925214	-0.647470402131871	-1.51176208735644	1.45
[1.2,1.3)	1.22983230124468	-0.63772938215337	1.72051108059798	-0.633323888807896	-1.27037482485376	-0.395058994496354	1.25
[1.3,1.4)	1.39065779497657	2.31377182579277	-0.00220751285558984	0.990109672545263	1.32194824998498	1.1219268117293	1.35
[1.4,1.5)	1.49066457607337	3.98866796362752	0.194582873359624	-1.25541514717196	0.519899465759931	1.81568189097972	1.45
[1.1,1.2)	1.10526371487182	-1.98771763037981	0.0951373967475878	-0.392478727150475	0.177539614713074	1.76827788617545	1.15
[1.4,1.5)	1.45952386962977	3.43914903626708	-1.6373141121941	1.50164589901247	-0.997077841671007	0.667730534394741	1.45
[1.4,1.5)	1.44467456375664	3.5046476350072	0.501624239063024	-1.01750362809259	-0.135232726186532	-0.871774798256941	1.45
[0.8,0.9)	0.858229783543161	-4.30319978628475	-1.72683595244353	-0.195131501543899	-0.982487901043641	-0.561681349571527	0.85
[1.3,1.4)	1.33231030394426	-0.848110094699867	-2.24981908986671	-0.96216247859494	-0.390020026279282	-0.637182967121937	1.35
[1.4,1.5)	1.44286177364979	3.49475585233502	0.843645541507848	0.0854944795437982	-1.41944561574388	0.232021875384895	1.45
[1.3,1.4)	1.33023632263663	0.208699023924875	-0.805157580643956	-1.60770604403927	-0.958199765555662	0.970260781568902	1.35
[1.3,1.4)	1.39880868552236	-0.0876455776714832	2.04164896900124	0.695636444578453	1.9027904516275	-0.719806135229029	1.35
[1.4,1.5)	1.49786679848621	3.19732074952554	-0.22047252246936	-1.66975837750561	0.429035371407712	0.793866771426724	1.45
[1.3,1.4)	1.37501941804015	0.405551508215669	-1.06970093231874	-1.71690121527015	-1.14903907901103	1.17943136490174	1.35
[1.1,1.2)	1.14404528901795	-2.49570850339498	-0.18782533767721	2.40573432282588	-0.560735841016109	0.366549131596864	1.15
[1.1,1.2)	1.13657985167609	-2.29863197266798	0.362306570287012	0.0367725454248146	0.241580137556052	-1.5260853386884	1.15
[1.3,1.4)	1.35129590426973	-0.689132556157873	0.933304311730922	0.814343440960061	-1.8971787360491	0.458528225272678	1.35
[1.4,1.5)	1.41112959987746	2.55588215339151	-1.23573944445019	1.57803406432943	-0.295928579903114	0.793342674597668	1.45
[1.4,1.5)	1.43279705400309	2.54011378456215	0.0791311383879968	-1.65942654031396	-0.0196414560093576	0.804086963977324	1.45
[1.4,1.5)	1.444589435822	2.70801237630909	-0.733709255716598	-0.239219783177557	-0.742903376940134	1.86920037418437	1.45
[1.3,1.4)	1.32710647402607	1.00834726155415	-0.00506183453319647	0.553973989881306	1.68384113791152	-0.0368583292745231	1.35
[1.2,1.3)	1.2253393008055	-0.362566064350491	-1.01643852450389	-0.221450553579395	-0.119347520830263	-0.147295144389857	1.25
[1.4,1.5)	1.43165037584634	2.1390115169722	-0.711784000276063	-0.905374099536788	-0.188560609438758	-1.76926175202759	1.45
[1.1,1.2)	1.17320847115294	-1.75277914326981	-0.143514674717294	-0.686166379312829	0.662685272606985	2.27620648761039	1.15
[0.8,0.9)	0.860123844665469	-4.40757689685824	-0.606591652226654	-0.729431966308303	-0.940947763775072	0.225845006839987	0.85
[1.4,1.5)	1.45305624270977	2.51979770100176	-0.551850114907069	-1.06955703667916	0.156410065762663	-1.81729142434704	1.45
[1.3,1.4)	1.36930294176166	1.66509188692199	-0.356923755703669	0.730383974794491	0.660213132039917	-1.23065976114006	1.35
[1.4,1.5)	1.44375915879442	2.92826199627951	-0.321847834330829	0.448606538864832	-0.273640792443273	2.41642928371832	1.45
[0.9,1)	0.993492118548748	-3.32993092629281	0.662931331771908	0.151701869578472	0.0245442642573022	0.215764536211535	0.95
[1.4,1.5)	1.4224007025347	1.96449441388269	-1.75606807655654	0.487984826918226	0.194556374253856	0.83810743820352	1.45
[0.8,0.9)	0.818645597228615	-4.29597733586344	-1.03480508042634	0.869086524942373	-0.676219262450606	-1.12690104667159	0.85
[1,1.1)	1.06408492418515	-2.49992883323734	-0.0259968409696308	1.52892115616679	0.286763514440293	0.92392321134849	1.05
[1.4,1.5)	1.47660782344137	0.886761206385378	-2.11727088789201	-1.0294367936049	-0.044468598617626	-1.18229840127569	1.45
[0.9,1)	0.992080120883447	-2.90973284561071	0.123133066627123	0.073918770564446	0.18842946652815	0.622460598113654	0.95
[1.3,1.4)	1.33057659583031	0.768955200364807	-0.0646579677996904	-1.90437243818783	-0.902589599962219	-1.37661989809211	1.35
[1.4,1.5)	1.42818531248234	2.88419313636842	0.376897782560857	-1.51228065631325	0.0794033116929029	0.0542732613589404	1.45
[1.4,1.5)	1.42525660937897	0.553581097206798	-1.46934420333657	-0.848845413910823	1.61830793134959	0.967823804489589	1.45
[0.9,1)	0.994665756962229	-3.49033751119465	-0.474897686384007	-0.407366526921334	0.0277734365155833	-1.68594018929461	0.95
[1.1,1.2)	1.17205512993629	-1.77034524747764	-0.309254989811279	-1.29831907230158	1.16280871419998	-0.716342347843325	1.15
[1.3,1.4)	1.39033317494075	2.06528976603348	0.216602749264158	0.195654836133158	-0.850311640409622	-0.538409235715342	1.35
[1.1,1.2)	1.19929625686484	-1.19668505622494	0.081557955410814	-0.252403152472379	-0.332515393483701	-1.52568860311875	1.15
[1.4,1.5)	1.44362775365075	3.2205263803956	-1.00948292619276	1.04315738236419	0.983785481246527	1.36979953354643	1.45
[1.4,1.5)	1.4648945826704	3.36504135611313	-0.62081922081021	-0.436978093571005	-0.0472301361279903	-0.593881776396124	1.45
[1.2,1.3)	1.27289490789152	-0.150664963891149	0.978206644633477	-0.533460985004716	-1.61299814383942	-1.58465304952602	1.25
[1.4,1.5)	1.43073842833951	1.32356703197955	2.05938058243083	1.01029177999734	-0.375706429710542	-0.0670861028151	1.45
[1.4,1.5)	1.44556431498864	3.34185746457751	0.503693525702201	0.514905753873587	-1.43218151149078	-0.196436657586369	1.45
[0.8,0.9)	0.831186009993782	-4.0881061138821	-0.676725169795561	0.435174795520182	0.162840116564409	-0.369096267686473	0.85
[1.2,1.3)	1.23375048588085	-1.93483450512389	0.457234749651167	0.391880889342147	-1.70705037535107	0.77010438207577	1.25
[0.7,0.8)	0.726220952321273	-5.00155610528274	-1.05701844369392	0.717549033665986	-0.096508699735864	-0.966117565494976	0.75
[1.3,1.4)	1.32168253971852	0.759400311502721	0.861836429149228	-1.15919117730935	1.05342598780873	-0.701570657323818	1.35
[1.4,1.5)	1.41767885308574	-0.0361955502722451	-1.86069203650304	-1.30862420743207	0.707190769688589	-1.1300830367063	1.45
[1.2,1.3)	1.29607064468529	-1.10608568283988	1.19805845526671	0.920542944210329	-0.550425282780678	-0.68613068359326	1.25
[1.4,1.5)	1.44141626720722	3.6010736429893	0.344644810849471	1.09519676983924	1.98325438753196	0.0530333438118421	1.45
[1.1,1.2)	1.15093292254354	-2.50871145231285	-2.70296343997342	-0.372379670851425	-0.478066881128109	-0.380176062155569	1.15
[0.7,0.8)	0.784905938759748	-5.17497921843103	-0.449744259015161	-0.521979319001371	0.628435997877945	-0.0687317846938271	0.75
[0.9,1)	0.994702935612627	-3.10064494610174	-1.36918128753207	-0.0890314349209101	-0.399526164753427	-1.35238222267902	0.95
[1.1,1.2)	1.18083201978285	-1.33632097034098	0.87456232989135	-0.771488880717209	0.490410055388744	-0.896001996124882	1.15
[1.2,1.3)	1.28683394155575	-0.114308840706305	-0.0840141451895064	1.63503792958787	0.0764266335160738	1.02476476786535	1.25
[1.3,1.4)	1.35339978607711	1.23424241431167	-0.21113413373159	-1.90059385393659	-1.83976344624141	-0.395363601579386	1.35
[1.2,1.3)	1.2523316487384	-0.177167286083105	0.0211400449041638	0.991085865309912	0.423422195334304	-0.583757887818508	1.25
[1.4,1.5)	1.4443531627988	2.80342044136468	1.22632633531709	0.866090132624387	1.41738229987547	-0.604574275573681	1.45
[1.2,1.3)	1.287913579547	-0.12061574675011	0.592985723830083	0.163854087142783	0.285970755303032	2.17240396750422	1.25
[1,1.1)	1.06940845232552	-2.62016000904132	0.565903072535593	-0.27479020388515	-0.931549566846902	-0.459513307393012	1.05
[1.2,1.3)	1.25289589973637	-0.451439703545068	-0.603181971074493	-0.0645529025067605	-1.93800320808406	0.222011682335941	1.25
[1.4,1.5)	1.48289878002944	4.96031151598908	-0.183981345797506	0.766819733228402	0.788232317473571	1.13256893866631	1.45
[1.1,1.2)	1.1760115617364	-0.694472774650024	-1.51500078334845	0.991188296778303	-0.886001145789479	-0.240137141566168	1.15
[1.2,1.3)	1.21749642335118	-0.26525421050891	-0.135304050253249	1.33036457389152	1.26063033419137	0.0527838660396114	1.25
[0.8,0.9)	0.839544477341914	-4.63959166789807	0.92273963843065	-1.19278946693862	-0.126594797115242	0.805584963591822	0.85
[1.4,1.5)	1.47492414242157	2.96795027828207	-1.56107521428665	0.12806230552498	-0.190826344643607	-1.48833207654131	1.45
[1,1.1)	1.06152899975037	-2.72775405379466	1.09865261705403	-0.755625771152773	0.420734643995734	-0.735077590658074	1.05
[1.4,1.5)	1.45218091667177	2.76079662261498	-1.08666509008195	-0.114334182288239	-0.240699745760198	0.767970018379495	1.45
[1.3,1.4)	1.36202601442714	1.63376005799154	0.629665519920143	-1.69351896305275	0.53083939878313	-0.374056351773838	1.35
[1.3,1.4)	1.39146917721818	-0.0978472114698346	1.33975604013276	1.17050427504176	-0.467804863754804	-1.55961561687592	1.35
[0.8,0.9)	0.869020993779177	-3.94749554125676	0.00926809042332621	0.989872467633437	0.635512528859131	0.479624227329592	0.85
[1.4,1.5)	1.44631546333869	2.51185562756397	-2.10282047593575	1.01926333325762	-0.310918140120189	0.153242933760487	1.45
[1.3,1.4)	1.32220183779645	0.465557451204415	-0.268981188884015	1.06812847658296	-0.543715021401395	-1.64564544901111	1.35
[1.4,1.5)	1.49418073690516	4.94158945958309	-0.551247642684453	0.22161200991817	-0.222667030871728	-2.36601456964508	1.45
[1.3,1.4)	1.31385974494949	-0.60812535579796	-1.11084790611911	-1.3376962806264	0.648772697923732	-1.81680541209379	1.35
[1.4,1.5)	1.43714541016328	3.20436720508451	-1.22179818304118	1.16891019856404	-0.853422313130214	-0.627618197545738	1.45
[1.2,1.3)	1.2074640623115	-0.927617891792625	0.616395030603778	-0.705846791186022	0.307127296672868	2.16933404121828	1.25
[1.4,1.5)	1.48587059160759	4.60493088410402	-0.564496667512964	0.565113311604269	0.853268578925117	-1.56370845194862	1.45
[1.1,1.2)	1.13911619572769	-1.56269184287313	-1.36301289797113	-0.372173821590525	-1.10354999223189	-0.647654848983488	1.15
[0.9,1)	0.987142480322618	-2.00852936149609	-1.54958096849577	1.23987625587373	0.520786611057787	0.309370579057277	0.95
[1.3,1.4)	1.34078442252834	1.19003113132886	1.11638065307988	-0.486935072277955	-0.85644226988257	-0.651090921477844	1.35
[1.3,1.4)	1.32540754795977	0.109408668530824	-0.55324794911584	-1.82494635973897	-0.311437472092338	-1.52286360155654	1.35
[1.4,1.5)	1.45104656560373	3.46502417543235	0.0902253645360742	-0.796721652970727	-0.630913882590355	-1.448154109567	1.45
[0.8,0.9)	0.870966278767812	-3.46715880233101	-0.932534286607969	0.663864350429609	0.114162526628266	-0.0272914624390412	0.85
[1.3,1.4)	1.38311416623123	1.81489781878343	0.528827375043074	-2.07638195751908	0.401651652258136	-0.355435513131397	1.35
[1.2,1.3)	1.21282147118903	-0.565101859032402	-0.243725362538937	0.968416556120962	1.12059024474778	-0.818254835995553	1.25
[0.8,0.9)	0.863523264043834	-5.35816521317528	-0.517994840054782	-0.194092529235628	-1.87662817300163	0.789384679690347	0.85
[1.4,1.5)	1.43741541001778	3.1880605745798	-0.133739403414078	-0.192332994621153	-1.1172855420649	0.609315231991032	1.45
[0.8,0.9)	0.869064164557347	-3.80071408665903	-0.49441196646124	0.99612586501356	1.0501897364042	-0.411097917068629	0.85
[1.4,1.5)	1.40259987805919	2.35692572405764	-0.123250634462185	0.232088921735478	-0.615354480406889	0.609357900233048	1.45
[1.4,1.5)	1.44183856502811	3.48665379182256	-0.378448334296057	0.658809518612246	0.845534033686061	-0.558316458617546	1.45
[1.1,1.2)	1.16824520055764	-0.560026717178424	-1.12588513899401	1.35924316098653	-0.00928292476491938	-0.0613091827698718	1.15
[1.3,1.4)	1.38775658536203	1.42939163246117	-0.255112563210237	-1.23167903746218	0.472538205253645	1.7403872312365	1.35
[1.4,1.5)	1.47160473791094	4.73760302542379	1.02538092396458	-0.167456861899062	0.109286346543032	-0.7416467510093	1.45
[1.2,1.3)	1.24027183488842	-1.72091464419098	1.18468686732518	1.89998351321595	1.85538406803682	-0.0272946398806648	1.25
[1.3,1.4)	1.31103071131391	-0.387170065406872	-2.19627833313119	-0.390232333445894	-0.452191885503289	-0.515787824968868	1.35
[1.1,1.2)	1.15610934551802	-2.32695523959207	1.74216214502578	-0.283147629121972	-1.21764242739594	-1.07779970373945	1.15
[1.1,1.2)	1.18292411546061	-2.02391893620307	0.808925881522613	1.69291917971019	0.726351277434498	0.802499208574458	1.15
[1.3,1.4)	1.33614899753218	-1.21900910611288	-1.68953490879353	-0.772727269397198	2.10506936598655	0.660325119675056	1.35
[1.4,1.5)	1.4013426123903	1.45852081040169	0.409496504136838	-0.259991729247783	2.18968038513679	-1.2074729348177	1.45
[1.4,1.5)	1.4263739569417	1.33543929901898	-1.51210049646977	-0.877046031353572	-1.05790713859696	0.830192372872561	1.45
[0.9,1)	0.927359411166451	-4.38664678508676	0.491255506822053	-1.09997410424799	-0.0802897904301042	-1.94503575539544	0.95
[1.1,1.2)	1.1604035563449	-3.08679905837014	1.09564541374655	0.332523258250279	-0.572168842613972	-1.85822649520019	1.15
[1.3,1.4)	1.38004304414043	1.51888516690853	1.25473893646988	0.212528749875826	-0.203370484516979	0.314081655732257	1.35
[0.9,1)	0.940861845751238	-2.66645217957549	-1.9104222356734	1.160761475421	-0.597988491245975	-0.605021530660025	0.95
[0.9,1)	0.958264959322027	-2.78043010491151	-0.729799481404154	0.727803308613275	0.315147736737567	-0.214522444707848	0.95
[1.2,1.3)	1.2929505431406	0.249668074304915	-0.321698057795105	1.23403011716905	-0.31635425167381	-1.21408248527061	1.25
[1.4,1.5)	1.46269615185829	4.14000452826077	0.274187221747969	0.357239513414327	1.79875368187672	0.106125859757002	1.45
[1.3,1.4)	1.31250559242975	0.114818024576214	-0.252030393693463	0.634767004345239	0.207197636704785	-1.92188719867656	1.35
[1.4,1.5)	1.4215728746541	2.26439280382474	0.507180269012483	1.34228927595787	0.816437586129794	-1.24774924261243	1.45
[1,1.1)	1.01365430739378	-4.00421972808386	0.511278661332602	0.175324886382052	-0.249834231358796	2.35100383202436	1.05
[1.4,1.5)	1.42260315320684	2.94510435560717	1.42065954650536	-0.210407004020933	-0.664248904741418	-0.548540274935281	1.45
[1.4,1.5)	1.44340289446119	2.94662170787	0.215844824863192	1.00075538413514	-1.68446851933834	-0.49325769535028	1.45
[1.4,1.5)	1.46499364055201	2.79006320831935	-0.0722571653577653	-1.43039207997167	1.35240417342267	-0.851911337905946	1.45
[1.3,1.4)	1.3738108232216	-0.348384686079705	1.92986888040827	0.727784312370064	-1.19943411077399	-1.23353320801294	1.35
[1.3,1.4)	1.31727813724434	0.605784286685778	-0.622400165265096	-0.618746243442723	-0.217213813932804	-1.1206304313086	1.35
[1.2,1.3)	1.29563134137075	0.528001081892504	-0.0939731804657872	-0.529308072524394	-1.05346771994121	0.302387789505332	1.25
[1.2,1.3)	1.26865278703286	0.174071723965106	0.200544352713447	-0.991782342762947	0.698667762818978	0.118566972243153	1.25
[0.9,1)	0.972265093651068	-3.19847195670239	-0.804538979819245	-0.0501875947631538	-1.30715134247431	-0.185537467714952	0.95
[1,1.1)	1.00928590134986	-2.33728228909292	-1.02358749625595	0.43937693116291	0.285177571053796	-0.279520678640627	1.05
[1.4,1.5)	1.44409532423703	3.31943772335379	-0.74726543188818	0.903847810608939	0.876880406939197	1.44027640055286	1.45
[1.3,1.4)	1.30851783886776	-0.0378457520091915	-0.232998863036521	-1.3476809611785	0.461549384267292	-1.76919124141002	1.35
[1.2,1.3)	1.27210493675631	-0.0604094844989854	-0.20658923003421	0.761982724188796	-0.708663433474079	0.0881529807486626	1.25
[1.2,1.3)	1.29593045893335	-0.680002672148499	0.803707646634334	0.428365885291734	-0.942897670941859	-1.54805624796742	1.25
[1,1.1)	1.09150899991364	-2.56840850444969	-0.051813304125731	1.67085192364834	0.377018532449898	-1.43647021506161	1.05
[1.3,1.4)	1.32677717339801	0.0602868708272402	0.81531470716368	1.76306621434617	1.18828053101152	1.33212905686233	1.35
[1.3,1.4)	1.35803205554463	1.90626316404988	1.47858302402616	-0.848150489865752	0.650206359412325	1.03751255484162	1.35
[1.4,1.5)	1.48426575830685	2.30497724759811	-1.79360810883546	-0.153747185041231	-0.0660517540919768	0.355826199835686	1.45
[1.3,1.4)	1.3020627633985	-1.04792904151901	1.19687102498389	1.7917845899568	0.927912452102343	1.36725265696736	1.35
[1.4,1.5)	1.41720648823479	1.80088945908662	-0.54275043529517	-1.93843131023845	-1.74042372523628	-0.460341119326662	1.45
[1,1.1)	1.09792888516738	-3.46292339833361	1.51748499483021	0.184936322703524	1.65740385738806	-0.283960846433305	1.05
[1.4,1.5)	1.45237014095552	1.92910028231008	-1.36343606177632	-0.77075017157659	-0.32612519834004	0.118108390322966	1.45
[0.9,1)	0.969605030093389	-2.96233022652385	-0.108779831015438	1.114469782096	0.607679711396617	0.658712284726587	0.95
[1.1,1.2)	1.1851971463556	-1.6014039996056	-1.3500923208694	-0.966334503070195	-0.0667064861456871	-0.65878647525075	1.15
[1.2,1.3)	1.25499150278576	-0.545645903267602	0.199892444477359	-1.32983139953205	1.45152117441387	0.263107532012128	1.25
[1.4,1.5)	1.42544357786976	0.302103372215587	2.41704076920296	1.16632602494912	-0.845939538751363	-0.470423929856329	1.45
[1.2,1.3)	1.27787655166086	-0.70021212744455	0.601994824237636	-0.767771984707996	1.76793366624437	-1.3731412413823	1.25
[1.2,1.3)	1.25499711006338	-0.0128508974722816	1.55922488260388	-0.736645753488407	0.598555533171991	0.653765082682829	1.25
[1.2,1.3)	1.26425180609438	0.163598803508136	-1.6639136892364	0.589287494525761	-0.98692001271265	-0.378627518564722	1.25
[1.4,1.5)	1.42955522660113	-0.365560324451322	-1.75707930921479	-1.06183489588873	1.93245742206569	1.36594133287233	1.45
[0.8,0.9)	0.83273065223142	-5.18910129254358	0.067209096854621	0.335625793791691	0.817317974835408	-1.29970027741013	0.85
[1.4,1.5)	1.41800266202159	1.41521424050626	1.02056659041896	1.11776421333155	-0.805453348722198	-1.19735128656472	1.45
[1.4,1.5)	1.49957555164565	5.10512512920251	-0.361924402850984	0.533036365796821	1.72879951429622	0.519732816586129	1.45
[1.4,1.5)	1.44711106601909	3.99285247580331	1.52358165842558	-0.214157045211414	-0.623014435583866	0.26127176271709	1.45
[1.3,1.4)	1.34885145536301	0.0925461867869164	-0.753690359032043	0.990043198873724	-2.26881643316725	0.797480584102987	1.35
[1.3,1.4)	1.33253717161753	0.221702048272007	0.999617074925047	-0.370202545948631	1.60984848231999	-0.996344957344014	1.35
[1.3,1.4)	1.37615200333894	1.55494372346485	1.00366180443709	0.713347003485545	1.06716813634654	0.607129370828216	1.35
[1,1.1)	1.09671795527271	-4.01966729047755	-1.09712837782473	-0.867327990876589	1.45242400757338	1.3087357913967	1.05
[1,1.1)	1.09407329359304	-2.03697895599772	0.540300979672548	-1.60256903469235	-0.143918327244789	1.47718924569599	1.05
[1.4,1.5)	1.46876264899502	3.19463886394559	-0.623401826473275	-1.08707463608582	-1.36082713561381	-0.203625965551126	1.45
[1.4,1.5)	1.45751625698346	1.19372920259456	-0.802551414856275	-1.82216472752931	1.0787554741232	0.885481044393603	1.45
[1.3,1.4)	1.35405566791349	-0.563101170182176	1.57940280706203	0.990770900638607	-0.74898972330518	-0.163704801563515	1.35
[0.9,1)	0.934514758822273	-4.46590174742184	-1.48502378282405	-0.526835811451675	0.966204050021152	0.718223170629714	0.95
[0.9,1)	0.934621911336424	-3.65243929904119	0.209456543439787	-0.390686699961174	-0.459833514673833	-0.32748233672256	0.95
[1.3,1.4)	1.32277528040381	0.694062816267891	0.81546424373034	0.45738187559637	0.951944451938189	0.146338847455531	1.35
[1.2,1.3)	1.28124411181241	-0.236401568747236	-0.389486960684593	-0.913459659520246	1.41912639914727	-0.116105224639656	1.25
[1.3,1.4)	1.33493099229677	-1.06670384157405	0.550281796562037	1.9432414208811	-0.314036393183762	-2.19261310260636	1.35
[1.4,1.5)	1.47829281880809	4.71151669863556	0.7949484546054	-1.24344758541541	0.0241720586941383	1.12405295340576	1.45
[1,1.1)	1.00028750255837	-3.24822604620819	0.452750916353577	-1.38244366052843	0.68311797255036	-0.652429816847941	1.05
[1.4,1.5)	1.4599192045261	1.75060466844363	-0.890519376132762	-2.12450027638928	-1.49764716445305	-0.531730627215427	1.45
[1.3,1.4)	1.30295782178485	-0.612816931395601	1.77799914653248	0.0567755444476461	-1.38134515990619	-1.24180128659836	1.35
[0.9,1)	0.981192040867262	-3.62463866057758	0.814393927028482	-0.799974321305094	0.510899475006186	1.54698487680727	0.95
[1.4,1.5)	1.4816331398834	4.92534279817754	0.575814901646736	0.167900602142793	0.520688782581078	-1.17382568927712	1.45
[1,1.1)	1.05242577804897	-2.99764737689603	0.906141903624359	-0.41005994673534	1.3137008072243	-0.0714932707313801	1.05
[1.3,1.4)	1.37789906039967	1.49437954511478	-0.0599592210190373	1.18201490393233	0.260118029260865	1.7289934219403	1.35
[1.4,1.5)	1.45497621733258	3.88128463360086	0.144259013340317	0.853932432117027	0.137098414348277	0.954956610545918	1.45
[1.4,1.5)	1.41312742673284	1.87737436752338	1.09397441221142	0.881179879504267	-0.091007916137111	0.708342661567141	1.45
[0.9,1)	0.979607501043093	-3.46909057967729	0.148720636604284	-1.27792796718889	-0.105858109614813	1.43768110031827	0.95
[1.2,1.3)	1.2779785991583	-0.00416505845851024	0.697414461567406	0.126981275088345	-0.0767492275372696	0.725054894060093	1.25
[1,1.1)	1.08678548884942	-1.72638122336206	1.12458898611647	-1.53050742987849	-0.558140795421526	0.390581874160571	1.05
[1.3,1.4)	1.32758116345405	-0.0313888795147139	-0.688535967354225	-1.16277202186789	1.3065649085005	0.673273506680101	1.35
[0.9,1)	0.977723089652277	-3.68587057790502	1.74832962625887	-0.953366209013117	1.02460846554684	-0.103537054863863	0.95
[0.9,1)	0.959705290497149	-3.29786704931393	0.0277385977294607	1.70064049331782	0.667009980291929	0.80435746890887	0.95
[1.4,1.5)	1.42623827374406	0.529406802749135	0.99189151588244	1.06796961920706	0.879478430019665	-1.94621722858104	1.45
[1.3,1.4)	1.3300190532944	0.619241279213186	-1.19191049163137	-0.238860973536962	-0.221263700659738	-1.45116554236487	1.35
[1.3,1.4)	1.30952334917424	-1.37511306056634	1.72196088415775	0.761019092801003	-0.79451251484123	-0.709872437708899	1.35
[1.4,1.5)	1.4618148437342	1.74596155255883	-0.563333268801333	-1.94393730298391	0.544502241656865	0.496951024172335	1.45
[1.1,1.2)	1.18033537870374	-1.59599857220754	0.15077260842927	-1.0903191904084	-0.783842954247252	-2.2674139386839	1.15
[0.9,1)	0.973666113738825	-2.5828265508285	-0.777040889560519	0.788141636373939	1.01784040727305	0.389821629116537	0.95
[1.3,1.4)	1.31120467454027	-0.811123234400138	1.19975618134936	0.55056204690056	-0.0461778198004736	2.42738653031259	1.35
[1.1,1.2)	1.18206181095347	-2.39931327010123	-0.332995897489711	0.351234950821485	-2.22712388107996	0.735219854735709	1.15
[1,1.1)	1.06923960614195	-2.72122868820774	0.714031379012728	-0.364578529646427	-1.03616815134352	-0.877557493064413	1.05
[0.9,1)	0.980854639396564	-3.51970337647794	0.0235614739076978	0.13837104427675	-0.624990197941741	1.08859337002027	0.95
[1.2,1.3)	1.21344119337777	0.0222441243232497	-1.69970388969029	1.98741362107998	-0.582011383434592	-0.643035956955984	1.25
[1.4,1.5)	1.4855381828691	6.03813050655473	0.936487141583097	0.125780621013367	-1.61653755260054	-0.53387936370384	1.45
[0.4,0.5)	0.492237586201768	-6.74430660153677	-0.914943820912685	0.453200196076136	0.2967821445148	0.594123127006395	0.45
[1.1,1.2)	1.17848731618448	-1.84905476191485	-0.632692854617699	-1.39880153683354	0.854633731782719	0.433433474480339	1.15
[1.2,1.3)	1.21119853605058	-1.33888103580164	0.798618826287833	0.430116897083037	0.575104591765268	-0.728536895494132	1.25
[1.4,1.5)	1.47674971282838	4.59739925404448	-0.0969467443701907	-0.494747295488387	-1.90660066120511	-0.350523630481075	1.45
[1.1,1.2)	1.12457462018147	-2.13409112535735	1.62363324384996	-0.670640307455413	-1.40364331479095	-0.226311458569422	1.15
[1.3,1.4)	1.36495200720461	0.113914895897832	0.785643028404397	1.84421432122904	-0.130968880175133	-1.12737731105602	1.35
[1.2,1.3)	1.27860179633602	0.171976137465144	-0.445067034453102	1.99283759472601	-0.197077018083273	-0.753014038314982	1.25
[1.3,1.4)	1.30180607166547	0.0354789539217457	0.281385136040837	0.929394359927202	-0.408211838508686	0.319613476913625	1.35
[0.9,1)	0.95040124659992	-3.66583030736491	0.211649660686007	0.891138428059397	1.33770309309558	-0.171443060561322	0.95
[1.4,1.5)	1.40385265097904	-0.479259604324366	0.623902696147482	1.76998328620948	-1.18880761474773	1.69557255765156	1.45
[1.4,1.5)	1.43249960115137	2.34312331867173	0.618448291464168	0.677940693885407	-1.85591592221202	0.320409416738045	1.45
[1.2,1.3)	1.26097318202289	-0.157454900411754	1.43160817501772	-0.582914538138937	-1.93400913554101	-1.12298426051205	1.25
[1,1.1)	1.00887218020454	-2.37944808699351	-0.341155363382243	1.49889282809107	0.673079205202432	0.433586104752755	1.05
[1.4,1.5)	1.43189318791361	3.85895617611682	1.59861571566925	-0.99173195398565	0.518441153439751	1.06567764313038	1.45
[0.9,1)	0.998248445784014	-2.97603989527986	0.0372995548699249	-0.305333203656195	0.14032494672392	1.35099346671651	0.95
[1.1,1.2)	1.11105779082437	-1.81568242498741	-1.15815822328322	0.639650124590904	-0.0378107612233172	-1.68610351645711	1.15
[1,1.1)	1.05996170644201	-3.072129740931	1.13135662132808	-0.688633974645833	-1.30027206427972	0.629872588769451	1.05
[1.4,1.5)	1.48320423215683	2.91251150144021	-0.552053616177873	-1.45202246564768	-0.172855471350615	-0.114608213277866	1.45
[1,1.1)	1.00612878072172	-2.88687620017873	0.482833946152137	-1.39754829674489	0.160361424666285	-0.0675967360489583	1.05
[1.4,1.5)	1.44474014467752	1.24402806307549	0.961974690006684	1.54383866337337	-1.04154105578968	1.68743378340591	1.45
[1.1,1.2)	1.14595458476511	-1.38946692592498	0.791567520562248	-1.46776682282434	0.00202671240472418	1.74218063391304	1.15
[0.9,1)	0.93677629465414	-3.69473503793203	0.609017333232319	-1.04470272646922	-0.997695657116215	-0.0317825691794325	0.95
[1.2,1.3)	1.22466703830587	-1.70788420042933	-1.56039884409933	-0.972231638464294	0.591488255647248	1.27843320794169	1.25
[1.3,1.4)	1.3795498438309	0.65707427639937	-0.41856401784646	-1.48423284310934	1.68575219591893	-0.183712018604791	1.35
[1.4,1.5)	1.47530143607652	3.93388971087596	0.125041065860121	0.0803062324841177	1.16557960299107	-1.66707201229878	1.45
[1.4,1.5)	1.48815855685334	1.03877512279193	-1.84098060715305	-0.577134378803568	1.94773156232671	1.32150962784453	1.45
[1.4,1.5)	1.42722229334358	2.0004130431921	-0.218859328904684	-1.62576959174646	0.118236439896919	1.35931330393505	1.45
[1.4,1.5)	1.46020534766567	2.45413404112961	-1.92518169402659	0.246730783155378	-1.24261859582396	0.00339328562174268	1.45
[1.3,1.4)	1.38211409263638	0.204613633877616	1.22101779460312	1.09095633317331	-1.06615780198535	-0.929981350771363	1.35
[1.4,1.5)	1.48788400309218	5.94547547327096	0.93190424603205	0.283880649384684	0.487664660046919	-0.117938085836903	1.45
[1.4,1.5)	1.44943195809785	2.46380522015549	-0.903855153181042	-0.895840751541184	-0.537068774498651	-0.965276867735962	1.45
[1.3,1.4)	1.38842809501777	0.336523169287219	2.68526696569006	0.425477331948382	0.361339768888525	-0.0760853489372152	1.35
[1.1,1.2)	1.10332022833302	-1.64756685556484	1.44237116956002	-1.25304191058232	-0.261844489584568	0.16024707568344	1.15
[1.1,1.2)	1.15129718247037	-1.92329276709259	-0.592234270399825	-0.299342158423401	1.75644898751399	0.120733426299643	1.15
[1.3,1.4)	1.38935498091526	1.96882780498452	0.731010344930185	-1.19389449419777	1.5398881857277	-0.233999860049874	1.35
[1.3,1.4)	1.37854318183273	-0.663396421255901	-2.57773540209206	-0.505979674972522	0.680407828056052	0.523731069890115	1.35
[1.2,1.3)	1.23533580165352	-1.44911067085856	1.31259324727844	0.326497801413097	0.308189082289817	-0.682780615896912	1.25
[1,1.1)	1.08513804729925	-2.19406080137951	0.64322689695717	-0.615186138666149	0.560113131926596	-0.307298608574957	1.05
[1,1.1)	1.01608144925248	-4.44433428190141	-0.619077998037858	-0.514853927789282	-2.59395831524405	0.980197865902082	1.05
[1.4,1.5)	1.49638190021751	4.59553075511214	0.247126124210169	-0.726433625322326	2.00306639004134	-0.545995468550909	1.45
[1.4,1.5)	1.46632599420666	4.29747621410834	0.73009690770258	0.334075944401776	0.665751218400651	-0.719706067965938	1.45
[1.4,1.5)	1.43840393558429	3.48861724700667	1.25354423998772	-0.0806950926813758	-1.06804891044743	-0.337023286690565	1.45
[1.4,1.5)	1.42056009701735	2.80002591240005	0.0507354933751495	0.443424487475949	-0.620732448317057	-0.75502468041833	1.45
[1.1,1.2)	1.17417048916744	-1.13224229349945	2.39679884695132	-0.92422980803338	-0.56020122452662	0.262222633396706	1.15
[1.4,1.5)	1.41449826018041	2.98789540420501	1.19213911503099	-2.16687713924744	0.647892447698621	0.536672268263966	1.45
[1.1,1.2)	1.19583222473858	-1.88134120350482	-1.26541226834921	-1.283077936108	0.0739267056812113	-1.44835050479581	1.15
[1.4,1.5)	1.49049194606953	4.06074312216303	-0.382621794357946	-0.433329261360288	-0.193956205467694	2.25002494897834	1.45
[0.9,1)	0.936042404071555	-4.78535518162821	0.303446353799876	-0.792994383897051	-1.42671264560455	1.48015992551447	0.95
[0.7,0.8)	0.75656617963625	-5.31838300049578	-0.420306596503166	-0.583108203932427	-0.308606318085597	0.967979615398563	0.75
[0.8,0.9)	0.828073499984272	-5.01072904494492	0.136678209622604	0.493300417365406	1.44800075743551	0.0156963863621427	0.85
[1.3,1.4)	1.32772639140766	0.56774667564869	0.570829525960987	1.19893807224286	0.808102649877626	1.13872311536991	1.35
[1.4,1.5)	1.4530198466541	2.80717224721852	-1.30195693914044	0.0354072921412657	-2.19467131202138	0.687279356078774	1.45
[0.6,0.7)	0.643768135923421	-5.84061594525103	-0.611293408124802	0.316600184219413	0.737535660480892	0.371189110918797	0.65
[1.4,1.5)	1.48114043112392	4.3151320363844	-0.906703204466931	0.867607306950021	-2.14531422140592	1.0211614554923	1.45
[1.3,1.4)	1.34373766808229	-0.130068499633259	-0.113974664553624	0.318419522783279	-0.0867928447955277	-2.60252880135732	1.35
[1.4,1.5)	1.41771341048696	2.45525173490905	-0.146827665176662	-0.385259480110765	1.21250777648077	1.14036683431775	1.45
[0.8,0.9)	0.896797289350001	-4.80592940684128	0.162580978544091	0.349859097434251	-0.882183046795882	1.01366754047856	0.85
[1.3,1.4)	1.34292039506799	0.0935095624689869	0.402486133885276	1.37917698496236	-0.718081598178058	0.301918833039505	1.35
[1.3,1.4)	1.33271109824223	0.459619015283588	-1.45809842302989	-0.301386374336778	-1.70019790601778	0.837361238208191	1.35
[1.3,1.4)	1.37860995402148	0.395195481208713	1.75429419461197	0.667083022062314	-0.285076556113978	-0.471684539061737	1.35
[1.2,1.3)	1.26362579744407	-0.599591825732977	-0.812897603127105	0.010842423469394	2.09153159965595	0.231870200634349	1.25
[1.2,1.3)	1.23169650955839	-2.08095971402303	-0.0475383543817273	1.67535600070753	-1.69733086475195	-0.184882296396987	1.25
[1.3,1.4)	1.35809213582513	-0.474140221352934	-2.24859141830438	-0.560971346574681	0.742440169420802	0.123511108632931	1.35
[1.1,1.2)	1.11167381858625	-2.38670286317685	0.3373631272482	1.51338824555667	0.297198066376172	-0.586242863114032	1.15
[1.1,1.2)	1.10174236190736	-2.87172074508835	0.829110590058085	0.116246828875339	-0.280648390817144	-1.26127417291383	1.15
[1,1.1)	1.09037804848445	-2.85162281180037	1.14341149589325	-0.251394197038315	1.27955125212251	-0.500120359952359	1.05
[1,1.1)	1.04009539832597	-1.90858376756335	-1.46823341301785	0.79423653752976	0.128609058305705	-0.495245155312523	1.05
[1,1.1)	1.02833869424932	-2.97100285551965	0.730154022876148	-0.210953721660131	0.699414821155204	-0.242049365785414	1.05
[1,1.1)	1.08650981108432	-3.80620974851172	0.512976264171957	-0.0436142730225135	-0.260442733592464	-2.50289559438415	1.05
[1.2,1.3)	1.2848326996101	0.122441794623625	-0.296498081872814	0.948258350535646	-0.791473649329572	-0.417686573424766	1.25
[1.3,1.4)	1.32012631076316	1.03800268380957	-0.381097370018498	0.416365473339239	0.197931471099099	-0.516031032328011	1.35
[1.3,1.4)	1.31440510030617	-0.712689407519705	-1.86717837046769	-0.959670962242448	-0.211783804270438	1.24258310303182	1.35
[0.8,0.9)	0.880593773526014	-4.20195348530354	0.99756406153664	-1.32851131909313	-0.509464711867493	0.829823954442304	0.85
[1.4,1.5)	1.44485802807443	3.26193080698244	-0.336614316542149	0.935463720807064	0.156488333388965	1.83260093053611	1.45
[0.8,0.9)	0.881814531584906	-4.3952876375484	-0.141555937556186	0.684972608398288	-0.073548591163535	-1.26571728962079	0.85
[1.3,1.4)	1.37098056632685	0.822426899498191	1.52978129042889	0.477619704792958	1.46659938683955	-0.149579715026047	1.35
[1.3,1.4)	1.35889007065078	-0.915512955645366	-1.82175201825176	-1.35252504766969	1.08665538189037	-0.78315252705742	1.35
[0.9,1)	0.988653421411583	-3.46873479735469	0.530551807104659	1.03094827884566	0.606368425083835	0.821816863043641	0.95
[1.4,1.5)	1.43209914311063	3.02390597288098	-0.825323742383738	0.60714306720175	0.895219911951105	-0.375947089233942	1.45
[1,1.1)	1.03519530586618	-3.79179604554849	0.541941981478265	0.16919621727287	-0.418641607443788	-1.8342387945932	1.05
[1.1,1.2)	1.12623303416816	-1.85561586186409	0.947433780537292	-1.36536642386246	0.764017408952987	-0.880336982474475	1.15
[1.4,1.5)	1.48673496348656	3.5346266569932	-1.14418853877719	0.626606252008739	1.92258559130237	0.650488289748009	1.45
[1.3,1.4)	1.38297872296228	1.19427830538592	0.847067632928705	-0.439018578942577	2.24223931819891	-0.855737131709935	1.35
[1.4,1.5)	1.41230767134448	1.74475147837733	-0.134944116024899	-0.9464749603629	1.63398234608144	-1.14760487711662	1.45
[1.3,1.4)	1.37006114007557	0.587067402047073	1.14182285506835	0.264104508411198	1.15318575492534	-1.07501904262337	1.35
[1.3,1.4)	1.30867091706425	-1.00147064986005	1.76213588604722	0.378197268379987	-1.10626155290622	-1.12681214477644	1.35
[1.1,1.2)	1.12182385289073	-1.24166991687843	1.38148221696721	-2.17382297341798	0.617615127474403	-0.015810404598381	1.15
[1.3,1.4)	1.38060981004617	0.564185489277375	-1.5148304344975	-0.737257432885824	0.655466384213448	-0.407672337473737	1.35
[1.2,1.3)	1.20061160818981	-1.57465014118037	-1.55213679393379	-0.735626347412788	-0.316506184322418	-1.6769196495137	1.25
[1.4,1.5)	1.46214206485952	1.93215013371303	-1.15951187339417	-1.13314207099818	-0.658069764425374	1.39566332066803	1.45
[1.4,1.5)	1.47550679007747	4.67716099102788	0.301127473730989	-0.30815636454199	-0.124427398980116	-0.626172459246153	1.45
[1.2,1.3)	1.28676097987538	-0.810898467902007	0.777905602824582	0.639667631396392	1.21360734129392	-1.21099139178257	1.25
[1.4,1.5)	1.48359615222919	5.59608695084324	0.75740014556237	0.497930590927849	0.00337982564712669	0.25264618393305	1.45
[1,1.1)	1.09979478102141	-3.01935578589974	0.818177718952398	1.10774684952058	0.525681055782211	1.53741814659208	1.05
[1.4,1.5)	1.48746822338316	5.07777585624981	0.111589706057122	0.25305555397381	1.46595807857949	-0.219068792593566	1.45
[0.8,0.9)	0.862059544511809	-3.97104421977413	-0.100093838009823	1.93440162015595	1.46420551852008	0.641656718530238	0.85
[1.1,1.2)	1.18021206352822	-0.784191836470519	0.777802797072866	-1.93305178151079	0.0780823188507239	-0.416960623408702	1.15
[1.1,1.2)	1.15736544050344	-1.72885787166823	0.434759660711974	-0.060336784516678	-0.421019734491594	1.38439473599839	1.15
[1.1,1.2)	1.1329374701668	-1.67214151489768	0.253158817310144	0.642962125751437	0.888675696678673	-0.322183405965139	1.15
[0.9,1)	0.980098814818989	-3.03650111400577	-0.187922628888856	0.400411387815406	-0.0327721154281542	1.10173077311133	0.95
[1.3,1.4)	1.38012184837742	-0.370365919132049	1.35383343259748	1.18898555727933	-1.30815394482303	0.127873802601143	1.35
[1.1,1.2)	1.19316337560866	-0.86181499957776	-0.550579282318064	2.08930513171196	0.115260705088974	-1.42159558781285	1.15
[1.3,1.4)	1.32505859276752	0.58221907634971	0.11840793314168	-2.22306996774491	-0.0195487560144847	0.178108539405339	1.35
[1,1.1)	1.07739444036871	-1.59831439789384	-1.36088672206877	0.570691475823027	-0.117724302006111	0.633905273585704	1.05
[1.3,1.4)	1.34731972692281	0.0224806785633795	1.08114297022384	1.31389802363425	0.419893869428218	1.30850908295378	1.35
[1.4,1.5)	1.49981321665393	3.74048504868066	-1.18235150364575	0.285450224438885	0.602662442200729	1.16959457236942	1.45
[1.4,1.5)	1.44186615006861	0.233245727724219	-1.3916842608703	-1.33434315643626	2.00549374300912	0.567499966729454	1.45
[0.8,0.9)	0.858446367144844	-4.22603555900217	-0.587161879565274	0.052942988288457	0.623529426776624	-0.636872179011692	0.85
[1.3,1.4)	1.32922805815639	1.01290266964573	0.0449070860090301	-1.52129578153824	-0.691001493008639	-0.65428535759498	1.35
[1.2,1.3)	1.26212121164159	0.13417894636764	0.267646211030453	-2.01191731327871	-0.737051659277421	0.0244556057410904	1.25
[1.1,1.2)	1.1383959713854	-1.43015989633884	0.557285958464076	-1.13101981123834	-1.6149218812525	-1.08947390103057	1.15
[1.1,1.2)	1.1622490389293	-1.98859864769174	0.561592819869195	1.47520289421122	1.94973889356845	0.171081594763219	1.15
[1.4,1.5)	1.42830822910007	0.336289201298071	-2.37470045504815	-0.356926632011909	0.737295703609763	0.0190858414048377	1.45
[1.2,1.3)	1.29278851897792	0.215403740673059	-1.13156009105095	-0.330248887374143	0.149450200809684	1.25531294669044	1.25
[0.6,0.7)	0.69808239779452	-5.11026821657978	-1.93844674626799	0.419561256278171	-0.156122964191882	-0.242927190156048	0.65
[1.4,1.5)	1.47500937942857	3.396353856406	-0.871868334217962	0.163668170292163	1.07713312720479	1.11372958182079	1.45
[1.3,1.4)	1.36746146889909	2.0642922616708	1.12287538825909	-1.20976906822809	0.831602265034096	0.454521103065308	1.35
[1.3,1.4)	1.32486242501069	-0.747445653559099	1.72760379146339	0.882145127805313	0.403055674594753	-0.234229480016942	1.35
[1.3,1.4)	1.31699534671403	0.483764147499153	-1.79772094231366	0.113386945768631	-0.76133778447936	-0.0360112022425206	1.35
[1.2,1.3)	1.23225468650335	-0.424034910186354	1.01411649985183	-0.857953882698544	1.00027720668839	-0.0613527228697353	1.25
[1.3,1.4)	1.38545465987477	1.45007966236372	-0.872125359118555	-0.684110749742589	-0.939537228127482	1.20679771242531	1.35
[0.9,1)	0.917140169843352	-4.91406647957565	0.536874483093266	-0.332862889016008	-1.33369073561742	0.778026978310182	0.95
[1.2,1.3)	1.29660400277748	0.0458320974143957	-0.550471216781082	0.383829155554584	-1.85541878775942	0.155300817592879	1.25
[1.3,1.4)	1.31039305380802	-0.492764592707945	1.33183017581382	0.260498234811325	-1.7421057625125	-1.03449252355269	1.35
[1,1.1)	1.08784108610915	-2.13969499472128	-0.467521168660073	0.76647661264855	1.4977811028999	1.33330413348704	1.05
[1.1,1.2)	1.10374367017032	-3.67412969118305	-0.193449286372722	0.139804057575021	-2.18061305304109	1.02199653103349	1.15
[1,1.1)	1.09192900077668	-1.97607153066197	0.33435986207912	-0.0654905660285158	0.784968285562378	0.40579619418934	1.05
[1.1,1.2)	1.10934618023287	-2.28060412282401	0.635435591082562	-0.472528959824099	-1.3243312461063	0.174381112682847	1.15
[1.4,1.5)	1.4308912861943	2.28641448526117	-0.782862729898939	-0.77253459196869	-0.649833556644633	-1.70765121540263	1.45
[1.3,1.4)	1.33697348475881	1.25666447359086	-1.13341756185756	0.521915076921672	0.368036398780249	-0.625940699103719	1.35
[1.3,1.4)	1.36714158489091	1.54287531449989	0.42379684647653	-1.27297522321771	1.03962390672142	1.08563695411462	1.35
[1.3,1.4)	1.38758752155795	1.5298136092128	0.851673138804908	-0.83878510446539	2.17082007572963	-0.730127006100826	1.35
[1.4,1.5)	1.41201006869197	2.56023935858912	-0.523746381139667	0.327695206311037	-0.995453651471461	-0.12580019100384	1.45
[1.3,1.4)	1.33724516157435	-1.08359737357923	0.95595437874714	1.44709618355054	-0.1243617198364	2.06761216785737	1.35
[1.2,1.3)	1.22311202667385	-0.880866215812802	1.10475050605377	-0.535021887409992	-1.36210927805014	-1.2889265571622	1.25
[0.8,0.9)	0.885264310459425	-4.70866345428134	-0.656840393361805	0.109426182739938	-0.250934858330349	-2.12367527283963	0.85
[0.8,0.9)	0.86398088936221	-3.92759063457982	-0.704556218399717	0.210436053065049	0.865524980027121	0.103228355502527	0.85
[1.1,1.2)	1.16610077093006	-1.87618791200542	0.297257369719871	0.0981473425270316	-0.733355423493595	1.37372268367554	1.15
[1.3,1.4)	1.30796036360104	-0.753462517936841	2.87087093749942	0.0359910044346839	-0.0928969213130396	0.400139235662776	1.35
[1.4,1.5)	1.48913519188553	5.69078558065512	1.05899347179996	0.342380952601557	1.32725955164463	-0.633965348730183	1.45
[0.9,1)	0.962436900009073	-3.68384206891013	0.0502543325745963	-0.757859434650602	0.0112264255820163	-1.3006532253372	0.95
[0.5,0.6)	0.599526255736583	-6.41874146625724	-0.800991505235918	-0.0172473082264483	-0.276352955761284	-0.629052973284921	0.55
[1.3,1.4)	1.31137832154966	-1.35543970887001	-1.03510263423999	-1.48632293412682	1.74517026675069	0.581268589754522	1.35
[1.4,1.5)	1.43880365141221	1.36778432916433	-0.542321764551632	-1.91947058821144	0.350638097609089	1.50360291120323	1.45
[1.4,1.5)	1.40734235940469	2.25513894063115	-0.313163999106963	-0.416587519236435	-0.970143393574075	1.24936563407478	1.45
[1.3,1.4)	1.3480775996168	1.88215576124108	0.928328567726903	-1.63303287494834	-0.66673004812689	-0.460792426680382	1.35
[truncated: 8,001 more rows]
