# Supplementary material for: Test-trace-isolate-quarantine (TTIQ) intervention strategies after symptomatic COVID-19 case identification
Source: PLoS One. 2022 Feb 11;17(2):e0263597. doi: 10.1371/journal.pone.0263597 (PMC8836351; doi:10.1371/journal.pone.0263597)
Supplement: S1 Dataset — (ZIP) [file pone.0263597.s008.zip › S1_Dataset/TTIQ-Fig4-sourcedata.csv]

param	value	ter.per.sec	lower	upper	index
f	0	1.5	1.5	1.5	1
f	0.05	1.46575677900229	1.45589867153204	1.47461827300549	1
f	0.1	1.43174062050012	1.41233209548202	1.44926120135441	1
f	0.15	1.39795621152224	1.36930684106538	1.42392951772726	1
f	0.2	1.3644083689908	1.32682958554016	1.39862398412567	1
f	0.25	1.33110204425251	1.28490711643735	1.37334539335393	1
f	0.3	1.29804232780074	1.24354633384675	1.34809457059134	1
f	0.35	1.26523445419812	1.20275425275991	1.32289931204509	1
f	0.4	1.23268380720963	1.16253800547184	1.29782074352598	1
f	0.45	1.20039592515666	1.12290484404321	1.27291886590549	1
f	0.5	1.16837650650338	1.08386214282482	1.24810640940525	1
f	0.55	1.13663141568707	1.04541740104624	1.22338570110824	1
f	0.6	1.10516668920518	1.00757824547041	1.19875914955026	1
f	0.65	1.07398854197207	0.970352433116324	1.17422924831517	1
f	0.7	1.04310337395987	0.933747854051702	1.14979857982225	1
f	0.75	1.01251777713802	0.897772534257863	1.12546981931777	1
f	0.8	0.982238542727519	0.862434638568916	1.10124573908372	1
f	0.85	0.952272668786587	0.827742473687574	1.07723773841309	1
f	0.9	0.922627368145506	0.793704491279902	1.05346295301595	1
f	0.95	0.893310076709584	0.760329291151438	1.02982894304408	1
f	1	0.864328462150302	0.727625624507183	1.00633926252714	1
g	0	1.39544823249361	1.36300604378168	1.42484798424754	1
g	0.05	1.38570764202432	1.35132003274784	1.4171108152324	1
g	0.1	1.37596705155504	1.33963402171399	1.40937364621725	1
g	0.15	1.36622646108575	1.32794801068015	1.40163647720211	1
g	0.2	1.35648587061646	1.31591351587832	1.39389930818696	1
g	0.25	1.34674528014717	1.30386025772136	1.38616213917181	1
g	0.3	1.33700468967789	1.29180699956439	1.37842497015667	1
g	0.35	1.3272640992086	1.27975374140742	1.37075087376172	1
g	0.4	1.31752350873931	1.26770048325045	1.36318279992567	1
g	0.45	1.30778291827003	1.25564722509348	1.3556359120616	1
g	0.5	1.29804232780074	1.24354633384675	1.34809457059134	1
g	0.55	1.28830173733145	1.23141403657748	1.34055322912108	1
g	0.6	1.27856114686216	1.2192817393082	1.33301188765082	1
g	0.65	1.26882055639288	1.20714944203893	1.32552540255507	1
g	0.7	1.25907996592359	1.19501714476966	1.31809994021311	1
g	0.75	1.2493393754543	1.18288484750039	1.31067447787115	1
g	0.8	1.23959878498501	1.17075255023112	1.30324901552919	1
g	0.85	1.22985819451573	1.15862025296184	1.29582355318723	1
g	0.9	1.22011760404644	1.14648795569257	1.28840219114169	1
g	0.95	1.21037701357715	1.1343556584233	1.28100655517061	1
g	1	1.20063642310786	1.12220744483111	1.27361091919953	1
Delta1	0	1.2484368052586	1.19828916592987	1.293172063397	1
Delta1	0.25	1.2518253385398	1.19843186198023	1.29915639391298	1
Delta1	0.5	1.25594507580264	1.20099038767094	1.30535048293149	1
Delta1	0.75	1.26088657091375	1.2052323725003	1.31174275760541	1
Delta1	1	1.26669542594608	1.21019624346953	1.31851017309977	1
Delta1	1.25	1.27337171575428	1.21697119130177	1.32544507355152	1
Delta1	1.5	1.28087469088374	1.22472657279665	1.33251861825994	1
Delta1	1.75	1.2891307076181	1.23362856545233	1.34003713039568	1
Delta1	2	1.29804232780074	1.24354633384675	1.34809457059134	1
Delta1	2.25	1.30749703898286	1.25420947649813	1.35647392770542	1
Delta1	2.5	1.3173747108651	1.26546306840563	1.36513820492348	1
Delta1	2.75	1.32755347599159	1.27720746688111	1.37423611120754	1
Delta1	3	1.3379140982845	1.28931237993182	1.38330181456603	1
Delta1	3.25	1.34834307732891	1.30022820172319	1.39278010759482	1
Delta1	3.5	1.35873478329664	1.31105733465074	1.40228774872647	1
Delta1	3.75	1.36899288702957	1.32195917636367	1.41150774284939	1
Delta1	4	1.37903128818541	1.33238366953636	1.42076061544577	1
Delta1	4.25	1.38877467977042	1.34276355452697	1.42975373167692	1
Delta1	4.5	1.39815883377157	1.35299238928634	1.43847084451513	1
Delta1	4.75	1.40713065461572	1.36247672856502	1.44644757908871	1
Delta1	5	1.41564802442754	1.37176972847851	1.45361531773188	1
Delta2	0	1.28875697294171	1.23677307876033	1.33723345707094	1
Delta2	0.25	1.29055062881596	1.23799991080245	1.3394483729475	1
Delta2	0.5	1.29268236425075	1.23952143126417	1.34199642528686	1
Delta2	0.75	1.29517444597658	1.24135703121663	1.34488061557375	1
Delta2	1	1.29804232780074	1.24354633384675	1.34809457059134	1
Delta2	1.25	1.30129349196585	1.2461401746122	1.35167653692805	1
Delta2	1.5	1.30492652054522	1.24916678067327	1.35558856608266	1
Delta2	1.75	1.3089304418308	1.25264734168603	1.35981911901296	1
Delta2	2	1.31328440390567	1.25659433675759	1.36424880077831	1
Delta2	2.25	1.31795772076013	1.26101000041336	1.36882486329301	1
Delta2	2.5	1.3229103214499	1.26585381786016	1.37354995369097	1
Delta2	2.75	1.3280936122165	1.2710891877618	1.37849341757226	1
Delta2	3	1.33345173714543	1.27670709072367	1.38346148341437	1
Delta2	3.25	1.33892319697554	1.28239528663717	1.38839571941728	1
Delta2	3.5	1.34444276045722	1.28835465653064	1.39318236127768	1
Delta2	3.75	1.34994358059202	1.29454751586829	1.39776281926334	1
Delta2	4	1.35535941137618	1.3009044086941	1.40222927302474	1
Delta2	4.25	1.36062681106296	1.30676041607907	1.40650992850941	1
Delta2	4.5	1.36568721653373	1.31236142205443	1.41069189023524	1
Delta2	4.75	1.37048878040417	1.31788807459609	1.41456946603338	1
Delta2	5	1.37498787744295	1.32329060959451	1.4179200638223	1
tau	0	1.34253248642595	1.29905796077849	1.38228463686284	1
tau	0.25	1.33481868770826	1.28800428238593	1.37592810979202	1
tau	0.5	1.32748395098664	1.27760673636994	1.37035805639442	1
tau	0.75	1.32071065653255	1.26877653310736	1.36519323480134	1
tau	1	1.31463287074156	1.26161160935258	1.36075458716055	1
tau	1.25	1.30932791477366	1.25525391155622	1.35679388001179	1
tau	1.5	1.3048173904345	1.2501936312594	1.35332954141894	1
tau	1.75	1.30107563854296	1.24638519315486	1.35036479627142	1
tau	2	1.29804232780074	1.24354633384675	1.34809457059134	1
tau	2.25	1.29563590629303	1.24144125285775	1.34628596639398	1
tau	2.5	1.29376553914328	1.23988520632487	1.34485344404096	1
tau	2.75	1.2923403018153	1.2387316630365	1.34374574294749	1
tau	3	1.2912753639208	1.23787487669933	1.34291094871826	1
tau	3.25	1.29049550682179	1.23724660419874	1.34229935936049	1
tau	3.5	1.28993658706138	1.23678882336523	1.34186553916935	1
tau	3.75	1.28954559038669	1.23645825005909	1.34156957554631	1
tau	4	1.28927982867441	1.23622248342978	1.3413776356376	1
tau	4.25	1.28910569627223	1.23605718244261	1.34126196619346	1
tau	4.5	1.28899727031685	1.23594400803759	1.34120049544118	1
tau	4.75	1.28893493203495	1.23586912105339	1.34117618768358	1
tau	5	1.28890410736546	1.23582207950939	1.3411762784751	1
f	0	1.5	1.5	1.5	2
f	0.05	1.45791147910519	1.44889313745822	1.46561541719293	2
f	0.1	1.41588228272708	1.39809515917376	1.43119930724615	2
f	0.15	1.37391607306226	1.34762023748236	1.39674946012692	2
f	0.2	1.33201682007116	1.29748342519939	1.36226345429783	2
f	0.25	1.29018883450174	1.24770072507506	1.32773863079482	2
f	0.3	1.2484368052586	1.19828916592987	1.293172063397	2
f	0.35	1.20676584179956	1.14926688623167	1.25856052418314	2
f	0.4	1.1651815223671	1.10065322597736	1.22390044362042	2
f	0.45	1.12368994901322	1.05246882785781	1.18918786414521	2
f	0.5	1.08229781056113	1.00473574881933	1.15441838596339	2
f	0.55	1.04101245487221	0.957477583289659	1.1195871035049	2
f	0.6	0.999841972063167	0.910719599516659	1.08468853059678	2
f	0.65	0.958795290659344	0.864488890677096	1.0497165119469	2
f	0.7	0.91788228909271	0.81881454265651	1.01466411792461	2
f	0.75	0.877113925479417	0.773727820686184	0.979523518841677	2
f	0.8	0.836502389271552	0.729262377357046	0.94458173271732	2
f	0.85	0.796061279208776	0.685454484922613	0.909690107231162	2
f	0.9	0.755805813049427	0.642243428605117	0.874765439203086	2
f	0.95	0.715753075905411	0.599405749049839	0.839804439825322	2
f	1	0.67592231573304	0.556897541860731	0.804803368854794	2
g	0	1.30514340059232	1.27694669581404	1.33597540986472	2
g	0.05	1.29947274105895	1.2692556969432	1.33162325277863	2
g	0.1	1.29380208152558	1.26156043311594	1.32727109569255	2
g	0.15	1.2881314219922	1.25386516928868	1.32291893860647	2
g	0.2	1.28246076245883	1.24616990546142	1.31856678152038	2
g	0.25	1.27679010292546	1.23847464163416	1.31430453274992	2
g	0.3	1.27111944339209	1.2306435161493	1.31007803887933	2
g	0.35	1.26544878385872	1.22255492859444	1.30585154500875	2
g	0.4	1.25977812432534	1.21446634103958	1.30162505113817	2
g	0.45	1.25410746479197	1.20637775348473	1.29739855726758	2
g	0.5	1.2484368052586	1.19828916592987	1.293172063397	2
g	0.55	1.24276614572523	1.19020057837501	1.28894556952641	2
g	0.6	1.23709548619185	1.18211199082015	1.28471907565583	2
g	0.65	1.23142482665848	1.1740234032653	1.28049258178525	2
g	0.7	1.22575416712511	1.16593140336714	1.27626608791466	2
g	0.75	1.22008350759174	1.15768534783757	1.27203959404408	2
g	0.8	1.21441284805837	1.14943929230799	1.26781310017349	2
g	0.85	1.20874218852499	1.14119323677841	1.26358660630291	2
g	0.9	1.20307152899162	1.13294718124884	1.25936011243233	2
g	0.95	1.19740086945825	1.12470112571926	1.25513361856174	2
g	1	1.19173020992488	1.11645507018968	1.25090712469116	2
Delta1	0	1.2484368052586	1.19828916592987	1.293172063397	2
Delta1	0.25	1.2518253385398	1.19843186198023	1.29915639391298	2
Delta1	0.5	1.25594507580264	1.20099038767094	1.30535048293149	2
Delta1	0.75	1.26088657091375	1.2052323725003	1.31174275760541	2
Delta1	1	1.26669542594608	1.21019624346953	1.31851017309977	2
Delta1	1.25	1.27337171575428	1.21697119130177	1.32544507355152	2
Delta1	1.5	1.28087469088374	1.22472657279665	1.33251861825994	2
Delta1	1.75	1.2891307076181	1.23362856545233	1.34003713039568	2
Delta1	2	1.29804232780074	1.24354633384675	1.34809457059134	2
Delta1	2.25	1.30749703898286	1.25420947649813	1.35647392770542	2
Delta1	2.5	1.3173747108651	1.26546306840563	1.36513820492348	2
Delta1	2.75	1.32755347599159	1.27720746688111	1.37423611120754	2
Delta1	3	1.3379140982845	1.28931237993182	1.38330181456603	2
Delta1	3.25	1.34834307732891	1.30022820172319	1.39278010759482	2
Delta1	3.5	1.35873478329664	1.31105733465074	1.40228774872647	2
Delta1	3.75	1.36899288702957	1.32195917636367	1.41150774284939	2
Delta1	4	1.37903128818541	1.33238366953636	1.42076061544577	2
Delta1	4.25	1.38877467977042	1.34276355452697	1.42975373167692	2
Delta1	4.5	1.39815883377157	1.35299238928634	1.43847084451513	2
Delta1	4.75	1.40713065461572	1.36247672856502	1.44644757908871	2
Delta1	5	1.41564802442754	1.37176972847851	1.45361531773188	2
Delta2	0	1.24685428999565	1.19725371732912	1.29029771353681	2
Delta2	0.25	1.24707447766889	1.19738192599059	1.29076830737453	2
Delta2	0.5	1.24739500848404	1.19758096916167	1.29139417798173	2
Delta2	0.75	1.24784079664247	1.19787462875872	1.29219163583408	2
Delta2	1	1.2484368052586	1.19828916592987	1.293172063397	2
Delta2	1.25	1.24920719355907	1.19885266806989	1.29434204629231	2
Delta2	1.5	1.25017444492062	1.19949943434211	1.2957033243474	2
Delta2	1.75	1.25135845376021	1.20024799481471	1.29725274581926	2
Delta2	2	1.2527755834343	1.20122611222281	1.29898229947314	2
Delta2	2.25	1.25443772594643	1.20247366108454	1.30087926515622	2
Delta2	2.5	1.25635140770719	1.20403031718611	1.30292650524461	2
Delta2	2.75	1.25851699548502	1.20593376176658	1.30510290571048	2
Delta2	3	1.26092806276666	1.20821757426901	1.30738396356721	2
Delta2	3.25	1.26357097819171	1.21090886909924	1.30974250640762	2
Delta2	3.5	1.26642477366299	1.21402577593257	1.31214951978266	2
Delta2	3.75	1.26946133953925	1.21734469780023	1.31457504972547	2
Delta2	4	1.27264597784992	1.22092977595068	1.31698914135213	2
Delta2	4.25	1.27593832226378	1.22489716452668	1.31940130393587	2
Delta2	4.5	1.279293606899	1.2292157980364	1.32179988189457	2
Delta2	4.75	1.28266423707081	1.23376847367755	1.32412316093225	2
Delta2	5	1.28600158648846	1.23814004410378	1.32632063480104	2
tau	0	1.30514446759694	1.27694696714513	1.33598303841071	2
tau	0.25	1.2963552616756	1.26324909555589	1.32940519913156	2
tau	0.5	1.28774269350699	1.24993089031131	1.3229996551961	2
tau	0.75	1.27951158540148	1.23711532125499	1.3169179229398	2
tau	1	1.27183394451623	1.22608390571376	1.31132644038199	2
tau	1.25	1.26483586762362	1.21683761986294	1.30612215253812	2
tau	1.5	1.25859255153464	1.20900881443546	1.30134570867805	2
tau	1.75	1.25313079613652	1.20294592280774	1.29702446027218	2
tau	2	1.2484368052586	1.19828916592987	1.293172063397	2
tau	2.25	1.24446657527052	1.19471146961444	1.2897888813291	2
tau	2.5	1.24115652225793	1.19177159563395	1.28686310331827	2
tau	2.75	1.23843279300952	1.18945901766834	1.28462046780243	2
tau	3	1.23621852841088	1.18764847950875	1.28281682966662	2
tau	3.25	1.23443897187291	1.18622491433191	1.28135476421187	2
tau	3.5	1.23302468196322	1.1851023952876	1.28018739600662	2
tau	3.75	1.2319132598586	1.18421630065028	1.27926974237824	2
tau	4	1.23105001403072	1.18351751519465	1.27858475637832	2
tau	4.25	1.2303879252163	1.1829682404093	1.27808974705728	2
tau	4.5	1.2298871914423	1.1825389954444	1.27772211393106	2
tau	4.75	1.22951455209355	1.1822064747457	1.27745454836505	2
tau	5	1.22924252319836	1.18195201526074	1.27726443075262	2
f	0	1.5	1.5	1.5	3
f	0.05	1.46575677900229	1.45589867153204	1.47461827300549	3
f	0.1	1.43174062050012	1.41233209548202	1.44926120135441	3
f	0.15	1.39795621152224	1.36930684106538	1.42392951772726	3
f	0.2	1.3644083689908	1.32682958554016	1.39862398412567	3
f	0.25	1.33110204425251	1.28490711643735	1.37334539335393	3
f	0.3	1.29804232780074	1.24354633384675	1.34809457059134	3
f	0.35	1.26523445419812	1.20275425275991	1.32289931204509	3
f	0.4	1.23268380720963	1.16253800547184	1.29782074352598	3
f	0.45	1.20039592515666	1.12290484404321	1.27291886590549	3
f	0.5	1.16837650650338	1.08386214282482	1.24810640940525	3
f	0.55	1.13663141568707	1.04541740104624	1.22338570110824	3
f	0.6	1.10516668920518	1.00757824547041	1.19875914955026	3
f	0.65	1.07398854197207	0.970352433116324	1.17422924831517	3
f	0.7	1.04310337395987	0.933747854051702	1.14979857982225	3
f	0.75	1.01251777713802	0.897772534257863	1.12546981931777	3
f	0.8	0.982238542727519	0.862434638568916	1.10124573908372	3
f	0.85	0.952272668786587	0.827742473687574	1.07723773841309	3
f	0.9	0.922627368145506	0.793704491279902	1.05346295301595	3
f	0.95	0.893310076709584	0.760329291151438	1.02982894304408	3
f	1	0.864328462150302	0.727625624507183	1.00633926252714	3
g	0	1.25604587581843	1.18034743549059	1.3246452965776	3
g	0.05	1.23475162563257	1.15636429590772	1.30696786886858	3
g	0.1	1.21345737544672	1.13238115632485	1.28929044115957	3
g	0.15	1.19216312526086	1.10824862033294	1.27161301345055	3
g	0.2	1.17086887507501	1.08334417827243	1.25393558574154	3
g	0.25	1.14957462488915	1.05843973621193	1.23625815803252	3
g	0.3	1.1282803747033	1.03353529415142	1.2186913791331	3
g	0.35	1.10698612451744	1.00863085209092	1.20146817930539	3
g	0.4	1.08569187433158	0.983726410030411	1.18424497947768	3
g	0.45	1.06439762414573	0.958821967969905	1.16702177964996	3
g	0.5	1.04310337395987	0.933747854051703	1.14979857982225	3
g	0.55	1.02180912377402	0.908653134597664	1.13257537999454	3
g	0.6	1.00051487358816	0.883558415143625	1.11535218016683	3
g	0.65	0.979220623402308	0.858463695689586	1.09812898033911	3
g	0.7	0.957926373216453	0.833368976235548	1.08092109916092	3
g	0.75	0.936632123030598	0.808274256781509	1.06432487174529	3
g	0.8	0.915337872844743	0.782806312755125	1.04772864432967	3
g	0.85	0.894043622658888	0.757150605882854	1.03113241691404	3
g	0.9	0.872749372473033	0.731494899010584	1.01453618949841	3
g	0.95	0.851455122287177	0.705839192138312	0.997939962082778	3
g	1	0.830160872101322	0.680183485266042	0.981343734667149	3
Delta1	0	0.91788228909271	0.81881454265651	1.01466411792461	3
Delta1	0.25	0.927772156646523	0.824556779785959	1.02885860096301	3
Delta1	0.5	0.939352550247396	0.832773867141825	1.04363784897285	3
Delta1	0.75	0.952687011501004	0.843334297329993	1.05895961689209	3
Delta1	1	0.967761353256794	0.857249991640726	1.07526748977732	3
Delta1	1.25	0.984493817666048	0.873080911865518	1.09265016736584	3
Delta1	1.5	1.00274895645081	0.891380213867294	1.11049032712372	3
Delta1	1.75	1.02235223761918	0.911720867320882	1.12997419327913	3
Delta1	2	1.04310337395987	0.933747854051703	1.14979857982225	3
Delta1	2.25	1.06478739805359	0.957142210719323	1.16994090601846	3
Delta1	2.5	1.08718329418183	0.981498648316794	1.19047806306042	3
Delta1	2.75	1.11007046250357	1.00595690322938	1.21094970664637	3
Delta1	3	1.13323348311993	1.03098346154187	1.23226680676714	3
Delta1	3.25	1.15646565917524	1.05587485093473	1.25444437571281	3
Delta1	3.5	1.17957173539048	1.07882355380867	1.27589878405184	3
Delta1	3.75	1.20237007308285	1.10154719944569	1.29705824882064	3
Delta1	4	1.22469445099111	1.12431656827827	1.31775056581526	3
Delta1	4.25	1.24639557034029	1.14698417254358	1.33860311511511	3
Delta1	4.5	1.26734227811175	1.16902353426707	1.35814278190847	3
Delta1	4.75	1.28742248381224	1.19008521293454	1.37629092329324	3
Delta1	5	1.30654372868335	1.21052660207516	1.39266093865041	3
Delta2	0	1.02014728556492	0.917449024836535	1.12079248549232	3
Delta2	0.25	1.02458172274308	0.920411114857656	1.12677476763946	3
Delta2	0.5	1.02985199058084	0.924075980935669	1.13360911914512	3
Delta2	0.75	1.03601313888957	0.928464243171695	1.14129270624649	3
Delta2	1	1.04310337395987	0.933747854051703	1.14979857982225	3
Delta2	1.25	1.0511411940641	0.94000776764281	1.15907604830353	3
Delta2	1.5	1.06012309367651	0.947312106702095	1.1690517996388	3
Delta2	1.75	1.07002194755487	0.955712009841345	1.17977005639024	3
Delta2	2	1.08078620371702	0.96523759384081	1.19101432758791	3
Delta2	2.25	1.09233999745322	0.975436212666495	1.20261016869046	3
Delta2	2.5	1.1045842617754	0.986443636634643	1.21441753336937	3
Delta2	2.75	1.11739885882865	0.998459093985785	1.22666655330339	3
Delta2	3	1.13064569660354	1.01141308969207	1.23912429682573	3
Delta2	3.25	1.14417273110211	1.02520826422766	1.2517386995395	3
Delta2	3.5	1.15781869176927	1.03972050268001	1.2642883748225	3
Delta2	3.75	1.17141831345055	1.05480133387799	1.27644553239141	3
Delta2	4	1.18480781682449	1.07028161890027	1.28861329681456	3
Delta2	4.25	1.19783035550581	1.08461951596549	1.30050557260599	3
Delta2	4.5	1.2103411444918	1.09743390809096	1.31114867289286	3
Delta2	4.75	1.22221200202145	1.11013333546723	1.32058934230918	3
Delta2	5	1.233335073879	1.12260450891124	1.32968486375315	3
tau	0	1.13884180343882	1.04331198500671	1.22868031977727	3
tau	0.25	1.12191836887491	1.02293420690383	1.21318593704684	3
tau	0.5	1.10589775171759	1.00127078884492	1.19983428279794	3
tau	0.75	1.09118436990319	0.982950876690394	1.18855206759161	3
tau	1	1.07807085101183	0.968164134364755	1.17831025591422	3
tau	1.25	1.06671991938266	0.9566104236221	1.16923332073212	3
tau	1.5	1.05716784422104	0.94697497526292	1.16139016057266	3
tau	1.75	1.04934463970678	0.93935718912323	1.15502100274497	3
tau	2	1.04310337395987	0.933747854051703	1.14979857982225	3
tau	2.25	1.03825111203679	0.9296515507687	1.1456392151821	3
tau	2.5	1.03457612086503	0.926681429475517	1.14243216768732	3
tau	2.75	1.03186861302774	0.924544983129421	1.14005042484482	3
tau	3	1.02993451251744	0.923024349065205	1.13836088745616	3
tau	3.25	1.02860309851598	0.921958132835836	1.13723305534781	3
tau	3.5	1.02772997416464	0.921226776640858	1.13654568284896	3
tau	3.75	1.02719686074067	0.92074148306202	1.1361912277813	3
tau	4	1.02690949028935	0.920431030661465	1.13607821256074	3
tau	4.25	1.0267945490239	0.920244299484352	1.13613181965671	3
tau	4.5	1.02679631652675	0.920152514136512	1.13629314977309	3
tau	4.75	1.02687339752588	0.920127817444216	1.13651759198721	3
tau	5	1.02699576276601	0.920149394464473	1.13677271350931	3
f	0	1.5	1.5	1.5	4
f	0.05	1.45791147910519	1.44889313745822	1.46561541719293	4
f	0.1	1.41588228272708	1.39809515917376	1.43119930724615	4
f	0.15	1.37391607306226	1.34762023748236	1.39674946012692	4
f	0.2	1.33201682007116	1.29748342519939	1.36226345429783	4
f	0.25	1.29018883450174	1.24770072507506	1.32773863079482	4
f	0.3	1.2484368052586	1.19828916592987	1.293172063397	4
f	0.35	1.20676584179956	1.14926688623167	1.25856052418314	4
f	0.4	1.1651815223671	1.10065322597736	1.22390044362042	4
f	0.45	1.12368994901322	1.05246882785781	1.18918786414521	4
f	0.5	1.08229781056113	1.00473574881933	1.15441838596339	4
f	0.55	1.04101245487221	0.957477583289659	1.1195871035049	4
f	0.6	0.999841972063167	0.910719599516659	1.08468853059678	4
f	0.65	0.958795290659344	0.864488890677096	1.0497165119469	4
f	0.7	0.91788228909271	0.81881454265651	1.01466411792461	4
f	0.75	0.877113925479417	0.773727820686184	0.979523518841677	4
f	0.8	0.836502389271552	0.729262377357046	0.94458173271732	4
f	0.85	0.796061279208776	0.685454484922613	0.909690107231162	4
f	0.9	0.755805813049427	0.642243428605117	0.874765439203086	4
f	0.95	0.715753075905411	0.599405749049839	0.839804439825322	4
f	1	0.67592231573304	0.556897541860731	0.804803368854794	4
g	0	1.04533460138208	0.979542290232751	1.117275956351	4
g	0.05	1.03258937015315	0.963641649879657	1.10697607466705	4
g	0.1	1.01984413892421	0.947731057961563	1.0966761929831	4
g	0.15	1.00709890769527	0.931820466043469	1.08637631129915	4
g	0.2	0.994353676466334	0.915909874125375	1.0760764296152	4
g	0.25	0.981608445237396	0.89999928220728	1.06577654793125	4
g	0.3	0.968863214008459	0.884088690289186	1.0554766662473	4
g	0.35	0.956117982779522	0.868092398526809	1.04517678456335	4
g	0.4	0.943372751550584	0.851999986815147	1.03493522865435	4
g	0.45	0.930627520321647	0.835407264735828	1.02479967328948	4
g	0.5	0.91788228909271	0.81881454265651	1.01466411792461	4
g	0.55	0.905137057863772	0.802221820577192	1.00452856255975	4
g	0.6	0.892391826634835	0.785564643242387	0.994393007194877	4
g	0.65	0.879646595405898	0.768820419609146	0.98425745183001	4
g	0.7	0.86690136417696	0.752076195975905	0.974121896465142	4
g	0.75	0.854156132948023	0.735331972342665	0.963986341100274	4
g	0.8	0.841410901719086	0.718587748709424	0.953850785735407	4
g	0.85	0.828665670490148	0.701843525076183	0.943715230370539	4
g	0.9	0.815920439261211	0.685099301442943	0.933612381307838	4
g	0.95	0.803175208032274	0.668355077809702	0.92356592154692	4
g	1	0.790429976803336	0.651610854176461	0.913519461786002	4
Delta1	0	0.91788228909271	0.81881454265651	1.01466411792461	4
Delta1	0.25	0.927772156646523	0.824556779785959	1.02885860096301	4
Delta1	0.5	0.939352550247396	0.832773867141825	1.04363784897285	4
Delta1	0.75	0.952687011501004	0.843334297329993	1.05895961689209	4
Delta1	1	0.967761353256794	0.857249991640726	1.07526748977732	4
Delta1	1.25	0.984493817666048	0.873080911865518	1.09265016736584	4
Delta1	1.5	1.00274895645081	0.891380213867294	1.11049032712372	4
Delta1	1.75	1.02235223761918	0.911720867320882	1.12997419327913	4
Delta1	2	1.04310337395987	0.933747854051703	1.14979857982225	4
Delta1	2.25	1.06478739805359	0.957142210719323	1.16994090601846	4
Delta1	2.5	1.08718329418183	0.981498648316794	1.19047806306042	4
Delta1	2.75	1.11007046250357	1.00595690322938	1.21094970664637	4
Delta1	3	1.13323348311993	1.03098346154187	1.23226680676714	4
Delta1	3.25	1.15646565917524	1.05587485093473	1.25444437571281	4
Delta1	3.5	1.17957173539048	1.07882355380867	1.27589878405184	4
Delta1	3.75	1.20237007308285	1.10154719944569	1.29705824882064	4
Delta1	4	1.22469445099111	1.12431656827827	1.31775056581526	4
Delta1	4.25	1.24639557034029	1.14698417254358	1.33860311511511	4
Delta1	4.5	1.26734227811175	1.16902353426707	1.35814278190847	4
Delta1	4.75	1.28742248381224	1.19008521293454	1.37629092329324	4
Delta1	5	1.30654372868335	1.21052660207516	1.39266093865041	4
Delta2	0	0.913404055088054	0.816043094444485	1.0062698605244	4
Delta2	0.25	0.91402714666184	0.81638625359825	1.00764418376164	4
Delta2	0.5	0.914934191307508	0.816919006107841	1.00947197760427	4
Delta2	0.75	0.916195691740812	0.817705005880884	1.01180087519991	4
Delta2	1	0.91788228909271	0.81881454265651	1.01466411792461	4
Delta2	1.25	0.920062349636028	0.820131372417993	1.01808093844222	4
Delta2	1.5	0.922799497289349	0.821623856999874	1.02205641774834	4
Delta2	1.75	0.926150029680023	0.823627429733364	1.02664470380217	4
Delta2	2	0.930160252168293	0.826245427130709	1.03183998973091	4
Delta2	2.25	0.934863816988612	0.829584576036583	1.03751490016847	4
Delta2	2.5	0.940279192710891	0.833465153204867	1.04361648589997	4
Delta2	2.75	0.946407417223959	0.83803726939654	1.05008099869675	4
Delta2	3	0.953230304649397	0.843605115059719	1.05683568447697	4
Delta2	3.25	0.960709280685177	0.850076364285023	1.06380090735598	4
Delta2	3.5	0.968785009381791	0.857671128635856	1.07089253188292	4
Delta2	3.75	0.977377945502411	0.866452245004062	1.07802447029242	4
Delta2	4	0.98638990002143	0.876427452858239	1.08511128723446	4
Delta2	4.25	0.995706643470512	0.887187932311693	1.09207074716543	4
Delta2	4.5	1.00520149644317	0.898887962969383	1.09882618999421	4
Delta2	4.75	1.01473977452865	0.911367335669088	1.1057948653831	4
Delta2	5	1.02418387405641	0.923213319134731	1.11284219078483	4
tau	0	1.04533762081353	0.979543055779557	1.11729733685235	4
tau	0.25	1.02543961104512	0.950108680691495	1.10171369655944	4
tau	0.5	1.00596192647107	0.921599794761894	1.0863497125456	4
tau	0.75	0.987376517232082	0.896832427991631	1.07175718062363	4
tau	1	0.970080205190902	0.873991314007947	1.05802495714492	4
tau	1.25	0.954363954691679	0.855515581956947	1.0453117292057	4
tau	1.5	0.940400865049335	0.840598983882762	1.0338227966797	4
tau	1.75	0.928251605800767	0.82825270817391	1.02364157160173	4
tau	2	0.91788228909271	0.81881454265651	1.01466411792461	4
tau	2.25	0.909188509869	0.811607293332547	1.00688614770152	4
tau	2.5	0.902020071853632	0.80594423713097	1.00027118254865	4
tau	2.75	0.89620273871561	0.801541063957868	0.99475521195941	4
tau	3	0.89155526177587	0.798014449960764	0.990252441434322	4
tau	3.25	0.887901397428277	0.79519770979035	0.986661596307367	4
tau	3.5	0.885077494426073	0.792990329617277	0.984255450688551	4
tau	3.75	0.882936596140369	0.791283583869492	0.982489663188974	4
tau	4	0.881350039060029	0.789975383374678	0.981209973055452	4
tau	4.25	0.880207395552452	0.788986078997274	0.980320229798168	4
tau	4.5	0.8794154171211	0.788252773199644	0.979736798687838	4
tau	4.75	0.878896446663812	0.787725165046738	0.979388619401159	4
tau	5	0.878586612150262	0.787362529698815	0.979216632497461	4
