# Supplementary material for: Test-trace-isolate-quarantine (TTIQ) intervention strategies after symptomatic COVID-19 case identification
Source: PLoS One. 2022 Feb 11;17(2):e0263597. doi: 10.1371/journal.pone.0263597 (PMC8836351; doi:10.1371/journal.pone.0263597)
Supplement: S1 Dataset — (ZIP) [file pone.0263597.s008.zip › S1_Dataset/TTIQ-Fig2A-sourcedata.csv]

alpha	f	Delta1	R	secondaryCases	tertiaryCases	ter.per.sec	lower	upper
0.2	0	0	1.1	1.1	1.21	1.1	1.1	1.1
0.2	0	0	1.2	1.2	1.44	1.2	1.2	1.2
0.2	0	0	1.3	1.3	1.69	1.3	1.3	1.3
0.2	0	0	1.4	1.4	1.96	1.4	1.4	1.4
0.2	0	0	1.5	1.5	2.25	1.5	1.5	1.5
0.2	0	0.2	1.1	1.1	1.21	1.1	1.1	1.1
0.2	0	0.2	1.2	1.2	1.44	1.2	1.2	1.2
0.2	0	0.2	1.3	1.3	1.69	1.3	1.3	1.3
0.2	0	0.2	1.4	1.4	1.96	1.4	1.4	1.4
0.2	0	0.2	1.5	1.5	2.25	1.5	1.5	1.5
0.2	0	0.4	1.1	1.1	1.21	1.1	1.1	1.1
0.2	0	0.4	1.2	1.2	1.44	1.2	1.2	1.2
0.2	0	0.4	1.3	1.3	1.69	1.3	1.3	1.3
0.2	0	0.4	1.4	1.4	1.96	1.4	1.4	1.4
0.2	0	0.4	1.5	1.5	2.25	1.5	1.5	1.5
0.2	0	0.6	1.1	1.1	1.21	1.1	1.1	1.1
0.2	0	0.6	1.2	1.2	1.44	1.2	1.2	1.2
0.2	0	0.6	1.3	1.3	1.69	1.3	1.3	1.3
0.2	0	0.6	1.4	1.4	1.96	1.4	1.4	1.4
0.2	0	0.6	1.5	1.5	2.25	1.5	1.5	1.5
0.2	0	0.8	1.1	1.1	1.21	1.1	1.1	1.1
0.2	0	0.8	1.2	1.2	1.44	1.2	1.2	1.2
0.2	0	0.8	1.3	1.3	1.69	1.3	1.3	1.3
0.2	0	0.8	1.4	1.4	1.96	1.4	1.4	1.4
0.2	0	0.8	1.5	1.5	2.25	1.5	1.5	1.5
0.2	0	1	1.1	1.1	1.21	1.1	1.1	1.1
0.2	0	1	1.2	1.2	1.44	1.2	1.2	1.2
0.2	0	1	1.3	1.3	1.69	1.3	1.3	1.3
0.2	0	1	1.4	1.4	1.96	1.4	1.4	1.4
0.2	0	1	1.5	1.5	2.25	1.5	1.5	1.5
0.2	0	1.2	1.1	1.1	1.21	1.1	1.1	1.1
0.2	0	1.2	1.2	1.2	1.44	1.2	1.2	1.2
0.2	0	1.2	1.3	1.3	1.69	1.3	1.3	1.3
0.2	0	1.2	1.4	1.4	1.96	1.4	1.4	1.4
0.2	0	1.2	1.5	1.5	2.25	1.5	1.5	1.5
0.2	0	1.4	1.1	1.1	1.21	1.1	1.1	1.1
0.2	0	1.4	1.2	1.2	1.44	1.2	1.2	1.2
0.2	0	1.4	1.3	1.3	1.69	1.3	1.3	1.3
0.2	0	1.4	1.4	1.4	1.96	1.4	1.4	1.4
0.2	0	1.4	1.5	1.5	2.25	1.5	1.5	1.5
0.2	0	1.6	1.1	1.1	1.21	1.1	1.1	1.1
0.2	0	1.6	1.2	1.2	1.44	1.2	1.2	1.2
0.2	0	1.6	1.3	1.3	1.69	1.3	1.3	1.3
0.2	0	1.6	1.4	1.4	1.96	1.4	1.4	1.4
0.2	0	1.6	1.5	1.5	2.25	1.5	1.5	1.5
0.2	0	1.8	1.1	1.1	1.21	1.1	1.1	1.1
0.2	0	1.8	1.2	1.2	1.44	1.2	1.2	1.2
0.2	0	1.8	1.3	1.3	1.69	1.3	1.3	1.3
0.2	0	1.8	1.4	1.4	1.96	1.4	1.4	1.4
0.2	0	1.8	1.5	1.5	2.25	1.5	1.5	1.5
0.2	0	2	1.1	1.1	1.21	1.1	1.1	1.1
0.2	0	2	1.2	1.2	1.44	1.2	1.2	1.2
0.2	0	2	1.3	1.3	1.69	1.3	1.3	1.3
0.2	0	2	1.4	1.4	1.96	1.4	1.4	1.4
0.2	0	2	1.5	1.5	2.25	1.5	1.5	1.5
0.2	0	2.2	1.1	1.1	1.21	1.1	1.1	1.1
0.2	0	2.2	1.2	1.2	1.44	1.2	1.2	1.2
0.2	0	2.2	1.3	1.3	1.69	1.3	1.3	1.3
0.2	0	2.2	1.4	1.4	1.96	1.4	1.4	1.4
0.2	0	2.2	1.5	1.5	2.25	1.5	1.5	1.5
0.2	0	2.4	1.1	1.1	1.21	1.1	1.1	1.1
0.2	0	2.4	1.2	1.2	1.44	1.2	1.2	1.2
0.2	0	2.4	1.3	1.3	1.69	1.3	1.3	1.3
0.2	0	2.4	1.4	1.4	1.96	1.4	1.4	1.4
0.2	0	2.4	1.5	1.5	2.25	1.5	1.5	1.5
0.2	0	2.6	1.1	1.1	1.21	1.1	1.1	1.1
0.2	0	2.6	1.2	1.2	1.44	1.2	1.2	1.2
0.2	0	2.6	1.3	1.3	1.69	1.3	1.3	1.3
0.2	0	2.6	1.4	1.4	1.96	1.4	1.4	1.4
0.2	0	2.6	1.5	1.5	2.25	1.5	1.5	1.5
0.2	0	2.8	1.1	1.1	1.21	1.1	1.1	1.1
0.2	0	2.8	1.2	1.2	1.44	1.2	1.2	1.2
0.2	0	2.8	1.3	1.3	1.69	1.3	1.3	1.3
0.2	0	2.8	1.4	1.4	1.96	1.4	1.4	1.4
0.2	0	2.8	1.5	1.5	2.25	1.5	1.5	1.5
0.2	0	3	1.1	1.1	1.21	1.1	1.1	1.1
0.2	0	3	1.2	1.2	1.44	1.2	1.2	1.2
0.2	0	3	1.3	1.3	1.69	1.3	1.3	1.3
0.2	0	3	1.4	1.4	1.96	1.4	1.4	1.4
0.2	0	3	1.5	1.5	2.25	1.5	1.5	1.5
0.2	0	3.2	1.1	1.1	1.21	1.1	1.1	1.1
0.2	0	3.2	1.2	1.2	1.44	1.2	1.2	1.2
0.2	0	3.2	1.3	1.3	1.69	1.3	1.3	1.3
0.2	0	3.2	1.4	1.4	1.96	1.4	1.4	1.4
0.2	0	3.2	1.5	1.5	2.25	1.5	1.5	1.5
0.2	0	3.4	1.1	1.1	1.21	1.1	1.1	1.1
0.2	0	3.4	1.2	1.2	1.44	1.2	1.2	1.2
0.2	0	3.4	1.3	1.3	1.69	1.3	1.3	1.3
0.2	0	3.4	1.4	1.4	1.96	1.4	1.4	1.4
0.2	0	3.4	1.5	1.5	2.25	1.5	1.5	1.5
0.2	0	3.6	1.1	1.1	1.21	1.1	1.1	1.1
0.2	0	3.6	1.2	1.2	1.44	1.2	1.2	1.2
0.2	0	3.6	1.3	1.3	1.69	1.3	1.3	1.3
0.2	0	3.6	1.4	1.4	1.96	1.4	1.4	1.4
0.2	0	3.6	1.5	1.5	2.25	1.5	1.5	1.5
0.2	0	3.8	1.1	1.1	1.21	1.1	1.1	1.1
0.2	0	3.8	1.2	1.2	1.44	1.2	1.2	1.2
0.2	0	3.8	1.3	1.3	1.69	1.3	1.3	1.3
0.2	0	3.8	1.4	1.4	1.96	1.4	1.4	1.4
0.2	0	3.8	1.5	1.5	2.25	1.5	1.5	1.5
0.2	0	4	1.1	1.1	1.21	1.1	1.1	1.1
0.2	0	4	1.2	1.2	1.44	1.2	1.2	1.2
0.2	0	4	1.3	1.3	1.69	1.3	1.3	1.3
0.2	0	4	1.4	1.4	1.96	1.4	1.4	1.4
0.2	0	4	1.5	1.5	2.25	1.5	1.5	1.5
0.2	0	4.2	1.1	1.1	1.21	1.1	1.1	1.1
0.2	0	4.2	1.2	1.2	1.44	1.2	1.2	1.2
0.2	0	4.2	1.3	1.3	1.69	1.3	1.3	1.3
0.2	0	4.2	1.4	1.4	1.96	1.4	1.4	1.4
0.2	0	4.2	1.5	1.5	2.25	1.5	1.5	1.5
0.2	0	4.4	1.1	1.1	1.21	1.1	1.1	1.1
0.2	0	4.4	1.2	1.2	1.44	1.2	1.2	1.2
0.2	0	4.4	1.3	1.3	1.69	1.3	1.3	1.3
0.2	0	4.4	1.4	1.4	1.96	1.4	1.4	1.4
0.2	0	4.4	1.5	1.5	2.25	1.5	1.5	1.5
0.2	0	4.6	1.1	1.1	1.21	1.1	1.1	1.1
0.2	0	4.6	1.2	1.2	1.44	1.2	1.2	1.2
0.2	0	4.6	1.3	1.3	1.69	1.3	1.3	1.3
0.2	0	4.6	1.4	1.4	1.96	1.4	1.4	1.4
0.2	0	4.6	1.5	1.5	2.25	1.5	1.5	1.5
0.2	0	4.8	1.1	1.1	1.21	1.1	1.1	1.1
0.2	0	4.8	1.2	1.2	1.44	1.2	1.2	1.2
0.2	0	4.8	1.3	1.3	1.69	1.3	1.3	1.3
0.2	0	4.8	1.4	1.4	1.96	1.4	1.4	1.4
0.2	0	4.8	1.5	1.5	2.25	1.5	1.5	1.5
0.2	0	5	1.1	1.1	1.21	1.1	1.1	1.1
0.2	0	5	1.2	1.2	1.44	1.2	1.2	1.2
0.2	0	5	1.3	1.3	1.69	1.3	1.3	1.3
0.2	0	5	1.4	1.4	1.96	1.4	1.4	1.4
0.2	0	5	1.5	1.5	2.25	1.5	1.5	1.5
0.2	0	5.2	1.1	1.1	1.21	1.1	1.1	1.1
0.2	0	5.2	1.2	1.2	1.44	1.2	1.2	1.2
0.2	0	5.2	1.3	1.3	1.69	1.3	1.3	1.3
0.2	0	5.2	1.4	1.4	1.96	1.4	1.4	1.4
0.2	0	5.2	1.5	1.5	2.25	1.5	1.5	1.5
0.2	0	5.4	1.1	1.1	1.21	1.1	1.1	1.1
0.2	0	5.4	1.2	1.2	1.44	1.2	1.2	1.2
0.2	0	5.4	1.3	1.3	1.69	1.3	1.3	1.3
0.2	0	5.4	1.4	1.4	1.96	1.4	1.4	1.4
0.2	0	5.4	1.5	1.5	2.25	1.5	1.5	1.5
0.2	0	5.6	1.1	1.1	1.21	1.1	1.1	1.1
0.2	0	5.6	1.2	1.2	1.44	1.2	1.2	1.2
0.2	0	5.6	1.3	1.3	1.69	1.3	1.3	1.3
0.2	0	5.6	1.4	1.4	1.96	1.4	1.4	1.4
0.2	0	5.6	1.5	1.5	2.25	1.5	1.5	1.5
0.2	0	5.8	1.1	1.1	1.21	1.1	1.1	1.1
0.2	0	5.8	1.2	1.2	1.44	1.2	1.2	1.2
0.2	0	5.8	1.3	1.3	1.69	1.3	1.3	1.3
0.2	0	5.8	1.4	1.4	1.96	1.4	1.4	1.4
0.2	0	5.8	1.5	1.5	2.25	1.5	1.5	1.5
0.2	0	6	1.1	1.1	1.21	1.1	1.1	1.1
0.2	0	6	1.2	1.2	1.44	1.2	1.2	1.2
0.2	0	6	1.3	1.3	1.69	1.3	1.3	1.3
0.2	0	6	1.4	1.4	1.96	1.4	1.4	1.4
0.2	0	6	1.5	1.5	2.25	1.5	1.5	1.5
0.2	0.05	0	1.1	1.07868113220871	1.16085958420801	1.07618419340573	1.07273792948838	1.07995255009458
0.2	0.05	0	1.2	1.17674305331859	1.38151884401614	1.17401912007898	1.17025955944187	1.17813005464863
0.2	0.05	0	1.3	1.27480497442848	1.62136586554672	1.27185404675222	1.26778118939536	1.27630755920268
0.2	0.05	0	1.4	1.37286689553836	1.88040064879975	1.36968897342547	1.36530281934885	1.37448506375673
0.2	0.05	0	1.5	1.47092881664824	2.15862319377522	1.46752390009872	1.46282444930234	1.47266256831079
0.2	0.05	0.2	1.1	1.08042583048745	1.16390187101167	1.0772621666094	1.07370944257208	1.08104747626165
0.2	0.05	0.2	1.2	1.17864636053177	1.38513941674116	1.17519509084661	1.17131939189682	1.17932451955816
0.2	0.05	0.2	1.3	1.27686689057608	1.62561500992539	1.27312801508383	1.26892934122155	1.27760156285468
0.2	0.05	0.2	1.4	1.3750874206204	1.88532865056436	1.37106093932105	1.36653929054629	1.37587860615119
0.2	0.05	0.2	1.5	1.47330795066471	2.16428033865807	1.46899386355827	1.46414923987102	1.4741556494477
0.2	0.05	0.4	1.1	1.08213476160198	1.16693009144765	1.07835930685762	1.07471126745624	1.08214101952337
0.2	0.05	0.4	1.2	1.18051064902034	1.38874324932613	1.17639197111741	1.17241229177045	1.18051747584368
0.2	0.05	0.4	1.3	1.2788865364387	1.62984450788969	1.27442463537719	1.27011331608465	1.27889393216398
0.2	0.05	0.4	1.4	1.37726242385706	1.89023386713834	1.37245729963697	1.36781434039886	1.37727038848429
0.2	0.05	0.4	1.5	1.47563831127542	2.16991132707207	1.47048996389676	1.46551536471306	1.4756468448046
0.2	0.05	0.6	1.1	1.08378461330718	1.16991410970796	1.07947104557791	1.07574059134175	1.08328282193868
0.2	0.05	0.6	1.2	1.1823104872442	1.39229447766897	1.17760477699409	1.17353519055464	1.18176307847856
0.2	0.05	0.6	1.3	1.28083636118121	1.63401226893095	1.27573850841026	1.27132978976752	1.28024333501844
0.2	0.05	0.6	1.4	1.37936223511823	1.89506748349388	1.37387223982643	1.36912438898041	1.37872359155831
0.2	0.05	0.6	1.5	1.47788810905525	2.17546012135777	1.47200597124261	1.4669189881933	1.47720384809819
0.2	0.05	0.8	1.1	1.08535563187979	1.17282711406734	1.08059246169484	1.07679416049213	1.08441480292958
0.2	0.05	0.8	1.2	1.18402432568704	1.3957611936008	1.17882814003074	1.17468453871869	1.18299796683227
0.2	0.05	0.8	1.3	1.28269301949429	1.63808084526761	1.27706381836663	1.27257491694524	1.28158113073496
0.2	0.05	0.8	1.4	1.38136171330155	1.89978606906776	1.37529949670253	1.3704652951718	1.38016429463765
0.2	0.05	0.8	1.5	1.4800304071088	2.18087686500125	1.47353517503842	1.46835567339836	1.47874745854034
0.2	0.05	1	1.1	1.08683247017579	1.17564661918811	1.08171834339653	1.07786829732777	1.08553094712741
0.2	0.05	1	1.2	1.18563542200995	1.39911663771147	1.18005637461439	1.17585632435756	1.18421557868445
0.2	0.05	1	1.3	1.28443837384412	1.6420188317586	1.27839440583226	1.27384435138736	1.28290021024148
0.2	0.05	1	1.4	1.38324132567828	1.9043532013295	1.37673243705012	1.37183237841716	1.38158484179852
0.2	0.05	1	1.5	1.48204427751244	2.18611974642417	1.47507046826799	1.46982040544695	1.48026947335556
0.2	0.05	1.2	1.1	1.0882045357144	1.17835494559313	1.08284325870737	1.07895892689609	1.08662536240015
0.2	0.05	1.2	1.2	1.18713222077935	1.40233976996207	1.1812835549535	1.17704610206846	1.18540948625471
0.2	0.05	1.2	1.3	1.2860599058443	1.64580153558048	1.27972385119962	1.27513327724083	1.28419361010927
0.2	0.05	1.2	1.4	1.38498759090924	1.90874024244837	1.37816414744574	1.3732204524132	1.38297773396383
0.2	0.05	1.2	1.5	1.48391527597419	2.19115589056573	1.47660444369187	1.47130762758557	1.48176185781839
0.2	0.05	1.4	1.1	1.08946587767725	1.1809392126435	1.08396163371474	1.08006161288333	1.08770679894771
0.2	0.05	1.4	1.2	1.18850823019336	1.4054152613278	1.18250360041608	1.17824903223636	1.18658923521568
0.2	0.05	1.4	1.3	1.28755058270948	1.64941096641943	1.28104556711742	1.27643645158939	1.28547167148366
0.2	0.05	1.4	1.4	1.38659293522559	1.91292632791839	1.37958753381876	1.37462387094242	1.38435410775163
0.2	0.05	1.4	1.5	1.4856352877417	2.19596134582468	1.4781295005201	1.47281129029545	1.48323654401961
0.2	0.05	1.6	1.1	1.09061471581466	1.18339095067876	1.08506783699025	1.08117160311121	1.08878335943653
0.2	0.05	1.6	1.2	1.18976150816145	1.40833303221273	1.18371036762573	1.17945993066678	1.18776366483985
0.2	0.05	1.6	1.3	1.28890830050824	1.65283529474967	1.28235289826121	1.27774825822234	1.28674397024318
0.2	0.05	1.6	1.4	1.38805509285503	1.91689773828956	1.38099542889669	1.3760365857779	1.3857242756465
0.2	0.05	1.6	1.5	1.48720188520181	2.2005203628324	1.47963795953216	1.47432491333347	1.48470458104982
0.2	0.05	1.8	1.1	1.0916527433834	1.18570547019732	1.08615626845073	1.08223338244062	1.08982111387419
0.2	0.05	1.8	1.2	1.1908939018728	1.41108750172243	1.1848977474008	1.18061823538977	1.18889576059003
0.2	0.05	1.8	1.3	1.2901350603622	1.65606797077147	1.28363922635087	1.27900308833892	1.28797040730586
0.2	0.05	1.8	1.4	1.3893762188516	1.92064687734442	1.38238070530093	1.37738794128806	1.3870450540217
0.2	0.05	1.8	1.5	1.488617377341	2.2048242214413	1.481122184251	1.47577279423721	1.48611970073754
0.2	0.05	2	1.1	1.09258433339741	1.18788112390081	1.08722145063811	1.08325629423998	1.09081475363026
0.2	0.05	2	1.2	1.19191018188809	1.41367670943567	1.18605976433248	1.18173413917089	1.18997973123301
0.2	0.05	2	1.3	1.29123603037876	1.6591066937127	1.28489807802686	1.2802119841018	1.28914470883576
0.2	0.05	2	1.4	1.39056187886944	1.92417107673189	1.38373639172123	1.37868982903271	1.38830968643851
0.2	0.05	2	1.5	1.48988772736011	2.20886985849324	1.4825747054156	1.47716767396361	1.48747466404126
0.2	0.05	2.2	1.1	1.09341575317823	1.18991857212799	1.08825812017914	1.0842687507057	1.09176933859766
0.2	0.05	2.2	1.2	1.19281718528534	1.41610144121017	1.18719067655906	1.18283863713349	1.19102109665199
0.2	0.05	2.2	1.3	1.29221861739245	1.66195238586471	1.28612323293898	1.28140852356129	1.29027285470632
0.2	0.05	2.2	1.4	1.39162004949956	1.92747140609162	1.3850557893189	1.37997840998908	1.38952461276065
0.2	0.05	2.2	1.5	1.49102148160667	2.21265850189089	1.48398834569882	1.47854829641687	1.48877637081499
0.2	0.05	2.4	1.1	1.09415445868689	1.19182012670562	1.08926131703191	1.08526672906415	1.09269124197786
0.2	0.05	2.4	1.2	1.19362304584024	1.41836444831082	1.18828507312572	1.18392734079726	1.1920268094304
0.2	0.05	2.4	1.3	1.2930916329936	1.66460827614255	1.28730882921953	1.28258795253036	1.29136237688293
0.2	0.05	2.4	1.4	1.39256022014695	1.93055161020083	1.38633258531334	1.38124856426347	1.39069794433546
0.2	0.05	2.4	1.5	1.49202880730031	2.21619445048565	1.48535634140715	1.47990917599657	1.490033511788
0.2	0.05	2.6	1.1	1.09480850722943	1.19358921312329	1.09022646905058	1.08624631575964	1.09356700898776
0.2	0.05	2.6	1.2	1.1943365533412	1.42046980735333	1.189337966237	1.1849959808287	1.19298219162301
0.2	0.05	2.6	1.3	1.29386459945297	1.66707914890773	1.28844946342342	1.28374564589776	1.29239737425826
0.2	0.05	2.6	1.4	1.39339264556473	1.93341723778648	1.38756096060984	1.38249531096682	1.39181255689351
0.2	0.05	2.6	1.5	1.4929206916765	2.21948407398958	1.48667245779625	1.48124497603587	1.49122773952876
0.2	0.05	2.8	1.1	1.0953861006161	1.19522996249181	1.09114946941498	1.08719551954538	1.09439798305444
0.2	0.05	2.8	1.2	1.19496665521757	1.422422434701	1.19034487572544	1.18603147586769	1.19388870878666
0.2	0.05	2.8	1.3	1.29454720981903	1.66937077405881	1.28954028203589	1.28486743219	1.29337943451888
0.2	0.05	2.8	1.4	1.39412776442049	1.93607498056524	1.38873568834634	1.38370338851231	1.3928701602511
0.2	0.05	2.8	1.5	1.49370831902196	2.2225350542203	1.4879310946568	1.48253934483462	1.49236088598332
0.2	0.05	3	1.1	1.09589525272622	1.19674692524086	1.09202674458509	1.08810959961678	1.09516151562644
0.2	0.05	3	1.2	1.19552209388315	1.42422774574119	1.19130190318373	1.1870286541274	1.19472165341067
0.2	0.05	3	1.3	1.29514893504008	1.67148950715459	1.29057706178237	1.28594770863801	1.29428179119489
0.2	0.05	3	1.4	1.394775776197	1.93853220948106	1.38985222038102	1.38486676314863	1.39384192897911
0.2	0.05	3	1.5	1.49440261735393	2.22535585272061	1.48912737897966	1.48378581765925	1.49340206676333
0.2	0.05	3.2	1.1	1.09634356515313	1.19814488748102	1.0928553106559	1.08899521924045	1.09585626833189
0.2	0.05	3.2	1.2	1.19601116198524	1.42589143634105	1.1922057934428	1.18799478462594	1.19547956545297
0.2	0.05	3.2	1.3	1.29567875881734	1.67344203292804	1.2915562762297	1.28699435001144	1.29510286257405
0.2	0.05	3.2	1.4	1.39534635564944	1.94079667724198	1.39090675901659	1.38599391539693	1.39472615969513
0.2	0.05	3.2	1.5	1.49501395248155	2.22795536928289	1.49025724180349	1.48499348078243	1.49434945681621
0.2	0.05	3.4	1.1	1.09673809041403	1.19942876656622	1.09363281630296	1.08982086893151	1.09651954063313
0.2	0.05	3.4	1.2	1.19644155317894	1.42741935855815	1.19305398142141	1.18889549337983	1.19620313523614
0.2	0.05	3.4	1.3	1.29614501594385	1.67523521941894	1.29247514653986	1.28797011782814	1.29588672983915
0.2	0.05	3.4	1.4	1.39584847870877	1.9428763491486	1.39189631165831	1.38704474227646	1.39557032444217
0.2	0.05	3.4	1.5	1.49555194147368	2.23034274774711	1.49131747677676	1.48611936672478	1.49525391904518
0.2	0.05	3.6	1.1	1.09708526207594	1.20060356249266	1.09435757091554	1.09059490814888	1.09711139176719
0.2	0.05	3.6	1.2	1.19682028590103	1.42881746280118	1.19384462281695	1.18973989979878	1.19684879101875
0.2	0.05	3.6	1.3	1.29655530972611	1.67687605009306	1.29333167471836	1.28888489144868	1.29658619027031
0.2	0.05	3.6	1.4	1.3962903335512	1.94477932436828	1.39281872661977	1.38802988309858	1.39632358952188
0.2	0.05	3.6	1.5	1.49602535737628	2.23252728562685	1.49230577852119	1.48717487474847	1.49606098877344
0.2	0.05	3.8	1.1	1.09739087331109	1.20167434446582	1.09502855699909	1.09133593281108	1.09762889224242
0.2	0.05	3.8	1.2	1.19715367997574	1.43009178184362	1.19457660763538	1.19054829033936	1.19741333699173
0.2	0.05	3.8	1.3	1.29691648664038	1.67837160508036	1.29412465827166	1.28976064786764	1.29719778174104
0.2	0.05	3.8	1.4	1.39667929330503	1.94651381417604	1.39367270890794	1.38897300539592	1.39698222649035
0.2	0.05	3.8	1.5	1.49644209996967	2.23451840913066	1.49322075954422	1.4881853629242	1.49676667123966
0.2	0.05	4	1.1	1.09766008855781	1.20264625584913	1.09564542647192	1.09204265117002	1.09807518929506
0.2	0.05	4	1.2	1.19744736933579	1.43124843671302	1.19524955615119	1.19131925582184	1.19790020650371
0.2	0.05	4	1.3	1.29723465011378	1.6797290680868	1.29485368583045	1.29059586047366	1.29772522371235
0.2	0.05	4	1.4	1.39702193089176	1.94808814997049	1.39445781550972	1.38987246512548	1.39755024092099
0.2	0.05	4	1.5	1.49680921166974	2.23632568236409	1.49406194518899	1.4891490697773	1.49737525812963
0.2	0.05	4.2	1.1	1.09789747629925	1.20352452485177	1.09620848105832	1.09271406401946	1.09845454312656
0.2	0.05	4.2	1.2	1.197706337781	1.43229364941037	1.19586379751817	1.19205170620305	1.19831404704716
0.2	0.05	4.2	1.3	1.29751519926275	1.68095574132189	1.29551911397802	1.29138934838664	1.29817355096776
0.2	0.05	4.2	1.4	1.3973240607445	1.94951080058634	1.39517443043787	1.39072699057022	1.39803305488835
0.2	0.05	4.2	1.5	1.49713292222625	2.2379588272037	1.49482974689771	1.49006463275381	1.49789255880895
0.2	0.05	4.4	1.1	1.09810705402212	1.20431447218771	1.09671863756505	1.09332933901574	1.09877211950015
0.2	0.05	4.4	1.2	1.19793496802413	1.43323375202505	1.19642033188915	1.19272291528989	1.19866049400017
0.2	0.05	4.4	1.3	1.29776288202615	1.68205905619606	1.29612202621324	1.29211649156405	1.29854886850018
0.2	0.05	4.4	1.4	1.39759079602816	1.95079038470076	1.39582372053734	1.39151006783821	1.39843724300019
0.2	0.05	4.4	1.5	1.49741871003017	2.23942773753914	1.49552541486143	1.49090364411237	1.49832561750021
0.2	0.05	4.6	1.1	1.09829233897933	1.20502151028406	1.09717737938873	1.09390506416014	1.09903375336635
0.2	0.05	4.6	1.2	1.19813709706836	1.4340751857926	1.19692077751498	1.19335097908378	1.19894591276329
0.2	0.05	4.6	1.3	1.29798185515739	1.68304657221493	1.29666417564123	1.29279689400743	1.29885807216023
0.2	0.05	4.6	1.4	1.39782661324642	1.95193566955104	1.39640757376748	1.39224280893108	1.39877023155717
0.2	0.05	4.6	1.5	1.49767137133545	2.24074247780094	1.49615097189373	1.49168872385473	1.49868239095411
0.2	0.05	4.8	1.1	1.09845640040878	1.20565113134573	1.09758669611016	1.09444659057859	1.09924569786032
0.2	0.05	4.8	1.2	1.19831607317321	1.43482448689079	1.19736730484745	1.19394173517664	1.19917712493853
0.2	0.05	4.8	1.3	1.29817574593765	1.68392596030933	1.29714791358474	1.2934368797747	1.29910855201674
0.2	0.05	4.8	1.4	1.39803541870208	1.95295555160135	1.39692852232202	1.39293202437275	1.39903997909495
0.2	0.05	4.8	1.5	1.49789509146652	2.24191326076686	1.49670913105931	1.4924271689708	1.49897140617316
0.2	0.05	5	1.1	1.09860191039573	1.20620888370236	1.09794901345827	1.09495413884128	1.09941437386448
0.2	0.05	5	1.2	1.19847481134079	1.43548825829041	1.19776256013629	1.19449542419049	1.19936113512488
0.2	0.05	5	1.3	1.29834771228586	1.68470496979916	1.29757610681432	1.2940367095397	1.29930789638529
0.2	0.05	5	1.4	1.39822061323092	1.95385901822861	1.39738965349234	1.3935779948889	1.3992546576457
0.2	0.05	5	1.5	1.49809351417599	2.24295040357876	1.49720320017037	1.49311928023811	1.4992014189061
0.2	0.05	5.2	1.1	1.09873119168332	1.20670033742252	1.09826711624868	1.09542813926781	1.09954613486814
0.2	0.05	5.2	1.2	1.19861584547272	1.43607312883341	1.1981095813622	1.19501251556489	1.19950487440161
0.2	0.05	5.2	1.3	1.29850049926211	1.68539138036699	1.29795204647571	1.29459689186196	1.29946361393508
0.2	0.05	5.2	1.4	1.3983851530515	1.95465509202326	1.39779451158923	1.39418126815904	1.39942235346854
0.2	0.05	5.2	1.5	1.4982698068409	2.24386426380221	1.49763697670275	1.49376564445611	1.49938109300201
0.2	0.05	5.4	1.1	1.09884626152174	1.20713104125015	1.09854406710039	1.095869215762	1.09964948859657
0.2	0.05	5.4	1.2	1.19874137620554	1.43658570198365	1.19841170956406	1.19549368992218	1.19961762392354
0.2	0.05	5.4	1.3	1.29863649088933	1.68599294191137	1.29827935202773	1.29511816408237	1.2995857592505
0.2	0.05	5.4	1.4	1.39853160557313	1.95535276103331	1.39814699449141	1.39474263824255	1.39955389457746
0.2	0.05	5.4	1.5	1.49842672025692	2.24466515934946	1.49801463695508	1.49436711240273	1.49952202990442
0.2	0.05	5.6	1.1	1.09894887117806	1.20750647356793	1.09878312379855	1.09627816808422	1.09972817368427
0.2	0.05	5.6	1.2	1.19885331401243	1.43703249746927	1.19867249868933	1.19593981972824	1.19970346220102
0.2	0.05	5.6	1.3	1.2987577568468	1.68651730605768	1.29856187358011	1.29560147137226	1.29967875071778
0.2	0.05	5.6	1.4	1.39866219968117	1.95596089933317	1.39845124847088	1.39526312301628	1.39965403923453
0.2	0.05	5.6	1.5	1.49856664251554	2.24536327729573	1.49834062336166	1.4949247746603	1.49962932775128
0.2	0.05	5.8	1.1	1.09904054107508	1.20783199039203	1.09898765809907	1.09664042020747	1.09978510693629
0.2	0.05	5.8	1.2	1.19895331753645	1.43741988939217	1.19889562701716	1.1963350038627	1.19976557120323
0.2	0.05	5.8	1.3	1.29886609399782	1.68697195352275	1.29880359593526	1.29602958751792	1.29974603547017
0.2	0.05	5.8	1.4	1.39877887045919	1.95648818278379	1.39871156485336	1.39572417117314	1.3997264997371
0.2	0.05	5.8	1.5	1.49869164692056	2.24596857717527	1.49861953377145	1.49541875482837	1.49970696400404
0.2	0.05	6	1.1	1.09912259173973	1.20811277341451	1.09916107856746	1.09697000138459	1.09982637567778
0.2	0.05	6	1.2	1.19904282735244	1.43775404439413	1.19908481298269	1.196694546965	1.19981059164849
0.2	0.05	6	1.3	1.29896306296514	1.68736412154589	1.29900854739791	1.29641909254542	1.29979480761919
0.2	0.05	6	1.4	1.39888329857784	1.95694300486979	1.39893228181313	1.39614363812584	1.3997790235899
0.2	0.05	6	1.5	1.49880353419055	2.24649069436583	1.49885601622836	1.49586818370626	1.49976323956061
0.2	0.1	0	1.1	1.05736226441742	1.11273462048027	1.05236838681146	1.04547585897676	1.05990510018915
0.2	0.1	0	1.2	1.15348610663719	1.32424615991041	1.14803824015795	1.14051911888374	1.15626010929726
0.2	0.1	0	1.3	1.24960994885695	1.55415000711707	1.24370809350445	1.23556237879072	1.25261511840536
0.2	0.1	0	1.4	1.34573379107672	1.80244616210028	1.33937794685094	1.3306056386977	1.34897012751347
0.2	0.1	0	1.5	1.44185763329649	2.06913462486001	1.43504780019744	1.42564889860468	1.44532513662157
0.2	0.1	0.2	1.1	1.06085166097491	1.11869389043361	1.05452433321879	1.04741888514417	1.0620949525233
0.2	0.1	0.2	1.2	1.15729272106354	1.33133818365653	1.15039018169323	1.14263878379364	1.15864903911633
0.2	0.1	0.2	1.3	1.25373378115216	1.56247328498579	1.24625603016766	1.23785868244311	1.25520312570935
0.2	0.1	0.2	1.4	1.35017484124079	1.81209919442139	1.3421218786421	1.33307858109258	1.35175721230238
0.2	0.1	0.2	1.5	1.44661590132942	2.08021591196333	1.43798772711654	1.42829847974205	1.44831129889541
0.2	0.1	0.4	1.1	1.06426952320396	1.12463341517947	1.05671861371524	1.04942253491249	1.06428203904674
0.2	0.1	0.4	1.2	1.16102129804068	1.33840670897391	1.15278394223481	1.1448245835409	1.16103495168735
0.2	0.1	0.4	1.3	1.2577730728774	1.57076898483744	1.24884927075438	1.24022663216931	1.25778786432797
0.2	0.1	0.4	1.4	1.35452484771413	1.82172024277005	1.34491459927395	1.33562868079771	1.35454077696858
0.2	0.1	0.4	1.5	1.45127662255085	2.09126048277174	1.44097992779351	1.43103072942612	1.45129368960919
0.2	0.1	0.6	1.1	1.06756922661436	1.13049398928462	1.05894209115583	1.0514811826835	1.06656564387735
0.2	0.1	0.6	1.2	1.1646209744884	1.34538127650401	1.15520955398817	1.14707038110928	1.16352615695711
0.2	0.1	0.6	1.3	1.26167272236243	1.57895441478596	1.25147701682052	1.24265957953505	1.26048667003687
0.2	0.1	0.6	1.4	1.35872447023646	1.83121340413046	1.34774447965287	1.33824877796082	1.35744718311663
0.2	0.1	0.6	1.5	1.45577621811049	2.10215824453752	1.44401194248522	1.43383797638659	1.45440769619639
0.2	0.1	0.8	1.1	1.07071126375957	1.13622265040518	1.06118492338969	1.05358832098426	1.06882960585916
0.2	0.1	0.8	1.2	1.16804865137408	1.35219885668054	1.15765628006148	1.14936907743737	1.16599593366454
0.2	0.1	0.8	1.3	1.26538603898859	1.58695560263203	1.25412763673327	1.24514983389048	1.26316226146992
0.2	0.1	0.8	1.4	1.36272342660309	1.84049288825963	1.35059899340506	1.3409305903436	1.36032858927529
0.2	0.1	0.8	1.5	1.4600608142176	2.11281071356335	1.44707035007685	1.43671134679671	1.45749491708067
0.2	0.1	1	1.1	1.07366494035158	1.14177468689334	1.06343668679305	1.05573659465553	1.07106189425482
0.2	0.1	1	1.2	1.17127084401991	1.35880623894745	1.16011274922878	1.15171264871512	1.16843115736889
0.2	0.1	1	1.3	1.26887674768823	1.59471009987583	1.25678881166452	1.24768870277472	1.26580042048297
0.2	0.1	1	1.4	1.36648265135656	1.84948626967848	1.35346487410025	1.34366475683431	1.36316968359704
0.2	0.1	1	1.5	1.46408855502488	2.12313474835539	1.45014093653598	1.43964081089391	1.46053894671112
0.2	0.1	1.2	1.1	1.07640907142881	1.1471146346446	1.06568651741474	1.05791785379217	1.07325072480031
0.2	0.1	1.2	1.2	1.1742644415587	1.36516121808944	1.16256710990699	1.15409220413691	1.17081897250943
0.2	0.1	1.2	1.3	1.27211981168859	1.60216837400775	1.25944770239924	1.25026655448166	1.26838722021854
0.2	0.1	1.2	1.4	1.36997518181848	1.85813610239952	1.35632829489149	1.3464409048264	1.36595546792766
0.2	0.1	1.2	1.5	1.46783055194837	2.13306440326475	1.45320888738374	1.44261525517114	1.46352371563678
0.2	0.1	1.4	1.1	1.0789317553545	1.15221632551161	1.06792326742949	1.06012322576666	1.07541359789542
0.2	0.1	1.4	1.2	1.17701646038672	1.37123265184852	1.16500720083217	1.15649806447272	1.17317847043137
0.2	0.1	1.4	1.3	1.27510116541895	1.60929387612778	1.26209113423485	1.25287290317878	1.27094334296732
0.2	0.1	1.4	1.4	1.37318587045118	1.86639999834938	1.35917506763753	1.34924774188484	1.36870821550326
0.2	0.1	1.4	1.5	1.47127057548341	2.14255101851332	1.45625900104021	1.4456225805909	1.46647308803921
0.2	0.1	1.6	1.1	1.08122943162933	1.15706218654421	1.07013567398051	1.06234320622242	1.07756671887307
0.2	0.1	1.6	1.2	1.1795230163229	1.3769996269617	1.16742073525146	1.15891986133355	1.17552732967971
0.2	0.1	1.6	1.3	1.27781660101648	1.61606206219811	1.26470579652242	1.25549651644468	1.27348794048635
0.2	0.1	1.6	1.4	1.37611018571005	1.87424949225343	1.36199085779337	1.35207317155581	1.37144855129299
0.2	0.1	1.6	1.5	1.47440377040363	2.15156191712766	1.45927591906433	1.44864982666694	1.46940916209963
0.2	0.1	1.8	1.1	1.08330548676681	1.16164205475419	1.07231253690147	1.06446676488124	1.07964222774839
0.2	0.1	1.8	1.2	1.18178780374561	1.38245004863309	1.1697954948016	1.16123647077954	1.17779152118006
0.2	0.1	1.8	1.3	1.28027012072441	1.62245873763189	1.26727845270173	1.25800617667783	1.27594081461173
0.2	0.1	1.8	1.4	1.37875243770321	1.88166812175059	1.36476141060187	1.35477588257613	1.3740901080434
0.2	0.1	1.8	1.5	1.47723475468201	2.1600782009892	1.462244368502	1.45154558847442	1.47223940147507
0.2	0.1	2	1.1	1.08516866679483	1.16595177072508	1.07444290127622	1.06651258847997	1.08162950726051
0.2	0.1	2	1.2	1.18382036377618	1.38757896681332	1.17211952866496	1.16346827834178	1.17995946246601
0.2	0.1	2	1.3	1.28247206075753	1.62847809299619	1.26979615605371	1.2604239682036	1.27828941767151
0.2	0.1	2	1.4	1.38112375773887	1.88864914927368	1.36747278344246	1.35737965806541	1.37661937287701
0.2	0.1	2	1.5	1.47977545472022	2.16809213564581	1.4651494108312	1.45433534792723	1.47494932808251
0.2	0.1	2.2	1.1	1.08683150635645	1.16999176712577	1.07651624035827	1.06853750141141	1.08353867719531
0.2	0.1	2.2	1.2	1.18563437057068	1.39238689641414	1.17438135311812	1.16567727426699	1.18204219330398
0.2	0.1	2.2	1.3	1.2844372347849	1.63412073259714	1.27224646587796	1.26281704712257	1.28054570941264
0.2	0.1	2.2	1.4	1.38324009899912	1.8951932756748	1.3701115786378	1.35995681997815	1.37904922552131
0.2	0.1	2.2	1.5	1.48204296321334	2.17560452564709	1.46797669139764	1.45709659283374	1.47755274162997
0.2	0.1	2.4	1.1	1.08830891737378	1.17376580024111	1.07852263406381	1.07053345812831	1.08538248395573
0.2	0.1	2.4	1.2	1.18724609168049	1.39687830772496	1.17657014625143	1.16785468159452	1.18405361886079
0.2	0.1	2.4	1.3	1.2861832659872	1.63939190281609	1.27461765843905	1.26517590506073	1.28272475376586
0.2	0.1	2.4	1.4	1.3851204402939	1.90130658551452	1.37266517062667	1.36249712852694	1.38139588867092
0.2	0.1	2.4	1.5	1.48405761460061	2.18262235582024	1.47071268281429	1.45981835199315	1.48006702357599
0.2	0.1	2.6	1.1	1.08961701445887	1.17727990467711	1.08045293810117	1.07249263151928	1.08713401797551
0.2	0.1	2.6	1.2	1.1886731066824	1.40106038242565	1.178675932474	1.1699919616574	1.18596438324601
0.2	0.1	2.6	1.3	1.28772919890593	1.64430003215232	1.27689892684684	1.26749129179552	1.28479474851651
0.2	0.1	2.6	1.4	1.38678529112947	1.90699885385713	1.37512192121967	1.36499062193363	1.38362511378701
0.2	0.1	2.6	1.5	1.485841383353	2.18915684754008	1.4733449155925	1.46248995207175	1.48245547905751
0.2	0.1	2.8	1.1	1.09077220123221	1.18054159589884	1.08229893882997	1.07439103909077	1.08879596610887
0.2	0.1	2.8	1.2	1.18993331043513	1.40494206454077	1.18068975145087	1.17206295173539	1.18777741757332
0.2	0.1	2.8	1.3	1.28909441963806	1.64885561741243	1.27908056407178	1.26973486438	1.28675886903776
0.2	0.1	2.8	1.4	1.38825552884099	1.91228225451383	1.37747137669269	1.36740677702462	1.3857403205022
0.2	0.1	2.8	1.5	1.48741663804392	2.19522197584496	1.47586218931359	1.46507868966923	1.48472177196665
0.2	0.1	3	1.1	1.09179050545244	1.18355930687858	1.08405348917017	1.07621919923356	1.09032303125289
0.2	0.1	3	1.2	1.19104418776629	1.40853339000426	1.18260380636746	1.17405730825479	1.18944330682133
0.2	0.1	3	1.3	1.29029787008015	1.65307043688	1.28115412356475	1.27189541727603	1.28856358238977
0.2	0.1	3	1.4	1.38955155239401	1.9171704475058	1.37970444076204	1.36973352629726	1.38768385795822
0.2	0.1	3	1.5	1.48880523470787	2.20083342188165	1.47825475795932	1.46757163531849	1.48680413352666
0.2	0.1	3.2	1.1	1.09268713030627	1.18634202314422	1.08571062131179	1.07799043848089	1.09171253666378
0.2	0.1	3.2	1.2	1.19202232397047	1.41184505233692	1.18441158688559	1.17598956925189	1.19095913090594
0.2	0.1	3.2	1.3	1.29135751763468	1.65695704058986	1.28311255245939	1.27398870002288	1.2902057251481
0.2	0.1	3.2	1.4	1.39069271129889	1.92167798790303	1.38181351803319	1.37198783079387	1.38945231939026
0.2	0.1	3.2	1.5	1.49002790496309	2.20600789427644	1.48051448360699	1.46998696156486	1.48869891363242
0.2	0.1	3.4	1.1	1.09347618082806	1.18889907148752	1.08726563260592	1.07964173786301	1.09303908126626
0.2	0.1	3.4	1.2	1.19288310635788	1.41488815119176	1.18610796284282	1.17779098675965	1.19240627047229
0.2	0.1	3.4	1.3	1.29229003188771	1.66052845521811	1.28495029307972	1.27594023565629	1.29177345967831
0.2	0.1	3.4	1.4	1.39169695741753	1.92581998356657	1.38379262331662	1.37408948455293	1.39114064888433
0.2	0.1	3.4	1.5	1.49110388294736	2.21076273623713	1.48263495355352	1.47223873344956	1.49050783809036
0.2	0.1	3.6	1.1	1.09417052415188	1.1912400173894	1.08871514183107	1.08118981629776	1.09422278353438
0.2	0.1	3.6	1.2	1.19364057180206	1.4176740702816	1.1876892456339	1.17947979959756	1.1936975820375
0.2	0.1	3.6	1.3	1.29311061945223	1.6637980408166	1.28666334943672	1.27776978289735	1.29317238054063
0.2	0.1	3.6	1.4	1.3925806671024	1.9296119289944	1.38563745323955	1.37605976619715	1.39264717904375
0.2	0.1	3.6	1.5	1.49205071475257	2.21511573481499	1.48461155704237	1.47434974949695	1.49212197754688
0.2	0.1	3.8	1.1	1.09478174662219	1.19337463118088	1.09005711399819	1.08267186562216	1.09525778448483
0.2	0.1	3.8	1.2	1.19430735995148	1.42021443710782	1.18915321527075	1.18109658067872	1.19482667398345
0.2	0.1	3.8	1.3	1.29383297328077	1.66677944355015	1.28824931654331	1.27952129573528	1.29439556348208
0.2	0.1	3.8	1.4	1.39335858661006	1.93306965050787	1.38734541781588	1.37794601079184	1.3939644529807
0.2	0.1	3.8	1.5	1.49288419993935	2.21908505798097	1.48644151908844	1.47637072584839	1.49353334247932
0.2	0.1	4	1.1	1.09532017711562	1.19531289033111	1.09129085294385	1.08408530234004	1.09615037859013
0.2	0.1	4	1.2	1.19489473867159	1.42252112568331	1.19049911230238	1.18263851164368	1.19580041300741
0.2	0.1	4	1.3	1.29446930022755	1.66948659889221	1.28970737166091	1.28119172094732	1.2954504474247
0.2	0.1	4	1.4	1.39404386178352	1.93620930995783	1.38891563101944	1.37974493025096	1.39510048184198
0.2	0.1	4	1.5	1.49361842333949	2.22268925888017	1.48812389037797	1.47829813955461	1.49475051625926
0.2	0.1	4.2	1.1	1.0957949525985	1.19706499322041	1.09241696211665	1.08542812803892	1.09690908625313
0.2	0.1	4.2	1.2	1.195412675562	1.42460627292346	1.19172759503634	1.1841034124061	1.19662809409432
0.2	0.1	4.2	1.3	1.2950303985255	1.67193375086156	1.29103822795604	1.28277869677327	1.29634710193552
0.2	0.1	4.2	1.4	1.394648121489	1.93904742703471	1.39034886087574	1.38145398114045	1.39606610977671
0.2	0.1	4.2	1.5	1.4942658444525	2.22594730144291	1.48965949379543	1.48012926550762	1.4957851176179
0.2	0.1	4.4	1.1	1.09621410804425	1.19864136725907	1.0934372751301	1.08665867803147	1.0975442390003
0.2	0.1	4.4	1.2	1.19586993604827	1.42648228830832	1.19284066377829	1.18544583057979	1.19732098800033
0.2	0.1	4.4	1.3	1.29552576405229	1.67413546336185	1.29224405242648	1.2842329831281	1.29709773700036
0.2	0.1	4.4	1.4	1.39518159205631	1.94160089241966	1.39164744107467	1.38302013567642	1.39687448600039
0.2	0.1	4.4	1.5	1.49483742006034	2.22887857548175	1.49105082972286	1.48180728822474	1.49665123500041
0.2	0.1	4.6	1.1	1.09658467795865	1.20005266072651	1.09435475877747	1.08781012832027	1.09806750673269
0.2	0.1	4.6	1.2	1.19627419413671	1.42816184417039	1.19384155502996	1.18670195816757	1.19789182552657
0.2	0.1	4.6	1.3	1.29596371031477	1.6761066087833	1.29332835128246	1.28559378801486	1.29771614432046
0.2	0.1	4.6	1.4	1.39565322649283	1.94388695456525	1.39281514753496	1.38448561786216	1.39754046311434
0.2	0.1	4.6	1.5	1.49534274267089	2.23150288151623	1.49230194378745	1.48337744770946	1.49736478190822
0.2	0.1	4.8	1.1	1.09691280081756	1.20130971304126	1.09517339222032	1.08889318115718	1.09849139572064
0.2	0.1	4.8	1.2	1.19663214634643	1.42965784031357	1.1947346096949	1.18788347035329	1.19835424987706
0.2	0.1	4.8	1.3	1.2963514918753	1.67786232647912	1.29429582716947	1.28687375954939	1.29821710403348
0.2	0.1	4.8	1.4	1.39607083740417	1.94592317153791	1.39385704464405	1.3858640487455	1.39807995818991
0.2	0.1	4.8	1.5	1.49579018293303	2.23384037548995	1.49341826211862	1.48485433794161	1.49794281234633
0.2	0.1	5	1.1	1.09720382079145	1.20242350233064	1.09589802691654	1.08990827768256	1.09882874772895
0.2	0.1	5	1.2	1.19694962268158	1.43098334161663	1.19552512027259	1.18899084838098	1.19872227024977
0.2	0.1	5	1.3	1.29669542457171	1.67941794953618	1.29515221362864	1.28807341907939	1.29861579277058
0.2	0.1	5	1.4	1.39644122646185	1.9477273260893	1.39477930698469	1.38715598977781	1.39850931529139
0.2	0.1	5	1.5	1.49618702835198	2.23591147127598	1.49440640034073	1.48623856047622	1.49840283781221
0.2	0.1	5.2	1.1	1.09746238336665	1.20340507223967	1.09653423249736	1.09085627853563	1.09909226973628
0.2	0.1	5.2	1.2	1.19723169094543	1.43215149092986	1.1962191627244	1.19002503112977	1.19900974880322
0.2	0.1	5.2	1.3	1.29700099852422	1.68078890254962	1.29590409295143	1.28919378372392	1.29892722787015
0.2	0.1	5.2	1.4	1.396770306103	1.94931730709897	1.39558902317846	1.38836253631807	1.39884470693709
0.2	0.1	5.2	1.5	1.49653961368179	2.2377367045779	1.49527395340549	1.48753128891222	1.49876218600402
0.2	0.1	5.4	1.1	1.09769252304348	1.20426544203192	1.09708813420078	1.091738431524	1.09929897719315
0.2	0.1	5.4	1.2	1.19748275241107	1.43317540208758	1.19682341912812	1.19098737984437	1.19923524784707
0.2	0.1	5.4	1.3	1.29727298177866	1.68199057606111	1.29655870405547	1.29023632816473	1.29917151850099
0.2	0.1	5.4	1.4	1.39706321114625	1.95071096395253	1.39629398898281	1.38948527648509	1.39910778915492
0.2	0.1	5.4	1.5	1.49685344051384	2.23933656576184	1.49602927391016	1.48873422480546	1.49904405980884
0.2	0.1	5.6	1.1	1.09789774235613	1.20501550532315	1.0975662475971	1.09255633616844	1.09945634736855
0.2	0.1	5.6	1.2	1.19770662802487	1.43406803939284	1.19734499737866	1.19187963945648	1.19940692440205
0.2	0.1	5.6	1.3	1.2975155136936	1.68303818512076	1.29712374716021	1.29120294274452	1.29935750143555
0.2	0.1	5.6	1.4	1.39732439936234	1.95192594250691	1.39690249694177	1.39052624603256	1.39930807846906
0.2	0.1	5.6	1.5	1.49713328503108	2.2407313115513	1.49668124672332	1.4898495493206	1.49925865550256
0.2	0.1	5.8	1.1	1.09808108215016	1.20566592338501	1.09797531619813	1.09328084041494	1.09957021387259
0.2	0.1	5.8	1.2	1.1979066350729	1.43484209064001	1.19779125403433	1.19267000772539	1.19953114240646
0.2	0.1	5.8	1.3	1.29773218799564	1.68394662026501	1.29760719187052	1.29205917503584	1.29949207094033
0.2	0.1	5.8	1.4	1.39755774091838	1.95297951226001	1.39742312970671	1.39144834234629	1.3994529994742
0.2	0.1	5.8	1.5	1.49738329384112	2.24194076662501	1.49723906754291	1.49083750965674	1.49941392800808
0.2	0.1	6	1.1	1.09824518347947	1.20622701898221	1.09832215713493	1.09394000276917	1.09965275135556
0.2	0.1	6	1.2	1.19808565470487	1.43550984077222	1.19816962596537	1.19338909393001	1.19962118329697
0.2	0.1	6	1.3	1.29792612593028	1.68473029923962	1.29801709479582	1.29283818509084	1.29958961523839
0.2	0.1	6	1.4	1.39776659715569	1.95388839438441	1.39786456362627	1.39228727625168	1.3995580471798
0.2	0.1	6	1.5	1.49760706838109	2.24298412620659	1.49771203245672	1.49173636741251	1.49952647912122
0.2	0.15	0	1.1	1.03604339662613	1.06562510881679	1.02855258021718	1.01821378846515	1.03985765028373
0.2	0.15	0	1.2	1.13022915995578	1.26818194768279	1.12205736023693	1.11077867832561	1.13439016394589
0.2	0.15	0	1.3	1.22441492328543	1.48835242471105	1.21556214025667	1.20334356818608	1.22892267760804
0.2	0.15	0	1.4	1.31860068661508	1.72613653990157	1.30906692027642	1.29590845804655	1.3234551912702
0.2	0.15	0	1.5	1.41278644994473	1.98153429325435	1.40257170029616	1.38847334790702	1.41798770493236
0.2	0.15	0.2	1.1	1.04127749146236	1.07437605826583	1.03178649982819	1.02112832771625	1.04314242878495
0.2	0.15	0.2	1.2	1.1359390815953	1.27859630074611	1.12558527253984	1.11395817569046	1.13797355867449
0.2	0.15	0.2	1.3	1.23060067172824	1.5005748251812	1.2193840452515	1.20678802366466	1.23280468856403
0.2	0.15	0.2	1.4	1.32526226186119	1.74031163157109	1.31318281796315	1.29961787163887	1.32763581845357
0.2	0.15	0.2	1.5	1.41992385199413	1.99780671991579	1.4069815906748	1.39244771961307	1.42246694834311
0.2	0.15	0.4	1.1	1.04640428480593	1.08310997119546	1.03507792057287	1.02413380236873	1.04642305857011
0.2	0.15	0.4	1.2	1.14153194706102	1.28899037894336	1.12917591335222	1.11723687531135	1.14155242753103
0.2	0.15	0.4	1.3	1.2366596093161	1.51277343084325	1.22327390613157	1.21033994825396	1.23668179649195
0.2	0.15	0.4	1.4	1.33178727157119	1.75445912689513	1.31737189891092	1.30344302119657	1.33181116545287
0.2	0.15	0.4	1.5	1.42691493382627	2.014047467099	1.41146989169027	1.39654609413918	1.42694053441379
0.2	0.15	0.6	1.1	1.05135383992154	1.09173963872999	1.03841313673374	1.02722177402525	1.04984846581603
0.2	0.15	0.6	1.2	1.14693146173259	1.29926039650511	1.13281433098226	1.12060557166391	1.14528923543567
0.2	0.15	0.6	1.3	1.24250908354364	1.52482643756503	1.22721552523078	1.21398936930257	1.2407300050553
0.2	0.15	0.6	1.4	1.33808670535469	1.76843776190974	1.3216167194793	1.30737316694123	1.33617077467494
0.2	0.15	0.6	1.5	1.43366432716574	2.03009436953924	1.41601791372783	1.40075696457989	1.43161154429458
0.2	0.15	0.8	1.1	1.05606689563936	1.10018660901351	1.04177738508453	1.03038248147639	1.05324440878874
0.2	0.15	0.8	1.2	1.15207297706112	1.30931298923922	1.13648442009222	1.12405361615606	1.14899390049681
0.2	0.15	0.8	1.3	1.24807905848288	1.53662427209325	1.2311914550999	1.21772475083573	1.24474339220487
0.2	0.15	0.8	1.4	1.34408513990464	1.78212045757561	1.32589849010759	1.3113958855154	1.34049288391294
0.2	0.15	0.8	1.5	1.4400912213264	2.04580154568628	1.42060552511527	1.40506702019507	1.43624237562101
0.2	0.15	1	1.1	1.06049741052737	1.1083842031157	1.04515503018958	1.0336048919833	1.05659284138223
0.2	0.15	1	1.2	1.15690626602986	1.31906880370794	1.14016912384318	1.12756897307269	1.15264673605334
0.2	0.15	1	1.3	1.25331512153235	1.54807380435168	1.23518321749677	1.22153305416208	1.24870063072445
0.2	0.15	1	1.4	1.34972397703484	1.79539920504692	1.33019731115037	1.31549713525147	1.34475452539556
0.2	0.15	1	1.5	1.44613283253732	2.06104500579366	1.42521140480397	1.40946121634086	1.44080842006667
0.2	0.15	1.2	1.1	1.06461360714321	1.11627906715443	1.04852977612211	1.03687678068826	1.05987608720046
0.2	0.15	1.2	1.2	1.16139666233805	1.32846434438213	1.14385066486049	1.13113830620537	1.15622845876414
0.2	0.15	1.2	1.3	1.25817971753289	1.5591005152818	1.23917155359886	1.22539983172248	1.25258083032782
0.2	0.15	1.2	1.4	1.35496277272772	1.80818757985345	1.33449244233723	1.3196613572396	1.3489332018915
0.2	0.15	1.2	1.5	1.45174582792256	2.07572553809707	1.42981333107561	1.41392288275671	1.44528557345517
0.2	0.15	1.4	1.1	1.06839763303175	1.12383133860433	1.05188490114423	1.04018483864999	1.06312039684313
0.2	0.15	1.4	1.2	1.16552469058009	1.33745217156217	1.14751080124825	1.13474709670908	1.15976770564705
0.2	0.15	1.4	1.3	1.26265174812843	1.56964872912505	1.24313670135227	1.22930935476817	1.25641501445097
0.2	0.15	1.4	1.4	1.35977880567677	1.82042101129296	1.33876260145629	1.32387161282726	1.3530623232549
0.2	0.15	1.4	1.5	1.45690586322511	2.0897690180659	1.43438850156031	1.41843387088635	1.44970963205882
0.2	0.15	1.6	1.1	1.07184414744399	1.13101370759636	1.05520351097076	1.04351480933363	1.0663500783096
0.2	0.15	1.6	1.2	1.16928452448435	1.3459997842469	1.15113110287719	1.13837979200033	1.16329099451956
0.2	0.15	1.6	1.3	1.26672490152472	1.57968030234533	1.24705869478362	1.23324477466702	1.26023191072952
0.2	0.15	1.6	1.4	1.36416527856508	1.83205526189162	1.34298628669006	1.32810975733372	1.35717282693949
0.2	0.15	1.6	1.5	1.46160565560544	2.10312466288579	1.43891387859649	1.42297474000041	1.45411374314945
0.2	0.15	1.8	1.1	1.07495823015021	1.13780975367061	1.0584688053522	1.04670014732186	1.06946334162258
0.2	0.15	1.8	1.2	1.17268170561841	1.35408764073196	1.1546932422024	1.14185470616931	1.16668728177009
0.2	0.15	1.8	1.3	1.27040518108661	1.58917230058126	1.2509176790526	1.23700926501675	1.26391122191759
0.2	0.15	1.8	1.4	1.36812865655481	1.84306373321851	1.3471421159028	1.33216382386419	1.3611351620651
0.2	0.15	1.8	1.5	1.46585213202302	2.11576193864369	1.443366552753	1.42731838271163	1.45835910221261
0.2	0.15	2	1.1	1.07775300019224	1.14421194047282	1.06166435191432	1.04976888271995	1.07244426089077
0.2	0.15	2	1.2	1.17573054566427	1.36170677213294	1.15817929299744	1.14520241751267	1.16993919369902
0.2	0.15	2	1.3	1.27370809113629	1.59811419785046	1.25469423408056	1.2406359523054	1.26743412650727
0.2	0.15	2	1.4	1.37168563660831	1.85343421762539	1.35120917516369	1.33606948709812	1.36492905931552
0.2	0.15	2	1.5	1.46966318208033	2.12766683145772	1.44772411624681	1.43150302189084	1.46242399212377
0.2	0.15	2.2	1.1	1.08024725953468	1.15021958499333	1.06477436053741	1.05280625211711	1.07530801579297
0.2	0.15	2.2	1.2	1.17845155585601	1.36885636561189	1.16157202967717	1.14851591140048	1.17306328995597
0.2	0.15	2.2	1.3	1.27665585217735	1.60650504019729	1.25836969881694	1.24422557068386	1.27081856411896
0.2	0.15	2.2	1.4	1.37486014849868	1.86316560874952	1.3551673679567	1.33993522996723	1.36857383828196
0.2	0.15	2.2	1.5	1.47306444482002	2.13883807126858	1.45196503709647	1.4356448892506	1.46632911244496
0.2	0.15	2.4	1.1	1.08246337606067	1.15583702060648	1.06778395109572	1.05580018719246	1.07807372593359
0.2	0.15	2.4	1.2	1.18086913752073	1.37554157824242	1.16485521937715	1.15178202239178	1.17608042829119
0.2	0.15	2.4	1.3	1.27927489898079	1.61435088002062	1.26192648765858	1.24776385759109	1.27408713064879
0.2	0.15	2.4	1.4	1.37768066044086	1.87226492594107	1.35899775594001	1.34374569279041	1.37209383300639
0.2	0.15	2.4	1.5	1.47608642190092	2.14928371600378	1.45606902422144	1.43972752798972	1.47010053536399
0.2	0.15	2.6	1.1	1.0844255216883	1.16107207466146	1.07067940715175	1.05873894727892	1.08070102696327
0.2	0.15	2.6	1.2	1.1830096600236	1.38177172521695	1.168013898711	1.1549879424861	1.17894657486902
0.2	0.15	2.6	1.3	1.2815937983589	1.62166264973378	1.26534839027026	1.25123693769327	1.27719212277477
0.2	0.15	2.6	1.4	1.3801779366942	1.88074484821196	1.36268288182951	1.34748593290045	1.37543767068052
0.2	0.15	2.6	1.5	1.4787620750295	2.15901832065148	1.46001737338876	1.44373492810762	1.47368321858627
0.2	0.15	2.8	1.1	1.08615830184831	1.16593490022111	1.07344840824495	1.06158655863616	1.08319394916331
0.2	0.15	2.8	1.2	1.1848999656527	1.38755888951933	1.17103462717631	1.15809442760308	1.18166612635998
0.2	0.15	2.8	1.3	1.28364162945709	1.62845453006088	1.26862084610767	1.25460229657	1.28013830355664
0.2	0.15	2.8	1.4	1.38238329326148	1.88862182184576	1.36620706503903	1.35111016553693	1.3786104807533
0.2	0.15	2.8	1.5	1.48112495706587	2.16806076487396	1.46379328397039	1.44761803450385	1.47708265794997
0.2	0.15	3	1.1	1.08768575817865	1.17043714491315	1.07608023375526	1.06432879885034	1.08548454687933
0.2	0.15	3	1.2	1.18656628164944	1.3929169327892	1.17390570955119	1.16108596238219	1.18416496023199
0.2	0.15	3	1.3	1.28544680512023	1.63474278917622	1.27173118534712	1.25784312591404	1.28284537358466
0.2	0.15	3	1.4	1.38432732859101	1.89591471407419	1.36955666114305	1.35460028944589	1.38152578693733
0.2	0.15	3	1.5	1.4832078520618	2.17643270748313	1.46738213693899	1.45135745297774	1.48020620028999
0.2	0.15	3.2	1.1	1.0890306954594	1.17459140698959	1.07856593196769	1.06698565772134	1.08756880499566
0.2	0.15	3.2	1.2	1.18803348595571	1.39786084798761	1.17661738032839	1.16398435387783	1.1864386963589
0.2	0.15	3.2	1.3	1.28703627645202	1.64054502298546	1.27466882868909	1.26098305003431	1.28530858772215
0.2	0.15	3.2	1.4	1.38603906694833	1.90264393198314	1.37272027704978	1.3579817461908	1.38417847908539
0.2	0.15	3.2	1.5	1.48504185744464	2.18415757498064	1.47077172541048	1.45498044234729	1.48304837044863
0.2	0.15	3.4	1.1	1.09021427124209	1.1784109147639	1.08089844890888	1.06946260679452	1.08955862189939
0.2	0.15	3.4	1.2	1.18932465953683	1.40240637790083	1.17916194426423	1.16668648013948	1.18860940570843
0.2	0.15	3.4	1.3	1.28843504783156	1.64587970739751	1.27742543961958	1.26391035348443	1.28766018951746
0.2	0.15	3.4	1.4	1.3875454361263	1.90883090325391	1.37568893497493	1.36113422682939	1.3867109733265
0.2	0.15	3.4	1.5	1.48665582442103	2.19125996547005	1.47395243033028	1.45835810017435	1.48576175713554
0.2	0.15	3.6	1.1	1.09125578622783	1.1819093646902	1.08307271274661	1.07178472444664	1.09133417530157
0.2	0.15	3.6	1.2	1.19046085770308	1.40656982244124	1.18153386845084	1.16921969939634	1.19054637305626
0.2	0.15	3.6	1.3	1.28966592917834	1.65076597217062	1.27999502415508	1.26665467434603	1.28975857081094
0.2	0.15	3.6	1.4	1.3888710006536	1.91449781387835	1.37845617985932	1.36408964929573	1.38897076856563
0.2	0.15	3.6	1.5	1.48807607212885	2.19776534756443	1.47691733556356	1.46152462424542	1.48818296632032
0.2	0.15	3.8	1.1	1.09217261993328	1.18510086014517	1.08508567099728	1.07400779843323	1.09288667672725
0.2	0.15	3.8	1.2	1.19146103992722	1.41036796579259	1.18372982290613	1.17164487101807	1.19224001097518
0.2	0.15	3.8	1.3	1.29074945992115	1.65522351540936	1.28237397481497	1.26928194360291	1.29159334522311
0.2	0.15	3.8	1.4	1.39003787991509	1.91966750899548	1.38101812672381	1.36691901618775	1.39094667947105
0.2	0.15	3.8	1.5	1.48932629990902	2.20369994655093	1.47966227863266	1.46455608877259	1.49030001371898
0.2	0.15	4	1.1	1.09298026567344	1.18799990344594	1.08693627941577	1.07612795351007	1.09422556788519
0.2	0.15	4	1.2	1.19234210800738	1.41381806691087	1.18574866845356	1.17395776746553	1.19370061951112
0.2	0.15	4	1.3	1.29170395034133	1.65927259241623	1.28456105749136	1.27178758142099	1.29317567113704
0.2	0.15	4	1.4	1.39106579267528	1.92436347996202	1.38337344652916	1.36961739537645	1.39265072276297
0.2	0.15	4	1.5	1.49042763500923	2.20909072954824	1.48218583556696	1.46744720933191	1.4921257743889
0.2	0.15	4.2	1.1	1.09369242889775	1.19062140510592	1.08862544317497	1.07814219205838	1.09536362937969
0.2	0.15	4.2	1.2	1.193119013343	1.41693787053928	1.18759139255452	1.17615511860914	1.19494214114148
0.2	0.15	4.2	1.3	1.29254559778825	1.66293402861902	1.28655734193406	1.27416804515991	1.29452065290327
0.2	0.15	4.2	1.4	1.3919721822335	1.92860987934513	1.3855232913136	1.37218097171067	1.39409916466506
0.2	0.15	4.2	1.5	1.49139876667875	2.21396542271763	1.48448924069315	1.47019389826143	1.49367767642685
0.2	0.15	4.4	1.1	1.09432116206637	1.19298068521408	1.09015591269515	1.07998801704721	1.09631635850045
0.2	0.15	4.4	1.2	1.1938049040724	1.41974560884981	1.18926099566744	1.17816874586968	1.1959814820005
0.2	0.15	4.4	1.3	1.29328864607844	1.66622922149735	1.28836607863972	1.27634947469216	1.29564660550054
0.2	0.15	4.4	1.4	1.39277238808447	1.93243152315669	1.38747116161201	1.37453020351463	1.39531172900058
0.2	0.15	4.4	1.5	1.4922561300905	2.21835251382783	1.48657624458429	1.4727109323371	1.49497685250062
0.2	0.15	4.6	1.1	1.09487701693798	1.19509345132734	1.0915321381662	1.08171519248041	1.09710126009904
0.2	0.15	4.6	1.2	1.19441129120507	1.42225997513337	1.19076233254494	1.18005293725135	1.19683773828986
0.2	0.15	4.6	1.3	1.29394556547216	1.66918010970513	1.28999252692369	1.2783906820223	1.29657421648068
0.2	0.15	4.6	1.4	1.39347983973925	1.93585385504264	1.38922272130243	1.37672842679324	1.39631069467151
0.2	0.15	4.6	1.5	1.49301411400634	2.22228121114588	1.48845291568118	1.47506617156419	1.49604717286233
0.2	0.15	4.8	1.1	1.09536920122634	1.19697574508659	1.09276008833049	1.08333977173577	1.09773709358096
0.2	0.15	4.8	1.2	1.19494821951964	1.42450006026834	1.19210191454235	1.18182520552993	1.19753137481559
0.2	0.15	4.8	1.3	1.29452723781295	1.67180909850937	1.29144374075421	1.28031063932409	1.29732565605023
0.2	0.15	4.8	1.4	1.39410625610625	1.93890285980968	1.39078556696607	1.37879607311825	1.39711993728486
0.2	0.15	4.8	1.5	1.49368527439955	2.22578134416927	1.49012739317794	1.47728150691241	1.49691421851949
0.2	0.15	5	1.1	1.09580573118718	1.19864385588484	1.09384704037481	1.08486241652385	1.09824312159343
0.2	0.15	5	1.2	1.19542443402237	1.42648524997866	1.19328768040888	1.18348627257147	1.19808340537465
0.2	0.15	5	1.3	1.29504313685757	1.67413893921106	1.29272832044295	1.28211012861909	1.29792368915587
0.2	0.15	5	1.4	1.39466183969277	1.94160492358206	1.39216896047703	1.38073398466671	1.39776397293709
0.2	0.15	5	1.5	1.49428054252797	2.22888320309165	1.4916096005111	1.47935784071434	1.49760425671831
0.2	0.15	5.2	1.1	1.09619357504997	1.20011420445145	1.09480134874604	1.08628441780344	1.09863840460442
0.2	0.15	5.2	1.2	1.19584753641815	1.42823508628933	1.19432874408659	1.18503754669466	1.19851462320482
0.2	0.15	5.2	1.3	1.29550149778633	1.6761925665479	1.29385613942714	1.28379067558588	1.29839084180523
0.2	0.15	5.2	1.4	1.39515545915451	1.94398664522715	1.39338353476769	1.38254380447711	1.39826706040563
0.2	0.15	5.2	1.5	1.49480942052269	2.23161732232708	1.49291093010824	1.48129693336833	1.49814327900603
0.2	0.15	5.4	1.1	1.09653878456522	1.20140320234531	1.09563220130117	1.087607647286	1.09894846578972
0.2	0.15	5.4	1.2	1.19622412861661	1.42976910031177	1.19523512869219	1.18648106976655	1.19885287177061
0.2	0.15	5.4	1.3	1.29590947266799	1.67799290244923	1.2948380560832	1.2853544922471	1.29875727775149
0.2	0.15	5.4	1.4	1.39559481671938	1.94607460875769	1.39444098347422	1.38422791472764	1.39866168373237
0.2	0.15	5.4	1.5	1.49528016077076	2.23401421923714	1.49404391086523	1.48310133720819	1.49856608971326
0.2	0.15	5.6	1.1	1.09684661353419	1.20252709526566	1.09634937139566	1.08883450425266	1.09918452105282
0.2	0.15	5.6	1.2	1.1965599420373	1.43110662577071	1.19601749606799	1.18781945918472	1.19911038660307
0.2	0.15	5.6	1.3	1.29627327054041	1.67956263718923	1.29568562074032	1.28680441411678	1.29903625215333
0.2	0.15	5.6	1.4	1.39598659904351	1.94789512952124	1.39535374541265	1.38578936904884	1.39896211770359
0.2	0.15	5.6	1.5	1.49569992754662	2.23610410276673	1.49502187008499	1.4847743239809	1.49888798325384
0.2	0.15	5.8	1.1	1.09712162322524	1.20350179897893	1.0969629742972	1.08992126062241	1.09935532080888
0.2	0.15	5.8	1.2	1.19685995260935	1.43226660374352	1.19668688105149	1.18900501158809	1.19929671360969
0.2	0.15	5.8	1.3	1.29659828199346	1.68092400022676	1.29641078780578	1.28808876255376	1.2992381064105
0.2	0.15	5.8	1.4	1.39633661137757	1.94947398842867	1.39613469456007	1.38717251351943	1.39917949921131
0.2	0.15	5.8	1.5	1.49607494076169	2.23791656834924	1.49585860131436	1.48625626448511	1.49912089201211
0.2	0.15	6	1.1	1.0973677752192	1.2043427367031	1.09748323570239	1.09091000415376	1.09947912703334
0.2	0.15	6	1.2	1.19712848205731	1.43326738913427	1.19725443894806	1.19008364089501	1.19943177494546
0.2	0.15	6	1.3	1.29688918889542	1.68209853308119	1.29702564219373	1.28925727763626	1.29938442285758
0.2	0.15	6	1.4	1.39664989573353	1.95083616854387	1.3967968454394	1.38843091437752	1.3993370707697
0.2	0.15	6	1.5	1.49641060257164	2.23948029552229	1.49656804868508	1.48760455111877	1.49928971868183
0.2	0.2	0	1.1	1.01472452883485	1.01953104921755	1.00473677362291	0.990951717953529	1.01981020037831
0.2	0.2	0	1.2	1.10697221327438	1.21332620733329	1.0960764803159	1.08103823776749	1.11252021859452
0.2	0.2	0	1.3	1.19921989771391	1.42397311832865	1.1874161870089	1.17112475758144	1.20523023681072
0.2	0.2	0	1.4	1.29146758215344	1.65147178220364	1.27875589370189	1.2612112773954	1.29794025502693
0.2	0.2	0	1.5	1.38371526659297	1.89582219895826	1.37009560039488	1.35129779720936	1.39065027324314
0.2	0.2	0.2	1.1	1.02170332194981	1.03094837450831	1.00904866643759	0.994837770288338	1.0241899050466
0.2	0.2	0.2	1.2	1.11458544212707	1.22691376800989	1.10078036338646	1.08527756758728	1.11729807823265
0.2	0.2	0.2	1.3	1.20746756230433	1.43991963051161	1.19251206033533	1.17571736488622	1.21040625141871
0.2	0.2	0.2	1.4	1.30034968248158	1.66996596201346	1.2842437572842	1.26615716218516	1.30351442460476
0.2	0.2	0.2	1.5	1.39323180265884	1.91705276251546	1.37597545423307	1.3565969594841	1.39662259779081
0.2	0.2	0.4	1.1	1.02853904640791	1.04235975949563	1.01343722743049	0.998845069824979	1.02856407809348
0.2	0.2	0.4	1.2	1.12204259608136	1.24049425923447	1.10556788446962	1.08964916708179	1.12206990337471
0.2	0.2	0.4	1.3	1.2155461457548	1.45585784590712	1.19769854150876	1.18045326433861	1.21557572865593
0.2	0.2	0.4	1.4	1.30904969542825	1.68845051951359	1.28982919854789	1.27125736159543	1.30908155393716
0.2	0.2	0.4	1.5	1.4025532451017	1.93827228005386	1.38195985558703	1.36206145885224	1.40258737921838
0.2	0.2	0.6	1.1	1.03513845322872	1.05365105804407	1.01788418231165	1.00296236536701	1.0331312877547
0.2	0.2	0.6	1.2	1.12924194897679	1.25393183767228	1.11041910797635	1.09414076221855	1.12705231391422
0.2	0.2	0.6	1.3	1.22334544472486	1.47162833726816	1.20295403364104	1.1853191590701	1.22097334007374
0.2	0.2	0.6	1.4	1.31744894047292	1.70674055683171	1.29548895930574	1.27649755592164	1.31489436623326
0.2	0.2	0.6	1.5	1.41155243622099	1.95926849636294	1.38802388497043	1.36767595277319	1.40881539239278
0.2	0.2	0.8	1.1	1.04142252751915	1.06471898989234	1.02236984677938	1.00717664196851	1.03765921171832
0.2	0.2	0.8	1.2	1.13609730274816	1.26710359127683	1.11531256012296	1.09873815487474	1.13199186732908
0.2	0.2	0.8	1.3	1.23077207797717	1.48708685365128	1.20825527346654	1.19029966778097	1.22632452293983
0.2	0.2	0.8	1.4	1.32544685320619	1.72466877701569	1.30119798681012	1.2818611806872	1.32065717855059
0.2	0.2	0.8	1.5	1.4201216284352	1.97984936137005	1.39414070015369	1.37342269359343	1.41498983416134
0.2	0.2	1	1.1	1.04732988070316	1.07547516785519	1.0268733735861	1.01147318931106	1.04212378850964
0.2	0.2	1	1.2	1.14254168803981	1.27990433199295	1.12022549845757	1.10342529743025	1.13686231473779
0.2	0.2	1	1.3	1.23775349537646	1.50210994518617	1.21357762332903	1.19537740554944	1.23160084096594
0.2	0.2	1	1.4	1.33296530271311	1.74209200743485	1.3069297482005	1.28732951366862	1.32633936719408
0.2	0.2	1	1.5	1.42817711004977	1.99985051873898	1.40028187307196	1.37928162178781	1.42107789342223
0.2	0.2	1.2	1.1	1.05281814285762	1.0858482431226	1.03137303482948	1.01583570758434	1.04650144960061
0.2	0.2	1.2	1.2	1.1485288831174	1.29224914884012	1.12513421981398	1.10818440827383	1.14163794501885
0.2	0.2	1.2	1.3	1.24423962337718	1.51659795940264	1.21889540479848	1.20053310896331	1.23677444043709
0.2	0.2	1.2	1.4	1.33995036363697	1.75889467481016	1.31265658978298	1.2928818096528	1.33191093585533
0.2	0.2	1.2	1.5	1.43566110389675	2.01913929506268	1.40641777476748	1.38523051034228	1.42704743127357
0.2	0.2	1.4	1.1	1.057863510709	1.09578425192166	1.03584653485897	1.02024645153332	1.05082719579084
0.2	0.2	1.4	1.2	1.15403292077345	1.30407382046875	1.13001440166433	1.11299612894544	1.14635694086274
0.2	0.2	1.4	1.3	1.2502023308379	1.53047552541124	1.22418226846969	1.20574580635756	1.24188668593463
0.2	0.2	1.4	1.4	1.34637174090236	1.77498936674913	1.31835013527505	1.29849548376968	1.33741643100653
0.2	0.2	1.4	1.5	1.44254115096681	2.03761534448242	1.41251800208042	1.3912451611818	1.43294617607842
0.2	0.2	1.6	1.1	1.06245886325865	1.1052455138352	1.04027134796101	1.02468641244484	1.05513343774613
0.2	0.2	1.6	1.2	1.1590460326458	1.31533350406834	1.13484147050292	1.1178397226671	1.15105465935941
0.2	0.2	1.6	1.3	1.25563320203295	1.54369001519132	1.22941159304483	1.21099303288936	1.2469758809727
0.2	0.2	1.6	1.4	1.3522203714201	1.79031504720413	1.32398171558674	1.30414634311162	1.34289710258598
0.2	0.2	1.6	1.5	1.44880754080725	2.05520860010678	1.41855183812865	1.39729965333388	1.43881832419927
0.2	0.2	1.8	1.1	1.06661097353361	1.11420856694657	1.04462507380293	1.02893352976249	1.05928445549677
0.2	0.2	1.8	1.2	1.16357560749122	1.32600027801906	1.1395909896032	1.12247294155908	1.15558304236011
0.2	0.2	1.8	1.3	1.26054024144882	1.55620865961959	1.23455690540347	1.21601235335567	1.25188162922346
0.2	0.2	1.8	1.4	1.35750487540642	1.80483371174816	1.32952282120373	1.30955176515225	1.3481802160868
0.2	0.2	1.8	1.5	1.45446950936402	2.07187543440478	1.424488737004	1.40309117694884	1.44447880295014
0.2	0.2	2	1.1	1.07033733358966	1.12266163314402	1.04888580255243	1.03302517695993	1.06325901452102
0.2	0.2	2	1.2	1.16764072755236	1.33606012539454	1.14423905732993	1.12693655668356	1.15991892493202
0.2	0.2	2	1.3	1.26494412151505	1.56801500827553	1.23959231210742	1.22084793640719	1.25657883534302
0.2	0.2	2	1.4	1.36224751547775	1.81852628178701	1.33494556688491	1.31475931613083	1.35323874575403
0.2	0.2	2	1.5	1.45955090944044	2.08759394592896	1.43029882166241	1.40867069585446	1.44989865616503
0.2	0.2	2.2	1.1	1.07366301271291	1.13060202573067	1.05303248071655	1.03707500282281	1.06707735439062
0.2	0.2	2.2	1.2	1.17126874114135	1.34550984880344	1.14876270623623	1.13135454853398	1.16408438660795
0.2	0.2	2.2	1.3	1.2688744695698	1.57910530866515	1.24449293175592	1.22563409424514	1.26109141882528
0.2	0.2	2.2	1.4	1.36648019799824	1.8313884053158	1.3402231572756	1.31991363995631	1.35809845104261
0.2	0.2	2.2	1.5	1.46408592642669	2.10235913875538	1.43595338279529	1.41419318566747	1.45510548325994
0.2	0.2	2.4	1.1	1.07661783474756	1.13803378780172	1.05704526812763	1.04106691625662	1.07076496791145
0.2	0.2	2.4	1.2	1.17449218336098	1.35435425986321	1.15314029250287	1.13570936318904	1.16810723772158
0.2	0.2	2.4	1.3	1.27236653197439	1.58948520775613	1.24923531687811	1.23035181012146	1.26544950753172
0.2	0.2	2.4	1.4	1.37024088058781	1.84342663148048	1.34533034125335	1.32499425705388	1.36279177734185
0.2	0.2	2.4	1.5	1.46811522920122	2.11617853103626	1.44142536562858	1.4196367039863	1.46013404715198
0.2	0.2	2.6	1.1	1.07923402891773	1.14496572307635	1.06090587620234	1.04498526303857	1.07426803595102
0.2	0.2	2.6	1.2	1.1773462133648	1.36260383572723	1.15735186494801	1.1399839233148	1.17192876649202
0.2	0.2	2.6	1.3	1.27545839781187	1.59916700165209	1.25379785369367	1.23498258359103	1.26958949703303
0.2	0.2	2.6	1.4	1.37357058225893	1.85465522085095	1.35024384243934	1.32998124386727	1.36725022757403
0.2	0.2	2.6	1.5	1.471682766706	2.12906849332379	1.44668983118501	1.4249799041435	1.46491095811503
0.2	0.2	2.8	1.1	1.08154440246441	1.15140987545859	1.06459787765993	1.04878207818154	1.07759193221775
0.2	0.2	2.8	1.2	1.17986662087027	1.37027290963667	1.16137950290175	1.14412590347077	1.17555483514663
0.2	0.2	2.8	1.3	1.27818883927612	1.60816751200415	1.25816112814356	1.23946972876	1.27351773807552
0.2	0.2	2.8	1.4	1.37651105768198	1.86509368256103	1.35494275338537	1.33481355404923	1.37148064100441
0.2	0.2	2.8	1.5	1.47483327608783	2.1410514213073	1.45172437862718	1.43015737933846	1.46944354393329
0.2	0.2	3	1.1	1.08358101090487	1.15738043934458	1.06810697834034	1.05243839846712	1.08064606250577
0.2	0.2	3	1.2	1.18208837553259	1.37737837409602	1.16520761273492	1.14811461650959	1.17888661364266
0.2	0.2	3	1.3	1.2805957401603	1.61650656404325	1.2623082471295	1.24379083455205	1.27712716477955
0.2	0.2	3	1.4	1.37910310478802	1.87476500918625	1.35940888152407	1.33946705259452	1.37536771591644
0.2	0.2	3	1.5	1.47761046941573	2.15215370952504	1.45650951591865	1.43514327063698	1.47360826705332
0.2	0.2	3.2	1.1	1.08537426061254	1.16289303901714	1.07142124262358	1.05598087696179	1.08342507332755
0.2	0.2	3.2	1.2	1.18404464794095	1.38393882329312	1.16882317377118	1.15197913850377	1.18191826181187
0.2	0.2	3.2	1.3	1.28271503526936	1.62420598011484	1.26622510491878	1.24797740004575	1.2804114502962
0.2	0.2	3.2	1.4	1.38138542259777	1.8836945094823	1.36362703606638	1.34397566158773	1.37890463878052
0.2	0.2	3.2	1.5	1.48005580992619	2.1624044113955	1.46102896721398	1.43997392312971	1.47739782726484
0.2	0.2	3.4	1.1	1.08695236165612	1.16796429639534	1.07453126521183	1.05928347572603	1.08607816253252
0.2	0.2	3.4	1.2	1.18576621271577	1.38997403868537	1.17221592568564	1.1555819735193	1.18481254094457
0.2	0.2	3.4	1.3	1.28458006377542	1.63128897595713	1.26990058615944	1.25188047131258	1.28354691935662
0.2	0.2	3.4	1.4	1.38339391483506	1.89190910821064	1.36758524663324	1.34817896910585	1.38228129776867
0.2	0.2	3.4	1.5	1.48220776589471	2.17183443544588	1.46526990710705	1.44447746689913	1.48101567618071
0.2	0.2	3.6	1.1	1.08834104830377	1.17261160439508	1.07743028366214	1.06237963259552	1.08844556706876
0.2	0.2	3.6	1.2	1.18728114360411	1.3955047192801	1.17537849126779	1.15895959919512	1.18739516407501
0.2	0.2	3.6	1.3	1.28622123890445	1.63777984415512	1.27332669887344	1.25553956579471	1.28634476108126
0.2	0.2	3.6	1.4	1.3851613342048	1.89943697902014	1.37127490647909	1.3521195323943	1.38529435808751
0.2	0.2	3.6	1.5	1.48410142950514	2.18047612387516	1.46922311408474	1.4486994989939	1.48424395509376
0.2	0.2	3.8	1.1	1.08956349324438	1.17685303135868	1.08011422799638	1.06534373124431	1.09051556896967
0.2	0.2	3.8	1.2	1.18861471990296	1.40055236789794	1.1783064305415	1.16219316135743	1.18965334796691
0.2	0.2	3.8	1.3	1.28766594656153	1.643703820658	1.27649863308663	1.25904259147055	1.28879112696415
0.2	0.2	3.8	1.4	1.38671717322011	1.90630738963886	1.37469083563175	1.35589202158367	1.38792890596139
0.2	0.2	3.8	1.5	1.48576839987869	2.18836307484053	1.47288303817688	1.45274145169679	1.48706668495864
0.2	0.2	4	1.1	1.09064035423125	1.18070729519362	1.08258170588769	1.06817060468009	1.09230075718025
0.2	0.2	4	1.2	1.18978947734318	1.40513926039571	1.18099822460475	1.16527702328737	1.19160082601482
0.2	0.2	4	1.3	1.28893860045511	1.64908704865885	1.27941474332182	1.26238344189465	1.29090089484939
0.2	0.2	4	1.4	1.38808772356704	1.91255065998305	1.37783126203888	1.35948986050193	1.39020096368396
0.2	0.2	4	1.5	1.48723684667897	2.1955300943683	1.47624778075594	1.45659627910921	1.48950103251853
0.2	0.2	4.2	1.1	1.091589905197	1.18419376050831	1.0848339242333	1.07085625607784	1.09381817250626
0.2	0.2	4.2	1.2	1.190825351124	1.40928844225783	1.18345519007269	1.16820682481219	1.19325618818864
0.2	0.2	4.2	1.3	1.290060797051	1.65395657459425	1.28207645591208	1.26555739354654	1.29269420387103
0.2	0.2	4.2	1.4	1.389296242978	1.9181981575176	1.38069772175147	1.36290796228089	1.39213221955342
0.2	0.2	4.2	1.5	1.488531688905	2.20201319102785	1.47931898759086	1.46025853101524	1.4915702352358
0.2	0.2	4.4	1.1	1.09242821608849	1.18733242605273	1.0868745502602	1.07331735606295	1.09508847800061
0.2	0.2	4.4	1.2	1.19173987209654	1.41302371364953	1.18568132755658	1.17089166115958	1.19464197600066
0.2	0.2	4.4	1.3	1.29105152810458	1.65834033060258	1.28448810485296	1.26846596625621	1.29419547400072
0.2	0.2	4.4	1.4	1.39036318411263	1.92328227691186	1.38329488214935	1.36604027135284	1.39374897200077
0.2	0.2	4.4	1.5	1.48967484012067	2.20784955257739	1.48210165944573	1.46361457644947	1.49330247000083
0.2	0.2	4.6	1.1	1.09316935591731	1.19014388208656	1.08870951755493	1.07562025664054	1.09613501346539
0.2	0.2	4.6	1.2	1.19254838827342	1.41636957868153	1.18768311005992	1.17340391633514	1.19578365105315
0.2	0.2	4.6	1.3	1.29192742062954	1.66226707498041	1.28665670256492	1.27118757602973	1.29543228864091
0.2	0.2	4.6	1.4	1.39130645298566	1.92783637098319	1.38563029506991	1.36897123572432	1.39508092622867
0.2	0.2	4.6	1.5	1.49068548534178	2.21307746668989	1.4846038875749	1.46675489541892	1.49472956381644
0.2	0.2	4.8	1.1	1.09382560163512	1.19264922748171	1.09034678444065	1.07778636231436	1.09698279144128
0.2	0.2	4.8	1.2	1.19326429269286	1.41935114675509	1.1894692193898	1.17576694070657	1.19670849975412
0.2	0.2	4.8	1.3	1.29270298375059	1.66576627640007	1.28859165433895	1.27374751909879	1.29643420806697
0.2	0.2	4.8	1.4	1.39214167480833	1.93189461641665	1.3877140892881	1.371728097491	1.39615991637981
0.2	0.2	4.8	1.5	1.49158036586607	2.21773616680483	1.48683652423725	1.46970867588322	1.49588562469265
0.2	0.2	5	1.1	1.0944076415829	1.19486994436497	1.09179605383308	1.07981655536513	1.09765749545791
0.2	0.2	5	1.2	1.19389924536316	1.4219939833765	1.19105024054518	1.17798169676196	1.19744454049953
0.2	0.2	5	1.3	1.29339084914343	1.66886793882381	1.29030442725727	1.27614683815879	1.29723158554116
0.2	0.2	5	1.4	1.39288245292369	1.9354918107069	1.38955861396937	1.37431197955562	1.39701863058279
0.2	0.2	5	1.5	1.49237405670395	2.22186559902578	1.48881280068147	1.47247712095245	1.49680567562442
0.2	0.2	5.2	1.1	1.09492476673329	1.19682773405787	1.09306846499472	1.08171255707125	1.09818453947256
0.2	0.2	5.2	1.2	1.19446338189086	1.42432391491184	1.19243832544879	1.18005006225955	1.19801949760643
0.2	0.2	5.2	1.3	1.29400199704844	1.67160237236181	1.29180818590286	1.27838756744785	1.2978544557403
0.2	0.2	5.2	1.4	1.39354061220601	1.93866310640779	1.39117804635692	1.37672507263614	1.39768941387417
0.2	0.2	5.2	1.5	1.49307922736358	2.22550611704975	1.49054790681099	1.47506257782444	1.49752437200804
0.2	0.2	5.4	1.1	1.09538504608697	1.19854432219031	1.09417626840156	1.083476863048	1.0985979543863
0.2	0.2	5.4	1.2	1.19496550482214	1.42636679665623	1.19364683825625	1.18197475968873	1.19847049569414
0.2	0.2	5.4	1.3	1.29454596355732	1.67399992107572	1.29311740811094	1.28047265632946	1.29834303700199
0.2	0.2	5.4	1.4	1.3941264222925	1.94144369544876	1.39258797796562	1.37897055297019	1.39821557830983
0.2	0.2	5.4	1.5	1.49370688102768	2.22869811977537	1.49205854782031	1.47746844961092	1.49808811961768
0.2	0.2	5.6	1.1	1.09579548471225	1.20004124339548	1.09513249519421	1.08511267233688	1.09891269473709
0.2	0.2	5.6	1.2	1.19541325604973	1.42814825660288	1.19468999475732	1.18375927891296	1.1988138488041
0.2	0.2	5.6	1.3	1.29503102738721	1.6760906622631	1.29424749432043	1.28240588548905	1.29871500287111
0.2	0.2	5.6	1.4	1.39464879872469	1.94386846037614	1.39380499388354	1.38105249206513	1.39861615693811
0.2	0.2	5.6	1.5	1.49426657006216	2.231481650942	1.49336249344665	1.47969909864121	1.49851731100512
0.2	0.2	5.8	1.1	1.09616216430032	1.20133961717379	1.09595063239626	1.08656168082988	1.09914042774518
0.2	0.2	5.8	1.2	1.1958132701458	1.42969342870269	1.19558250806865	1.18534001545078	1.19906228481292
0.2	0.2	5.8	1.3	1.29546437599128	1.67790409340802	1.29521438374104	1.28411835007168	1.29898414188067
0.2	0.2	5.8	1.4	1.39511548183677	1.94597161128977	1.39484625941343	1.38289668469258	1.39890599894841
0.2	0.2	5.8	1.5	1.49476658768225	2.23389598234795	1.49447813508582	1.48167501931348	1.49882785601615
0.2	0.2	6	1.1	1.09649036695894	1.20245992657718	1.09664431426985	1.08788000553835	1.09930550271112
0.2	0.2	6	1.2	1.19617130940975	1.43102668948028	1.19633925193075	1.18677818786002	1.19924236659395
0.2	0.2	6	1.3	1.29585225186056	1.67946882307061	1.29603418959164	1.28567637018169	1.29917923047678
0.2	0.2	6	1.4	1.39553319431137	1.94778632734816	1.39572912725254	1.38457455250335	1.39911609435961
0.2	0.2	6	1.5	1.49521413676218	2.23597920231294	1.49542406491343	1.48347273482502	1.49905295824243
0.2	0.25	0	1.1	0.993405661043557	0.974452441682573	0.980920967028641	0.963689647441911	0.999762750472882
0.2	0.25	0	1.2	1.08371526659297	1.1596789388619	1.07009560039488	1.05129779720936	1.09065027324314
0.2	0.25	0	1.3	1.17402487214239	1.36101208796987	1.15927023376112	1.1389059469768	1.18153779601341
0.2	0.25	0	1.4	1.2643344776918	1.57845188900648	1.24844486712736	1.22651409674425	1.27242531878367
0.2	0.25	0	1.5	1.35464408324121	1.81199834197173	1.3376195004936	1.3141222465117	1.36331284155393
0.2	0.25	0.2	1.1	1.00212915243727	0.988410839161068	0.986310833046983	0.968547212860423	1.00523738130825
0.2	0.25	0.2	1.2	1.09323180265884	1.17629058544788	1.07597545423307	1.0565969594841	1.09662259779081
0.2	0.25	0.2	1.3	1.18433445288041	1.38050770097703	1.16564007541916	1.14464670610777	1.18800781427338
0.2	0.25	0.2	1.4	1.27543710310198	1.60106218574851	1.25530469660525	1.23269645273145	1.27939303075595
0.2	0.25	0.2	1.5	1.36653975332355	1.83795403976232	1.34496931779134	1.32074619935512	1.37077824723852
0.2	0.25	0.4	1.1	1.01067380800989	1.00238278007997	0.99179653428811	0.973556337281223	1.01070509761685
0.2	0.25	0.4	1.2	1.1025532451017	1.19291834984724	1.08195985558703	1.06206145885224	1.10258737921838
0.2	0.25	0.4	1.3	1.19443268219351	1.40002223002906	1.17212317688595	1.15056658042326	1.19446966081991
0.2	0.25	0.4	1.4	1.28631211928531	1.62369442062541	1.26228649818487	1.23907170199428	1.28635194242144
0.2	0.25	0.4	1.5	1.37819155637712	1.86393492163632	1.35244981948379	1.3275768235653	1.37823422402298
0.2	0.25	0.6	1.1	1.01892306653591	1.01622824722685	0.997355227889565	0.978702956708756	1.01641410969338
0.2	0.25	0.6	1.2	1.11155243622099	1.20939560000551	1.08802388497043	1.06767595277319	1.10881539239278
0.2	0.25	0.6	1.3	1.20418180590607	1.41936011389536	1.1786925420513	1.15664894883762	1.20121667509217
0.2	0.25	0.6	1.4	1.29681117559115	1.64612178889639	1.26936119913217	1.24562194490205	1.29361795779157
0.2	0.25	0.6	1.5	1.38944054527623	1.88968062500861	1.36002985621304	1.33459494096649	1.38601924049097
0.2	0.25	0.8	1.1	1.02677815939893	1.02981979304166	1.00296230847422	0.983970802460642	1.0220740146479
0.2	0.25	0.8	1.2	1.1201216284352	1.22557066279339	1.09414070015369	1.07342269359343	1.11498983416135
0.2	0.25	0.8	1.3	1.21346509747147	1.43834334730613	1.18531909183317	1.16287458472621	1.20790565367479
0.2	0.25	0.8	1.4	1.30680856650773	1.66813784657989	1.27649748351264	1.252326475859	1.30082147318824
0.2	0.25	0.8	1.5	1.400152035544	1.91495416061466	1.36767587519212	1.34177836699178	1.39373729270168
0.2	0.25	1	1.1	1.03416235087895	1.04304758111179	1.00859171698263	0.989341486638827	1.02765473563705
0.2	0.25	1	1.2	1.12817711004977	1.24131282380247	1.10028187307196	1.07928162178781	1.12107789342223
0.2	0.25	1	1.3	1.22219186922058	1.45681852237928	1.19197202916129	1.1692217569368	1.21450105120742
0.2	0.25	1	1.4	1.31620662839139	1.68956467684224	1.28366218525062	1.25916189208578	1.30792420899261
0.2	0.25	1	1.5	1.41022138756221	1.93955128719135	1.37535234133995	1.34910202723476	1.40134736677779
0.2	0.25	1.2	1.1	1.04102267857202	1.05582216254912	1.01421629353685	0.994794634480426	1.03312681200077
0.2	0.25	1.2	1.2	1.13566110389675	1.25651563146342	1.10641777476748	1.08523051034228	1.12704743127356
0.2	0.25	1.2	1.3	1.23029952922148	1.47466070637026	1.1986192559981	1.17566638620414	1.22096805054636
0.2	0.25	1.2	1.4	1.32493795454621	1.71025738726965	1.29082073722872	1.266102262066	1.31488866981916
0.2	0.25	1.2	1.5	1.41957637987094	1.96330567416159	1.38302221845934	1.35653813792785	1.40880928909196
0.2	0.25	1.4	1.1	1.04732938838624	1.0680750654636	1.01980816857371	1.00030806441665	1.03853399473855
0.2	0.25	1.4	1.2	1.14254115096681	1.27109759856826	1.11251800208042	1.0912451611818	1.13294617607842
0.2	0.25	1.4	1.3	1.23775291354738	1.49177426498636	1.20522783558712	1.18218225794695	1.22735835741829
0.2	0.25	1.4	1.4	1.33296467612795	1.7301050647179	1.29793766909382	1.2731193547121	1.32177053875816
0.2	0.25	1.4	1.5	1.42817643870851	1.9860899977629	1.39064750260052	1.36405645147725	1.41618272009803
0.2	0.25	1.6	1.1	1.05307357907332	1.07975760526074	1.02533918495126	1.00585801555606	1.04391679718266
0.2	0.25	1.6	1.2	1.14880754080725	1.28500078642601	1.11855183812865	1.09729965333388	1.13881832419927
0.2	0.25	1.6	1.3	1.24454150254119	1.50809120073608	1.21176449130604	1.1887412911117	1.23371985121587
0.2	0.25	1.6	1.4	1.34027546427513	1.74902884819096	1.30497714448343	1.28018292888953	1.32862137823248
0.2	0.25	1.6	1.5	1.43600942600907	2.00781372879064	1.39818979766081	1.37162456666735	1.42352290524909
0.2	0.25	1.8	1.1	1.05826371691702	1.09083849458208	1.03078134225367	1.01116691220311	1.04910556937097
0.2	0.25	1.8	1.2	1.15446950936402	1.29818796049437	1.124488737004	1.10309117694884	1.14447880295014
0.2	0.25	1.8	1.3	1.25067530181102	1.52356781474687	1.21819613175433	1.19501544169458	1.23985203652932
0.2	0.25	1.8	1.4	1.34688109425802	1.76697805733956	1.31190352650467	1.28693970644032	1.3352252701085
0.2	0.25	1.8	1.5	1.44308688670503	2.02841868827246	1.405610921255	1.37886397118606	1.43059850368768
0.2	0.25	2	1.1	1.06292166698707	1.10130084873869	1.03610725319054	1.01628147119992	1.05407376815128
0.2	0.25	2	1.2	1.15955090944044	1.31063902659811	1.13029882166241	1.10867069585446	1.14989865616503
0.2	0.25	2	1.3	1.25618015189381	1.53818052427139	1.22449039013427	1.20105992050899	1.24572354417878
0.2	0.25	2	1.4	1.35280939434718	1.78392534175854	1.31868195860614	1.29344914516353	1.34154843219253
0.2	0.25	2	1.5	1.44943863680055	2.04787347905954	1.41287352707801	1.38583836981807	1.43737332020628
0.2	0.25	2.2	1.1	1.06707876589113	1.1111390893378	1.04129060089568	1.02134375352852	1.05884669298828
0.2	0.25	2.2	1.2	1.16408592642669	1.32234734598879	1.13595338279529	1.11419318566747	1.15510548325994
0.2	0.25	2.2	1.3	1.26109308696225	1.55192153800073	1.2306161646949	1.20704261780643	1.2513642735316
0.2	0.25	2.2	1.4	1.3581002474978	1.79986166537363	1.3252789465945	1.29989204994539	1.34762306380327
0.2	0.25	2.2	1.5	1.45510740803336	2.06616772810748	1.41994172849411	1.39274148208434	1.44388185407493
0.2	0.25	2.4	1.1	1.07077229343445	1.12035610182685	1.04630658515954	1.02633364532077	1.06345620988932
0.2	0.25	2.4	1.2	1.16811522920122	1.33331635258732	1.14142536562858	1.1196367039863	1.16013404715198
0.2	0.25	2.4	1.3	1.26545816496799	1.56479488602262	1.23654414609763	1.21293976265182	1.25681188441464
0.2	0.25	2.4	1.4	1.36280110073476	1.81479170213274	1.33166292656668	1.30624282131735	1.35348972167731
0.2	0.25	2.4	1.5	1.46014403650153	2.08330680091769	1.42678170703573	1.39954587998287	1.45016755893997
0.2	0.25	2.6	1.1	1.07404253614717	1.12896084992177	1.05113234525292	1.03123157879821	1.06783504493878
0.2	0.25	2.6	1.2	1.171682766706	1.34355671395649	1.14668983118501	1.1249799041435	1.16491095811503
0.2	0.25	2.6	1.3	1.26932299726483	1.57681308790727	1.24224731711709	1.21872822948879	1.26198687129128
0.2	0.25	2.6	1.4	1.36696322782367	1.82872997177411	1.33780480304918	1.31247655483408	1.35906278446753
0.2	0.25	2.6	1.5	1.4646034583825	2.09930736555701	1.43336228898126	1.40622488017937	1.45613869764379
0.2	0.25	2.8	1.1	1.07693050308051	1.13696652161131	1.05574734707492	1.03597759772693	1.07198991527218
0.2	0.25	2.8	1.2	1.17483327608783	1.3530841248928	1.15172437862718	1.13015737933846	1.16944354393329
0.2	0.25	2.8	1.3	1.27273604909515	1.58799456324224	1.24770141017945	1.22433716095	1.2668971725944
0.2	0.25	2.8	1.4	1.37063882210247	1.84169783665964	1.34367844173171	1.31851694256154	1.36435080125551
0.2	0.25	2.8	1.5	1.46854159510979	2.114193945145	1.43965547328398	1.41269672417308	1.46180442991662
0.2	0.25	3	1.1	1.07947626363109	1.14438919017286	1.06013372292543	1.0405479980839	1.07580757813221
0.2	0.25	3	1.2	1.17761046941573	1.36191771392472	1.15650951591865	1.13514327063698	1.17360826705332
0.2	0.25	3	1.3	1.27574467520038	1.5983617614811	1.25288530891187	1.22973854319007	1.27140895597443
0.2	0.25	3	1.4	1.37387888098502	1.85372133284198	1.34926110190509	1.32433381574315	1.36920964489554
0.2	0.25	3	1.5	1.47201308676967	2.12799642800738	1.44563689489831	1.41892908829623	1.46701033381665
0.2	0.25	3.2	1.1	1.08171782576567	1.15124691922686	1.06427655327948	1.04497609620224	1.07928134165944
0.2	0.25	3.2	1.2	1.18005580992619	1.37007897825345	1.16102896721398	1.13997392312971	1.17739782726484
0.2	0.25	3.2	1.3	1.2783937940867	1.60793991197801	1.25778138114848	1.23497175005719	1.27551431287024
0.2	0.25	3.2	1.4	1.37673177824722	1.86482972040053	1.35453379508297	1.32996957698467	1.37363079847565
0.2	0.25	3.2	1.5	1.47506976240773	2.14074840352102	1.45128620901747	1.42496740391214	1.47174728408105
0.2	0.25	3.4	1.1	1.08369045207015	1.15755921638186	1.06816408151479	1.04910434465754	1.08259770316565
0.2	0.25	3.4	1.2	1.18220776589471	1.37759113354536	1.16526990710705	1.14447746689913	1.18101567618071
0.2	0.25	3.4	1.3	1.28072507971927	1.61675626089698	1.2623757326993	1.23985058914072	1.27943364919577
0.2	0.25	3.4	1.4	1.37924239354383	1.87505459843674	1.35948155829155	1.33522371138232	1.37785162221083
0.2	0.25	3.4	1.5	1.47775970736839	2.15248614616462	1.45658738388381	1.43059683362391	1.47626959522589
0.2	0.25	3.6	1.1	1.08542631037971	1.16334673650404	1.07178785457768	1.0529745407444	1.08555695883595
0.2	0.25	3.6	1.2	1.18410142950514	1.38447876079819	1.16922311408474	1.1486994989939	1.18424395509376
0.2	0.25	3.6	1.3	1.28277654863057	1.6248396567701	1.2666583735918	1.24442445724339	1.28293095135157
0.2	0.25	3.6	1.4	1.381451667756	1.88442942441976	1.36409363309886	1.34014941549288	1.38161794760939
0.2	0.25	3.6	1.5	1.48012678688142	2.16324806374718	1.46152889260593	1.43587437374237	1.4803049438672
0.2	0.25	3.8	1.1	1.08695436655547	1.16863114482144	1.07514278499547	1.05667966405539	1.08814446121208
0.2	0.25	3.8	1.2	1.18576839987869	1.39076764342386	1.17288303817688	1.15274145169679	1.18706668495864
0.2	0.25	3.8	1.3	1.28458243320192	1.63222035929606	1.27062329135828	1.24880323933819	1.28598890870519
0.2	0.25	3.8	1.4	1.38339646652514	1.89298929243803	1.36836354453969	1.34486502697959	1.38491113245174
0.2	0.25	3.8	1.5	1.48221049984837	2.17307444284978	1.4661037977211	1.44092681462099	1.4838333561983
0.2	0.25	4	1.1	1.08830044278906	1.17343506557414	1.07822713235961	1.06021325585011	1.09037594647532
0.2	0.25	4	1.2	1.18723684667897	1.39648470613782	1.17624778075594	1.15659627910921	1.18950103251853
0.2	0.25	4	1.3	1.28617325056889	1.63892996762008	1.27426842915227	1.25297930236831	1.28862611856174
0.2	0.25	4	1.4	1.3851096544588	1.90077085002093	1.3722890775486	1.34936232562741	1.38775120460495
0.2	0.25	4	1.5	1.48404605834872	2.18200735334035	1.47030972594493	1.44574534888651	1.48687629064816
0.2	0.25	4.2	1.1	1.08948738149625	1.17778205942757	1.08104240529162	1.0635703200973	1.09227271563282
0.2	0.25	4.2	1.2	1.188531688905	1.4016579880791	1.17931898759086	1.16025853101524	1.1915702352358
0.2	0.25	4.2	1.3	1.28757599631375	1.64500138878727	1.2775955698901	1.25694674193318	1.29086775483879
0.2	0.25	4.2	1.4	1.3866203037225	1.9078122615521	1.37587215218934	1.35363495285111	1.39016527444177
0.2	0.25	4.2	1.5	1.48566461113125	2.19009060637359	1.47414873448858	1.45032316376905	1.48946279404476
0.2	0.25	4.4	1.1	1.09053527011062	1.18169658977503	1.08359318782525	1.06664669507868	1.09386059750076
0.2	0.25	4.4	1.2	1.18967484012067	1.40631660270748	1.18210165944573	1.16361457644947	1.19330247000083
0.2	0.25	4.4	1.3	1.28881441013073	1.65046879067752	1.2806101310662	1.26058245782026	1.29274434250089
0.2	0.25	4.4	1.4	1.38795398014078	1.91415315368518	1.37911860268668	1.35755033919105	1.39218621500096
0.2	0.25	4.4	1.5	1.48709355015084	2.19736969173043	1.47762707430716	1.45451822056184	1.49162808750103
0.2	0.25	4.6	1.1	1.09146169489663	1.18520395300418	1.08588689694366	1.06952532080068	1.09516876683173
0.2	0.25	4.6	1.2	1.19068548534178	1.41049065481489	1.18460388757491	1.16675489541892	1.19472956381644
0.2	0.25	4.6	1.3	1.28990927578693	1.65536750460914	1.28332087820615	1.26398447003716	1.29429036080114
0.2	0.25	4.6	1.4	1.38913306623208	1.91983450238693	1.38203786883739	1.36121404465541	1.39385115778584
0.2	0.25	4.6	1.5	1.48835685667723	2.20389164814826	1.48075485946863	1.45844361927365	1.49341195477055
0.2	0.25	4.8	1.1	1.0922820020439	1.18833016022662	1.08793348055081	1.07223295289295	1.0962284893016
0.2	0.25	4.8	1.2	1.19158036586607	1.41421109977383	1.18683652423725	1.16970867588322	1.19588562469265
0.2	0.25	4.8	1.3	1.29087872968824	1.65973386015124	1.28573956792368	1.26718439887349	1.29554276008371
0.2	0.25	4.8	1.4	1.39017709351041	1.92489844135883	1.38464261161012	1.36466012186376	1.39519989547476
0.2	0.25	4.8	1.5	1.48947545733259	2.20970484339662	1.48354565529656	1.46213584485402	1.49485703086582
0.2	0.25	5	1.1	1.09300955197863	1.19110176777103	1.08974506729135	1.07477069420641	1.09707186932238
0.2	0.25	5	1.2	1.19237405670395	1.41750954181015	1.18881280068147	1.17247712095245	1.19680567562442
0.2	0.25	5	1.3	1.29173856142928	1.66360494837442	1.28788053407159	1.27018354769849	1.29653948192645
0.2	0.25	5	1.4	1.39110306615461	1.92938798746382	1.38694826746171	1.36788997444452	1.39627328822849
0.2	0.25	5	1.5	1.49046757087994	2.21485865907836	1.48601600085184	1.46559640119056	1.49600709453052
0.2	0.25	5.2	1.1	1.09365595841662	1.19354566105891	1.09133558124341	1.07714069633907	1.0977306743407
0.2	0.25	5.2	1.2	1.19307922736358	1.42041797679738	1.19054790681099	1.17506257782444	1.19752437200804
0.2	0.25	5.2	1.3	1.29250249631055	1.66701831999137	1.28976023237857	1.27298445930981	1.29731806967538
0.2	0.25	5.2	1.4	1.39192576525751	1.93334669064088	1.38897255794615	1.37090634079518	1.39711176734271
0.2	0.25	5.2	1.5	1.49134903420448	2.21940308874591	1.48818488351374	1.46882822228055	1.49690546501005
0.2	0.25	5.4	1.1	1.09423130760871	1.19568880156693	1.09272033550195	1.07934607881001	1.09824744298287
0.2	0.25	5.4	1.2	1.19370688102768	1.42296849112097	1.19205854782031	1.17746844961092	1.19808811961768
0.2	0.25	5.4	1.3	1.29318245444665	1.67001163194058	1.29139676013867	1.27559082041183	1.29792879625248
0.2	0.25	5.4	1.4	1.39265802786563	1.93681822402576	1.39073497245703	1.37371319121274	1.39776947288729
0.2	0.25	5.4	1.5	1.4921336012846	2.22338826737651	1.49007318477539	1.47183556201364	1.49761014952209
0.2	0.25	5.6	1.1	1.09474435589032	1.19755794971259	1.09391561899276	1.08139084042111	1.09864086842136
0.2	0.25	5.6	1.2	1.19426657006216	1.42519293188936	1.19336249344665	1.17969909864121	1.19851731100512
0.2	0.25	5.6	1.3	1.29378878423401	1.67262226034237	1.29280936790053	1.27800735686131	1.29839375358888
0.2	0.25	5.6	1.4	1.39331099840586	1.93984593507163	1.39225624235442	1.37631561508141	1.39827019617264
0.2	0.25	5.6	1.5	1.4928332125777	2.22686395607712	1.49170311680831	1.47462387330151	1.4981466387564
0.2	0.25	5.8	1.1	1.09520270537539	1.1991793779696	1.09493829049533	1.08320210103735	1.09892553468147
0.2	0.25	5.8	1.2	1.19476658768225	1.42712256551754	1.19447813508582	1.18167501931348	1.19882785601615
0.2	0.25	5.8	1.3	1.2943304699891	1.67488689980877	1.2940179796763	1.2801479375896	1.29873017735083
0.2	0.25	5.8	1.4	1.39389435229596	1.94247238084331	1.39355782426678	1.37862085586572	1.39863249868551
0.2	0.25	5.8	1.5	1.49345823460281	2.22987900862115	1.49309766885727	1.47709377414185	1.49853482002019
0.2	0.25	6	1.1	1.09561295869867	1.20057858860445	1.09580539283731	1.08485000692294	1.0991318783889
0.2	0.25	6	1.2	1.19521413676219	1.42878774181025	1.19542406491343	1.18347273482502	1.19905295824243
0.2	0.25	6	1.3	1.2948153148257	1.67684116920787	1.29504273698955	1.28209546272711	1.29897403809597
0.2	0.25	6	1.4	1.39441649288922	1.94473887079729	1.39466140906567	1.38071819062919	1.39889511794951
0.2	0.25	6	1.5	1.49401767095273	2.23248084657852	1.49428008114179	1.47934091853128	1.49881619780304
0.2	0.3	0	1.1	0.972086793252269	0.930389286211844	0.957105160434369	0.936427576930293	0.979715300567458
0.2	0.3	0	1.2	1.06045831991157	1.10724014226864	1.04411472047386	1.02155735665123	1.06878032789177
0.2	0.3	0	1.3	1.14882984657086	1.29946933363472	1.13112428051335	1.10668713637216	1.15784535521609
0.2	0.3	0	1.4	1.23720137323016	1.50707686031009	1.21813384055283	1.1918169160931	1.2469103825404
0.2	0.3	0	1.5	1.32557289988946	1.73006272229475	1.30514340059232	1.27694669581404	1.33597540986472
0.2	0.3	0.2	1.1	0.982554982924721	0.946763452224096	0.963572999656379	0.942256655432507	0.986284857569896
0.2	0.3	0.2	1.2	1.0718781631906	1.12672675306008	1.05117054507969	1.02791635138092	1.07594711734898
0.2	0.3	0.2	1.3	1.16120134345649	1.32233903657746	1.13876809050299	1.11357604732933	1.16560937712806
0.2	0.3	0.2	1.4	1.25052452372237	1.53360030277622	1.2263656359263	1.19923574327774	1.25527163690714
0.2	0.3	0.2	1.5	1.33984770398826	1.76051055165638	1.31396318134961	1.28489543922615	1.34493389668622
0.2	0.3	0.4	1.1	0.992808569611867	0.963179032948492	0.970155841145732	0.948267604737468	0.992846117140219
0.2	0.3	0.4	1.2	1.08306389412204	1.14626265078168	1.05835182670443	1.03447375062269	1.08310485506206
0.2	0.3	0.4	1.3	1.17331921863221	1.34526658320905	1.14654781226314	1.12067989650792	1.1733635929839
0.2	0.3	0.4	1.4	1.26357454314238	1.56019083023061	1.23474379782184	1.20688604239314	1.26362233090573
0.2	0.3	0.4	1.5	1.35382986765255	1.79103539184637	1.32293978338054	1.29309218827837	1.35388106882757
0.2	0.3	0.6	1.1	1.00270767984309	0.979471206278343	0.976826273467477	0.954443548050508	0.999696931632054
0.2	0.3	0.6	1.2	1.09386292346519	1.1656516835048	1.06562866196452	1.04121114332783	1.09057847087133
0.2	0.3	0.6	1.3	1.18501816708728	1.36802176744661	1.15443105046156	1.12797873860515	1.18146001011061
0.2	0.3	0.6	1.4	1.27617341070938	1.58658145810376	1.24323343895861	1.21474633388246	1.27234154934989
0.2	0.3	0.6	1.5	1.36732865433148	1.82133075547626	1.33203582745565	1.30151392915978	1.36322308858916
0.2	0.3	0.8	1.1	1.01213379127872	0.995489018461484	0.983554770169064	0.96076496295277	1.00648881757748
0.2	0.3	0.8	1.2	1.10414595412224	1.18471420378887	1.07296884018443	1.04810723231211	1.09798780099361
0.2	0.3	0.8	1.3	1.19615811696576	1.39039375305777	1.1623829101998	1.13544950167146	1.18948678440975
0.2	0.3	0.8	1.4	1.28817027980928	1.61252766626819	1.25179698021517	1.2227917710308	1.28098576782588
0.2	0.3	0.8	1.5	1.3801824426528	1.85111594342011	1.34121105023054	1.31013404039014	1.37248475124202
0.2	0.3	1	1.1	1.02099482105474	1.01110144288553	0.990310060379155	0.967209783966593	1.01318568276446
0.2	0.3	1	1.2	1.11381253205972	1.20329427913649	1.08033824768635	1.05513794614537	1.10529347210668
0.2	0.3	1	1.3	1.2066302430647	1.41219953593102	1.17036643499355	1.14306610832415	1.1974012614489
0.2	0.3	1	1.4	1.29944795406967	1.63781721326912	1.26039462230074	1.23099427050294	1.28950905079113
0.2	0.3	1	1.5	1.39226566507465	1.88014731115077	1.35042280960794	1.31892243268172	1.38161684013335
0.2	0.3	1.2	1.1	1.02922721428642	1.02620082543399	0.997059552244223	0.973753561376512	1.01975217440092
0.2	0.3	1.2	1.2	1.1227933246761	1.22126379225202	1.08770132972097	1.06227661241074	1.11245691752828
0.2	0.3	1.2	1.3	1.21635943506577	1.43328875618466	1.17834310719772	1.15079966344497	1.20516166065563
0.2	0.3	1.2	1.4	1.30992554545545	1.66227571723192	1.26898488467447	1.2393227144792	1.29786640378299
0.2	0.3	1.2	1.5	1.40349165584512	1.90822467539378	1.35962666215121	1.32784576551342	1.39057114691035
0.2	0.3	1.4	1.1	1.03679526606349	1.04070377923016	1.00376980228846	0.980369677299976	1.02624079368626
0.2	0.3	1.4	1.2	1.13104938116017	1.23852350586069	1.0950216024965	1.06949419341816	1.11953541129411
0.2	0.3	1.4	1.3	1.22530349625685	1.45354494785039	1.18627340270454	1.15861870953634	1.21283002890195
0.2	0.3	1.4	1.4	1.31955761135354	1.68576810519927	1.27752520291258	1.24774322565452	1.30612464650979
0.2	0.3	1.4	1.5	1.41381172645022	1.93519297790732	1.36877700312062	1.3368677417727	1.39941926411763
0.2	0.3	1.6	1.1	1.04368829488798	1.05454998187298	1.01040702194152	0.987029618667267	1.0327001566192
0.2	0.3	1.6	1.2	1.13856904896871	1.25500163131991	1.10226220575438	1.07675958400065	1.12658198903912
0.2	0.3	1.6	1.3	1.23344980304943	1.47288385897962	1.19411738956725	1.16648954933404	1.22046382145905
0.2	0.3	1.6	1.4	1.32833055713016	1.7081966648521	1.28597257338011	1.25621951466743	1.31434565387898
0.2	0.3	1.6	1.5	1.42321131121088	1.96094004893736	1.37782775719298	1.34594948000082	1.4082274862989
0.2	0.3	1.8	1.1	1.04991646030042	1.06769953657713	1.0169376107044	0.993400294643729	1.03892668324516
0.2	0.3	1.8	1.2	1.14536341123682	1.27065068815791	1.1093864844048	1.08370941233861	1.13337456354017
0.2	0.3	1.8	1.3	1.24081036217323	1.4912497659631	1.2018353581052	1.1740185300335	1.22782244383519
0.2	0.3	1.8	1.4	1.33625731310963	1.72949676999271	1.2942842318056	1.26432764772838	1.3222703241302
0.2	0.3	1.8	1.5	1.43170426404603	1.98539170024673	1.386733105506	1.35463676542327	1.41671820442522
0.2	0.3	2	1.1	1.05550600038449	1.08012958725682	1.02332870382865	0.999537765439901	1.04488852178153
0.2	0.3	2	1.2	1.15146109132853	1.28544347574365	1.11635858599489	1.09040483502535	1.13987838739803
0.2	0.3	2	1.3	1.24741618227258	1.50861074583804	1.20938846816113	1.18127190461079	1.23486825301454
0.2	0.3	2	1.4	1.34337127321662	1.74963139753997	1.30241835032737	1.27213897419624	1.32985811863104
0.2	0.3	2	1.5	1.43932636416067	2.00850543084946	1.39544823249361	1.36300604378168	1.42484798424754
0.2	0.3	2.2	1.1	1.06049451906936	1.09183077581471	1.02954872107482	1.00561250423422	1.05061603158594
0.2	0.3	2.2	1.2	1.15690311171203	1.29936885716792	1.12314405935435	1.09703182280097	1.14612657991193
0.2	0.3	2.2	1.3	1.2533117043547	1.52495372820402	1.21673939763388	1.18845114136772	1.24163712823792
0.2	0.3	2.2	1.4	1.34972029699737	1.768585388923	1.3103347359134	1.27987045993446	1.33714767656392
0.2	0.3	2.2	1.5	1.44612888964003	2.03026383932488	1.40393007419293	1.37128977850121	1.43265822488991
0.2	0.3	2.4	1.1	1.06492675212134	1.10280396268185	1.03556790219144	1.01160037438493	1.05614745186718
0.2	0.3	2.4	1.2	1.16173827504147	1.31242785641476	1.1297104387543	1.10356404478356	1.15216085658238
0.2	0.3	2.4	1.3	1.25854979796159	1.5402799148201	1.22385297531716	1.19552771518219	1.24817426129757
0.2	0.3	2.4	1.4	1.35536132088171	1.78636013789787	1.31799551188002	1.28749138558082	1.34418766601277
0.2	0.3	2.4	1.5	1.45217284380183	2.05066852564806	1.41213804844288	1.37945505597945	1.44020107072797
0.2	0.3	2.6	1.1	1.0688510433766	1.11305745519773	1.04135881430351	1.01747789455785	1.06140205392653
0.2	0.3	2.6	1.2	1.1660193200472	1.32463035990473	1.13602779742201	1.1099758849722	1.15789314973803
0.2	0.3	2.6	1.3	1.2631875967178	1.5546009084993	1.23069678054051	1.20247387538655	1.25438424554954
0.2	0.3	2.6	1.4	1.3603558733884	1.80296910098144	1.32536576365901	1.2949718658009	1.35087534136104
0.2	0.3	2.6	1.5	1.457524150059	2.06973493735114	1.42003474677751	1.38746985621525	1.44736643717254
0.2	0.3	2.8	1.1	1.07231660369662	1.12260483867925	1.0468968164899	1.02317311727231	1.06638789832662
0.2	0.3	2.8	1.2	1.1697999313054	1.3359925352877	1.14206925435262	1.11618885520616	1.16333225271995
0.2	0.3	2.8	1.3	1.26728325891418	1.56793568377515	1.23724169221534	1.20920459314	1.26027660711328
0.2	0.3	2.8	1.4	1.36476658652297	1.8184342841416	1.33241413007806	1.30222033107385	1.35722096150661
0.2	0.3	2.8	1.5	1.46224991413175	2.08748833638704	1.42758656794077	1.3952360690077	1.45416531589994
0.2	0.3	3	1.1	1.07537151635731	1.13146339739799	1.05216046751051	1.02865759770068	1.07096909375866
0.2	0.3	3	1.2	1.17313256329888	1.3465349522753	1.14781141910238	1.12217192476438	1.16832992046399
0.2	0.3	3	1.3	1.27089361024045	1.58030838148976	1.24346237069424	1.21568625182808	1.26569074716932
0.2	0.3	3	1.4	1.36865465718203	1.83278368504138	1.33911332228611	1.30920057889178	1.36305157387465
0.2	0.3	3	1.5	1.4664157041236	2.10396086293015	1.43476427387797	1.40271490595548	1.46041240057999
0.2	0.3	3.2	1.1	1.0780613909188	1.13965304761876	1.05713186393538	1.03397131544269	1.07513760999133
0.2	0.3	3.2	1.2	1.17606697191142	1.35628131286861	1.15323476065677	1.12796870775566	1.17287739271781
0.2	0.3	3.2	1.3	1.27407255290404	1.59174681857496	1.24933765737817	1.22196610006863	1.27061717544429
0.2	0.3	3.2	1.4	1.37207813389666	1.84604956473783	1.34544055409957	1.3159634923816	1.36835695817078
0.2	0.3	3.2	1.5	1.47008371488928	2.1191895513572	1.44154345082097	1.40996088469457	1.46609674089726
0.2	0.3	3.4	1.1	1.08042854248418	1.14719567472346	1.06179689781775	1.03892521358904	1.07911724379879
0.2	0.3	3.4	1.2	1.17864931907365	1.36525766248081	1.15832388852845	1.13337296027896	1.17721881141686
0.2	0.3	3.4	1.3	1.27687009566312	1.60228156221706	1.25485087923916	1.22782070696887	1.27532037903493
0.2	0.3	3.4	1.4	1.37509087225259	1.85826737393221	1.35137786994986	1.32226845365878	1.373421946653
0.2	0.3	3.4	1.5	1.47331164884207	2.13321509762626	1.44790486066057	1.41671620034869	1.47152351427107
0.2	0.3	3.6	1.1	1.08251157245565	1.15411476101706	1.06614542549322	1.04356944889329	1.08266835060314
0.2	0.3	3.6	1.2	1.18092171540617	1.37349194699551	1.16306773690169	1.13843939879268	1.18109274611251
0.2	0.3	3.6	1.3	1.27933185835668	1.61194541001557	1.25999004831016	1.23330934869207	1.27951714162189
0.2	0.3	3.6	1.4	1.37774200130719	1.86947515007722	1.35691235971864	1.32817929859145	1.37794153713126
0.2	0.3	3.6	1.5	1.47615214425771	2.14608116718049	1.45383467112711	1.42304924849084	1.47636593264064
0.2	0.3	3.8	1.1	1.08434523986656	1.16043520053342	1.07017134199457	1.04801559686647	1.0857733534545
0.2	0.3	3.8	1.2	1.18292207985443	1.38101379237035	1.16745964581225	1.14328974203615	1.18448002195036
0.2	0.3	3.8	1.3	1.2814989198423	1.62077313132354	1.26474794962994	1.23856388720583	1.28318669044623
0.2	0.3	3.8	1.4	1.38007575983017	1.87971321739298	1.36203625344763	1.33383803237551	1.38189335894209
0.2	0.3	3.8	1.5	1.47865259981804	2.15783405057867	1.45932455726532	1.42911217754519	1.48060002743795
0.2	0.3	4	1.1	1.08596053134687	1.16618321458752	1.07387255883154	1.05225590702013	1.08845113577038
0.2	0.3	4	1.2	1.18468421601477	1.38785440413721	1.17149733690713	1.14791553493105	1.18740123902223
0.2	0.3	4	1.3	1.28340790068266	1.62880134929992	1.26912211498272	1.24357516284197	1.28635134227409
0.2	0.3	4	1.4	1.38213158535056	1.88902405007565	1.36674689305832	1.3392347907529	1.38530144552594
0.2	0.3	4	1.5	1.48085527001846	2.16852250646439	1.46437167113391	1.43489441866382	1.48425154877779
0.2	0.3	4.2	1.1	1.0873848577955	1.17138630186371	1.07725088634995	1.05628438411677	1.09072725875939
0.2	0.3	4.2	1.2	1.186238026686	1.39404650800309	1.17518278510903	1.15231023721829	1.18988428228297
0.2	0.3	4.2	1.3	1.2850911955765	1.63606847119807	1.27311468386812	1.24833609031981	1.28904130580655
0.2	0.3	4.2	1.4	1.383944364467	1.89745219144865	1.3710465826272	1.34436194342134	1.38819832933013
0.2	0.3	4.2	1.5	1.4827975333575	2.17819766875483	1.46897848138629	1.44038779652286	1.48735535285371
0.2	0.3	4.4	1.1	1.08864232413274	1.17607317638098	1.0803118253903	1.05997603409442	1.09263271700091
0.2	0.3	4.4	1.2	1.18760980814481	1.39962427602364	1.17852199133487	1.15633749173937	1.19196296400099
0.2	0.3	4.4	1.3	1.28657729215687	1.64261460172219	1.27673215727945	1.25269894938431	1.29129321100107
0.2	0.3	4.4	1.4	1.38554477616894	1.90504415347662	1.37494232322402	1.34906040702926	1.39062345800116
0.2	0.3	4.4	1.5	1.48451226018101	2.18691293128694	1.47315248916859	1.44542186467421	1.48995370500124
0.2	0.3	4.6	1.1	1.08975403387596	1.18027366408017	1.0830642763324	1.06343038496081	1.09420252019808
0.2	0.3	4.6	1.2	1.18882258241014	1.40462320353343	1.18152466508989	1.1601058745027	1.19367547657972
0.2	0.3	4.6	1.3	1.28789113094432	1.64848139859132	1.27998505384738	1.2567813640446	1.29314843296137
0.2	0.3	4.6	1.4	1.38695967947849	1.91184824925384	1.37844544260487	1.35345685358649	1.39262138934301
0.2	0.3	4.6	1.5	1.48602822801267	2.19472375552099	1.47690583136236	1.45013234312838	1.49209434572466
0.2	0.3	4.8	1.1	1.09073840245268	1.18401854332134	1.08552017666097	1.06667954347154	1.09547418716192
0.2	0.3	4.8	1.2	1.18989643903928	1.40907991932457	1.1842038290847	1.16365041105986	1.19506274963119
0.2	0.3	4.8	1.3	1.28905447562589	1.65371184976286	1.28288748150842	1.26062127864818	1.29465131210045
0.2	0.3	4.8	1.4	1.3882125122125	1.91791433463621	1.38157113393215	1.35759214623651	1.39423987456972
0.2	0.3	4.8	1.5	1.4873705487991	2.20168737394463	1.48025478635587	1.45456301382483	1.49382843703898
0.2	0.3	5	1.1	1.09161146237435	1.18733932610301	1.08769408074962	1.06972483304769	1.09648624318686
0.2	0.3	5	1.2	1.19084886804475	1.41303192527962	1.18657536081776	1.16697254514294	1.1961668107493
0.2	0.3	5	1.3	1.29008627371514	1.65834996786289	1.28545664088591	1.26422025723818	1.29584737831174
0.2	0.3	5	1.4	1.38932367938554	1.92329345385281	1.38433792095406	1.36146796933343	1.39552794587418
0.2	0.3	5	1.5	1.48856108505593	2.2078623832494	1.4832192010222	1.45871568142867	1.49520851343663
0.2	0.3	5.2	1.1	1.09238715009994	1.19026798545459	1.08960269749209	1.07256883560688	1.09727680920884
0.2	0.3	5.2	1.2	1.1916950728363	1.41651727194596	1.18865748817319	1.17007509338932	1.19702924640965
0.2	0.3	5.2	1.3	1.29100299557265	1.66244040943657	1.28771227885429	1.26758135117177	1.29678168361045
0.2	0.3	5.2	1.4	1.39031091830901	1.92803739792644	1.38676706953538	1.36508760895421	1.39653412081126
0.2	0.3	5.2	1.5	1.48961884104537	2.21330823741555	1.48582186021648	1.46259386673666	1.49628655801206
0.2	0.3	5.4	1.1	1.09307756913045	1.19283664047516	1.09126440260234	1.07521529457201	1.09789693157944
0.2	0.3	5.4	1.2	1.19244825723322	1.41957418370597	1.19047025738437	1.1729621395331	1.19770574354121
0.2	0.3	5.4	1.3	1.29181894533598	1.66602803504382	1.2896761121664	1.27070898449419	1.29751455550298
0.2	0.3	5.4	1.4	1.39118963343875	1.93219819448869	1.38888196694843	1.36845582945528	1.39732336746474
0.2	0.3	5.4	1.5	1.49056032154152	2.21808466204058	1.48808782173047	1.46620267441637	1.49713217942651
0.2	0.3	5.6	1.1	1.09369322706838	1.19507721421699	1.09269874279131	1.07766900850533	1.09836904210563
0.2	0.3	5.6	1.2	1.1931198840746	1.42224065163014	1.19203499213598	1.17563891836945	1.19822077320615
0.2	0.3	5.6	1.3	1.29254654108081	1.66915743142704	1.29137124148064	1.27360882823357	1.29807250430666
0.2	0.3	5.6	1.4	1.39197319808703	1.93582755360769	1.39070749082531	1.37157873809769	1.39792423540717
0.2	0.3	5.6	1.5	1.49139985509325	2.22225101817209	1.49004374016997	1.46954864796181	1.49777596650768
0.2	0.3	5.8	1.1	1.09424324645047	1.19702108136635	1.0939259485944	1.07984252124483	1.09871064161777
0.2	0.3	5.8	1.2	1.1937199052187	1.42455401418805	1.19337376210298	1.17801002317617	1.19859342721938
0.2	0.3	5.8	1.3	1.29319656398692	1.67187241942903	1.29282157561156	1.27617752510752	1.298476212821
0.2	0.3	5.8	1.4	1.39267322275515	1.93897629708929	1.39226938912014	1.37434502703887	1.39835899842261
0.2	0.3	5.8	1.5	1.49214988152337	2.22586564716883	1.49171720262872	1.47251252897022	1.49824178402423
0.2	0.3	6	1.1	1.0947355504384	1.19869872278491	1.09496647140478	1.08182000830752	1.09895825406668
0.2	0.3	6	1.2	1.19425696411462	1.42655054612418	1.19450887789612	1.18016728179003	1.19886354989092
0.2	0.3	6	1.3	1.29377837779084	1.67421557149297	1.29405128438746	1.27851455527253	1.29876884571516
0.2	0.3	6	1.4	1.39329979146706	1.94169379889125	1.39359369087881	1.37686182875503	1.39867414153941
0.2	0.3	6	1.5	1.49282120514328	2.22898522831904	1.49313609737015	1.47520910223753	1.49857943736365
0.2	0.35	0	1.1	0.95076792546098	0.887341582805368	0.933289353840097	0.909165506418676	0.959667850662035
0.2	0.35	0	1.2	1.03720137323016	1.0560098175535	1.01813384055283	0.991816916093101	1.0469103825404
0.2	0.35	0	1.3	1.12363482099934	1.2393448553232	1.10297832726557	1.07446832576753	1.13415291441877
0.2	0.35	0	1.4	1.21006826876852	1.43734669611448	1.18782281397831	1.15711973544195	1.22139544629713
0.2	0.35	0	1.5	1.2965017165377	1.65001533992734	1.27266730069104	1.23977114511638	1.3086379781755
0.2	0.35	0.2	1.1	0.962980813412175	0.906006213697395	0.940835166265776	0.915966098004592	0.967332333831545
0.2	0.35	0.2	1.2	1.05052452372237	1.07822227084649	1.0263656359263	0.999235743277736	1.05527163690714
0.2	0.35	0.2	1.3	1.13806823403257	1.26541363731289	1.11189610558683	1.08250538855088	1.14321093998274
0.2	0.35	0.2	1.4	1.22561194434277	1.46758031309661	1.19742657524735	1.16577503382403	1.23115024305833
0.2	0.35	0.2	1.5	1.31315565465297	1.68472229819764	1.28295704490788	1.24904467909717	1.31908954613393
0.2	0.35	0.4	1.1	0.974943331213845	0.924748518101183	0.948515148003354	0.922978872193713	0.974987136663589
0.2	0.35	0.4	1.2	1.06357454314238	1.10052716203777	1.03474379782184	1.00688604239314	1.06362233090573
0.2	0.35	0.4	1.3	1.15220575507091	1.29159090544711	1.12097244764033	1.09079321259257	1.15225752514788
0.2	0.35	0.4	1.4	1.24083696699944	1.49793974832919	1.20720109745881	1.174700382792	1.24089271939002
0.2	0.35	0.4	1.5	1.32946817892797	1.71957369068402	1.2934297472773	1.25860755299143	1.32952791363217
0.2	0.35	0.6	1.1	0.986492293150268	0.94337993519854	0.95629731904539	0.930184139392259	0.98297975357073
0.2	0.35	0.6	1.2	1.07617341070938	1.12270008817016	1.04323343895861	1.01474633388246	1.07234154934989
0.2	0.35	0.6	1.3	1.1658545282685	1.31761329792193	1.13016955887183	1.09930852837267	1.16170334512904
0.2	0.35	0.6	1.4	1.25553564582761	1.52811956445383	1.21710567878504	1.18387072286288	1.2510651409082
0.2	0.35	0.6	1.5	1.34521676338673	1.75421888776588	1.30404179869826	1.26843291735308	1.34042693668736
0.2	0.35	0.8	1.1	0.997489423158505	0.961726666151799	0.964147231863908	0.937559123444899	0.990903620507059
0.2	0.35	0.8	1.2	1.08817027980928	1.1445342142633	1.05179698021517	1.0227917710308	1.08098576782588
0.2	0.35	0.8	1.3	1.17885113646005	1.34323807090623	1.13944672856644	1.1080244186167	1.17106791514471
0.2	0.35	0.8	1.4	1.26953199311082	1.5578382360806	1.2270964769177	1.1932570662026	1.26115006246353
0.2	0.35	0.8	1.5	1.3602128497616	1.7883347097864	1.31474622526897	1.2784897137885	1.35123220978235
0.2	0.35	1	1.1	1.00782729123053	0.979636753176382	0.97202840377568	0.945078081294358	0.998716629891866
0.2	0.35	1	1.2	1.09944795406967	1.16584869799503	1.06039462230074	1.03099427050294	1.08950905079113
0.2	0.35	1	1.3	1.19106861690881	1.36825298584139	1.1487608408258	1.11691045971151	1.18030147169039
0.2	0.35	1	1.4	1.28268927974795	1.58684961671546	1.23712705935087	1.20282664892009	1.27109389258965
0.2	0.35	1	1.5	1.37430994258709	1.82163859061724	1.32549327787593	1.28874283812867	1.36188631348891
0.2	0.35	1.2	1.1	1.01743175000083	0.996984231777209	0.979902810951593	0.952712488272597	1.00637753680108
0.2	0.35	1.2	1.2	1.10992554545545	1.18649363120593	1.06898488467447	1.0393227144792	1.09786640378299
0.2	0.35	1.2	1.3	1.20241934091007	1.39248210884585	1.15806695839734	1.1259329406858	1.18935527076491
0.2	0.35	1.2	1.4	1.29491313636469	1.61494966469697	1.24714903212021	1.2125431668924	1.28084413774682
0.2	0.35	1.2	1.5	1.38740693181931	1.85389629875927	1.33623110584308	1.299153393099	1.37233300472874
0.2	0.35	1.4	1.1	1.02626114374074	1.01367039322133	0.9877314360032	0.960431290183306	1.01394759263398
0.2	0.35	1.4	1.2	1.11955761135354	1.20635154234604	1.07752520291258	1.04774322565452	1.10612464650979
0.2	0.35	1.4	1.3	1.21285407896633	1.41578757400334	1.16731896982196	1.13505516112573	1.19830170038561
0.2	0.35	1.4	1.4	1.30615054657913	1.64197848819323	1.25711273673134	1.22236709659693	1.29047875426142
0.2	0.35	1.4	1.5	1.39944701419192	1.88492428491569	1.34690650364073	1.30967903206814	1.38265580813724
0.2	0.35	1.6	1.1	1.03430301070264	1.02962264367192	0.995474858931769	0.968201221778478	1.02148351605573
0.2	0.35	1.6	1.2	1.12833055713016	1.22533603875005	1.08597257338011	1.05621951466743	1.11434565387898
0.2	0.35	1.6	1.3	1.22235810355767	1.43806798992193	1.17647028782845	1.14423780755638	1.20720779170222
0.2	0.35	1.6	1.4	1.31638564998518	1.66781849718757	1.2669680022768	1.23225610044534	1.30006992952547
0.2	0.35	1.6	1.5	1.41041319641269	1.91458756054695	1.35746571672514	1.32027439333429	1.39293206734872
0.2	0.35	1.8	1.1	1.04156920368383	1.04479169293173	1.00309387915513	0.97563367708435	1.02874779711935
0.2	0.35	1.8	1.2	1.13625731310963	1.24338846100966	1.0942842318056	1.06432764772838	1.1222703241302
0.2	0.35	1.8	1.3	1.23094542253543	1.45925451326828	1.18547458445606	1.15302161837241	1.21579285114105
0.2	0.35	1.8	1.4	1.32563353196123	1.6923898497076	1.27666493710653	1.24171558901645	1.3093153781519
0.2	0.35	1.8	1.5	1.42032164138703	1.9427944703276	1.367855289757	1.33040955966048	1.40283790516275
0.2	0.35	2	1.1	1.0480903337819	1.05914784869842	1.01055015446676	0.982794059679884	1.03570327541179
0.2	0.35	2	1.2	1.14337127321662	1.26047347283117	1.10241835032737	1.07213897419624	1.12985811863104
0.2	0.35	2	1.3	1.23865221265134	1.47930567297547	1.19428654618799	1.16148388871259	1.22401296185029
0.2	0.35	2	1.4	1.33393315208606	1.71564444913132	1.2861547420486	1.25082880322894	1.31816780506955
0.2	0.35	2	1.5	1.42921409152078	1.96948980129871	1.37802293790921	1.3401737177453	1.4123226482888
0.2	0.35	2.2	1.1	1.05391027224758	1.07267708516141	1.01780684125395	0.989881254939924	1.04238537018359
0.2	0.35	2.2	1.2	1.14972029699737	1.27657438234085	1.1103347359134	1.07987045993446	1.13714767656392
0.2	0.35	2.2	1.3	1.24553032174715	1.49820187927503	1.20286263057285	1.169859664929	1.23190998294425
0.2	0.35	2.2	1.4	1.34134034649693	1.73755957596394	1.29539052523231	1.25984886992354	1.32667228932457
0.2	0.35	2.2	1.5	1.43715037124671	1.99464747240758	1.38791841989176	1.34983807491808	1.4214345957049
0.2	0.35	2.4	1.1	1.05908121080823	1.08537737036672	1.02482921922335	0.996867103449083	1.04883869384504
0.2	0.35	2.4	1.2	1.15536132088171	1.29168877134552	1.11799551188002	1.08749138558082	1.14418766601277
0.2	0.35	2.4	1.3	1.25164143095519	1.51594029414856	1.21116180453669	1.17811566771255	1.2395366381805
0.2	0.35	2.4	1.4	1.34792154102866	1.75813193877585	1.30432809719335	1.26873994984429	1.33488561034823
0.2	0.35	2.4	1.5	1.44420165110214	2.01826370522738	1.39749438985002	1.35936423197602	1.43023458251596
0.2	0.35	2.6	1.1	1.06365955060604	1.09725553890421	1.03158528335409	1.00372421031749	1.05496906291429
0.2	0.35	2.6	1.2	1.1603558733884	1.30582477357196	1.12536576365901	1.0949718658009	1.15087534136104
0.2	0.35	2.6	1.3	1.25705219617077	1.5325304634282	1.21914624396393	1.18621952128431	1.24678161980779
0.2	0.35	2.6	1.4	1.35374851895314	1.77737260847294	1.31292672426885	1.27746717676772	1.34268789825455
0.2	0.35	2.6	1.5	1.4504448417355	2.04035120870618	1.40670720457376	1.36871483225112	1.4385941767013
0.2	0.35	2.8	1.1	1.06770270431272	1.10832482666242	1.03804628590489	1.0103686368177	1.06078588138106
0.2	0.35	2.8	1.2	1.16476658652297	1.31899814082139	1.13241413007806	1.10222033107385	1.15722096150661
0.2	0.35	2.8	1.3	1.26183046873321	1.54799087360288	1.22678197425123	1.19407202533	1.25365604163216
0.2	0.35	2.8	1.4	1.35889435094346	1.7953030250069	1.3211498184244	1.28592371958616	1.35009112175771
0.2	0.35	2.8	1.5	1.45595823315371	2.06093459503343	1.41551766259757	1.37777541384231	1.44652620188326
0.2	0.35	3	1.1	1.07126676908352	1.11860306101999	1.0441872120956	1.01676719731746	1.0661306093851
0.2	0.35	3	1.2	1.16865465718203	1.33123008914775	1.13911332228611	1.10920057889178	1.16305157387465
0.2	0.35	3	1.3	1.26604254528053	1.56234642406924	1.23403943247662	1.20163396046609	1.25997253836421
0.2	0.35	3	1.4	1.36343043337903	1.81195206578444	1.32896554266713	1.29406734204041	1.35689350285376
0.2	0.35	3	1.5	1.46081832147753	2.08004701429336	1.42389165285763	1.38650072361472	1.45381446734332
0.2	0.35	3.2	1.1	1.07440495607194	1.12811142419283	1.04998717459127	1.02296653468313	1.07099387832321
0.2	0.35	3.2	1.2	1.17207813389666	1.34254582713858	1.14544055409957	1.1159634923816	1.16835695817078
0.2	0.35	3.2	1.3	1.26975131172138	1.57562669990569	1.24089393360787	1.20896045008007	1.26572003801834
0.2	0.35	3.2	1.4	1.3674244895461	1.82735404249418	1.33634731311616	1.30195740777853	1.36308311786591
0.2	0.35	3.2	1.5	1.46509766737083	2.09772785490403	1.43180069262446	1.394954365477	1.46044619771347
0.2	0.35	3.4	1.1	1.07716663289821	1.13687367142013	1.05542971412071	1.02874608252055	1.07563678443192
0.2	0.35	3.4	1.2	1.17509087225259	1.35297362549172	1.15137786994986	1.12226845365878	1.173421946653
0.2	0.35	3.4	1.3	1.27301511160698	1.58786487991737	1.24732602577902	1.21579082479701	1.27120710887408
0.2	0.35	3.4	1.4	1.37093935096136	1.84154743469706	1.34327418160817	1.30931319593525	1.36899227109517
0.2	0.35	3.4	1.5	1.46886359031574	2.11402128983081	1.43922233743733	1.40283556707348	1.46677743331625
0.2	0.35	3.6	1.1	1.0795968345316	1.14491567793416	1.06050299640875	1.03416435704217	1.07977974237032
0.2	0.35	3.6	1.2	1.17774200130719	1.36254427787206	1.15691235971864	1.12817929859145	1.17794153713126
0.2	0.35	3.6	1.3	1.27588716808279	1.59909710389151	1.25332172302852	1.22219424014074	1.2761033318922
0.2	0.35	3.6	1.4	1.37403233485839	1.85457415599252	1.34973108633841	1.31620918169003	1.37426512665314
0.2	0.35	3.6	1.5	1.47217750163399	2.12897543417509	1.4461404496483	1.41022412323932	1.47242692141408
0.2	0.35	3.8	1.1	1.08173611317766	1.15226519849464	1.06519989899366	1.03935152967755	1.08340224569692
0.2	0.35	3.8	1.2	1.18007575983017	1.37129081473742	1.16203625344763	1.13383803237551	1.18189335894209
0.2	0.35	3.8	1.3	1.27841540648269	1.60936213674044	1.2588726079016	1.22832453507347	1.28038447218727
0.2	0.35	3.8	1.4	1.3767550531352	1.86647916450371	1.35570896235557	1.32281103777142	1.37887558543244
0.2	0.35	3.8	1.5	1.47509469978771	2.14264189802721	1.45254531680954	1.41729754046938	1.47736669867761
0.2	0.35	4	1.1	1.08362061990468	1.15895174223374	1.06951798530346	1.04429855819015	1.08652632506544
0.2	0.35	4	1.2	1.18213158535056	1.37924835439387	1.16674689305832	1.1392347907529	1.18530144552594
0.2	0.35	4	1.3	1.28064255079644	1.61870119369836	1.26397580081318	1.23417102331564	1.28407656598643
0.2	0.35	4	1.4	1.37915351624232	1.87731026014721	1.36120470856804	1.32910725587838	1.38285168644693
0.2	0.35	4	1.5	1.4776644816882	2.15507555374042	1.4584336163229	1.42404348844112	1.48162680690742
0.2	0.35	4.2	1.1	1.08528233409475	1.16500648781672	1.07345936740827	1.04899844813623	1.08918180188595
0.2	0.35	4.2	1.2	1.183944364467	1.38645400202981	1.1710465826272	1.14436194342134	1.18819832933013
0.2	0.35	4.2	1.3	1.28260639483925	1.62715782182666	1.26863379784614	1.23972543870645	1.2872148567743
0.2	0.35	4.2	1.4	1.3812684252115	1.88711794720725	1.36622101306507	1.33508893399156	1.38623138421848
0.2	0.35	4.2	1.5	1.47993045558374	2.16633437817158	1.46380822828401	1.43045242927667	1.48524791166266
0.2	0.35	4.4	1.1	1.08674937815486	1.17046218587057	1.07703046295535	1.05330537311016	1.09140483650106
0.2	0.35	4.4	1.2	1.18554477616894	1.39294673359803	1.17494232322402	1.14906040702926	1.19062345800116
0.2	0.35	4.4	1.3	1.28434017418302	1.63477776373658	1.27285418349269	1.24481544094837	1.28984207950125
0.2	0.35	4.4	1.4	1.3831355721971	1.89595527628621	1.37076604376135	1.34057047486747	1.38906070100135
0.2	0.35	4.4	1.5	1.48193097021117	2.17647927124692	1.46867790403002	1.43632550878658	1.48827932250144
0.2	0.35	4.6	1.1	1.08804637285529	1.17535301531456	1.08024165572113	1.05733544912095	1.09323627356443
0.2	0.35	4.6	1.2	1.18695967947849	1.39876722483716	1.17844544260487	1.15345685358649	1.19262138934301
0.2	0.35	4.6	1.3	1.2858729861017	1.64160875692695	1.27664922948861	1.24957825805203	1.2920065051216
0.2	0.35	4.6	1.4	1.38478629272491	1.90387761158392	1.37485301637234	1.34569966251757	1.39139162090018
0.2	0.35	4.6	1.5	1.48369959934812	2.18557378880807	1.47305680325608	1.44182106698311	1.49077673667876
0.2	0.35	4.8	1.1	1.08919480286146	1.17971437676584	1.08310687277113	1.06112613405013	1.09471988502224
0.2	0.35	4.8	1.2	1.1882125122125	1.40395760540729	1.18157113393215	1.15759214623651	1.19423987456972
0.2	0.35	4.8	1.3	1.28723022156354	1.64770024523494	1.28003539509316	1.25405815842288	1.29375986411719
0.2	0.35	4.8	1.4	1.38624793091458	1.9109422962488	1.37849965625417	1.35052417060926	1.39327985366467
0.2	0.35	4.8	1.5	1.48526564026562	2.19368375844888	1.47696391741518	1.44699018279563	1.49279984321215
0.2	0.35	5	1.1	1.09021337277008	1.18358261936092	1.08564309420788	1.06467897188897	1.09590061705134
0.2	0.35	5	1.2	1.18932367938554	1.40856113378489	1.18433792095406	1.16146796933343	1.19552794587418
0.2	0.35	5	1.3	1.288433986001	1.65310299728922	1.28303274770023	1.25825696677788	1.29515527469703
0.2	0.35	5	1.4	1.38754429261646	1.91720820987388	1.3817275744464	1.35504596422233	1.39478260351988
0.2	0.35	5	1.5	1.48665459923192	2.2008767715389	1.48042240119257	1.45183496166678	1.49440993234273
0.2	0.35	5.2	1.1	1.09111834178326	1.18699470724489	1.08786981374077	1.06799697487469	1.09682294407698
0.2	0.35	5.2	1.2	1.19031091830901	1.41262180035756	1.18676706953538	1.16508760895421	1.19653412081126
0.2	0.35	5.2	1.3	1.28950349483476	1.65786864069741	1.28566432533	1.26217824303373	1.29624529754553
0.2	0.35	5.2	1.4	1.38869607136051	1.92273522826446	1.38456158112461	1.35926887711325	1.3959564742798
0.2	0.35	5.2	1.5	1.48788864788627	2.20722156305869	1.48345883691923	1.45635951119277	1.49566765101407
0.2	0.35	5.4	1.1	1.09192383065219	1.18998783891501	1.08980846970273	1.07108451033401	1.09754642017602
0.2	0.35	5.4	1.2	1.19118963343875	1.41618387441125	1.18888196694843	1.16845582945528	1.19732336746474
0.2	0.35	5.4	1.3	1.29045543622532	1.66204913038542	1.28795546419414	1.26582714857656	1.29710031475347
0.2	0.35	5.4	1.4	1.38972123901188	1.92758360683753	1.38702896143984	1.36319846769783	1.3968772620422
0.2	0.35	5.4	1.5	1.48898704179844	2.21278730376758	1.48610245868554	1.4605697868191	1.49665420933093
0.2	0.35	5.6	1.1	1.09264209824644	1.19259903690869	1.09148186658986	1.07394717658955	1.09809721578991
0.2	0.35	5.6	1.2	1.19197319808703	1.41929141582522	1.19070749082531	1.17157873809769	1.19792423540717
0.2	0.35	5.6	1.3	1.29130429792762	1.6656961755171	1.28993311506075	1.26921029960583	1.29775125502444
0.2	0.35	5.6	1.4	1.3906353977682	1.93181331598433	1.38915873929619	1.36684186111397	1.3975782746417
0.2	0.35	5.6	1.5	1.48996649760879	2.21764283722691	1.48838436353163	1.46447342262211	1.49740529425896
0.2	0.35	5.8	1.1	1.09328378752555	1.19486472736404	1.09291360669346	1.0764829414523	1.09849574855406
0.2	0.35	5.8	1.2	1.19267322275515	1.42198777471423	1.19226938912014	1.17434502703887	1.19835899842261
0.2	0.35	5.8	1.3	1.29206265798474	1.66886065226879	1.29162517154682	1.27220711262544	1.29822224829116
0.2	0.35	5.8	1.4	1.39145209321434	1.9354833600277	1.3909809539735	1.37006919821201	1.39808549815972
0.2	0.35	5.8	1.5	1.49084152844394	2.22185589799099	1.49033673640018	1.46793128379859	1.49794874802827
0.2	0.35	6	1.1	1.09385814217814	1.19682032911855	1.09412754997224	1.07879000969211	1.09878462974446
0.2	0.35	6	1.2	1.19329979146706	1.42431510242208	1.19359369087881	1.17686182875503	1.19867414153941
0.2	0.35	6	1.3	1.29274144075598	1.67159202992591	1.29305983178537	1.27493364781795	1.29856365333436
0.2	0.35	6	1.4	1.3921830900449	1.93865111163005	1.39252597269194	1.37300546688087	1.39845316512931
0.2	0.35	6	1.5	1.49162473933382	2.2254923475345	1.49199211359851	1.47107728594379	1.49834267692426
0.2	0.4	0	1.1	0.929449057669692	0.845309331463144	0.909473547245825	0.881903435907058	0.939620400756611
0.2	0.4	0	1.2	1.01394442654875	1.00598796471647	0.99215296063181	0.962076475534972	1.02504043718903
0.2	0.4	0	1.3	1.09843979542782	1.1806386530353	1.07483237401779	1.04224951516289	1.11046047362145
0.2	0.4	0	1.4	1.18293516430688	1.36926139641964	1.15751178740378	1.1224225547908	1.19588051005387
0.2	0.4	0	1.5	1.26743053318594	1.57185619486948	1.24019120078976	1.20259559441871	1.28130054648629
0.2	0.4	0.2	1.1	0.943406643899628	0.866139123580966	0.918097332875173	0.889675540576676	0.948379810093195
0.2	0.4	0.2	1.2	1.02917088425414	1.0307771388071	1.00156072677292	0.970555135174556	1.0345961564653
0.2	0.4	0.2	1.3	1.11493512460865	1.20973150318333	1.08502412067066	1.05143472977244	1.12081250283741
0.2	0.4	0.2	1.4	1.20069936496316	1.40300221670966	1.1684875145684	1.13231432437032	1.20702884920952
0.2	0.4	0.2	1.5	1.28646360531767	1.61058927938609	1.25195090846614	1.21319391896819	1.29324519558163
0.2	0.4	0.4	1.1	0.957078092815823	0.887091235538048	0.926874454860975	0.897690139649957	0.957128156186959
0.2	0.4	0.4	1.2	1.04408519216272	1.05571188361553	1.01113576893925	0.97929833416359	1.04413980674941
0.2	0.4	0.4	1.3	1.13109229150961	1.23899519674322	1.09539708301752	1.06090652867722	1.13115145731186
0.2	0.4	0.4	1.4	1.2180993908565	1.43694117492114	1.17965839709579	1.14251472319086	1.21816310787431
0.2	0.4	0.4	1.5	1.30510649020339	1.64954981814926	1.26391971117406	1.22412291770449	1.30517475843676
0.2	0.4	0.6	1.1	0.970276906457449	0.907954433987445	0.935768364623303	0.90592473073401	0.966262575509405
0.2	0.4	0.6	1.2	1.05848389795358	1.08054081400159	1.02083821595269	0.988281524437102	1.05410462782844
0.2	0.4	0.6	1.3	1.14669088944971	1.26813470532131	1.10590806728209	1.07063831814019	1.14194668014748
0.2	0.4	0.6	1.4	1.23489788094584	1.4707361079466	1.19097791861148	1.15299511184329	1.22978873246652
0.2	0.4	0.6	1.5	1.32310487244198	1.68834502187748	1.27604776994087	1.23535190554638	1.31763078478555
0.2	0.4	0.8	1.1	0.982845055038292	0.928532736112611	0.944739693558752	0.914353283937027	0.975318423436639
0.2	0.4	0.8	1.2	1.07219460549632	1.10503069421666	1.03062512024591	0.997476309749484	1.06398373465815
0.2	0.4	0.8	1.3	1.16154415595434	1.2968763008515	1.11651054693307	1.08059933556194	1.15264904587966
0.2	0.4	0.8	1.4	1.25089370641237	1.50406955601712	1.20239597362023	1.1637223613744	1.24131435710118
0.2	0.4	0.8	1.5	1.3402432568704	1.72661045971353	1.28828140030739	1.24684538718685	1.32997966832269
0.2	0.4	1	1.1	0.994659761406323	0.948653511984363	0.953746747172206	0.922946378622123	0.984247577019275
0.2	0.4	1	1.2	1.08508337607963	1.12897608037809	1.04045099691513	1.0068505948605	1.07372462947557
0.2	0.4	1	1.3	1.17550699075293	1.32497887211039	1.12715524665806	1.09075481109887	1.16320168193187
0.2	0.4	1	1.4	1.26593060542623	1.53666188718128	1.21385949640099	1.17465902733725	1.25267873438817
0.2	0.4	1	1.5	1.35635422009953	1.76402512559076	1.30056374614392	1.25856324357562	1.34215578684447
0.2	0.4	1.2	1.1	1.00563628571523	0.968172381578777	0.962746069658964	0.931671415168682	0.993002899201228
0.2	0.4	1.2	1.2	1.0970577662348	1.15220514832516	1.05026843962796	1.01636881654765	1.0832758900377
0.2	0.4	1.2	1.3	1.18847924675436	1.35224076435383	1.13779080959696	1.10106621792662	1.17354888087418
0.2	0.4	1.2	1.4	1.27990072727393	1.5682792296648	1.22531317956595	1.1857636193056	1.26382187171065
0.2	0.4	1.2	1.5	1.3713222077935	1.80032054425806	1.31283554953495	1.27046102068457	1.35409486254713
0.2	0.4	1.4	1.1	1.01572702141799	0.986974907437109	0.971693069717942	0.940492903066635	1.00165439158169
0.2	0.4	1.4	1.2	1.1080658415469	1.17458170802433	1.06002880332866	1.02599225789087	1.09271388172548
0.2	0.4	1.4	1.3	1.20040466167581	1.37850214344522	1.14836453693939	1.11149161271511	1.18377337186927
0.2	0.4	1.4	1.4	1.29274348180471	1.59873621369978	1.23670027055011	1.19699096753935	1.27483286201306
0.2	0.4	1.4	1.5	1.38508230193362	1.83528391878801	1.32503600416083	1.28249032236359	1.36589235215684
0.2	0.4	1.6	1.1	1.02491772651731	1.00497559065755	0.980542695922022	0.949372824889689	1.01026687549226
0.2	0.4	1.6	1.2	1.11809206529161	1.19600400871642	1.06968294100584	1.03567944533421	1.10210931871883
0.2	0.4	1.6	1.3	1.21126640406591	1.40364359356302	1.15882318608966	1.12198606577872	1.1939517619454
0.2	0.4	1.6	1.4	1.30444074284021	1.62789434519735	1.24796343117348	1.20829268622324	1.28579420517197
0.2	0.4	1.6	1.5	1.39761508161451	1.86875626361941	1.3371036762573	1.29459930666776	1.37763664839854
0.2	0.4	1.8	1.1	1.03322194706723	1.02211496364588	0.989250147605864	0.957867059524972	1.01856891099354
0.2	0.4	1.8	1.2	1.12715121498243	1.21640127904964	1.0791819792064	1.04494588311815	1.11116608472023
0.2	0.4	1.8	1.3	1.22108048289763	1.42758205666242	1.16911381080693	1.13202470671133	1.20376325844692
0.2	0.4	1.8	1.4	1.31500975081284	1.65565729648423	1.25904564240746	1.21910353030451	1.2963604321736
0.2	0.4	1.8	1.5	1.40893901872804	1.90062699851506	1.348977474008	1.30618235389769	1.38895760590029
0.2	0.4	2	1.1	1.04067466717932	1.03835563306348	0.997771605104865	0.966050353919868	1.02651802904204
0.2	0.4	2	1.2	1.13528145510471	1.23572901786067	1.08847811465985	1.05387311336713	1.11983784986404
0.2	0.4	2	1.3	1.2298882430301	1.4502653056837	1.17918462421484	1.14169587281439	1.21315767068605
0.2	0.4	2	1.4	1.3244950309555	1.68196449653258	1.26989113376983	1.22951863226165	1.30647749150805
0.2	0.4	2	1.5	1.41910181888089	1.93082659040729	1.36059764332482	1.31734139170891	1.39979731233006
0.2	0.4	2.2	1.1	1.04732602542581	1.05367801737789	1.00606496143309	0.974150005645628	1.03415470878125
0.2	0.4	2.2	1.2	1.1425374822827	1.25396392150757	1.09752541247246	1.06270909706796	1.12816877321591
0.2	0.4	2.2	1.3	1.2377489391396	1.47166599121375	1.18898586351183	1.15126818849029	1.22218283765057
0.2	0.4	2.2	1.4	1.33296039599649	1.70678422649642	1.28044631455121	1.23982727991262	1.31619690208523
0.2	0.4	2.2	1.5	1.42817185285338	1.95931862735558	1.37190676559058	1.32838637133495	1.41021096651988
0.2	0.4	2.4	1.1	1.05323566949513	1.06807632488148	1.01409053625526	0.982133832513237	1.0415299358229
0.2	0.4	2.4	1.2	1.14898436672196	1.27109909737961	1.10628058500573	1.07141872637808	1.13621447544317
0.2	0.4	2.4	1.3	1.24473306394878	1.49177602400801	1.19847063375621	1.16070362024292	1.23089901506343
0.2	0.4	2.4	1.4	1.34048176117561	1.73010710476669	1.29066068250669	1.24998851410776	1.3255835546837
0.2	0.4	2.4	1.5	1.43623045840244	1.98609233965564	1.38285073125717	1.3392734079726	1.42026809430396
0.2	0.4	2.6	1.1	1.05846805783547	1.08155510104124	1.02181175240468	0.989970526077133	1.04853607190204
0.2	0.4	2.6	1.2	1.1546924267296	1.28713995495817	1.11470372989601	1.0799678466296	1.14385753298405
0.2	0.4	2.6	1.3	1.25091679562374	1.51060175269396	1.20759570738735	1.16996516718207	1.23917899406605
0.2	0.4	2.6	1.4	1.34714116451787	1.75194049424861	1.30048768487868	1.25996248773453	1.33450045514805
0.2	0.4	2.6	1.5	1.443365533412	2.01115617962213	1.39337966237002	1.349959808287	1.42982191623006
0.2	0.4	2.8	1.1	1.06308880492882	1.09412648556082	1.02919575531987	0.997564156363081	1.0551838644355
0.2	0.4	2.8	1.2	1.15973324174053	1.30210094149386	1.12275900580349	1.08825180694154	1.15110967029327
0.2	0.4	2.8	1.3	1.25637767855224	1.52816013272544	1.21632225628712	1.17893945752	1.24703547615104
0.2	0.4	2.8	1.4	1.35302211536396	1.77230405925554	1.30988550677074	1.26962710809847	1.34296128200881
0.2	0.4	2.8	1.5	1.44966655217567	2.03453272108416	1.40344875725437	1.36031475867693	1.43888708786658
0.2	0.4	3	1.1	1.06716202180974	1.10580818103883	1.03621395668068	1.00487679693424	1.06129212501154
0.2	0.4	3	1.2	1.16417675106517	1.31600312454208	1.13041522546984	1.09622923301918	1.15777322728532
0.2	0.4	3	1.3	1.2611914803206	1.54447588921953	1.22461649425899	1.18758166910411	1.25425432955909
0.2	0.4	3	1.4	1.35820620957604	1.79122647507117	1.31881776304814	1.27893410518904	1.35073543183287
0.2	0.4	3	1.5	1.45522093883147	2.056254882097	1.4130190318373	1.37028654127397	1.44721653410665
0.2	0.4	3.2	1.1	1.07074852122507	1.11662204894908	1.04284248524717	1.01196175392358	1.0668501466551
0.2	0.4	3.2	1.2	1.1680892958819	1.32887252106337	1.13764634754236	1.10395827700754	1.16383652362375
0.2	0.4	3.2	1.3	1.26543007053872	1.55957955597021	1.23245020983756	1.1959548000915	1.26082290059239
0.2	0.4	3.2	1.4	1.36277084519555	1.80874315366959	1.32725407213276	1.28795132317547	1.35780927756104
0.2	0.4	3.2	1.5	1.46011161985237	2.07636331416152	1.42205793442796	1.37994784625943	1.45479565452968
0.2	0.4	3.4	1.1	1.07390472331224	1.12659320647187	1.04906253042367	1.01856695145206	1.07215632506505
0.2	0.4	3.4	1.2	1.17153242543154	1.34073902257809	1.14443185137127	1.11116394703861	1.16962508188914
0.2	0.4	3.4	1.3	1.26916012755083	1.5735062139979	1.23980117231888	1.20376094262516	1.26709383871324
0.2	0.4	3.4	1.4	1.36678782967013	1.82489478073129	1.33517049326649	1.29635793821171	1.36456259553733
0.2	0.4	3.4	1.5	1.46441553178942	2.09490472277827	1.43053981421409	1.38895493379826	1.46203135236143
0.2	0.4	3.6	1.1	1.07668209660754	1.13574948725533	1.05486056732429	1.02475926519105	1.07689113413751
0.2	0.4	3.6	1.2	1.17456228720822	1.35163575342783	1.15075698253559	1.11791919839023	1.17479032815001
0.2	0.4	3.6	1.3	1.27244247780891	1.58629473839794	1.24665339774688	1.21107913158942	1.27268952216252
0.2	0.4	3.6	1.4	1.37032266840959	1.83972644216566	1.34254981295818	1.30423906478861	1.37058871617502
0.2	0.4	3.6	1.5	1.46820285901028	2.11193086473098	1.43844622816948	1.39739899798779	1.46848791018752
0.2	0.4	3.8	1.1	1.07912698648875	1.14412113870508	1.06022845599275	1.03068746248863	1.08103113793933
0.2	0.4	3.8	1.2	1.17722943980591	1.36159871052506	1.15661286108301	1.12438632271486	1.17930669593382
0.2	0.4	3.8	1.3	1.27533189312307	1.59798737554677	1.25299726617326	1.2180851829411	1.2775822539283
0.2	0.4	3.8	1.4	1.37343434644023	1.85328713377022	1.34938167126351	1.31178404316734	1.37585781192279
0.2	0.4	3.8	1.5	1.47153679975739	2.1274979851954	1.44576607635376	1.40548290339358	1.47413336991727
0.2	0.4	4	1.1	1.08128070846249	1.15174064851281	1.06516341177538	1.03634120936018	1.08460151436051
0.2	0.4	4	1.2	1.17957895468636	1.37066655690781	1.16199644920951	1.13055404657474	1.18320165202964
0.2	0.4	4	1.3	1.27787720091022	1.60862950081541	1.25882948664363	1.2247668837893	1.28180178969878
0.2	0.4	4	1.4	1.37617544713408	1.86562948023563	1.35566252407776	1.31897972100386	1.38040192736792
0.2	0.4	4	1.5	1.47447369335795	2.14166649516845	1.45249556151188	1.41319255821842	1.47900206503706
0.2	0.4	4.2	1.1	1.083179810394	1.1586426172866	1.0696678484666	1.04171251215569	1.08763634501251
0.2	0.4	4.2	1.2	1.181650702248	1.37888047015926	1.16691038014538	1.13641364962439	1.18651237637729
0.2	0.4	4.2	1.3	1.28012159410199	1.61826944067302	1.26415291182416	1.23111478709308	1.28538840774206
0.2	0.4	4.2	1.4	1.37859248595599	1.87680952882788	1.36139544350294	1.32581592456178	1.38426443910683
0.2	0.4	4.2	1.5	1.47706337780999	2.15450073462384	1.45863797518172	1.42051706203048	1.48314047047161
0.2	0.4	4.4	1.1	1.08485643217698	1.16486361824381	1.0737491005204	1.04663471212589	1.09017695600121
0.2	0.4	4.4	1.2	1.18347974419307	1.38628397543065	1.17136265511316	1.14178332231916	1.18928395200132
0.2	0.4	4.4	1.3	1.28210305620916	1.62695827672069	1.26897620970593	1.23693193251242	1.28839094800143
0.2	0.4	4.4	1.4	1.38072636822525	1.88688652211394	1.36658976429869	1.33208054270568	1.38749794400154
0.2	0.4	4.4	1.5	1.47934968024134	2.16606871161038	1.46420331889145	1.42722915289894	1.48660494000165
0.2	0.4	4.6	1.1	1.08633871183461	1.17044200670734	1.07741903510986	1.05124051328108	1.09227002693077
0.2	0.4	4.6	1.2	1.18509677654685	1.39292271872609	1.17536622011985	1.14680783267027	1.1915673021063
0.2	0.4	4.6	1.3	1.28385484125909	1.63474957961603	1.27331340512984	1.24237515205946	1.29086457728182
0.2	0.4	4.6	1.4	1.38261290597132	1.89592258937717	1.37126059013982	1.33794247144865	1.39016185245735
0.2	0.4	4.6	1.5	1.48137097068356	2.17644174800951	1.46920777514981	1.43350979083784	1.48945912763287
0.2	0.4	4.8	1.1	1.08765120327024	1.17541766056015	1.0806935688813	1.05557272462872	1.09396558288256
0.2	0.4	4.8	1.2	1.18652858538571	1.39884415802199	1.1789384387796	1.15153388141315	1.19341699950825
0.2	0.4	4.8	1.3	1.28540596750119	1.64169904656748	1.2771833086779	1.24749503819758	1.29286841613393
0.2	0.4	4.8	1.4	1.38428334961666	1.9039823261966	1.3754281785762	1.34345619498201	1.39231983275962
0.2	0.4	4.8	1.5	1.48316073173214	2.18569399690936	1.47367304847449	1.43941735176644	1.49177124938531
0.2	0.4	5	1.1	1.0888152831658	1.17983164754475	1.08359210766615	1.05963311073026	1.09531499091581
0.2	0.4	5	1.2	1.18779849072633	1.40409716732598	1.18210048109035	1.15596339352392	1.19488908099907
0.2	0.4	5	1.3	1.28678169828685	1.64786403665341	1.28060885451455	1.25229367631758	1.29446317108232
0.2	0.4	5	1.4	1.38576490584738	1.91113225552703	1.37911722793874	1.34862395911124	1.39403726116558
0.2	0.4	5	1.5	1.48474811340791	2.19390182394685	1.47762560136294	1.4449542419049	1.49361135124883
0.2	0.4	5.2	1.1	1.08984953346658	1.18372582642983	1.08613692998945	1.06342511414251	1.09636907894512
0.2	0.4	5.2	1.2	1.18892676378173	1.4087315620322	1.18487665089758	1.1601001245191	1.19603899521286
0.2	0.4	5.2	1.3	1.28800399409687	1.6533030137739	1.28361637180571	1.25677513489569	1.2957089114806
0.2	0.4	5.2	1.4	1.38708122441202	1.91744018165493	1.38235609271385	1.35345014527228	1.39537882774834
0.2	0.4	5.2	1.5	1.48615845472716	2.20114306567531	1.48109581362198	1.45012515564887	1.49504874401608
0.2	0.4	5.4	1.1	1.09077009217393	1.18714239688647	1.08835253680312	1.06695372609601	1.09719590877259
0.2	0.4	5.4	1.2	1.18993100964429	1.4127975632368	1.1872936765125	1.16394951937747	1.19694099138828
0.2	0.4	5.4	1.3	1.28909192711465	1.65807491796541	1.28623481622187	1.26094531265892	1.29668607400397
0.2	0.4	5.4	1.4	1.388252844585	1.9229744610723	1.38517595593125	1.35794110594038	1.39643115661966
0.2	0.4	5.4	1.5	1.48741376205536	2.20749619255749	1.48411709564062	1.45493689922183	1.49617623923535
0.2	0.4	5.6	1.1	1.09159096942451	1.19012341778769	1.09026499038842	1.07022534467377	1.09782538947418
0.2	0.4	5.6	1.2	1.19082651209946	1.41634522447461	1.18937998951464	1.16751855782593	1.1976276976082
0.2	0.4	5.6	1.3	1.29006205477442	1.66223849261256	1.28849498864086	1.26481177097809	1.29743000574221
0.2	0.4	5.6	1.4	1.38929759744937	1.92780322220155	1.38760998776708	1.36210498413025	1.39723231387623
0.2	0.4	5.6	1.5	1.48853314012433	2.21303941324158	1.48672498689329	1.45939819728241	1.49703462201024
0.2	0.4	5.8	1.1	1.09232432860063	1.19271031596268	1.09190126479253	1.07312336165977	1.09828085549036
0.2	0.4	5.8	1.2	1.1916265402916	1.41942384709608	1.1911650161373	1.17068003090156	1.19812456962584
0.2	0.4	5.8	1.3	1.29092875198256	1.66585159832804	1.29042876748208	1.26823670014336	1.29796828376133
0.2	0.4	5.8	1.4	1.39023096367353	1.93199356965856	1.38969251882686	1.36579336938516	1.39781199789682
0.2	0.4	5.8	1.5	1.4895331753645	2.21784976108763	1.48895627017163	1.46335003862695	1.49765571203231
0.2	0.4	6	1.1	1.09298073391787	1.19494340760539	1.0932886285397	1.0757600110767	1.09861100542224
0.2	0.4	6	1.2	1.1923426188195	1.42208141070393	1.19267850386149	1.17355637572004	1.19848473318789
0.2	0.4	6	1.3	1.29170450372112	1.6689705445067	1.29206837918328	1.27135274036337	1.29835846095355
0.2	0.4	6	1.4	1.39106638862275	1.93561080901369	1.39145825450508	1.36914910500671	1.39823218871921
0.2	0.4	6	1.5	1.49042827352437	2.22200220422489	1.49084812982687	1.46694546965004	1.49810591648487
0.2	0.45	0	1.1	0.908130189878403	0.804292532185173	0.885657740651553	0.85464136539544	0.919572950851187
0.2	0.45	0	1.2	0.990687479867349	0.957174583757561	0.966172080710785	0.932336034976843	1.00317049183766
0.2	0.45	0	1.3	1.07324476985629	1.12335072677103	1.04668642077002	1.01003070455825	1.08676803282413
0.2	0.45	0	1.4	1.15580205984524	1.30282096122557	1.12720076082925	1.08772537413965	1.1703655738106
0.2	0.45	0	1.5	1.23835934983419	1.49558528712119	1.20771510088848	1.16542004372105	1.25396311479707
0.2	0.45	0.2	1.1	0.923832474387081	0.827162181874808	0.895359499484569	0.863384983148761	0.929427286354844
0.2	0.45	0.2	1.2	1.00781724478591	0.984391356941921	0.97675581761953	0.941874527071375	1.01392067602347
0.2	0.45	0.2	1.3	1.09180201518473	1.15529263418878	1.05815213575449	1.02036407099399	1.09841406569209
0.2	0.45	0.2	1.4	1.17578678558356	1.33986601361539	1.13954845388945	1.0988536149166	1.18290745536071
0.2	0.45	0.2	1.5	1.25977155598238	1.53811149522175	1.22094477202441	1.17734315883922	1.26740084502933
0.2	0.45	0.4	1.1	0.939212854417801	0.850207185259087	0.905233761718597	0.872401407106202	0.939269175710329
0.2	0.45	0.4	1.2	1.02459584118306	1.01181681551495	0.987527740056652	0.951710625934039	1.02465728259309
0.2	0.45	0.4	1.3	1.10997882794831	1.1874794570974	1.06982171839471	1.03101984476188	1.11004538947584
0.2	0.45	0.4	1.4	1.19536181471356	1.37719511000646	1.15211569673276	1.11032906358971	1.1954334963586
0.2	0.45	0.4	1.5	1.28074480147882	1.5809637742421	1.23440967507081	1.18963828241755	1.28082160324136
0.2	0.45	0.6	1.1	0.95406151976463	0.873194702645056	0.915239410201216	0.881665322075761	0.949545397448081
0.2	0.45	0.6	1.2	1.04079438519778	1.03917386099907	0.998442992946781	0.96181671499174	1.035867706307
0.2	0.45	0.6	1.3	1.12752725063093	1.21958598964475	1.08164657569235	1.04196810790772	1.12219001516591
0.2	0.45	0.6	1.4	1.21426011606407	1.41443108858207	1.16485015843791	1.1221195008237	1.20851232402483
0.2	0.45	0.6	1.5	1.30099298149722	1.62370915781105	1.24805374118348	1.20227089373967	1.29483463288375
0.2	0.45	0.8	1.1	0.968200686918078	0.895907228343917	0.925332155253596	0.891147444429155	0.959733226366219
0.2	0.45	0.8	1.2	1.05621893118336	1.06620364364896	1.00945326027665	0.97216084846817	1.04698170149042
0.2	0.45	0.8	1.3	1.14423717544864	1.25130844289357	1.0935743652997	1.05317425250718	1.13423017661462
0.2	0.45	0.8	1.4	1.23225541971392	1.45122162607775	1.17769547032276	1.1341876565462	1.22147865173882
0.2	0.45	0.8	1.5	1.3202736639792	1.6659431932015	1.26181657534581	1.21520106058521	1.30872712686303
0.2	0.45	1	1.1	0.981492231582113	0.918151719309468	0.935465090568732	0.900814675949889	0.969778524146684
0.2	0.45	1	1.2	1.07071879808958	1.09267642628565	1.02050737152953	0.98270691921806	1.05794020816002
0.2	0.45	1	1.3	1.15994536459704	1.28237719473802	1.10554965249032	1.06459916248623	1.14610189217335
0.2	0.45	1	1.4	1.24917193110451	1.48725402466658	1.19059193345111	1.1464914057544	1.23426357618669
0.2	0.45	1	1.5	1.33839849761197	1.70730691607132	1.27563421441191	1.22838364902258	1.32242526020002
0.2	0.45	1.2	1.1	0.993840821429635	0.939765274838694	0.945589328366334	0.910630342064767	0.979628261601382
0.2	0.45	1.2	1.2	1.08418998701415	1.11839834360969	1.03155199458146	0.99341491861611	1.06868537629242
0.2	0.45	1.2	1.3	1.17453915259866	1.31256472270859	1.11751466079658	1.07619949516745	1.15774249098345
0.2	0.45	1.2	1.4	1.26488831818317	1.52226441213541	1.2034773270117	1.15898407171879	1.24679960567449
0.2	0.45	1.2	1.5	1.35523748376768	1.74749741189013	1.28943999322682	1.24176864827014	1.33585672036552
0.2	0.45	1.4	1.1	1.00519289909524	0.960617321877501	0.955654703432685	0.920554515949965	0.989361190529397
0.2	0.45	1.4	1.2	1.09657407174026	1.14321400289554	1.04253240374475	1.00424129012723	1.07930311694116
0.2	0.45	1.4	1.3	1.18795524438528	1.34168865617601	1.12941010405681	1.0879280643045	1.16924504335292
0.2	0.45	1.4	1.4	1.2793364170303	1.55604128171893	1.21628780436887	1.17161483848177	1.25918696976469
0.2	0.45	1.4	1.5	1.37071758967533	1.78627187952428	1.30316550468093	1.25530161265904	1.34912889617645
0.2	0.45	1.6	1.1	1.01553244233197	0.980608822829876	0.965610532912275	0.9305444280009	0.999050234928792
0.2	0.45	1.6	1.2	1.10785357345306	1.16700554121903	1.05339330863157	1.01513937600098	1.08987298355868
0.2	0.45	1.6	1.3	1.20017470457415	1.36961066990289	1.14117608435087	1.09973432400106	1.18069573218857
0.2	0.45	1.6	1.4	1.29249583569523	1.58842420888145	1.22895886007017	1.18432927200115	1.27151848081846
0.2	0.45	1.6	1.5	1.38481696681632	1.82344615815473	1.31674163578947	1.26892422000123	1.36234122944835
0.2	0.45	1.8	1.1	1.02487469045063	0.999669348719567	0.975406416056598	0.940100441965593	1.00839002486774
0.2	0.45	1.8	1.2	1.11804511685524	1.18968914227783	1.0640797266072	1.02556411850792	1.10006184531026
0.2	0.45	1.8	1.3	1.21121554325984	1.39623239614551	1.1527530371578	1.11102779505025	1.19173366575278
0.2	0.45	1.8	1.4	1.30438596966444	1.6192991103226	1.2414263477084	1.19649147159257	1.2834054861953
0.2	0.45	1.8	1.5	1.39755639606904	1.85888928480911	1.330099658259	1.2819551481349	1.37507730663782
0.2	0.45	2	1.1	1.03325900057673	1.01775294035201	0.984993055742972	0.949306648159851	1.0173327826723
0.2	0.45	2	1.2	1.1271916369928	1.21121011083214	1.07453787899233	1.03560725253802	1.10981758109705
0.2	0.45	2	1.3	1.22112427340887	1.42148964396272	1.16408270224169	1.12190785691619	1.2023023795218
0.2	0.45	2	1.4	1.31505690982493	1.64859153974374	1.25362752549106	1.20820846129436	1.29478717794656
0.2	0.45	2	1.5	1.408989546241	1.89251579817522	1.34317234874042	1.29450906567252	1.38727197637131
0.2	0.45	2.2	1.1	1.04074177860404	1.03483357246416	0.994323081612226	0.958418756351331	1.0259240473789
0.2	0.45	2.2	1.2	1.13535466756804	1.23153747466809	1.08471608903152	1.04554773420145	1.1191898698679
0.2	0.45	2.2	1.3	1.22996755653204	1.44534606402018	1.17510909645081	1.13267671205157	1.21245569235689
0.2	0.45	2.2	1.4	1.32458044549605	1.67625934052045	1.26550210387011	1.21980568990169	1.30572151484588
0.2	0.45	2.2	1.5	1.41919333446005	1.92427730416888	1.3558951112894	1.30693466775182	1.39898733733487
0.2	0.45	2.4	1.1	1.04739012818202	1.05090082622611	1.00335185328716	0.967400561577392	1.03422117780077
0.2	0.45	2.4	1.2	1.1426074125622	1.25065883451702	1.09456565813145	1.05534606717534	1.12824128487356
0.2	0.45	2.4	1.3	1.23782469694238	1.46778710439844	1.18577946297574	1.14329157277328	1.22226139194636
0.2	0.45	2.4	1.4	1.33304198132257	1.70228563587038	1.27699326782003	1.23123707837123	1.31628149901916
0.2	0.45	2.4	1.5	1.42825926570275	1.95415442893284	1.36820707266431	1.31918258396917	1.41030160609195
0.2	0.45	2.6	1.1	1.0532765650649	1.06595614160879	1.01203822145526	0.976216841836775	1.0421030808898
0.2	0.45	2.6	1.2	1.1490289800708	1.26857590406336	1.10404169613301	1.0649638274583	1.13683972460705
0.2	0.45	2.6	1.3	1.2447813950767	1.48881477629658	1.19604517081077	1.15371081307982	1.23157636832431
0.2	0.45	2.6	1.4	1.3405338100826	1.72667275830846	1.28804864548852	1.24245779870135	1.32631301204156
0.2	0.45	2.6	1.5	1.4362862250885	1.98214985009899	1.38005212016627	1.33120478432287	1.42104965575881
0.2	0.45	2.8	1.1	1.05847490554492	1.08000981537444	1.02034522473485	0.984759675908466	1.04958184748993
0.2	0.45	2.8	1.2	1.1546998969581	1.28530093730512	1.11310388152893	1.07428328280924	1.14499837907993
0.2	0.45	2.8	1.3	1.25092488837127	1.50844346114281	1.20586253832301	1.16380688971001	1.24041491066992
0.2	0.45	2.8	1.4	1.34714987978445	1.74943738688752	1.29862119511708	1.25333049661078	1.33583144225991
0.2	0.45	2.8	1.5	1.44337487119762	2.00828271453924	1.39137985191116	1.34285410351154	1.43124797384991
0.2	0.45	3	1.1	1.06305727453596	1.09307875745453	1.02824070126577	0.992986396551024	1.05645364063798
0.2	0.45	3	1.2	1.15969884494832	1.30085405845829	1.12171712865357	1.08325788714657	1.15249488069598
0.2	0.45	3	1.3	1.25634041536068	1.52669677694063	1.21519355604136	1.17352937774212	1.24853612075398
0.2	0.45	3	1.4	1.35298198577304	1.77060691290156	1.30866998342916	1.26380086833767	1.34457736081198
0.2	0.45	3	1.5	1.4496235561854	2.03258446634107	1.40214641081696	1.35407235893322	1.44061860086998
0.2	0.45	3.2	1.1	1.06709208637821	1.10518492188751	1.03569779590306	1.00095697316403	1.06270641498699
0.2	0.45	3.2	1.2	1.16410045786713	1.31526139464299	1.12985214098516	1.09195306163348	1.15931608907671
0.2	0.45	3.2	1.3	1.26110882935606	1.54360538676851	1.22400648606726	1.18294915010294	1.25592576316644
0.2	0.45	3.2	1.4	1.35811720084499	1.79021689826407	1.31816083114935	1.2739452385724	1.35253543725617
0.2	0.45	3.2	1.5	1.45512557233392	2.05509592912967	1.41231517623145	1.36494132704186	1.44914511134589
0.2	0.45	3.4	1.1	1.07064281372627	1.11635427987869	1.04269534672663	1.00838782038356	1.06867586569818
0.2	0.45	3.4	1.2	1.16797397861048	1.32855385373992	1.13748583279268	1.10005944041843	1.16582821712529
0.2	0.45	3.4	1.3	1.26530514349469	1.55920556445866	1.23227631885874	1.1917310604533	1.26298056855239
0.2	0.45	3.4	1.4	1.36263630837889	1.80830941203489	1.3270668049248	1.28340268048817	1.3601329199795
0.2	0.45	3.4	1.5	1.4599674732631	2.07586539646863	1.42185729099085	1.37507430052304	1.45728527140661
0.2	0.45	3.6	1.1	1.07376735868348	1.12661618898057	1.04921813823982	1.01535417333993	1.0740025259047
0.2	0.45	3.6	1.2	1.17138257310925	1.34076637366283	1.14460160535253	1.10765909818901	1.17163911916877
0.2	0.45	3.6	1.3	1.26899778753502	1.57353831353485	1.23998507246525	1.1999640230381	1.26927571243283
0.2	0.45	3.6	1.4	1.36661300196079	1.82493200859663	1.33536853957796	1.29226894788718	1.36691230569689
0.2	0.45	3.6	1.5	1.46422821638656	2.09494745884817	1.43075200669067	1.38457387273627	1.46454889896096
0.2	0.45	3.8	1.1	1.07651785979984	1.13600302116476	1.05525701299185	1.0220233952997	1.07866003018175
0.2	0.45	3.8	1.2	1.17438311978165	1.35193747973327	1.15118946871838	1.11493461305422	1.17672003292555
0.2	0.45	3.8	1.3	1.27224837976345	1.58664884774252	1.24712192444491	1.20784583080874	1.27478003566934
0.2	0.45	3.8	1.4	1.37011363974526	1.84013712519251	1.34305438017144	1.30075704856326	1.37284003841314
0.2	0.45	3.8	1.5	1.46797889972706	2.11240231208324	1.43898683589798	1.39366826631778	1.47090004115693
0.2	0.45	4	1.1	1.0789407970203	1.14454993342473	1.0608088382473	1.0283838605302	1.08267670365557
0.2	0.45	4	1.2	1.17702632402215	1.36210901167902	1.15724600536069	1.12187330239658	1.18110185853335
0.2	0.45	4	1.3	1.275111851024	1.59858627065107	1.25368317247409	1.21536274426296	1.27952701341113
0.2	0.45	4	1.4	1.37319737802584	1.85398171034088	1.35012033958748	1.30885218612934	1.37795216828891
0.2	0.45	4	1.5	1.47128290502769	2.12829533074846	1.44655750670087	1.40234162799572	1.47637732316669
0.2	0.45	4.2	1.1	1.08107728669325	1.15229469027336	1.06587632952492	1.03442657617515	1.08609088813908
0.2	0.45	4.2	1.2	1.17935704002899	1.37132591239143	1.16277417766355	1.12846535582743	1.18482642342445
0.2	0.45	4.2	1.3	1.27763679336474	1.60940332773717	1.25967202580218	1.22250413547972	1.28356195870982
0.2	0.45	4.2	1.4	1.37591654670049	1.86652693631056	1.35656987394081	1.31654291513201	1.38229749399519
0.2	0.45	4.2	1.5	1.47419630003624	2.14269673811161	1.45346772207944	1.41058169478429	1.48103302928056
0.2	0.45	4.4	1.1	1.08296348619911	1.15927747350069	1.07046773808545	1.03996405114163	1.08894907550136
0.2	0.45	4.4	1.2	1.18141471221721	1.37963600152148	1.16778298700231	1.13450623760905	1.18794444600149
0.2	0.45	4.4	1.3	1.27986593823531	1.61915614067452	1.26509823591917	1.22904842407647	1.28693981650161
0.2	0.45	4.4	1.4	1.37831716425341	1.8778378909598	1.36241348483603	1.32359061054389	1.38593518700173
0.2	0.45	4.4	1.5	1.47676839027151	2.15568125237732	1.45972873375289	1.41813279701131	1.48493055750186
0.2	0.45	4.6	1.1	1.08463105081394	1.1655406382585	1.07459641449859	1.04514557744122	1.09130378029712
0.2	0.45	4.6	1.2	1.18323387361521	1.3870896852002	1.17228699763483	1.14015881175405	1.19051321486959
0.2	0.45	4.6	1.3	1.28183669641647	1.62790386665857	1.26997758077106	1.23517204606689	1.28972264944205
0.2	0.45	4.6	1.4	1.38043951921774	1.8879831826336	1.3676681639073	1.33018528037973	1.38893208401452
0.2	0.45	4.6	1.5	1.47904234201901	2.16732763312531	1.46535874704354	1.42519851469257	1.48814151858698
0.2	0.45	4.8	1.1	1.08610760367901	1.17112839470425	1.07828026499146	1.05001931520731	1.09321128074288
0.2	0.45	4.8	1.2	1.18484465855893	1.39373957716869	1.17630574362704	1.14547561658979	1.19259412444678
0.2	0.45	4.8	1.3	1.28358171343884	1.63570825376048	1.27433122226263	1.24093191797228	1.29197696815068
0.2	0.45	4.8	1.4	1.38231876831875	1.8970344244796	1.37235670089822	1.33638821935476	1.39135981185457
0.2	0.45	4.8	1.5	1.48105582319866	2.17771808932608	1.47038217953381	1.43184452073724	1.49074265555847
0.2	0.45	5	1.1	1.08741719356153	1.17608641065451	1.08154112112442	1.05458724957154	1.09472936478029
0.2	0.45	5	1.2	1.18627330206712	1.39964002590288	1.17986304122664	1.15045881771441	1.19425021612395
0.2	0.45	5	1.3	1.28512941057271	1.64263308595547	1.27818496132886	1.24633038585727	1.29377106746761
0.2	0.45	5	1.4	1.3839855190783	1.90506559081226	1.37650688143108	1.34220195400014	1.39329191881128
0.2	0.45	5	1.5	1.4828416275839	2.18693754047325	1.4748288015333	1.43807352214301	1.49281277015494
0.2	0.45	5.2	1.1	1.08858072514991	1.1804613430094	1.08440404623813	1.05885325341032	1.09591521381327
0.2	0.45	5.2	1.2	1.18754260925445	1.40484655696986	1.18298623225978	1.15511264008399	1.19554386961447
0.2	0.45	5.2	1.3	1.28650449335898	1.64874352866602	1.28156841828143	1.25137202675765	1.29517252541568
0.2	0.45	5.2	1.4	1.38546637746352	1.91215225809787	1.38015060430308	1.34763141343132	1.39480118121688
0.2	0.45	5.2	1.5	1.48442826156806	2.19507274526541	1.47873279032472	1.44389080010498	1.49442983701809
0.2	0.45	5.4	1.1	1.08961635369567	1.18430031438956	1.08689660390351	1.06282294185801	1.09684539736916
0.2	0.45	5.4	1.2	1.18867238584983	1.40941525018261	1.18570538607656	1.15944320929965	1.19655861531181
0.2	0.45	5.4	1.3	1.28772841800398	1.65410539778376	1.28451416824961	1.25606347674129	1.29627183325447
0.2	0.45	5.4	1.4	1.38678445015813	1.918370757193	1.38332295042265	1.35268374418292	1.39598505119712
0.2	0.45	5.4	1.5	1.48584048231228	2.20221132841033	1.4821317325957	1.44930401162456	1.49569826913977
0.2	0.45	5.6	1.1	1.09053984060257	1.18765035685399	1.08904811418697	1.06650351275799	1.09755356315845
0.2	0.45	5.6	1.2	1.1896798261119	1.4134020775783	1.18805248820397	1.16345837755417	1.19733115980922
0.2	0.45	5.6	1.3	1.28881981162122	1.65878438271342	1.28705686222096	1.26041324235035	1.29710875645999
0.2	0.45	5.6	1.4	1.38795979713054	1.92379727225935	1.38606123623796	1.35736810714653	1.39688635311076
0.2	0.45	5.6	1.5	1.48709978263987	2.20844074621609	1.48506561025496	1.45432297194271	1.49666394976153
0.2	0.45	5.8	1.1	1.09136486967571	1.19055784716226	1.0908889228916	1.06976378186724	1.09806596242665
0.2	0.45	5.8	1.2	1.19057985782805	1.4168622313336	1.19006064315447	1.16701503476426	1.19789014082907
0.2	0.45	5.8	1.3	1.28979484598038	1.6628452576068	1.28923236341734	1.26426628766128	1.2977143192315
0.2	0.45	5.8	1.4	1.38900983413272	1.92850692598185	1.38840408368021	1.3615175405583	1.39753849763392
0.2	0.45	5.8	1.5	1.48822482228506	2.21384723645875	1.48757580394308	1.45876879345532	1.49736267603634
0.2	0.45	6	1.1	1.09210332565761	1.19306795824541	1.09244970710717	1.07273001246129	1.09843738110002
0.2	0.45	6	1.2	1.19138544617193	1.41984947096975	1.19176331684418	1.17025092268504	1.19829532483638
0.2	0.45	6	1.3	1.29066756668626	1.66635111523533	1.2910769265812	1.26777183290879	1.29815326857275
0.2	0.45	6	1.4	1.38994968720059	1.93257289104216	1.39039053631821	1.36529274313255	1.39801121230911
0.2	0.45	6	1.5	1.48923180771492	2.21851479839023	1.48970414605523	1.4628136533563	1.49786915604548
0.2	0.5	0	1.1	0.886811322087115	0.764291184971454	0.861841934057281	0.827379294883822	0.899525500945763
0.2	0.5	0	1.2	0.967430533185943	0.909569674676771	0.940191200789762	0.902595594418715	0.981300546486287
0.2	0.5	0	1.3	1.04804974428477	1.06748107653038	1.01854046752224	0.977811893953608	1.06307559202681
0.2	0.5	0	1.4	1.1286689553836	1.23802539053227	1.09688973425472	1.0530281934885	1.14485063756734
0.2	0.5	0	1.5	1.20928816648243	1.42120261668245	1.1752390009872	1.12824449302339	1.22662568310786
0.2	0.5	0.2	1.1	0.904258304874535	0.789075388578922	0.872621666093966	0.837094425720845	0.910474762616493
0.2	0.5	0.2	1.2	0.986463605317675	0.939064925250949	0.951950908466144	0.913193918968195	0.993245195581629
0.2	0.5	0.2	1.3	1.06866890576081	1.10209703032924	1.03128015083832	0.989293412215544	1.07601562854676
0.2	0.5	0.2	1.4	1.15087420620395	1.27817170381379	1.1106093932105	1.06539290546289	1.1587860615119
0.2	0.5	0.2	1.5	1.23307950664709	1.46728894570461	1.18993863558268	1.14149239871024	1.24155649447704
0.2	0.5	0.4	1.1	0.921347616019779	0.8140963672643	0.883593068576219	0.847112674562447	0.921410195233699
0.2	0.5	0.4	1.2	1.00510649020339	0.968841957736027	0.963919711174057	0.924122917704487	1.00517475843676
0.2	0.5	0.4	1.3	1.08886536438701	1.13704368650964	1.0442463537719	1.00113316084653	1.08893932163983
0.2	0.5	0.4	1.4	1.17262423857063	1.31870155358515	1.12457299636973	1.07814340398857	1.17270388484289
0.2	0.5	0.4	1.5	1.25638311275424	1.51381555896254	1.20489963896757	1.15515364713061	1.25646844804595
0.2	0.5	0.6	1.1	0.937846133071811	0.839100741171374	0.894710455779129	0.857405913417513	0.932828219386757
0.2	0.5	0.6	1.2	1.02310487244198	0.998599229162627	0.976047769940868	0.935351905546378	1.01763078478555
0.2	0.5	0.6	1.3	1.10836361181214	1.17196715089225	1.05738508410261	1.01329789767524	1.10243335018435
0.2	0.5	0.6	1.4	1.1936223511823	1.35920450636024	1.13872239826435	1.09124388980411	1.18723591558314
0.2	0.5	0.6	1.5	1.27888109055247	1.5603112955666	1.22005971242609	1.16918988193297	1.27203848098194
0.2	0.5	0.8	1.1	0.953556318797865	0.86385014284572	0.90592461694844	0.867941604921284	0.944148029295799
0.2	0.5	0.8	1.2	1.0402432568704	1.0280530625602	0.988281400307389	0.946845387186855	1.02997966832269
0.2	0.5	0.8	1.3	1.12693019494293	1.20653449703245	1.07063818366634	1.02574916945243	1.11581130734958
0.2	0.5	0.8	1.4	1.21361713301546	1.39929444626249	1.15299496702529	1.104652951718	1.20164294637647
0.2	0.5	0.8	1.5	1.300304071088	1.60633291025031	1.23535175038424	1.18355673398357	1.28747458540336
0.2	0.5	1	1.1	0.968324701757903	0.888131375151698	0.917183433965258	0.878682973277654	0.955309471274093
0.2	0.5	1	1.2	1.05635422009953	1.05694973571772	1.00056374614392	0.958563243575623	1.04215578684447
0.2	0.5	1	1.3	1.14438373844116	1.24044795372427	1.08394405832258	1.03844351387359	1.12900210241484
0.2	0.5	1	1.4	1.23241325678279	1.43862602917135	1.16732437050124	1.11832378417156	1.21584841798521
0.2	0.5	1	1.5	1.32044277512441	1.65148396205894	1.2507046826799	1.19820405446953	1.30269473355558
0.2	0.5	1.2	1.1	0.982045357144039	0.91176291155696	0.928432587073705	0.889589268960853	0.966253624001535
0.2	0.5	1.2	1.2	1.0713222077935	1.08507321705952	1.01283554953495	0.970461020684567	1.05409486254713
0.2	0.5	1.2	1.3	1.16059905844295	1.27345398391013	1.0972385119962	1.05133277240828	1.14193610109272
0.2	0.5	1.2	1.4	1.24987590909241	1.47690521210879	1.18164147445744	1.13220452413199	1.22977733963832
0.2	0.5	1.2	1.5	1.33915275974187	1.6954269016555	1.26604443691869	1.21307627585571	1.31761857818391
0.2	0.5	1.4	1.1	0.994658776772487	0.934597636542506	0.939616337147428	0.900616128833294	0.977067989477108
0.2	0.5	1.4	1.2	1.08508230193362	1.11224842695968	1.02503600416083	0.982490322363594	1.06589235215685
0.2	0.5	1.4	1.3	1.17550582709476	1.30534711219573	1.11045567117423	1.06436451589389	1.15471671483658
0.2	0.5	1.4	1.4	1.26592935225589	1.51389369225067	1.19587533818764	1.14623870942419	1.24354107751632
0.2	0.5	1.4	1.5	1.35635287741703	1.73788816712449	1.28129500520104	1.22811290295449	1.33236544019606
0.2	0.5	1.6	1.1	1.00614715814663	0.956522340188901	0.950678369902528	0.911716031112111	0.987833594365325
0.2	0.5	1.6	1.2	1.09761508161451	1.13834063625787	1.0371036762573	0.994599306667758	1.07763664839854
0.2	0.5	1.6	1.3	1.18908300508238	1.33596921894152	1.12352898261208	1.0774825822234	1.16743970243175
0.2	0.5	1.6	1.4	1.28055092855026	1.54940808823987	1.20995428896685	1.16036585777905	1.25724275646496
0.2	0.5	1.6	1.5	1.37201885201813	1.77865724415291	1.29637959532163	1.2432491333347	1.34704581049817
0.2	0.5	1.8	1.1	1.01652743383404	0.977454848152804	0.961562684507331	0.922333824406215	0.99821113874193
0.2	0.5	1.8	1.2	1.10893901872804	1.16325205069425	1.048977474008	1.00618235389769	1.08895760590029
0.2	0.5	1.8	1.3	1.20135060362204	1.36520553171755	1.13639226350866	1.09003088338916	1.17970407305864
0.2	0.5	1.8	1.4	1.29376218851605	1.58331529122272	1.22380705300933	1.17387941288064	1.270450540217
0.2	0.5	1.8	1.5	1.38617377341005	1.81758132920976	1.31122184251	1.25772794237211	1.36119700737536
0.2	0.5	2	1.1	1.02584333397415	0.997339770563998	0.972214506381081	0.932562942399835	1.00814753630255
0.2	0.5	2	1.2	1.11910181888089	1.18691675174558	1.06059764332482	1.01734139170891	1.09979731233006
0.2	0.5	2	1.3	1.21236030378763	1.39297868781253	1.14898078026855	1.10211984101799	1.19144708835756
0.2	0.5	2	1.4	1.30561878869437	1.61552557876482	1.23736391721228	1.18689829032706	1.28309686438506
0.2	0.5	2	1.5	1.39887727360111	1.85455742460247	1.32574705415602	1.27167673963614	1.37474664041257
0.2	0.5	2.2	1.1	1.03415753178226	1.01614375042021	0.982581201791363	0.942687507057035	1.01769338597656
0.2	0.5	2.2	1.2	1.12817185285338	1.20929504182239	1.07190676559058	1.02838637133495	1.11021096651988
0.2	0.5	2.2	1.3	1.22218617392449	1.41924209769434	1.16123232938979	1.11408523561286	1.20272854706321
0.2	0.5	2.2	1.4	1.31620049499561	1.64598491803604	1.25055789318901	1.19978409989077	1.29524612760653
0.2	0.5	2.2	1.5	1.41021481606672	1.88952350284749	1.33988345698822	1.28548296416868	1.38776370814985
0.2	0.5	2.4	1.1	1.04154458686891	1.03385087440061	0.99261317031907	0.952667290641547	1.02691241977863
0.2	0.5	2.4	1.2	1.13623045840244	1.23036798275775	1.08285073125717	1.0392734079726	1.12026809430396
0.2	0.5	2.4	1.3	1.23091632993598	1.44397353531986	1.17308829219526	1.12587952530365	1.21362376882929
0.2	0.5	2.4	1.4	1.32560220146952	1.67466753208694	1.26332585313336	1.2124856426347	1.30697944335462
0.2	0.5	2.4	1.5	1.42028807300305	1.92244997305899	1.35356341407146	1.29909175996575	1.40033511787995
0.2	0.5	2.6	1.1	1.04808507229434	1.05045866060688	1.00226469050585	0.962463157596416	1.03567008987755
0.2	0.5	2.6	1.2	1.143365533412	1.25013262088753	1.09337966237002	1.049959808287	1.12982191623006
0.2	0.5	2.6	1.3	1.23864599452967	1.46716953423606	1.18449463423418	1.13745645897758	1.22397374258256
0.2	0.5	2.6	1.4	1.33392645564734	1.70156940065247	1.27560960609835	1.22495310966817	1.31812556893507
0.2	0.5	2.6	1.5	1.429206916765	1.95333222013676	1.36672457796252	1.31244976035875	1.41227739528757
0.2	0.5	2.8	1.1	1.05386100616103	1.06597481610329	1.01149469414984	0.971955195453851	1.04397983054437
0.2	0.5	2.8	1.2	1.14966655217567	1.26859812825515	1.10344875725437	1.06031475867693	1.13888708786658
0.2	0.5	2.8	1.3	1.24547209819031	1.488840858855	1.1954028203589	1.14867432190001	1.2337943451888
0.2	0.5	2.8	1.4	1.34127764420494	1.72670300790285	1.28735688346343	1.23703388512308	1.32870160251101
0.2	0.5	2.8	1.5	1.43708319021958	1.98218457539867	1.37931094656796	1.32539344834616	1.42360885983323
0.2	0.5	3	1.1	1.05895252726218	1.08041479026709	1.02026744585086	0.981095996167805	1.05161515626443
0.2	0.5	3	1.2	1.15522093883147	1.28578289089637	1.1130190318373	1.07028654127397	1.14721653410665
0.2	0.5	3	1.3	1.25148935040076	1.50900908723255	1.20577061782374	1.15947708638013	1.24281791194887
0.2	0.5	3	1.4	1.34775776197004	1.75009337927562	1.29852220381018	1.2486676314863	1.33841928979109
0.2	0.5	3	1.5	1.44402617353933	2.00903576702558	1.39127378979662	1.33785817659246	1.43402066763331
0.2	0.5	3.2	1.1	1.06343565153134	1.09380004300811	1.02855310655896	0.989952192404475	1.05856268331887
0.2	0.5	3.2	1.2	1.16011161985237	1.30171244787742	1.12205793442796	1.07994784625943	1.15479565452968
0.2	0.5	3.2	1.3	1.2567875881734	1.52770419230059	1.21556276229695	1.16994350011438	1.25102862574049
0.2	0.5	3.2	1.4	1.35346355649443	1.7717752762776	1.30906759016595	1.25993915396933	1.3472615969513
0.2	0.5	3.2	1.5	1.45013952481546	2.03392569980847	1.40257241803494	1.34993480782428	1.4434945681621
0.2	0.5	3.4	1.1	1.0673809041403	1.10615689164058	1.03632816302958	0.998208689315071	1.06519540633131
0.2	0.5	3.4	1.2	1.16441553178942	1.31641811897721	1.13053981421409	1.08895493379826	1.16203135236143
0.2	0.5	3.4	1.3	1.26145015943854	1.54496293129965	1.2247514653986	1.17970117828145	1.25886729839155
0.2	0.5	3.4	1.4	1.35848478708766	1.79179132860788	1.31896311658311	1.27044742276464	1.35570324442167
0.2	0.5	3.4	1.5	1.45551941473678	2.0569033109019	1.41317476776761	1.36119366724782	1.45253919045179
0.2	0.5	3.6	1.1	1.07085262075942	1.11751578310989	1.04357570915536	1.00594908148881	1.07111391767189
0.2	0.5	3.6	1.2	1.16820285901028	1.32993613857706	1.13844622816948	1.09739899798779	1.16848791018752
0.2	0.5	3.6	1.3	1.26555309726113	1.56082782930224	1.23331674718361	1.18884891448678	1.26586190270314
0.2	0.5	3.6	1.4	1.36290333551199	1.81019085528544	1.32818726619773	1.28029883098576	1.36323589521877
0.2	0.5	3.6	1.5	1.46025357376285	2.07802521652665	1.42305778521185	1.37174874748474	1.4606098877344
0.2	0.5	3.8	1.1	1.07390873311094	1.12791084587367	1.05028556999094	1.01335932811078	1.07628892242417
0.2	0.5	3.8	1.2	1.17153679975739	1.34230712236206	1.14576607635376	1.10548290339358	1.17413336991727
0.2	0.5	3.8	1.3	1.26916486640384	1.57534655332769	1.24124658271657	1.19760647867638	1.27197781741038
0.2	0.5	3.8	1.4	1.36679293305029	1.82702913877058	1.33672708907938	1.28973005395918	1.36982226490349
0.2	0.5	3.8	1.5	1.46442099969673	2.09735487869072	1.4322075954422	1.38185362924198	1.46766671239659
0.2	0.5	4	1.1	1.07660088557812	1.1373795969695	1.05645426471923	1.02042651170022	1.08075189295063
0.2	0.5	4	1.2	1.17447369335795	1.3535757187075	1.15249556151188	1.11319255821842	1.17900206503705
0.2	0.5	4	1.3	1.27234650113777	1.58857150320533	1.24853685830454	1.20595860473662	1.27725223712348
0.2	0.5	4	1.4	1.3702193089176	1.84236695046299	1.3445781550972	1.29872465125483	1.3755024092099
0.2	0.5	4	1.5	1.46809211669743	2.11496206048047	1.44061945188985	1.39149069777303	1.47375258129632
0.2	0.5	4.2	1.1	1.07897476299249	1.14596270677698	1.06208481058324	1.02714064019461	1.08454543126564
0.2	0.5	4.2	1.2	1.17706337780999	1.36379032872633	1.15863797518172	1.12051706203048	1.18314047047161
0.2	0.5	4.2	1.3	1.27515199262749	1.60055948301909	1.2551911397802	1.21389348386636	1.28173550967758
0.2	0.5	4.2	1.4	1.37324060744499	1.85627016965528	1.35174430437867	1.30726990570223	1.38033054888354
0.2	0.5	4.2	1.5	1.47132922226249	2.13092238863489	1.44829746897715	1.4006463275381	1.47892558808951
0.2	0.5	4.4	1.1	1.08107054022123	1.15370375164122	1.0671863756505	1.03329339015737	1.08772119500151
0.2	0.5	4.4	1.2	1.17934968024134	1.37300281187055	1.16420331889145	1.12722915289894	1.18660494000165
0.2	0.5	4.4	1.3	1.27762882026145	1.61137135559807	1.26122026213241	1.22116491564052	1.28548868500179
0.2	0.5	4.4	1.4	1.37590796028157	1.8688093828238	1.35823720537336	1.3151006783821	1.38437243000193
0.2	0.5	4.4	1.5	1.47418710030168	2.14531689354773	1.45525414861432	1.40903644112368	1.48325617500206
0.2	0.5	4.6	1.1	1.08292338979327	1.16064890996805	1.07177379388733	1.03905064160135	1.09033753366347
0.2	0.5	4.6	1.2	1.18137097068356	1.3812681242595	1.16920777514981	1.13350979083784	1.18945912763287
0.2	0.5	4.6	1.3	1.27981855157386	1.62107161805455	1.26664175641229	1.22796894007433	1.28858072160228
0.2	0.5	4.6	1.4	1.37826613246416	1.88005939135321	1.36407573767478	1.32242808931081	1.38770231557169
0.2	0.5	4.6	1.5	1.47671371335445	2.15823144415547	1.46150971893726	1.4168872385473	1.48682390954109
0.2	0.5	4.8	1.1	1.08456400408779	1.16684657919814	1.07586696110162	1.0444659057859	1.0924569786032
0.2	0.5	4.8	1.2	1.18316073173214	1.38864386284737	1.17367304847449	1.13941735176644	1.19177124938531
0.2	0.5	4.8	1.3	1.28175745937648	1.62972786681393	1.27147913584737	1.23436879774697	1.29108552016742
0.2	0.5	4.8	1.4	1.38035418702083	1.89009859109781	1.36928522322024	1.32932024372751	1.39039979094953
0.2	0.5	4.8	1.5	1.47895091466517	2.16975603569902	1.46709131059312	1.42427168970805	1.48971406173164
0.2	0.5	5	1.1	1.08601910395725	1.17234690869019	1.07949013458269	1.04954138841282	1.09414373864477
0.2	0.5	5	1.2	1.18474811340791	1.39518970951559	1.17762560136294	1.1449542419049	1.19361135124884
0.2	0.5	5	1.3	1.28347712285857	1.63741014519539	1.27576106814318	1.24036709539697	1.2930789638529
0.2	0.5	5	1.4	1.38220613230923	1.89900821572956	1.37389653492343	1.33577994888905	1.39254657645697
0.2	0.5	5	1.5	1.48093514175989	2.17998392111812	1.47203200170367	1.43119280238112	1.49201418906104
0.2	0.5	5.2	1.1	1.08731191683323	1.1772012569836	1.08267116248681	1.05428139267814	1.09546134868141
0.2	0.5	5.2	1.2	1.18615845472716	1.40096678517056	1.18109581362198	1.15012515564887	1.19504874401608
0.2	0.5	5.2	1.3	1.28500499262109	1.64419018537379	1.27952046475714	1.24596891861961	1.29463613935075
0.2	0.5	5.2	1.4	1.38385153051502	1.90687145759327	1.37794511589231	1.34181268159035	1.39422353468543
0.2	0.5	5.2	1.5	1.48269806840895	2.18901060182901	1.47636976702747	1.43765644456109	1.4938109300201
0.2	0.5	5.4	1.1	1.08846261521741	1.18146159142425	1.0854406710039	1.05869215762001	1.09649488596574
0.2	0.5	5.4	1.2	1.18741376205536	1.4060369352487	1.18411709564062	1.15493689922183	1.19617623923535
0.2	0.5	5.4	1.3	1.28636490889331	1.65014056984049	1.28279352027734	1.25118164082365	1.29585759250496
0.2	0.5	5.4	1.4	1.38531605573126	1.91377249519962	1.38146994491406	1.34742638242547	1.39553894577457
0.2	0.5	5.4	1.5	1.4842672025692	2.19693271132609	1.48014636955078	1.44367112402729	1.49522029904419
0.2	0.5	5.6	1.1	1.08948871178063	1.18517985410758	1.08783123798552	1.06278168084221	1.09728173684272
0.2	0.5	5.6	1.2	1.18853314012433	1.41046197513629	1.18672498689329	1.15939819728241	1.19703462201024
0.2	0.5	5.6	1.3	1.28757756846802	1.65533384581967	1.28561873580107	1.25601471372261	1.29678750717777
0.2	0.5	5.6	1.4	1.38662199681172	1.91979546615773	1.38451248470884	1.35263123016281	1.39654039234529
0.2	0.5	5.6	1.5	1.48566642515541	2.20384683615045	1.48340623361662	1.44924774660302	1.49629327751281
0.2	0.5	5.8	1.1	1.09040541075079	1.18840732096279	1.08987658099066	1.06640420207471	1.09785106936295
0.2	0.5	5.8	1.2	1.1895331753645	1.41430292742679	1.18895627017163	1.16335003862695	1.19765571203231
0.2	0.5	5.8	1.3	1.28866093997821	1.65984163010505	1.2880359593526	1.2602958751792	1.29746035470166
0.2	0.5	5.8	1.4	1.38778870459191	1.92502342899757	1.38711564853357	1.35724171173145	1.39726499737102
0.2	0.5	5.8	1.5	1.48691646920562	2.20984832410436	1.48619533771454	1.45418754828369	1.49706964004038
0.2	0.5	6	1.1	1.09122591739734	1.19119398103863	1.09161078567463	1.06970001384587	1.0982637567778
0.2	0.5	6	1.2	1.19042827352437	1.41761928321952	1.19084812982687	1.16694546965004	1.19810591648487
0.2	0.5	6	1.3	1.2896306296514	1.6637337421118	1.29008547397911	1.26419092545421	1.29794807619194
0.2	0.5	6	1.4	1.38883298577843	1.92953735771546	1.38932281813135	1.36143638125838	1.39779023589901
0.2	0.5	6	1.5	1.48803534190546	2.2150301300305	1.48856016228358	1.45868183706255	1.49763239560609
0.2	0.55	0	1.1	0.865492454295826	0.725305289821987	0.83802612746301	0.800117224372204	0.87947805104034
0.2	0.55	0	1.2	0.944173586504538	0.8631732374741	0.914210320868738	0.872855153860587	0.959430601134916
0.2	0.55	0	1.3	1.02285471871325	1.01302970231335	0.990394514274466	0.945593083348969	1.03938315122949
0.2	0.55	0	1.4	1.10153585092196	1.17487468433975	1.06657870768019	1.01833101283735	1.11933570132407
0.2	0.55	0	1.5	1.18021698313067	1.34870818355328	1.14276290108592	1.09106894232573	1.19928825141864
0.2	0.55	0.2	1.1	0.884684135361989	0.751878743693307	0.849883832703362	0.81080386829293	0.891522238878143
0.2	0.55	0.2	1.2	0.965109965849442	0.894797843734184	0.927145999312759	0.884513310865014	0.972569715139792
0.2	0.55	0.2	1.3	1.0455357963369	1.0501446916047	1.00440816592216	0.958222753437099	1.05361719140144
0.2	0.55	0.2	1.4	1.12596162682435	1.21791928730486	1.08167033253155	1.03193219600918	1.13466466766309
0.2	0.55	0.2	1.5	1.2063874573118	1.39812163083466	1.15893249914095	1.10564163858127	1.21571214392474
0.2	0.55	0.4	1.1	0.903482377621756	0.778758781553687	0.861952375433841	0.821823942018691	0.903551214757068
0.2	0.55	0.4	1.2	0.985617139223734	0.926787310278769	0.940311682291463	0.896535209474936	0.985692234280438
0.2	0.55	0.4	1.3	1.06775190082571	1.08768788497994	1.01867098914909	0.971246476931181	1.06783325380381
0.2	0.55	0.4	1.4	1.14988666242769	1.26146050565721	1.09703029600671	1.04595774438743	1.14997427332718
0.2	0.55	0.4	1.5	1.23202142402967	1.44810517231058	1.17538960286433	1.12066901184367	1.23211529285055
0.2	0.55	0.6	1.1	0.921630746378992	0.805672549566399	0.874181501357042	0.833146504759264	0.916111041325432
0.2	0.55	0.6	1.2	1.00541535968617	0.958816918492243	0.953652546934955	0.908887096101015	0.999393863264108
0.2	0.55	0.6	1.3	1.08919997299335	1.12527818906381	1.03312359251287	0.984627687442767	1.08267668520278
0.2	0.55	0.6	1.4	1.17298458630054	1.30505636128111	1.11259463809078	1.06036827878452	1.16595950714146
0.2	0.55	0.6	1.5	1.25676919960772	1.49815143514413	1.19206568366869	1.13610887012627	1.24924232908013
0.2	0.55	0.8	1.1	0.938911950677651	0.832361479618018	0.886517078643284	0.844735765413412	0.928562832225378
0.2	0.55	0.8	1.2	1.02426758255744	0.990578950950369	0.967109540338128	0.921529925905541	1.01297763515496
0.2	0.55	0.8	1.3	1.10962321443722	1.16255446326814	1.04770200203297	0.998324086397669	1.09739243808454
0.2	0.55	0.8	1.4	1.19497884631701	1.34828801657134	1.12829446372782	1.0751182468898	1.18180724101412
0.2	0.55	0.8	1.5	1.2803344781968	1.54777961085995	1.20888692542266	1.15191240738193	1.2662220439437
0.2	0.55	1	1.1	0.955157171933694	0.858592479511052	0.898901777361783	0.85655127060542	0.940840418401503
0.2	0.55	1	1.2	1.04198964210948	1.02179600867431	0.980620120758309	0.934419567933185	1.02637136552891
0.2	0.55	1	1.3	1.12882211228527	1.19919114906915	1.06233846415483	1.01228786526095	1.11190231265632
0.2	0.55	1	1.4	1.21565458246106	1.39077790069559	1.14405680755136	1.09015616258872	1.19743325978373
0.2	0.55	1	1.5	1.30248705263686	1.59655626355361	1.22577515094789	1.16802445991648	1.28296420691114
0.2	0.55	1.2	1.1	0.970249892858442	0.884165291733574	0.911275845781075	0.868548195856938	0.952878986401689
0.2	0.55	1.2	1.2	1.05845442857285	1.05222976867467	0.994119104488446	0.947507122753023	1.03950434880184
0.2	0.55	1.2	1.3	1.14665896428725	1.23490854795846	1.07696236319582	1.02646604964911	1.126129711202
0.2	0.55	1.2	1.4	1.23486350000165	1.43220162958496	1.15980562190319	1.10542497654519	1.21275507360215
0.2	0.55	1.2	1.5	1.32306803571606	1.64410901355417	1.24264888061056	1.18438390344128	1.2993804360023
0.2	0.55	1.4	1.1	0.984124654449736	0.908915851432122	0.923577970862171	0.880677741716623	0.964774788424819
0.2	0.55	1.4	1.2	1.07359053212698	1.08168498021674	1.00753960457691	0.960739354599953	1.05248158737253
0.2	0.55	1.4	1.3	1.16305640980423	1.26947751150437	1.09150123829166	1.04080096748328	1.14018838632024
0.2	0.55	1.4	1.4	1.25252228748148	1.47229344529501	1.1754628720064	1.12086258036661	1.22789518526795
0.2	0.55	1.4	1.5	1.34198816515873	1.69013278158866	1.25942450572114	1.20092419324994	1.31560198421566
0.2	0.55	1.6	1.1	0.996761873961296	0.932716142734622	0.93574620689278	0.892887634223323	0.976616953801857
0.2	0.55	1.6	1.2	1.08737658977596	1.11000929383294	1.02081404388303	0.974059237334534	1.06540031323839
0.2	0.55	1.6	1.3	1.17799130559062	1.30271924067893	1.10588188087329	1.05523084044575	1.15418367267492
0.2	0.55	1.6	1.4	1.26860602140529	1.51084598327261	1.19094971786354	1.13640244355696	1.24296703211145
0.2	0.55	1.6	1.5	1.35922073721995	1.73438952161397	1.27601755485379	1.21757404666817	1.33175039154799
0.2	0.55	1.8	1.1	1.00818017721744	0.955471461945588	0.947718952958064	0.904567206846836	0.988032252616123
0.2	0.55	1.8	1.2	1.09983292060084	1.13709000429888	1.0338752214088	0.986800589287458	1.07785336649032
0.2	0.55	1.8	1.3	1.19148566398425	1.33450146337855	1.12003148985953	1.06903397172808	1.16767448036451
0.2	0.55	1.8	1.4	1.28313840736765	1.54770583918459	1.20618775831026	1.1512673541687	1.2574955942387
0.2	0.55	1.8	1.5	1.37479115075105	1.776703131717	1.292344026761	1.23350073660932	1.34731670811289
0.2	0.55	2	1.1	1.01842766737156	0.977116123699454	0.959435957019189	0.915819236639818	0.998962289932806
0.2	0.55	2	1.2	1.11101200076898	1.162848940601	1.0466574076573	0.999075530879802	1.08977704356306
0.2	0.55	2	1.3	1.20359633416639	1.36473243723312	1.1338788582954	1.08233182511979	1.18059179719332
0.2	0.55	2	1.4	1.29618066756381	1.58276661359581	1.22110030893351	1.16558811935977	1.27140655082357
0.2	0.55	2	1.5	1.38876500096122	1.81695146968907	1.30832175957162	1.24884441359975	1.36222130445383
0.2	0.55	2.2	1.1	1.02757328496049	0.997608551246041	0.970839321970499	0.926956257762738	1.00946272457422
0.2	0.55	2.2	1.2	1.12098903813872	1.1872366229705	1.05909744214964	1.01122500846844	1.10123206317187
0.2	0.55	2.2	1.3	1.21440479131694	1.39335409223621	1.14735556232877	1.09549375917415	1.19300140176953
0.2	0.55	2.2	1.4	1.30782054449517	1.61596095904317	1.23561368250791	1.17976250987985	1.28477074036718
0.2	0.55	2.2	1.5	1.4012362976734	1.8550572233914	1.32387180268704	1.26403126058555	1.37654007896484
0.2	0.55	2.4	1.1	1.0356990455558	1.01692646940499	0.981874487350977	0.937934019705701	1.01960366175649
0.2	0.55	2.4	1.2	1.12985350424269	1.21022654210181	1.07113580438288	1.02320074876986	1.11229490373436
0.2	0.55	2.4	1.3	1.22400796292958	1.42033531677226	1.16039712141479	1.10846747783401	1.20498614571222
0.2	0.55	2.4	1.4	1.31816242161647	1.64725279341635	1.2496584384467	1.19373420689817	1.29767738769008
0.2	0.55	2.4	1.5	1.41231688030336	1.89097897203408	1.3389197554786	1.27900093596232	1.39036862966794
0.2	0.55	2.6	1.1	1.04289357952377	1.0350626580355	0.992491159556433	0.948709473356058	1.02923709886531
0.2	0.55	2.6	1.2	1.1377020867532	1.23181010543068	1.08271762860702	1.0349557891157	1.12280410785306
0.2	0.55	2.6	1.3	1.23251059398264	1.4456660265124	1.1729440976576	1.12120210487534	1.21637111684082
0.2	0.55	2.6	1.4	1.32731910121207	1.67663042128065	1.26317056670819	1.20744842063498	1.30993812582857
0.2	0.55	2.6	1.5	1.4221276084415	1.92470328973544	1.35339703575877	1.29369473639462	1.40350513481633
0.2	0.55	2.8	1.1	1.04924710677713	1.05202148774736	1.00264416356482	0.959150714999237	1.03837781359881
0.2	0.55	2.8	1.2	1.14463320739323	1.25199251434397	1.0937936329798	1.04634623454462	1.13277579665324
0.2	0.55	2.8	1.3	1.24001930800934	1.46935232586202	1.18494310239479	1.13354175409001	1.22717377970768
0.2	0.55	2.8	1.4	1.33540540862544	1.70410092230151	1.27609257180977	1.22073727363539	1.32157176276212
0.2	0.55	2.8	1.5	1.43079150924154	1.95623830366245	1.36724204122475	1.30793279318078	1.41596974581655
0.2	0.55	3	1.1	1.0548477799884	1.0678162794765	1.01229419043594	0.969205595784586	1.04677667189087
0.2	0.55	3	1.2	1.15074303271461	1.27078962185633	1.10432093502103	1.05731519540137	1.14193818751731
0.2	0.55	3	1.3	1.24663828544083	1.49141282009528	1.19634767960611	1.14542479501815	1.23709970314375
0.2	0.55	3	1.4	1.34253353816705	1.72968587419334	1.2883744241912	1.23353439463493	1.3322612187702
0.2	0.55	3	1.5	1.43842879089327	1.98560878415052	1.38040116877628	1.32164399425171	1.42742273439664
0.2	0.55	3.2	1.1	1.05977921668447	1.08246741231089	1.02140841721485	0.978947411644923	1.05441895165076
0.2	0.55	3.2	1.2	1.15612278183761	1.28822568076668	1.11426372787075	1.06794263088537	1.15027521998265
0.2	0.55	3.2	1.3	1.25246634699074	1.51187597256645	1.20711903852665	1.15693785012582	1.24613148831454
0.2	0.55	3.2	1.4	1.34880991214388	1.7534182877102	1.29997434918254	1.24593306936627	1.34198775664642
0.2	0.55	3.2	1.5	1.44515347729701	2.01285262619793	1.39282965983844	1.33492828860671	1.43784402497831
0.2	0.55	3.4	1.1	1.06411899455433	1.09600104175754	1.02996097933254	0.988029558246578	1.06171494696444
0.2	0.55	3.4	1.2	1.16085708496836	1.30433181828997	1.1235937956355	1.07785042717809	1.15823448759757
0.2	0.55	3.4	1.3	1.25759517538239	1.53077831452086	1.21722661193846	1.16767129610959	1.2547540282307
0.2	0.55	3.4	1.4	1.35433326579642	1.77534053045023	1.31085942824142	1.2574921650411	1.35127356886383
0.2	0.55	3.4	1.5	1.45107135621045	2.03801846607807	1.40449224454438	1.34731303397261	1.44779310949696
0.2	0.55	3.6	1.1	1.06793788283536	1.10844826964328	1.03793328007089	0.996543989637691	1.06822530943908
0.2	0.55	3.6	1.2	1.16502314491131	1.31914504817051	1.13229085098643	1.08713889778657	1.16533670120627
0.2	0.55	3.6	1.3	1.26210840698725	1.54816328570011	1.22664842190197	1.17773380593545	1.26244809297346
0.2	0.55	3.6	1.4	1.35919366906319	1.79550298223208	1.3210059928175	1.26832871408433	1.35955948474065
0.2	0.55	3.6	1.5	1.45627893113913	2.06116413776642	1.41536356373304	1.35892362223321	1.45667087650784
0.2	0.55	3.8	1.1	1.07129960642203	1.11984461283182	1.04531412699004	1.00469526092186	1.07391781466658
0.2	0.55	3.8	1.2	1.16869047973313	1.33270763841142	1.14034268398913	1.09603119373294	1.171546706909
0.2	0.55	3.8	1.3	1.26608135304422	1.56408049230229	1.23537124098823	1.18736712654402	1.26917559915142
0.2	0.55	3.8	1.4	1.36347222635531	1.81396317450443	1.33039979798732	1.27870305935509	1.36680449139383
0.2	0.55	3.8	1.5	1.46086309966641	2.08235568501784	1.42542835498642	1.37003899216617	1.46443338363625
0.2	0.55	4	1.1	1.07426097413593	1.13022963914711	1.05209969119115	1.01246916287024	1.0788270822457
0.2	0.55	4	1.2	1.17192106269374	1.34506667799326	1.14774511766307	1.10451181404026	1.17690227154076
0.2	0.55	4	1.3	1.26958115125155	1.5785851984782	1.24339054413499	1.19655446521029	1.27497746083582
0.2	0.55	4	1.4	1.36724123980936	1.83078520060193	1.33903597060692	1.28859711638031	1.37305265013089
0.2	0.55	4	1.5	1.46490132836717	2.10166668436446	1.43468139707884	1.38063976755033	1.47112783942595
0.2	0.55	4.2	1.1	1.07687223929174	1.13964666679749	1.05829329164157	1.01985470421407	1.08299997439221
0.2	0.55	4.2	1.2	1.17476971559099	1.35627371916395	1.15450177269989	1.11256876823353	1.18145451751877
0.2	0.55	4.2	1.3	1.27266719189024	1.5917379065188	1.25071025375822	1.20528283225299	1.27990906064533
0.2	0.55	4.2	1.4	1.37056466818949	1.84603922886204	1.34691873481654	1.29799689627245	1.3783636037719
0.2	0.55	4.2	1.5	1.46846214448874	2.11917768619367	1.44312721587487	1.39071096029191	1.47681814689846
0.2	0.55	4.4	1.1	1.07917759424335	1.1481424526654	1.06390501321555	1.0266227291731	1.08649331450166
0.2	0.55	4.4	1.2	1.17728464826548	1.36638440647783	1.1606236507806	1.11995206818884	1.18526543400182
0.2	0.55	4.4	1.3	1.2753917022876	1.60360392149134	1.25734228834565	1.21328140720458	1.28403755350197
0.2	0.55	4.4	1.4	1.37349875630972	1.85980099770594	1.3540609259107	1.30661074622031	1.38280967300212
0.2	0.55	4.4	1.5	1.47160581033185	2.13497563512161	1.45077956347575	1.39994008523605	1.48158179250227
0.2	0.55	4.6	1.1	1.08121572877259	1.15576682183599	1.06895117327606	1.03295570576149	1.08937128702981
0.2	0.55	4.6	1.2	1.17950806775192	1.37545803590399	1.16612855266479	1.12686076992162	1.18840504039616
0.2	0.55	4.6	1.3	1.27780040673124	1.61425283380399	1.26330593205352	1.22076583408176	1.28743879376251
0.2	0.55	4.6	1.4	1.37609274571057	1.87215121553598	1.36048331144226	1.31467089824189	1.38647254712885
0.2	0.55	4.6	1.5	1.4743850846899	2.14915318109998	1.45766069083099	1.40857596240203	1.4855063004952
0.2	0.55	4.8	1.1	1.08302040449657	1.16257221404183	1.07345365721178	1.03891249636449	1.09170267646352
0.2	0.55	4.8	1.2	1.18147680490535	1.38355701505805	1.17104035332194	1.13335908694308	1.19094837432384
0.2	0.55	4.8	1.3	1.27993320531413	1.62375788572785	1.26862704943211	1.22780567752167	1.29019407218416
0.2	0.55	4.8	1.4	1.37838960572291	1.88317482605123	1.36621374554227	1.32225226810026	1.38943977004448
0.2	0.55	4.8	1.5	1.47684600613169	2.1618078360282	1.46380044165243	1.41669885867885	1.4886854679048
0.2	0.55	5	1.1	1.08462101435298	1.16861314165179	1.07743914804096	1.0444955272541	1.09355811250924
0.2	0.55	5	1.2	1.1832229247487	1.39074621816412	1.17538816149923	1.13944966609539	1.19297248637372
0.2	0.55	5	1.3	1.28182483514443	1.63219521437317	1.2733371749575	1.23440380493667	1.29238686023819
0.2	0.55	5	1.4	1.38042674554015	1.89296013027894	1.37128618841577	1.32935794377795	1.39180123410267
0.2	0.55	5	1.5	1.47902865593588	2.17304096588143	1.46923520187404	1.42431208261923	1.49121560796715
0.2	0.55	5.2	1.1	1.08604310851655	1.17394556835243	1.08093827873549	1.04970953194595	1.09500748354955
0.2	0.55	5.2	1.2	1.18477430019988	1.3970922466343	1.17920539498417	1.14513767121376	1.19455361841769
0.2	0.55	5.2	1.3	1.2835054918832	1.63964298389719	1.27747251123286	1.24056581048158	1.29409975328583
0.2	0.55	5.2	1.4	1.38223668356652	1.90159778014112	1.37573962748154	1.33599394974939	1.39364588815397
0.2	0.55	5.2	1.5	1.48096787524985	2.18295663536609	1.47400674373022	1.4314220890172	1.49319202302211
0.2	0.55	5.4	1.1	1.08730887673916	1.17862622799057	1.08398473810429	1.05456137338201	1.09614437456231
0.2	0.55	5.4	1.2	1.1861551382609	1.40266261843505	1.18252880520468	1.15043058914402	1.19579386315888
0.2	0.55	5.4	1.3	1.28500139978264	1.64618043413559	1.28107287230507	1.24629980490602	1.29544335175546
0.2	0.55	5.4	1.4	1.38384766130438	1.90917967509216	1.37961693940546	1.34216902066802	1.39509284035203
0.2	0.55	5.4	1.5	1.48269392282612	2.19166034130477	1.47816100650585	1.43803823643002	1.49474232894861
0.2	0.55	5.6	1.1	1.0884375829587	1.18271190954846	1.08661436178407	1.05905984892643	1.097009910527
0.2	0.55	5.6	1.2	1.18738645413676	1.40752491714858	1.18539748558262	1.15533801701065	1.19673808421127
0.2	0.55	5.6	1.3	1.28633532531482	1.65188688193132	1.28418060938118	1.25161618509487	1.29646625789554
0.2	0.55	5.6	1.4	1.38528419649289	1.91579780389668	1.38296373317973	1.3478943531791	1.39619443157981
0.2	0.55	5.6	1.5	1.48423306767095	2.19925768304466	1.48174685697828	1.44417252126332	1.49592260526409
0.2	0.55	5.8	1.1	1.08944595182587	1.18625873736426	1.08886423908973	1.06304462228218	1.09763617629924
0.2	0.55	5.8	1.2	1.18848649290095	1.41174593537565	1.18785189718879	1.15968504248965	1.19742128323554
0.2	0.55	5.8	1.3	1.28752703397603	1.65684071582281	1.28683955528786	1.25632546269712	1.29720639017183
0.2	0.55	5.8	1.4	1.38656757505111	1.92154307870574	1.38582721338693	1.35296588290459	1.39699149710812
0.2	0.55	5.8	1.5	1.48560811612618	2.20585302402445	1.48481487148599	1.44960630311206	1.49677660404442
0.2	0.55	6	1.1	1.09034850913707	1.18932147598503	1.09077186424209	1.06667001523046	1.09809013245558
0.2	0.55	6	1.2	1.18947110087681	1.41539084745326	1.18993294280955	1.16364001661505	1.19791650813336
0.2	0.55	6	1.3	1.28859369261654	1.66111842513612	1.28909402137702	1.26061001799964	1.29774288381113
0.2	0.55	6	1.4	1.38771628435628	1.9265042090336	1.38825509994448	1.35758001938422	1.39756925948891
0.2	0.55	6	1.5	1.48683887609601	2.21154819914572	1.48741617851194	1.45455002076881	1.49739563516669
0.2	0.6	0	1.1	0.844173586504538	0.687334846736773	0.814210320868738	0.772855153860587	0.859430601134916
0.2	0.6	0	1.2	0.920916639823132	0.817985272149548	0.888229440947714	0.843114713302458	0.937560655783545
0.2	0.6	0	1.3	0.997659693141726	0.959996604119955	0.96224856102669	0.91337427274433	1.01569071043217
0.2	0.6	0	1.4	1.07440274646032	1.113368842648	1.03626768110567	0.983633832186201	1.0938207650808
0.2	0.6	0	1.5	1.15114579977891	1.27810198773367	1.11028680118464	1.05389339162807	1.17195081972943
0.2	0.6	0.2	1.1	0.865109965849442	0.715572247217964	0.827145999312759	0.784513310865014	0.872569715139792
0.2	0.6	0.2	1.2	0.94375632638121	0.851590112391626	0.902341090159373	0.855832702761834	0.951894234697955
0.2	0.6	0.2	1.3	1.02240268691298	0.999435618015172	0.977536181005988	0.927152094658653	1.03121875425612
0.2	0.6	0.2	1.4	1.10104904744474	1.1591087640886	1.0527312718526	0.998471486555473	1.11054327381428
0.2	0.6	0.2	1.5	1.17969540797651	1.33060955061192	1.12792636269922	1.06979087845229	1.18986779337244
0.2	0.6	0.4	1.1	0.885617139223734	0.744194428127249	0.840311682291463	0.796535209474936	0.885692234280438
0.2	0.6	0.4	1.2	0.966127788244074	0.885652873143172	0.916703653408869	0.868947501245385	0.966209710124115
0.2	0.6	0.4	1.3	1.04663843726441	1.03941205250831	0.993095624526274	0.941359793015834	1.04672718596779
0.2	0.6	0.4	1.4	1.12714908628475	1.20547196622265	1.06948759564368	1.01377208478628	1.12724466181147
0.2	0.6	0.4	1.5	1.20765973530509	1.38383261428621	1.14587956676109	1.08618437655673	1.20776213765514
0.2	0.6	0.6	1.1	0.905415359686173	0.77291012783013	0.853652546934955	0.808887096101015	0.899393863264108
0.2	0.6	0.6	1.2	0.987725846930371	0.919826928987924	0.931257323929042	0.882422286655653	0.981156941742663
0.2	0.6	0.6	1.3	1.07003633417457	1.07951910415944	1.00886210092313	0.955957477210291	1.06292002022122
0.2	0.6	0.6	1.4	1.15234682141877	1.25198665334467	1.08646687791722	1.02949266776493	1.14468309869977
0.2	0.6	0.6	1.5	1.23465730866296	1.43722957654363	1.1640716549113	1.10302785831957	1.22644617717833
0.2	0.6	0.8	1.1	0.924267582557437	0.801441238660812	0.867109540338128	0.821529925905541	0.912977635154958
0.2	0.6	0.8	1.2	1.00829190824448	0.953781308819479	0.945937680368867	0.896214464624226	0.995975601987227
0.2	0.6	0.8	1.3	1.09231623393152	1.11936834160064	1.02476582039961	0.970899003342912	1.0789735688195
0.2	0.6	0.8	1.4	1.17634055961856	1.29820233700429	1.10359396043034	1.0455835420616	1.16197153565177
0.2	0.6	0.8	1.5	1.2603648853056	1.49028329503044	1.18242210046108	1.12026808078028	1.24496950248403
0.2	0.6	1	1.1	0.941989642109484	0.82953503238753	0.880620120758309	0.834419567933185	0.926371365528912
0.2	0.6	1	1.2	1.02762506411944	0.987215245155408	0.960676495372701	0.910275892290747	1.01058694421336
0.2	0.6	1	1.3	1.11326048612939	1.15860678077267	1.04073286998709	0.98613221664831	1.09480252289781
0.2	0.6	1	1.4	1.19889590813934	1.34370963923931	1.12078924460148	1.06198854100587	1.17901810158225
0.2	0.6	1	1.5	1.2845313301493	1.54252382055532	1.20084561921588	1.13784486536343	1.2632336802667
0.2	0.6	1.2	1.1	0.958454428572846	0.856972415368538	0.894119104488446	0.847507122753023	0.939504348801842
0.2	0.6	1.2	1.2	1.0455866493522	1.01986799845512	0.975402659441941	0.92455322482148	1.02491383505656
0.2	0.6	1.2	1.3	1.13271887013155	1.19692841485358	1.05668621439544	1.00159932688994	1.11032332131127
0.2	0.6	1.2	1.4	1.2198510909109	1.38815366456391	1.13796976934893	1.07864542895839	1.19573280756598
0.2	0.6	1.2	1.5	1.30698331169024	1.59354374758612	1.21925332430243	1.15569153102685	1.28114229382069
0.2	0.6	1.4	1.1	0.973590532126985	0.883571966546351	0.907539604576914	0.860739354599953	0.952481587372529
0.2	0.6	1.4	1.2	1.06209876232035	1.05152366266673	0.990043204992997	0.938988386836312	1.03907082258821
0.2	0.6	1.4	1.3	1.15060699251371	1.23407985410193	1.07254680540908	1.01723741907267	1.1256600578039
0.2	0.6	1.4	1.4	1.23911522270707	1.43124054085194	1.15505040582516	1.09548645130903	1.21224929301958
0.2	0.6	1.4	1.5	1.32762345290043	1.64300572291677	1.23755400624125	1.17373548354539	1.29883852823527
0.2	0.6	1.6	1.1	0.987376589775959	0.909190230467039	0.920814043883033	0.874059237334534	0.96540031323839
0.2	0.6	1.6	1.2	1.07713809793741	1.08201151394424	1.00452441150876	0.95351916800131	1.05316397807824
0.2	0.6	1.6	1.3	1.16689960609886	1.26986073511512	1.08823477913449	1.03297909866809	1.1409276429181
0.2	0.6	1.6	1.4	1.25666111426031	1.47273789397967	1.17194514676022	1.11243902933486	1.22869130775795
0.2	0.6	1.6	1.5	1.34642262242176	1.69064299053788	1.25565551438595	1.19189896000164	1.3164549725978
0.2	0.6	1.8	1.1	0.999832920600844	0.933719190097917	0.933875221408797	0.886800589287458	0.977853366490316
0.2	0.6	1.8	1.2	1.09072682247365	1.11120300309174	1.0187729688096	0.967418824677227	1.06674912708034
0.2	0.6	1.8	1.3	1.18162072434645	1.3041201911285	1.1036707162104	1.048037060067	1.15564488767037
0.2	0.6	1.8	1.4	1.27251462621926	1.5124707542082	1.1885684636112	1.12865529545676	1.2445406482604
0.2	0.6	1.8	1.5	1.36340852809206	1.73625469233084	1.273466211012	1.20927353084653	1.33343640885043
0.2	0.6	2	1.1	1.01101200076898	0.957081999758376	0.946657407657297	0.899075530879802	0.989777043563061
0.2	0.6	2	1.2	1.10292218265707	1.1390066773984	1.03271717198978	0.980809670050693	1.07975677479607
0.2	0.6	2	1.3	1.19483236454515	1.33675089222451	1.11877693632226	1.06254380922158	1.16973650602907
0.2	0.6	2	1.4	1.28674254643324	1.55031464423671	1.20483670065474	1.14427794839247	1.25971623726208
0.2	0.6	2	1.5	1.37865272832133	1.779697933435	1.29089646498722	1.22601208756337	1.34969596849508
0.2	0.6	2.2	1.1	1.02098903813872	0.97922797494166	0.959097442149635	0.911225008468442	1.00123206317187
0.2	0.6	2.2	1.2	1.11380622342405	1.16536221811239	1.04628811870869	0.994063645601936	1.09225315982386
0.2	0.6	2.2	1.3	1.20662340870939	1.36768204764579	1.13347879526775	1.07690228273543	1.18327425647585
0.2	0.6	2.2	1.4	1.29944059399473	1.58618746354186	1.22066947182681	1.15974091986893	1.27429535312784
0.2	0.6	2.2	1.5	1.39225777928007	1.82087846580061	1.30786014838587	1.24257955700242	1.36531644977983
0.2	0.6	2.4	1.1	1.02985350424269	1.00012761123925	0.971135804382884	0.923200748769856	1.01229490373436
0.2	0.6	2.4	1.2	1.12347655008293	1.1902345125492	1.0594208775086	1.00712808956712	1.10432171316475
0.2	0.6	2.4	1.3	1.21709959592318	1.39687244875565	1.14770595063432	1.09105543036438	1.19634852259515
0.2	0.6	2.4	1.4	1.31072264176342	1.62004141985863	1.23599102376003	1.17498277116164	1.28837533202554
0.2	0.6	2.4	1.5	1.40434568760367	1.85974142585812	1.32427609688575	1.25891011195889	1.38040214145594
0.2	0.6	2.6	1.1	1.0377020867532	1.01976813389466	0.982717628607017	0.9349557891157	1.02280410785306
0.2	0.6	2.6	1.2	1.1320386400944	1.21360835769282	1.07205559484402	1.0199517699444	1.11578629947607
0.2	0.6	2.6	1.3	1.2263751934356	1.4243042531256	1.16139356108102	1.1049477507731	1.20876849109907
0.2	0.6	2.6	1.4	1.3207117467768	1.65185582019301	1.25073152731802	1.1899437316018	1.30175068272208
0.2	0.6	2.6	1.5	1.415048300118	1.89626305889503	1.34006949355502	1.2749397124305	1.39473287434509
0.2	0.6	2.8	1.1	1.04463320739323	1.03814983030667	0.993793632979803	0.946346234544622	1.03277579665324
0.2	0.6	2.8	1.2	1.1395998626108	1.23548409557157	1.08413850870524	1.03237771041231	1.1266645054399
0.2	0.6	2.8	1.3	1.23456651782837	1.44997786216385	1.17448338443068	1.11840918628001	1.22055321422656
0.2	0.6	2.8	1.4	1.32953317304593	1.68163113008352	1.26482826015611	1.2044406621477	1.31444192301322
0.2	0.6	2.8	1.5	1.4244998282635	1.93044389933058	1.35517313588155	1.29047213801539	1.40833063179988
0.2	0.6	3	1.1	1.05074303271461	1.05528322508277	1.00432093502103	0.957315195401366	1.04193818751731
0.2	0.6	3	1.2	1.14626512659776	1.25587425133817	1.09562283820476	1.04434384952876	1.13665984092798
0.2	0.6	3	1.3	1.24178722048091	1.47390797552883	1.18692474138849	1.13137250365616	1.23138149433864
0.2	0.6	3	1.4	1.33730931436405	1.70938439765473	1.27822664457222	1.21840115778356	1.32610314774931
0.2	0.6	3	1.5	1.4328314082472	1.96230351771589	1.36952854775595	1.30542981191095	1.42082480115997
0.2	0.6	3.2	1.1	1.05612278183761	1.07118702979584	1.01426372787075	0.96794263088537	1.05027521998265
0.2	0.6	3.2	1.2	1.15213394382285	1.27480109331075	1.10646952131355	1.05593741551131	1.14575478543562
0.2	0.6	3.2	1.3	1.24814510580808	1.49612072756609	1.19867531475634	1.14393220013726	1.24123435088859
0.2	0.6	3.2	1.4	1.34415626779332	1.73514593256186	1.29088110819914	1.2319269847632	1.33671391634155
0.2	0.6	3.2	1.5	1.44016742977856	1.99187670829805	1.38308690164193	1.31992176938914	1.43219348179452
0.2	0.6	3.4	1.1	1.06085708496836	1.08588673022958	1.0235937956355	0.977850427178085	1.05823448759757
0.2	0.6	3.4	1.2	1.15729863814731	1.29229495167818	1.11664777705691	1.06674592055791	1.15443762283371
0.2	0.6	3.4	1.3	1.25374019132625	1.5166517141223	1.20970175847832	1.15564141393774	1.25064075806986
0.2	0.6	3.4	1.4	1.35018174450519	1.75895701756196	1.30275573989973	1.24453690731756	1.346843893306
0.2	0.6	3.4	1.5	1.44662329768413	2.01921086199715	1.39580972132114	1.33343240069739	1.44304702854214
0.2	0.6	3.6	1.1	1.06502314491131	1.09941364858074	1.03229085098643	0.987138897786572	1.06533670120627
0.2	0.6	3.6	1.2	1.16184343081233	1.30839310244319	1.12613547380338	1.07687879758535	1.16218549222502
0.2	0.6	3.6	1.3	1.25866371671336	1.53554468272847	1.21998009662033	1.16661869738413	1.25903428324377
0.2	0.6	3.6	1.4	1.35548400261439	1.78086838943657	1.31382471943728	1.25635859718291	1.35588307426252
0.2	0.6	3.6	1.5	1.45230428851542	2.04436422256749	1.40766934225422	1.34609849698169	1.45273186528128
0.2	0.6	3.8	1.1	1.06869047973313	1.11180432203919	1.04034268398913	0.996031193732939	1.071546706909
0.2	0.6	3.8	1.2	1.16584415970887	1.32313902788135	1.13491929162451	1.0865794840723	1.16896004390073
0.2	0.6	3.8	1.3	1.2629978396846	1.55285066466631	1.22949589925988	1.17712777441165	1.26637338089246
0.2	0.6	3.8	1.4	1.36015151966034	1.80093923239407	1.32407250689526	1.26767606475101	1.36378671788418
0.2	0.6	3.8	1.5	1.45730519963608	2.06740473106462	1.41864911453063	1.35822435509037	1.46120005487591
0.2	0.6	4	1.1	1.07192106269374	1.12310005995758	1.04774511766307	1.00451181404026	1.07690227154076
0.2	0.6	4	1.2	1.16936843202953	1.33658188953629	1.14299467381426	1.09583106986211	1.17480247804447
0.2	0.6	4	1.3	1.26681580136533	1.56862735646967	1.23824422996545	1.18715032568395	1.27270268454817
0.2	0.6	4	1.4	1.36426317070112	1.81923646075773	1.33349378611664	1.27846958150579	1.37060289105188
0.2	0.6	4	1.5	1.46171054003692	2.08840920240045	1.42874334226782	1.36978883732763	1.46850309755558
0.2	0.6	4.2	1.1	1.07476971559099	1.13334657033486	1.05450177269989	1.01256876823353	1.08145451751877
0.2	0.6	4.2	1.2	1.17247605337199	1.3487760837043	1.15036557021807	1.10462047443658	1.17976856456593
0.2	0.6	4.2	1.3	1.27018239115299	1.5829385982363	1.24622936773624	1.19667218063963	1.27808261161309
0.2	0.6	4.2	1.4	1.36788872893399	1.83583411393085	1.34209316525441	1.28872388684267	1.37639665866025
0.2	0.6	4.2	1.5	1.46559506671499	2.10746263078797	1.43795696277258	1.38077559304572	1.47471070570741
0.2	0.6	4.4	1.1	1.07728464826548	1.14259357657322	1.0606236507806	1.01995206818884	1.08526543400182
0.2	0.6	4.4	1.2	1.17521961628961	1.35978078534334	1.15704398266975	1.11267498347873	1.18392592800198
0.2	0.6	4.4	1.3	1.27315458431374	1.59585383835434	1.25346431455889	1.20539789876863	1.28258642200215
0.2	0.6	4.4	1.4	1.37108955233788	1.85081273560621	1.34988464644804	1.29812081405852	1.38124691600231
0.2	0.6	4.4	1.5	1.46902452036201	2.12465747709897	1.44630497833718	1.39084372934842	1.47990741000248
0.2	0.6	4.6	1.1	1.07950806775192	1.15089437386232	1.06612855266479	1.02686076992162	1.08840504039616
0.2	0.6	4.6	1.2	1.17764516482027	1.36965942013367	1.16304933017977	1.12021174900541	1.18735095315945
0.2	0.6	4.6	1.3	1.27578226188863	1.60744751390687	1.25997010769475	1.21356272808919	1.28629686592274
0.2	0.6	4.6	1.4	1.37391935895699	1.86425865518194	1.35689088520973	1.30691370717297	1.38524277868602
0.2	0.6	4.6	1.5	1.47205645602534	2.14009284395885	1.45381166272471	1.40026468625676	1.48418869144931
0.2	0.6	4.8	1.1	1.08147680490535	1.15830529923532	1.07104035332194	1.03335908694308	1.09094837432384
0.2	0.6	4.8	1.2	1.17979287807857	1.37847903380071	1.16840765816939	1.12730082211972	1.19012549926237
0.2	0.6	4.8	1.3	1.27810895125178	1.61779831050222	1.26577496301684	1.22124255729637	1.2893026242009
0.2	0.6	4.8	1.4	1.376425024425	1.87626312933985	1.36314226786429	1.31518429247301	1.38847974913943
0.2	0.6	4.8	1.5	1.47474109759821	2.15387349031361	1.46050957271174	1.40912602764966	1.48765687407796
0.2	0.6	5	1.1	1.0832229247487	1.16488510953932	1.07538816149923	1.03944966609539	1.09297248637372
0.2	0.6	5	1.2	1.18169773608949	1.38630955184845	1.17315072163552	1.13394509028588	1.1923336214986
0.2	0.6	5	1.3	1.28017254743028	1.62698829348881	1.27091328177182	1.22844051447636	1.29169475662349
0.2	0.6	5	1.4	1.37864735877107	1.88692133446039	1.36867584190811	1.32293593866685	1.39105589174837
0.2	0.6	5	1.5	1.47712217011186	2.16610867476321	1.46643840204441	1.41743136285734	1.49041702687325
0.2	0.6	5.2	1.1	1.08477430019988	1.17069427711589	1.07920539498417	1.04513767121376	1.09455361841769
0.2	0.6	5.2	1.2	1.18339014567259	1.39322294136106	1.17731497634637	1.14015018677865	1.19405849281929
0.2	0.6	5.2	1.3	1.28200599114531	1.63510192423624	1.27542455770857	1.23516270234354	1.2935633672209
0.2	0.6	5.2	1.4	1.38062183661803	1.89633122574144	1.37353413907077	1.33017521790842	1.39306824162251
0.2	0.6	5.2	1.5	1.47923768209074	2.17691084587666	1.47164372043297	1.42518773347331	1.49257311602412
0.2	0.6	5.4	1.1	1.0861551382609	1.1757942240885	1.08252880520468	1.05043058914402	1.09579386315888
0.2	0.6	5.4	1.2	1.18489651446643	1.39929229974168	1.18094051476875	1.1459242790662	1.19541148708242
0.2	0.6	5.4	1.3	1.28363789067197	1.64222499066906	1.27935222433281	1.24141796898838	1.29502911100595
0.2	0.6	5.4	1.4	1.38237926687751	1.90459229687062	1.37776393389687	1.33691165891057	1.39464673492949
[truncated: 1,256 more rows]
