# Supplementary material for: Test-trace-isolate-quarantine (TTIQ) intervention strategies after symptomatic COVID-19 case identification
Source: PLoS One. 2022 Feb 11;17(2):e0263597. doi: 10.1371/journal.pone.0263597 (PMC8836351; doi:10.1371/journal.pone.0263597)
Supplement: S1 Dataset — (ZIP) [file pone.0263597.s008.zip › S1_Dataset/TTIQ-Fig3-sourcedata.csv]

R	alpha	f	g	Delta1	tau	Delta2	secondaryCases	tertiaryCases	ter.per.sec	tertiaryCases_asymptomatic	frac_asymptomatic
1.1	0.2	0	0	0	2	2	1.1	1.21	1.1	0.242	0.2
1.1	0.2	0	0	0.2	2	2	1.1	1.21	1.1	0.242	0.2
1.1	0.2	0	0	0.4	2	2	1.1	1.21	1.1	0.242	0.2
1.1	0.2	0	0	0.6	2	2	1.1	1.21	1.1	0.242	0.2
1.1	0.2	0	0	0.8	2	2	1.1	1.21	1.1	0.242	0.2
1.1	0.2	0	0	1	2	2	1.1	1.21	1.1	0.242	0.2
1.1	0.2	0	0	1.2	2	2	1.1	1.21	1.1	0.242	0.2
1.1	0.2	0	0	1.4	2	2	1.1	1.21	1.1	0.242	0.2
1.1	0.2	0	0	1.6	2	2	1.1	1.21	1.1	0.242	0.2
1.1	0.2	0	0	1.8	2	2	1.1	1.21	1.1	0.242	0.2
1.1	0.2	0	0	2	2	2	1.1	1.21	1.1	0.242	0.2
1.1	0.2	0	0	2.2	2	2	1.1	1.21	1.1	0.242	0.2
1.1	0.2	0	0	2.4	2	2	1.1	1.21	1.1	0.242	0.2
1.1	0.2	0	0	2.6	2	2	1.1	1.21	1.1	0.242	0.2
1.1	0.2	0	0	2.8	2	2	1.1	1.21	1.1	0.242	0.2
1.1	0.2	0	0	3	2	2	1.1	1.21	1.1	0.242	0.2
1.1	0.2	0	0	3.2	2	2	1.1	1.21	1.1	0.242	0.2
1.1	0.2	0	0	3.4	2	2	1.1	1.21	1.1	0.242	0.2
1.1	0.2	0	0	3.6	2	2	1.1	1.21	1.1	0.242	0.2
1.1	0.2	0	0	3.8	2	2	1.1	1.21	1.1	0.242	0.2
1.1	0.2	0	0	4	2	2	1.1	1.21	1.1	0.242	0.2
1.3	0.2	0	0	0	2	2	1.3	1.69	1.3	0.338	0.2
1.3	0.2	0	0	0.2	2	2	1.3	1.69	1.3	0.338	0.2
1.3	0.2	0	0	0.4	2	2	1.3	1.69	1.3	0.338	0.2
1.3	0.2	0	0	0.6	2	2	1.3	1.69	1.3	0.338	0.2
1.3	0.2	0	0	0.8	2	2	1.3	1.69	1.3	0.338	0.2
1.3	0.2	0	0	1	2	2	1.3	1.69	1.3	0.338	0.2
1.3	0.2	0	0	1.2	2	2	1.3	1.69	1.3	0.338	0.2
1.3	0.2	0	0	1.4	2	2	1.3	1.69	1.3	0.338	0.2
1.3	0.2	0	0	1.6	2	2	1.3	1.69	1.3	0.338	0.2
1.3	0.2	0	0	1.8	2	2	1.3	1.69	1.3	0.338	0.2
1.3	0.2	0	0	2	2	2	1.3	1.69	1.3	0.338	0.2
1.3	0.2	0	0	2.2	2	2	1.3	1.69	1.3	0.338	0.2
1.3	0.2	0	0	2.4	2	2	1.3	1.69	1.3	0.338	0.2
1.3	0.2	0	0	2.6	2	2	1.3	1.69	1.3	0.338	0.2
1.3	0.2	0	0	2.8	2	2	1.3	1.69	1.3	0.338	0.2
1.3	0.2	0	0	3	2	2	1.3	1.69	1.3	0.338	0.2
1.3	0.2	0	0	3.2	2	2	1.3	1.69	1.3	0.338	0.2
1.3	0.2	0	0	3.4	2	2	1.3	1.69	1.3	0.338	0.2
1.3	0.2	0	0	3.6	2	2	1.3	1.69	1.3	0.338	0.2
1.3	0.2	0	0	3.8	2	2	1.3	1.69	1.3	0.338	0.2
1.3	0.2	0	0	4	2	2	1.3	1.69	1.3	0.338	0.2
1.5	0.2	0	0	0	2	2	1.5	2.25	1.5	0.45	0.2
1.5	0.2	0	0	0.2	2	2	1.5	2.25	1.5	0.45	0.2
1.5	0.2	0	0	0.4	2	2	1.5	2.25	1.5	0.45	0.2
1.5	0.2	0	0	0.6	2	2	1.5	2.25	1.5	0.45	0.2
1.5	0.2	0	0	0.8	2	2	1.5	2.25	1.5	0.45	0.2
1.5	0.2	0	0	1	2	2	1.5	2.25	1.5	0.45	0.2
1.5	0.2	0	0	1.2	2	2	1.5	2.25	1.5	0.45	0.2
1.5	0.2	0	0	1.4	2	2	1.5	2.25	1.5	0.45	0.2
1.5	0.2	0	0	1.6	2	2	1.5	2.25	1.5	0.45	0.2
1.5	0.2	0	0	1.8	2	2	1.5	2.25	1.5	0.45	0.2
1.5	0.2	0	0	2	2	2	1.5	2.25	1.5	0.45	0.2
1.5	0.2	0	0	2.2	2	2	1.5	2.25	1.5	0.45	0.2
1.5	0.2	0	0	2.4	2	2	1.5	2.25	1.5	0.45	0.2
1.5	0.2	0	0	2.6	2	2	1.5	2.25	1.5	0.45	0.2
1.5	0.2	0	0	2.8	2	2	1.5	2.25	1.5	0.45	0.2
1.5	0.2	0	0	3	2	2	1.5	2.25	1.5	0.45	0.2
1.5	0.2	0	0	3.2	2	2	1.5	2.25	1.5	0.45	0.2
1.5	0.2	0	0	3.4	2	2	1.5	2.25	1.5	0.45	0.2
1.5	0.2	0	0	3.6	2	2	1.5	2.25	1.5	0.45	0.2
1.5	0.2	0	0	3.8	2	2	1.5	2.25	1.5	0.45	0.2
1.5	0.2	0	0	4	2	2	1.5	2.25	1.5	0.45	0.2
1.1	0.2	0.05	0	0	2	2	1.07868113220871	1.16085958420801	1.07618419340573	0.237309849085917	0.20442597219699
1.1	0.2	0.05	0	0.2	2	2	1.08042583048745	1.16390187101167	1.0772621666094	0.23769368270724	0.204221411295297
1.1	0.2	0.05	0	0.4	2	2	1.08213476160198	1.16693009144765	1.07835930685762	0.238069647552435	0.204013633119269
1.1	0.2	0.05	0	0.6	2	2	1.08378461330718	1.16991410970796	1.07947104557791	0.23843261492758	0.203803521086774
1.1	0.2	0.05	0	0.8	2	2	1.08535563187979	1.17282711406734	1.08059246169484	0.238778239013553	0.203592018081399
1.1	0.2	0.05	0	1	2	2	1.08683247017579	1.17564661918811	1.08171834339653	0.239103143438674	0.203380114003812
1.1	0.2	0.05	0	1.2	2	2	1.0882045357144	1.17835494559313	1.08284325870737	0.239404997857169	0.203168831897815
1.1	0.2	0.05	0	1.4	2	2	1.08946587767725	1.1809392126435	1.08396163371474	0.239682493088995	0.20295921290688
1.1	0.2	0.05	0	1.6	2	2	1.09061471581466	1.18339095067876	1.08506783699025	0.239935237479226	0.202752300363296
1.1	0.2	0.05	0	1.8	2	2	1.0916527433834	1.18570547019732	1.08615626845073	0.240163603544349	0.202549123353864
1.1	0.2	0.05	0	2	2	2	1.09258433339741	1.18788112390081	1.08722145063811	0.240368553347431	0.202350680140535
1.1	0.2	0.05	0	2.2	2	2	1.09341575317823	1.18991857212799	1.08825812017914	0.24055146569921	0.202157921839155
1.1	0.2	0.05	0	2.4	2	2	1.09415445868689	1.19182012670562	1.08926131703191	0.240713980911116	0.201971736772468
1.1	0.2	0.05	0	2.6	2	2	1.09480850722943	1.19358921312329	1.09022646905058	0.240857871590475	0.201792935913201
1.1	0.2	0.05	0	2.8	2	2	1.0953861006161	1.19522996249181	1.09114946941498	0.240984942135543	0.201622239818301
1.1	0.2	0.05	0	3	2	2	1.09589525272622	1.19674692524086	1.09202674458509	0.241096955599768	0.201460267425583
1.1	0.2	0.05	0	3.2	2	2	1.09634356515313	1.19814488748102	1.0928553106559	0.24119558433369	0.201307527039388
1.1	0.2	0.05	0	3.4	2	2	1.09673809041403	1.19942876656622	1.09363281630296	0.241282379891087	0.201164409773029
1.1	0.2	0.05	0	3.6	2	2	1.09708526207594	1.20060356249266	1.09435757091554	0.241358757656707	0.201031185644331
1.1	0.2	0.05	0	3.8	2	2	1.09739087331109	1.20167434446582	1.09502855699909	0.241425992128441	0.200908002438682
1.1	0.2	0.05	0	4	2	2	1.09766008855781	1.20264625584913	1.09564542647192	0.241485219482719	0.200794887364628
1.3	0.2	0.05	0	0	2	2	1.27480497442848	1.62136586554672	1.27185404675222	0.331449293351404	0.20442597219699
1.3	0.2	0.05	0	0.2	2	2	1.27686689057608	1.62561500992539	1.27312801508383	0.331985391549781	0.204221411295297
1.3	0.2	0.05	0	0.4	2	2	1.2788865364387	1.62984450788969	1.27442463537719	0.332510499474062	0.204013633119269
1.3	0.2	0.05	0	0.6	2	2	1.28083636118121	1.63401226893095	1.27573850841026	0.333017453907116	0.203803521086774
1.3	0.2	0.05	0	0.8	2	2	1.28269301949429	1.63808084526761	1.27706381836663	0.333500185068516	0.203592018081399
1.3	0.2	0.05	0	1	2	2	1.28443837384412	1.6420188317586	1.27839440583226	0.33395397719947	0.203380114003812
1.3	0.2	0.05	0	1.2	2	2	1.2860599058443	1.64580153558048	1.27972385119962	0.334375575519517	0.203168831897815
1.3	0.2	0.05	0	1.4	2	2	1.28755058270948	1.64941096641943	1.28104556711742	0.334763151504464	0.20295921290688
1.3	0.2	0.05	0	1.6	2	2	1.28890830050824	1.65283529474967	1.28235289826121	0.335116158132142	0.202752300363296
1.3	0.2	0.05	0	1.8	2	2	1.2901350603622	1.65606797077147	1.28363922635087	0.335435115694173	0.202549123353864
1.3	0.2	0.05	0	2	2	2	1.29123603037876	1.6591066937127	1.28489807802686	0.335721367898478	0.202350680140535
1.3	0.2	0.05	0	2.2	2	2	1.29221861739245	1.66195238586471	1.28612323293898	0.335976840522037	0.202157921839155
1.3	0.2	0.05	0	2.4	2	2	1.2930916329936	1.66460827614255	1.28730882921953	0.336203824578336	0.201971736772468
1.3	0.2	0.05	0	2.6	2	2	1.29386459945297	1.66707914890773	1.28844946342342	0.336404795857771	0.201792935913201
1.3	0.2	0.05	0	2.8	2	2	1.29454720981903	1.66937077405881	1.28954028203589	0.336582274552948	0.201622239818301
1.3	0.2	0.05	0	3	2	2	1.29514893504008	1.67148950715459	1.29057706178237	0.33673872311042	0.201460267425583
1.3	0.2	0.05	0	3.2	2	2	1.29567875881734	1.67344203292804	1.2915562762297	0.336876477292509	0.201307527039388
1.3	0.2	0.05	0	3.4	2	2	1.29614501594385	1.67523521941894	1.29247514653986	0.336997704145402	0.201164409773029
1.3	0.2	0.05	0	3.6	2	2	1.29655530972611	1.67687605009306	1.29333167471836	0.33710438052879	0.201031185644331
1.3	0.2	0.05	0	3.8	2	2	1.29691648664038	1.67837160508036	1.29412465827166	0.3371982865265	0.200908002438682
1.3	0.2	0.05	0	4	2	2	1.29723465011378	1.6797290680868	1.29485368583045	0.337281009029582	0.200794887364628
1.5	0.2	0.05	0	0	2	2	1.47092881664824	2.15862319377522	1.46752390009872	0.441278644994473	0.20442597219699
1.5	0.2	0.05	0	0.2	2	2	1.47330795066471	2.16428033865807	1.46899386355827	0.441992385199413	0.204221411295297
1.5	0.2	0.05	0	0.4	2	2	1.47563831127542	2.16991132707207	1.47048996389676	0.442691493382627	0.204013633119269
1.5	0.2	0.05	0	0.6	2	2	1.47788810905525	2.17546012135777	1.47200597124261	0.443366432716574	0.203803521086774
1.5	0.2	0.05	0	0.8	2	2	1.4800304071088	2.18087686500125	1.47353517503842	0.44400912213264	0.203592018081399
1.5	0.2	0.05	0	1	2	2	1.48204427751244	2.18611974642417	1.47507046826799	0.444613283253732	0.203380114003812
1.5	0.2	0.05	0	1.2	2	2	1.48391527597419	2.19115589056573	1.47660444369187	0.445174582792256	0.203168831897815
1.5	0.2	0.05	0	1.4	2	2	1.4856352877417	2.19596134582468	1.4781295005201	0.445690586322511	0.20295921290688
1.5	0.2	0.05	0	1.6	2	2	1.48720188520181	2.2005203628324	1.47963795953216	0.446160565560544	0.202752300363296
1.5	0.2	0.05	0	1.8	2	2	1.488617377341	2.2048242214413	1.481122184251	0.446585213202302	0.202549123353864
1.5	0.2	0.05	0	2	2	2	1.48988772736011	2.20886985849324	1.4825747054156	0.446966318208033	0.202350680140535
1.5	0.2	0.05	0	2.2	2	2	1.49102148160667	2.21265850189089	1.48398834569882	0.447306444482002	0.202157921839155
1.5	0.2	0.05	0	2.4	2	2	1.49202880730031	2.21619445048565	1.48535634140715	0.447608642190092	0.201971736772468
1.5	0.2	0.05	0	2.6	2	2	1.4929206916765	2.21948407398958	1.48667245779625	0.44787620750295	0.201792935913201
1.5	0.2	0.05	0	2.8	2	2	1.49370831902196	2.2225350542203	1.4879310946568	0.448112495706588	0.201622239818301
1.5	0.2	0.05	0	3	2	2	1.49440261735393	2.22535585272061	1.48912737897966	0.44832078520618	0.201460267425583
1.5	0.2	0.05	0	3.2	2	2	1.49501395248155	2.22795536928289	1.49025724180349	0.448504185744464	0.201307527039388
1.5	0.2	0.05	0	3.4	2	2	1.49555194147368	2.23034274774711	1.49131747677676	0.448665582442103	0.201164409773029
1.5	0.2	0.05	0	3.6	2	2	1.49602535737628	2.23252728562685	1.49230577852119	0.448807607212885	0.201031185644331
1.5	0.2	0.05	0	3.8	2	2	1.49644209996967	2.23451840913066	1.49322075954422	0.448932629990902	0.200908002438682
1.5	0.2	0.05	0	4	2	2	1.49680921166974	2.23632568236409	1.49406194518899	0.449042763500923	0.200794887364628
1.1	0.2	0.1	0	0	2	2	1.05736226441742	1.11273462048027	1.05236838681146	0.232619698171833	0.209052269867753
1.1	0.2	0.1	0	0.2	2	2	1.06085166097491	1.11869389043361	1.05452433321879	0.23338736541448	0.208624868170163
1.1	0.2	0.1	0	0.4	2	2	1.06426952320396	1.12463341517947	1.05671861371524	0.23413929510487	0.208191657783445
1.1	0.2	0.1	0	0.6	2	2	1.06756922661436	1.13049398928462	1.05894209115583	0.23486522985516	0.207754514470071
1.1	0.2	0.1	0	0.8	2	2	1.07071126375957	1.13622265040518	1.06118492338969	0.235556478027106	0.207315421799685
1.1	0.2	0.1	0	1	2	2	1.07366494035158	1.14177468689334	1.06343668679305	0.236206286877348	0.206876443828022
1.1	0.2	0.1	0	1.2	2	2	1.07640907142881	1.1471146346446	1.06568651741474	0.236809995714338	0.20643969535591
1.1	0.2	0.1	0	1.4	2	2	1.0789317553545	1.15221632551161	1.06792326742949	0.23736498617799	0.206007310365608
1.1	0.2	0.1	0	1.6	2	2	1.08122943162933	1.15706218654421	1.07013567398051	0.237870474958452	0.205581409300825
1.1	0.2	0.1	0	1.8	2	2	1.08330548676681	1.16164205475419	1.07231253690147	0.238327207088698	0.205164065912824
1.1	0.2	0.1	0	2	2	2	1.08516866679483	1.16595177072508	1.07444290127622	0.238737106694863	0.204757274433742
1.1	0.2	0.1	0	2.2	2	2	1.08683150635645	1.16999176712577	1.07651624035827	0.23910293139842	0.20436291785694
1.1	0.2	0.1	0	2.4	2	2	1.08830891737378	1.17376580024111	1.07852263406381	0.239427961822232	0.203982738100778
1.1	0.2	0.1	0	2.6	2	2	1.08961701445887	1.17727990467711	1.08045293810117	0.239715743180951	0.203618308805413
1.1	0.2	0.1	0	2.8	2	2	1.09077220123221	1.18054159589884	1.08229893882997	0.239969884271085	0.2032710114618
1.1	0.2	0.1	0	3	2	2	1.09179050545244	1.18355930687858	1.08405348917017	0.240193911199536	0.202942015498153
1.1	0.2	0.1	0	3.2	2	2	1.09268713030627	1.18634202314422	1.08571062131179	0.240391168667379	0.202632262853051
1.1	0.2	0.1	0	3.4	2	2	1.09347618082806	1.18889907148752	1.08726563260592	0.240564759782173	0.202342457447783
1.1	0.2	0.1	0	3.6	2	2	1.09417052415188	1.1912400173894	1.08871514183107	0.240717515313415	0.202073059836377
1.1	0.2	0.1	0	3.8	2	2	1.09478174662219	1.19337463118088	1.09005711399819	0.240851984256881	0.201824287163329
1.1	0.2	0.1	0	4	2	2	1.09532017711562	1.19531289033111	1.09129085294385	0.240970438965437	0.201596118401004
1.3	0.2	0.1	0	0	2	2	1.24960994885695	1.55415000711707	1.24370809350445	0.324898586702808	0.209052269867753
1.3	0.2	0.1	0	0.2	2	2	1.25373378115216	1.56247328498579	1.24625603016766	0.325970783099562	0.208624868170163
1.3	0.2	0.1	0	0.4	2	2	1.2577730728774	1.57076898483744	1.24884927075438	0.327020998948125	0.208191657783445
1.3	0.2	0.1	0	0.6	2	2	1.26167272236243	1.57895441478596	1.25147701682052	0.328034907814231	0.207754514470071
1.3	0.2	0.1	0	0.8	2	2	1.26538603898859	1.58695560263203	1.25412763673327	0.329000370137032	0.207315421799685
1.3	0.2	0.1	0	1	2	2	1.26887674768823	1.59471009987583	1.25678881166452	0.32990795439894	0.206876443828022
1.3	0.2	0.1	0	1.2	2	2	1.27211981168859	1.60216837400775	1.25944770239924	0.330751151039034	0.20643969535591
1.3	0.2	0.1	0	1.4	2	2	1.27510116541895	1.60929387612778	1.26209113423485	0.331526303008927	0.206007310365608
1.3	0.2	0.1	0	1.6	2	2	1.27781660101648	1.61606206219811	1.26470579652242	0.332232316264284	0.205581409300825
1.3	0.2	0.1	0	1.8	2	2	1.28027012072441	1.62245873763189	1.26727845270173	0.332870231388346	0.205164065912824
1.3	0.2	0.1	0	2	2	2	1.28247206075753	1.62847809299619	1.26979615605371	0.333442735796957	0.204757274433742
1.3	0.2	0.1	0	2.2	2	2	1.2844372347849	1.63412073259714	1.27224646587796	0.333953681044074	0.20436291785694
1.3	0.2	0.1	0	2.4	2	2	1.2861832659872	1.63939190281609	1.27461765843905	0.334407649156671	0.203982738100778
1.3	0.2	0.1	0	2.6	2	2	1.28772919890593	1.64430003215232	1.27689892684684	0.334809591715543	0.203618308805413
1.3	0.2	0.1	0	2.8	2	2	1.28909441963806	1.64885561741243	1.27908056407178	0.335164549105896	0.2032710114618
1.3	0.2	0.1	0	3	2	2	1.29029787008015	1.65307043688	1.28115412356475	0.335477446220839	0.202942015498153
1.3	0.2	0.1	0	3.2	2	2	1.29135751763468	1.65695704058986	1.28311255245939	0.335752954585017	0.202632262853051
1.3	0.2	0.1	0	3.4	2	2	1.29229003188771	1.66052845521811	1.28495029307972	0.335995408290804	0.202342457447783
1.3	0.2	0.1	0	3.6	2	2	1.29311061945223	1.6637980408166	1.28666334943672	0.336208761057579	0.202073059836377
1.3	0.2	0.1	0	3.8	2	2	1.29383297328077	1.66677944355015	1.28824931654331	0.336396573053	0.201824287163329
1.3	0.2	0.1	0	4	2	2	1.29446930022755	1.66948659889221	1.28970737166091	0.336562018059164	0.201596118401004
1.5	0.2	0.1	0	0	2	2	1.44185763329649	2.06913462486001	1.43504780019744	0.432557289988946	0.209052269867753
1.5	0.2	0.1	0	0.2	2	2	1.44661590132942	2.08021591196333	1.43798772711654	0.433984770398826	0.208624868170163
1.5	0.2	0.1	0	0.4	2	2	1.45127662255085	2.09126048277174	1.44097992779351	0.435382986765255	0.208191657783445
1.5	0.2	0.1	0	0.6	2	2	1.45577621811049	2.10215824453752	1.44401194248522	0.436732865433148	0.207754514470071
1.5	0.2	0.1	0	0.8	2	2	1.4600608142176	2.11281071356335	1.44707035007685	0.43801824426528	0.207315421799685
1.5	0.2	0.1	0	1	2	2	1.46408855502488	2.12313474835539	1.45014093653598	0.439226566507465	0.206876443828022
1.5	0.2	0.1	0	1.2	2	2	1.46783055194837	2.13306440326475	1.45320888738374	0.440349165584512	0.20643969535591
1.5	0.2	0.1	0	1.4	2	2	1.47127057548341	2.14255101851332	1.45625900104021	0.441381172645022	0.206007310365608
1.5	0.2	0.1	0	1.6	2	2	1.47440377040363	2.15156191712766	1.45927591906433	0.442321131121088	0.205581409300825
1.5	0.2	0.1	0	1.8	2	2	1.47723475468201	2.1600782009892	1.462244368502	0.443170426404603	0.205164065912824
1.5	0.2	0.1	0	2	2	2	1.47977545472022	2.16809213564581	1.4651494108312	0.443932636416067	0.204757274433742
1.5	0.2	0.1	0	2.2	2	2	1.48204296321334	2.17560452564709	1.46797669139764	0.444612888964003	0.20436291785694
1.5	0.2	0.1	0	2.4	2	2	1.48405761460061	2.18262235582024	1.47071268281429	0.445217284380183	0.203982738100778
1.5	0.2	0.1	0	2.6	2	2	1.485841383353	2.18915684754008	1.4733449155925	0.4457524150059	0.203618308805413
1.5	0.2	0.1	0	2.8	2	2	1.48741663804392	2.19522197584496	1.47586218931359	0.446224991413175	0.2032710114618
1.5	0.2	0.1	0	3	2	2	1.48880523470787	2.20083342188165	1.47825475795932	0.44664157041236	0.202942015498153
1.5	0.2	0.1	0	3.2	2	2	1.49002790496309	2.20600789427644	1.48051448360699	0.447008371488928	0.202632262853051
1.5	0.2	0.1	0	3.4	2	2	1.49110388294736	2.21076273623713	1.48263495355352	0.447331164884207	0.202342457447783
1.5	0.2	0.1	0	3.6	2	2	1.49205071475257	2.21511573481499	1.48461155704237	0.447615214425771	0.202073059836377
1.5	0.2	0.1	0	3.8	2	2	1.49288419993935	2.21908505798097	1.48644151908844	0.447865259981804	0.201824287163329
1.5	0.2	0.1	0	4	2	2	1.49361842333949	2.22268925888017	1.48812389037797	0.448085527001846	0.201596118401004
1.1	0.2	0.15	0	0	2	2	1.03604339662613	1.06562510881679	1.02855258021718	0.22792954725775	0.21389280842944
1.1	0.2	0.15	0	0.2	2	2	1.04127749146236	1.07437605826583	1.03178649982819	0.229081048121719	0.213222406027443
1.1	0.2	0.15	0	0.4	2	2	1.04640428480593	1.08310997119546	1.03507792057287	0.230208942657305	0.212544384946633
1.1	0.2	0.15	0	0.6	2	2	1.05135383992154	1.09173963872999	1.03841313673374	0.23129784478274	0.211861726530151
1.1	0.2	0.15	0	0.8	2	2	1.05606689563936	1.10018660901351	1.04177738508453	0.232334717040659	0.211177554005119
1.1	0.2	0.15	0	1	2	2	1.06049741052737	1.1083842031157	1.04515503018958	0.233309430316022	0.210495087948909
1.1	0.2	0.15	0	1.2	2	2	1.06461360714321	1.11627906715443	1.04852977612211	0.234214993571507	0.209817598898955
1.1	0.2	0.15	0	1.4	2	2	1.06839763303175	1.12383133860433	1.05188490114423	0.235047479266984	0.209148358114739
1.1	0.2	0.15	0	1.6	2	2	1.07184414744399	1.13101370759636	1.05520351097076	0.235805712437678	0.20849058756221
1.1	0.2	0.15	0	1.8	2	2	1.07495823015021	1.13780975367061	1.0584688053522	0.236490810633046	0.207847410228397
1.1	0.2	0.15	0	2	2	2	1.07775300019224	1.14421194047282	1.06166435191432	0.237105660042294	0.207221801884287
1.1	0.2	0.15	0	2.2	2	2	1.08024725953468	1.15021958499333	1.06477436053741	0.237654397097629	0.206616545395554
1.1	0.2	0.15	0	2.4	2	2	1.08246337606067	1.15583702060648	1.06778395109572	0.238141942733348	0.206034188633613
1.1	0.2	0.15	0	2.6	2	2	1.0844255216883	1.16107207466146	1.07067940715175	0.238573614771426	0.205477006964437
1.1	0.2	0.15	0	2.8	2	2	1.08615830184831	1.16593490022111	1.07344840824495	0.238954826406628	0.20494697119137
1.1	0.2	0.15	0	3	2	2	1.08768575817865	1.17043714491315	1.07608023375526	0.239290866799304	0.204445721702604
1.1	0.2	0.15	0	3.2	2	2	1.0890306954594	1.17459140698959	1.07856593196769	0.239586753001069	0.203974549426609
1.1	0.2	0.15	0	3.4	2	2	1.09021427124209	1.1784109147639	1.08089844890888	0.23984713967326	0.203534384032174
1.1	0.2	0.15	0	3.6	2	2	1.09125578622783	1.1819093646902	1.08307271274661	0.240076272970122	0.203125789626897
1.1	0.2	0.15	0	3.8	2	2	1.09217261993328	1.18510086014517	1.08508567099728	0.240277976385322	0.202748968012638
1.1	0.2	0.15	0	4	2	2	1.09298026567344	1.18799990344594	1.08693627941577	0.240455658448156	0.202403769352745
1.3	0.2	0.15	0	0	2	2	1.22441492328543	1.48835242471105	1.21556214025667	0.318347880054212	0.21389280842944
1.3	0.2	0.15	0	0.2	2	2	1.23060067172824	1.5005748251812	1.2193840452515	0.319956174649344	0.213222406027443
1.3	0.2	0.15	0	0.4	2	2	1.2366596093161	1.51277343084325	1.22327390613157	0.321531498422187	0.212544384946633
1.3	0.2	0.15	0	0.6	2	2	1.24250908354364	1.52482643756503	1.22721552523078	0.323052361721347	0.211861726530151
1.3	0.2	0.15	0	0.8	2	2	1.24807905848288	1.53662427209325	1.2311914550999	0.324500555205549	0.211177554005119
1.3	0.2	0.15	0	1	2	2	1.25331512153235	1.54807380435168	1.23518321749677	0.32586193159841	0.210495087948909
1.3	0.2	0.15	0	1.2	2	2	1.25817971753289	1.5591005152818	1.23917155359886	0.327126726558551	0.209817598898955
1.3	0.2	0.15	0	1.4	2	2	1.26265174812843	1.56964872912505	1.24313670135227	0.328289454513391	0.209148358114739
1.3	0.2	0.15	0	1.6	2	2	1.26672490152472	1.57968030234533	1.24705869478362	0.329348474396426	0.20849058756221
1.3	0.2	0.15	0	1.8	2	2	1.27040518108661	1.58917230058126	1.2509176790526	0.330305347082519	0.207847410228397
1.3	0.2	0.15	0	2	2	2	1.27370809113629	1.59811419785046	1.25469423408056	0.331164103695435	0.207221801884287
1.3	0.2	0.15	0	2.2	2	2	1.27665585217735	1.60650504019729	1.25836969881694	0.331930521566111	0.206616545395554
1.3	0.2	0.15	0	2.4	2	2	1.27927489898079	1.61435088002062	1.26192648765858	0.332611473735007	0.206034188633613
1.3	0.2	0.15	0	2.6	2	2	1.2815937983589	1.62166264973378	1.26534839027026	0.333214387573314	0.205477006964437
1.3	0.2	0.15	0	2.8	2	2	1.28364162945709	1.62845453006088	1.26862084610767	0.333746823658844	0.20494697119137
1.3	0.2	0.15	0	3	2	2	1.28544680512023	1.63474278917622	1.27173118534712	0.334216169331259	0.204445721702604
1.3	0.2	0.15	0	3.2	2	2	1.28703627645202	1.64054502298546	1.27466882868909	0.334629431877525	0.203974549426609
1.3	0.2	0.15	0	3.4	2	2	1.28843504783156	1.64587970739751	1.27742543961958	0.334993112436206	0.203534384032174
1.3	0.2	0.15	0	3.6	2	2	1.28966592917834	1.65076597217062	1.27999502415508	0.335313141586369	0.203125789626897
1.3	0.2	0.15	0	3.8	2	2	1.29074945992115	1.65522351540936	1.28237397481497	0.335594859579499	0.202748968012638
1.3	0.2	0.15	0	4	2	2	1.29170395034133	1.65927259241623	1.28456105749136	0.335843027088746	0.202403769352745
1.5	0.2	0.15	0	0	2	2	1.41278644994473	1.98153429325435	1.40257170029616	0.423835934983419	0.21389280842944
1.5	0.2	0.15	0	0.2	2	2	1.41992385199413	1.99780671991579	1.4069815906748	0.425977155598238	0.213222406027443
1.5	0.2	0.15	0	0.4	2	2	1.42691493382627	2.014047467099	1.41146989169027	0.428074480147882	0.212544384946633
1.5	0.2	0.15	0	0.6	2	2	1.43366432716574	2.03009436953924	1.41601791372783	0.430099298149722	0.211861726530151
1.5	0.2	0.15	0	0.8	2	2	1.4400912213264	2.04580154568628	1.42060552511527	0.43202736639792	0.211177554005119
1.5	0.2	0.15	0	1	2	2	1.44613283253732	2.06104500579366	1.42521140480397	0.433839849761197	0.210495087948909
1.5	0.2	0.15	0	1.2	2	2	1.45174582792256	2.07572553809707	1.42981333107561	0.435523748376768	0.209817598898955
1.5	0.2	0.15	0	1.4	2	2	1.45690586322511	2.0897690180659	1.43438850156031	0.437071758967533	0.209148358114739
1.5	0.2	0.15	0	1.6	2	2	1.46160565560544	2.10312466288579	1.43891387859649	0.438481696681632	0.20849058756221
1.5	0.2	0.15	0	1.8	2	2	1.46585213202302	2.11576193864369	1.443366552753	0.439755639606905	0.207847410228397
1.5	0.2	0.15	0	2	2	2	1.46966318208033	2.12766683145772	1.44772411624681	0.4408989546241	0.207221801884287
1.5	0.2	0.15	0	2.2	2	2	1.47306444482002	2.13883807126858	1.45196503709647	0.441919333446005	0.206616545395554
1.5	0.2	0.15	0	2.4	2	2	1.47608642190092	2.14928371600378	1.45606902422144	0.442825926570275	0.206034188633613
1.5	0.2	0.15	0	2.6	2	2	1.4787620750295	2.15901832065148	1.46001737338876	0.44362862250885	0.205477006964437
1.5	0.2	0.15	0	2.8	2	2	1.48112495706587	2.16806076487396	1.46379328397039	0.444337487119763	0.20494697119137
1.5	0.2	0.15	0	3	2	2	1.4832078520618	2.17643270748313	1.46738213693899	0.44496235561854	0.204445721702604
1.5	0.2	0.15	0	3.2	2	2	1.48504185744464	2.18415757498064	1.47077172541048	0.445512557233392	0.203974549426609
1.5	0.2	0.15	0	3.4	2	2	1.48665582442103	2.19125996547005	1.47395243033028	0.44599674732631	0.203534384032174
1.5	0.2	0.15	0	3.6	2	2	1.48807607212885	2.19776534756443	1.47691733556356	0.446422821638656	0.203125789626897
1.5	0.2	0.15	0	3.8	2	2	1.48932629990902	2.20369994655093	1.47966227863266	0.446797889972706	0.202748968012638
1.5	0.2	0.15	0	4	2	2	1.49042763500923	2.20909072954824	1.48218583556696	0.447128290502769	0.202403769352745
1.1	0.2	0.2	0	0	2	2	1.01472452883485	1.01953104921755	1.00473677362291	0.223239396343666	0.218962822677144
1.1	0.2	0.2	0	0.2	2	2	1.02170332194981	1.03094837450831	1.00904866643759	0.224774730828959	0.218027145089744
1.1	0.2	0.2	0	0.4	2	2	1.02853904640791	1.04235975949563	1.01343722743049	0.226278590209741	0.21708300627341
1.1	0.2	0.2	0	0.6	2	2	1.03513845322872	1.05365105804407	1.01788418231165	0.227730459710319	0.216134609244415
1.1	0.2	0.2	0	0.8	2	2	1.04142252751915	1.06471898989234	1.02236984677938	0.229112956054212	0.215186315102146
1.1	0.2	0.2	0	1	2	2	1.04732988070316	1.07547516785519	1.0268733735861	0.230412573754696	0.214242579132911
1.1	0.2	0.2	0	1.2	2	2	1.05281814285762	1.0858482431226	1.03137303482948	0.231619991428675	0.213307884315953
1.1	0.2	0.2	0	1.4	2	2	1.057863510709	1.09578425192166	1.03584653485897	0.232729972355979	0.212386673697714
1.1	0.2	0.2	0	1.6	2	2	1.06245886325865	1.1052455138352	1.04027134796101	0.233740949916904	0.211483283117633
1.1	0.2	0.2	0	1.8	2	2	1.06661097353361	1.11420856694657	1.04462507380293	0.234654414177395	0.210601875751551
1.1	0.2	0.2	0	2	2	2	1.07033733358966	1.12266163314402	1.04888580255243	0.235474213389725	0.209746379886768
1.1	0.2	0.2	0	2.2	2	2	1.07366301271291	1.13060202573067	1.05303248071655	0.236205862796839	0.208920431258017
1.1	0.2	0.2	0	2.4	2	2	1.07661783474756	1.13803378780172	1.05704526812763	0.236855923644464	0.208127321159757
1.1	0.2	0.2	0	2.6	2	2	1.07923402891773	1.14496572307635	1.06090587620234	0.237431486361902	0.207369951411261
1.1	0.2	0.2	0	2.8	2	2	1.08154440246441	1.15140987545859	1.06459787765993	0.23793976854217	0.206650797091176
1.1	0.2	0.2	0	3	2	2	1.08358101090487	1.15738043934458	1.06810697834034	0.238387822399072	0.205971877781234
1.1	0.2	0.2	0	3.2	2	2	1.08537426061254	1.16289303901714	1.07142124262358	0.238782337334758	0.205334737867701
1.1	0.2	0.2	0	3.4	2	2	1.08695236165612	1.16796429639534	1.07453126521183	0.239129519564347	0.204740436246524
1.1	0.2	0.2	0	3.6	2	2	1.08834104830377	1.17261160439508	1.07743028366214	0.239435030626829	0.204189545565982
1.1	0.2	0.2	0	3.8	2	2	1.08956349324438	1.17685303135868	1.08011422799638	0.239703968513763	0.203682160921167
1.1	0.2	0.2	0	4	2	2	1.09064035423125	1.18070729519362	1.08258170588769	0.239940877930874	0.203217917690199
1.3	0.2	0.2	0	0	2	2	1.19921989771391	1.42397311832865	1.1874161870089	0.311797173405616	0.218962822677144
1.3	0.2	0.2	0	0.2	2	2	1.20746756230433	1.43991963051161	1.19251206033533	0.313941566199125	0.218027145089744
1.3	0.2	0.2	0	0.4	2	2	1.2155461457548	1.45585784590712	1.19769854150876	0.316041997896249	0.21708300627341
1.3	0.2	0.2	0	0.6	2	2	1.22334544472486	1.47162833726816	1.20295403364104	0.318069815628463	0.216134609244415
1.3	0.2	0.2	0	0.8	2	2	1.23077207797717	1.48708685365128	1.20825527346654	0.320000740274065	0.215186315102146
1.3	0.2	0.2	0	1	2	2	1.23775349537646	1.50210994518617	1.21357762332903	0.321815908797881	0.214242579132911
1.3	0.2	0.2	0	1.2	2	2	1.24423962337718	1.51659795940264	1.21889540479848	0.323502302078067	0.213307884315953
1.3	0.2	0.2	0	1.4	2	2	1.2502023308379	1.53047552541124	1.22418226846969	0.325052606017855	0.212386673697714
1.3	0.2	0.2	0	1.6	2	2	1.25563320203295	1.54369001519132	1.22941159304483	0.326464632528568	0.211483283117633
1.3	0.2	0.2	0	1.8	2	2	1.26054024144882	1.55620865961959	1.23455690540347	0.327740462776693	0.210601875751551
1.3	0.2	0.2	0	2	2	2	1.26494412151505	1.56801500827553	1.23959231210742	0.328885471593913	0.209746379886768
1.3	0.2	0.2	0	2.2	2	2	1.2688744695698	1.57910530866515	1.24449293175592	0.329907362088147	0.208920431258017
1.3	0.2	0.2	0	2.4	2	2	1.27236653197439	1.58948520775613	1.24923531687811	0.330815298313342	0.208127321159757
1.3	0.2	0.2	0	2.6	2	2	1.27545839781187	1.59916700165209	1.25379785369367	0.331619183431086	0.207369951411261
1.3	0.2	0.2	0	2.8	2	2	1.27818883927612	1.60816751200415	1.25816112814356	0.332329098211792	0.206650797091176
1.3	0.2	0.2	0	3	2	2	1.2805957401603	1.61650656404325	1.2623082471295	0.332954892441679	0.205971877781234
1.3	0.2	0.2	0	3.2	2	2	1.28271503526936	1.62420598011484	1.26622510491878	0.333505909170034	0.205334737867701
1.3	0.2	0.2	0	3.4	2	2	1.28458006377542	1.63128897595713	1.26990058615944	0.333990816581608	0.204740436246524
1.3	0.2	0.2	0	3.6	2	2	1.28622123890445	1.63777984415512	1.27332669887344	0.334417522115158	0.204189545565982
1.3	0.2	0.2	0	3.8	2	2	1.28766594656153	1.643703820658	1.27649863308663	0.334793146105999	0.203682160921167
1.3	0.2	0.2	0	4	2	2	1.28893860045511	1.64908704865885	1.27941474332182	0.335124036118329	0.203217917690199
1.5	0.2	0.2	0	0	2	2	1.38371526659297	1.89582219895826	1.37009560039488	0.415114579977891	0.218962822677144
1.5	0.2	0.2	0	0.2	2	2	1.39323180265884	1.91705276251546	1.37597545423307	0.417969540797651	0.218027145089744
1.5	0.2	0.2	0	0.4	2	2	1.4025532451017	1.93827228005386	1.38195985558703	0.420765973530509	0.21708300627341
1.5	0.2	0.2	0	0.6	2	2	1.41155243622099	1.95926849636294	1.38802388497043	0.423465730866296	0.216134609244415
1.5	0.2	0.2	0	0.8	2	2	1.4201216284352	1.97984936137005	1.39414070015369	0.42603648853056	0.215186315102146
1.5	0.2	0.2	0	1	2	2	1.42817711004977	1.99985051873898	1.40028187307196	0.42845313301493	0.214242579132911
1.5	0.2	0.2	0	1.2	2	2	1.43566110389675	2.01913929506268	1.40641777476748	0.430698331169025	0.213307884315953
1.5	0.2	0.2	0	1.4	2	2	1.44254115096681	2.03761534448242	1.41251800208042	0.432762345290043	0.212386673697714
1.5	0.2	0.2	0	1.6	2	2	1.44880754080725	2.05520860010678	1.41855183812865	0.434642262242176	0.211483283117633
1.5	0.2	0.2	0	1.8	2	2	1.45446950936402	2.07187543440478	1.424488737004	0.436340852809206	0.210601875751551
1.5	0.2	0.2	0	2	2	2	1.45955090944044	2.08759394592896	1.43029882166241	0.437865272832133	0.209746379886768
1.5	0.2	0.2	0	2.2	2	2	1.46408592642669	2.10235913875538	1.43595338279529	0.439225777928007	0.208920431258017
1.5	0.2	0.2	0	2.4	2	2	1.46811522920122	2.11617853103626	1.44142536562858	0.440434568760367	0.208127321159757
1.5	0.2	0.2	0	2.6	2	2	1.471682766706	2.12906849332379	1.44668983118501	0.4415048300118	0.207369951411261
1.5	0.2	0.2	0	2.8	2	2	1.47483327608783	2.1410514213073	1.45172437862718	0.44244998282635	0.206650797091176
1.5	0.2	0.2	0	3	2	2	1.47761046941573	2.15215370952504	1.45650951591865	0.44328314082472	0.205971877781234
1.5	0.2	0.2	0	3.2	2	2	1.48005580992619	2.1624044113955	1.46102896721398	0.444016742977856	0.205334737867701
1.5	0.2	0.2	0	3.4	2	2	1.48220776589471	2.17183443544588	1.46526990710705	0.444662329768413	0.204740436246524
1.5	0.2	0.2	0	3.6	2	2	1.48410142950514	2.18047612387516	1.46922311408474	0.445230428851542	0.204189545565982
1.5	0.2	0.2	0	3.8	2	2	1.48576839987869	2.18836307484053	1.47288303817688	0.445730519963608	0.203682160921167
1.5	0.2	0.2	0	4	2	2	1.48723684667897	2.1955300943683	1.47624778075594	0.446171054003692	0.203217917690199
1.1	0.2	0.25	0	0	2	2	0.993405661043557	0.974452441682573	0.980920967028641	0.218549245429583	0.224279026949963
1.1	0.2	0.25	0	0.2	2	2	1.00212915243727	0.988410839161068	0.986310833046983	0.220468413536199	0.223053415443446
1.1	0.2	0.25	0	0.4	2	2	1.01067380800989	1.00238278007997	0.99179653428811	0.222348237762176	0.221819690222966
1.1	0.2	0.25	0	0.6	2	2	1.01892306653591	1.01622824722685	0.997355227889565	0.224163074637899	0.220583392805317
1.1	0.2	0.25	0	0.8	2	2	1.02677815939893	1.02981979304166	1.00296230847422	0.225891195067765	0.219350216993379
1.1	0.2	0.25	0	1	2	2	1.03416235087895	1.04304758111179	1.00859171698263	0.227515717193369	0.218125923796169
1.1	0.2	0.25	0	1.2	2	2	1.04102267857202	1.05582216254912	1.01421629353685	0.229024989285844	0.216916254848164
1.1	0.2	0.25	0	1.4	2	2	1.04732938838624	1.0680750654636	1.01980816857371	0.230412465444974	0.21572684626334
1.1	0.2	0.25	0	1.6	2	2	1.05307357907332	1.07975760526074	1.02533918495126	0.23167618739613	0.214563144790431
1.1	0.2	0.25	0	1.8	2	2	1.05826371691702	1.09083849458208	1.03078134225367	0.232818017721744	0.213430328025728
1.1	0.2	0.25	0	2	2	2	1.06292166698707	1.10130084873869	1.03610725319054	0.233842766737156	0.212333230293044
1.1	0.2	0.25	0	2.2	2	2	1.06707876589113	1.1111390893378	1.04129060089568	0.234757328496049	0.211276275624464
1.1	0.2	0.25	0	2.4	2	2	1.07077229343445	1.12035610182685	1.04630658515954	0.23556990455558	0.210263419078506
1.1	0.2	0.25	0	2.6	2	2	1.07404253614717	1.12896084992177	1.05113234525292	0.236289357952377	0.209298097421846
1.1	0.2	0.25	0	2.8	2	2	1.07693050308051	1.13696652161131	1.05574734707492	0.236924710677713	0.208383189983416
1.1	0.2	0.25	0	3	2	2	1.07947626363109	1.14438919017286	1.06013372292543	0.23748477799884	0.2075209902699
1.1	0.2	0.25	0	3.2	2	2	1.08171782576567	1.15124691922686	1.06427655327948	0.237977921668448	0.206713188712171
1.1	0.2	0.25	0	3.4	2	2	1.08369045207015	1.15755921638186	1.06816408151479	0.238411899455433	0.205960866693825
1.1	0.2	0.25	0	3.6	2	2	1.08542631037971	1.16334673650404	1.07178785457768	0.238793788283536	0.205264501795169
1.1	0.2	0.25	0	3.8	2	2	1.08695436655547	1.16863114482144	1.07514278499547	0.239129960642203	0.204623983967791
1.1	0.2	0.25	0	4	2	2	1.08830044278906	1.17343506557414	1.07822713235961	0.239426097413593	0.204038642135213
1.3	0.2	0.25	0	0	2	2	1.17402487214239	1.36101208796987	1.15927023376112	0.30524646675702	0.224279026949963
1.3	0.2	0.25	0	0.2	2	2	1.18433445288041	1.38050770097703	1.16564007541916	0.307926957748906	0.223053415443446
1.3	0.2	0.25	0	0.4	2	2	1.19443268219351	1.40002223002906	1.17212317688595	0.310552497370312	0.221819690222966
1.3	0.2	0.25	0	0.6	2	2	1.20418180590607	1.41936011389536	1.1786925420513	0.313087269535578	0.220583392805317
1.3	0.2	0.25	0	0.8	2	2	1.21346509747147	1.43834334730613	1.18531909183317	0.315500925342581	0.219350216993379
1.3	0.2	0.25	0	1	2	2	1.22219186922058	1.45681852237928	1.19197202916129	0.317769885997351	0.218125923796169
1.3	0.2	0.25	0	1.2	2	2	1.23029952922148	1.47466070637026	1.1986192559981	0.319877877597584	0.216916254848164
1.3	0.2	0.25	0	1.4	2	2	1.23775291354738	1.49177426498636	1.20522783558712	0.321815757522319	0.21572684626334
1.3	0.2	0.25	0	1.6	2	2	1.24454150254119	1.50809120073608	1.21176449130604	0.32358079066071	0.214563144790431
1.3	0.2	0.25	0	1.8	2	2	1.25067530181102	1.52356781474687	1.21819613175433	0.325175578470866	0.213430328025728
1.3	0.2	0.25	0	2	2	2	1.25618015189381	1.53818052427139	1.22449039013427	0.326606839492392	0.212333230293044
1.3	0.2	0.25	0	2.2	2	2	1.26109308696225	1.55192153800073	1.2306161646949	0.327884202610184	0.211276275624464
1.3	0.2	0.25	0	2.4	2	2	1.26545816496799	1.56479488602262	1.23654414609763	0.329019122891678	0.210263419078506
1.3	0.2	0.25	0	2.6	2	2	1.26932299726483	1.57681308790727	1.24224731711709	0.330023979288857	0.209298097421846
1.3	0.2	0.25	0	2.8	2	2	1.27273604909515	1.58799456324224	1.24770141017945	0.33091137276474	0.208383189983416
1.3	0.2	0.25	0	3	2	2	1.27574467520038	1.5983617614811	1.25288530891187	0.331693615552098	0.2075209902699
1.3	0.2	0.25	0	3.2	2	2	1.2783937940867	1.60793991197801	1.25778138114848	0.332382386462542	0.206713188712171
1.3	0.2	0.25	0	3.4	2	2	1.28072507971927	1.61675626089698	1.2623757326993	0.33298852072701	0.205960866693825
1.3	0.2	0.25	0	3.6	2	2	1.28277654863057	1.6248396567701	1.2666583735918	0.333521902643948	0.205264501795169
1.3	0.2	0.25	0	3.8	2	2	1.28458243320192	1.63222035929606	1.27062329135828	0.333991432632499	0.204623983967791
1.3	0.2	0.25	0	4	2	2	1.28617325056889	1.63892996762008	1.27426842915227	0.334405045147911	0.204038642135213
1.5	0.2	0.25	0	0	2	2	1.35464408324121	1.81199834197173	1.3376195004936	0.406393224972364	0.224279026949963
1.5	0.2	0.25	0	0.2	2	2	1.36653975332355	1.83795403976232	1.34496931779134	0.409961925997064	0.223053415443446
1.5	0.2	0.25	0	0.4	2	2	1.37819155637712	1.86393492163632	1.35244981948379	0.413457466913137	0.221819690222966
1.5	0.2	0.25	0	0.6	2	2	1.38944054527623	1.88968062500861	1.36002985621304	0.416832163582871	0.220583392805317
1.5	0.2	0.25	0	0.8	2	2	1.400152035544	1.91495416061466	1.36767587519212	0.4200456106632	0.219350216993379
1.5	0.2	0.25	0	1	2	2	1.41022138756221	1.93955128719135	1.37535234133995	0.423066416268662	0.218125923796169
1.5	0.2	0.25	0	1.2	2	2	1.41957637987094	1.96330567416159	1.38302221845934	0.425872913961281	0.216916254848164
1.5	0.2	0.25	0	1.4	2	2	1.42817643870851	1.9860899977629	1.39064750260052	0.428452931612554	0.21572684626334
1.5	0.2	0.25	0	1.6	2	2	1.43600942600907	2.00781372879064	1.39818979766081	0.43080282780272	0.214563144790431
1.5	0.2	0.25	0	1.8	2	2	1.44308688670503	2.02841868827246	1.405610921255	0.432926066011508	0.213430328025728
1.5	0.2	0.25	0	2	2	2	1.44943863680055	2.04787347905954	1.41287352707801	0.434831591040167	0.212333230293044
1.5	0.2	0.25	0	2.2	2	2	1.45510740803336	2.06616772810748	1.41994172849411	0.436532222410009	0.211276275624464
1.5	0.2	0.25	0	2.4	2	2	1.46014403650153	2.08330680091769	1.42678170703573	0.438043210950458	0.210263419078506
1.5	0.2	0.25	0	2.6	2	2	1.4646034583825	2.09930736555701	1.43336228898126	0.439381037514751	0.209298097421846
1.5	0.2	0.25	0	2.8	2	2	1.46854159510979	2.114193945145	1.43965547328398	0.440562478532938	0.208383189983416
1.5	0.2	0.25	0	3	2	2	1.47201308676967	2.12799642800738	1.44563689489831	0.4416039260309	0.2075209902699
1.5	0.2	0.25	0	3.2	2	2	1.47506976240773	2.14074840352102	1.45128620901747	0.44252092872232	0.206713188712171
1.5	0.2	0.25	0	3.4	2	2	1.47775970736839	2.15248614616462	1.45658738388381	0.443327912210516	0.205960866693825
1.5	0.2	0.25	0	3.6	2	2	1.48012678688142	2.16324806374718	1.46152889260593	0.444038036064427	0.205264501795169
1.5	0.2	0.25	0	3.8	2	2	1.48221049984837	2.17307444284978	1.4661037977211	0.44466314995451	0.204623983967791
1.5	0.2	0.25	0	4	2	2	1.48404605834872	2.18200735334035	1.47030972594493	0.445213817504615	0.204038642135213
1.1	0.2	0.3	0	0	2	2	0.972086793252269	0.930389286211844	0.957105160434369	0.213859094515499	0.229859799209688
1.1	0.2	0.3	0	0.2	2	2	0.982554982924721	0.946763452224096	0.96357299965638	0.216162096243439	0.228316899786995
1.1	0.2	0.3	0	0.4	2	2	0.992808569611867	0.963179032948492	0.970155841145732	0.218417885314611	0.226767690993011
1.1	0.2	0.3	0	0.6	2	2	1.00270767984309	0.979471206278343	0.976826273467478	0.220595689565479	0.225219167395096
1.1	0.2	0.3	0	0.8	2	2	1.01213379127872	0.995489018461484	0.983554770169064	0.222669434081318	0.223678443410105
1.1	0.2	0.3	0	1	2	2	1.02099482105474	1.01110144288553	0.990310060379155	0.224618860632043	0.222152645723673
1.1	0.2	0.3	0	1.2	2	2	1.02922721428642	1.02620082543399	0.997059552244223	0.226429987143013	0.220648806287262
1.1	0.2	0.3	0	1.4	2	2	1.03679526606349	1.04070377923016	1.00376980228846	0.228094958533968	0.219173758264525
1.1	0.2	0.3	0	1.6	2	2	1.04368829488798	1.05454998187298	1.01040702194152	0.229611424875356	0.217734037098501
1.1	0.2	0.3	0	1.8	2	2	1.04991646030042	1.06769953657713	1.0169376107044	0.230981621266093	0.216335788630743
1.1	0.2	0.3	0	2	2	2	1.05550600038449	1.08012958725682	1.02332870382865	0.232211320084588	0.214984685934147
1.1	0.2	0.3	0	2.2	2	2	1.06049451906936	1.09183077581471	1.02954872107482	0.233308794195259	0.213685856236436
1.1	0.2	0.3	0	2.4	2	2	1.06492675212134	1.10280396268185	1.03556790219144	0.234283885466696	0.212443819023786
1.1	0.2	0.3	0	2.6	2	2	1.0688510433766	1.11305745519773	1.04135881430351	0.235147229542852	0.211262436134602
1.1	0.2	0.3	0	2.8	2	2	1.07231660369662	1.12260483867925	1.0468968164899	0.235909652813256	0.210144874389464
1.1	0.2	0.3	0	3	2	2	1.07537151635731	1.13146339739799	1.05216046751051	0.236581733598608	0.209093581058539
1.1	0.2	0.3	0	3.2	2	2	1.0780613909188	1.13965304761876	1.05713186393538	0.237173506002137	0.208110272242677
1.1	0.2	0.3	0	3.4	2	2	1.08042854248418	1.14719567472346	1.06179689781775	0.23769427934652	0.207195934036117
1.1	0.2	0.3	0	3.6	2	2	1.08251157245565	1.15411476101706	1.06614542549322	0.238152545940244	0.206350836142475
1.1	0.2	0.3	0	3.8	2	2	1.08434523986656	1.16043520053342	1.07017134199457	0.238555952770644	0.205574557425513
1.1	0.2	0.3	0	4	2	2	1.08596053134687	1.16618321458752	1.07387255883154	0.238911316896311	0.204866022686508
1.3	0.2	0.3	0	0	2	2	1.14882984657086	1.29946933363472	1.13112428051335	0.298695760108425	0.229859799209688
1.3	0.2	0.3	0	0.2	2	2	1.16120134345649	1.32233903657746	1.13876809050299	0.301912349298687	0.228316899786995
1.3	0.2	0.3	0	0.4	2	2	1.17331921863221	1.34526658320905	1.14654781226314	0.305062996844374	0.226767690993011
1.3	0.2	0.3	0	0.6	2	2	1.18501816708728	1.36802176744661	1.15443105046156	0.308104723442694	0.225219167395096
1.3	0.2	0.3	0	0.8	2	2	1.19615811696576	1.39039375305777	1.1623829101998	0.311001110411097	0.223678443410105
1.3	0.2	0.3	0	1	2	2	1.2066302430647	1.41219953593102	1.17036643499355	0.313723863196821	0.222152645723673
1.3	0.2	0.3	0	1.2	2	2	1.21635943506577	1.43328875618466	1.17834310719772	0.316253453117101	0.220648806287262
1.3	0.2	0.3	0	1.4	2	2	1.22530349625685	1.45354494785039	1.18627340270454	0.318578909026782	0.219173758264525
1.3	0.2	0.3	0	1.6	2	2	1.23344980304943	1.47288385897962	1.19411738956725	0.320696948792852	0.217734037098501
1.3	0.2	0.3	0	1.8	2	2	1.24081036217323	1.4912497659631	1.2018353581052	0.322610694165039	0.216335788630743
1.3	0.2	0.3	0	2	2	2	1.24741618227258	1.50861074583804	1.20938846816113	0.32432820739087	0.214984685934147
1.3	0.2	0.3	0	2.2	2	2	1.2533117043547	1.52495372820402	1.21673939763388	0.325861043132221	0.213685856236436
1.3	0.2	0.3	0	2.4	2	2	1.25854979796159	1.5402799148201	1.22385297531716	0.327222947470013	0.212443819023786
1.3	0.2	0.3	0	2.6	2	2	1.2631875967178	1.5546009084993	1.23069678054051	0.328428775146629	0.211262436134602
1.3	0.2	0.3	0	2.8	2	2	1.26728325891418	1.56793568377515	1.23724169221534	0.329493647317688	0.210144874389464
1.3	0.2	0.3	0	3	2	2	1.27089361024045	1.58030838148976	1.24346237069424	0.330432338662518	0.209093581058539
1.3	0.2	0.3	0	3.2	2	2	1.27407255290404	1.59174681857496	1.24933765737817	0.331258863755051	0.208110272242677
1.3	0.2	0.3	0	3.4	2	2	1.27687009566312	1.60228156221706	1.25485087923916	0.331986224872412	0.207195934036117
1.3	0.2	0.3	0	3.6	2	2	1.27933185835668	1.61194541001557	1.25999004831016	0.332626283172737	0.206350836142475
1.3	0.2	0.3	0	3.8	2	2	1.2814989198423	1.62077313132354	1.26474794962994	0.333189719158999	0.205574557425513
1.3	0.2	0.3	0	4	2	2	1.28340790068266	1.62880134929992	1.26912211498272	0.333686054177493	0.204866022686508
1.5	0.2	0.3	0	0	2	2	1.32557289988946	1.73006272229475	1.30514340059232	0.397671869966837	0.229859799209688
1.5	0.2	0.3	0	0.2	2	2	1.33984770398826	1.76051055165638	1.31396318134961	0.401954311196477	0.228316899786995
1.5	0.2	0.3	0	0.4	2	2	1.35382986765255	1.79103539184637	1.32293978338054	0.406148960295764	0.226767690993011
1.5	0.2	0.3	0	0.6	2	2	1.36732865433148	1.82133075547626	1.33203582745565	0.410198596299445	0.225219167395096
1.5	0.2	0.3	0	0.8	2	2	1.3801824426528	1.85111594342011	1.34121105023054	0.414054732795839	0.223678443410105
1.5	0.2	0.3	0	1	2	2	1.39226566507465	1.88014731115077	1.35042280960794	0.417679699522394	0.222152645723673
1.5	0.2	0.3	0	1.2	2	2	1.40349165584512	1.90822467539378	1.35962666215121	0.421047496753537	0.220648806287262
1.5	0.2	0.3	0	1.4	2	2	1.41381172645022	1.93519297790732	1.36877700312062	0.424143517935065	0.219173758264525
1.5	0.2	0.3	0	1.6	2	2	1.42321131121088	1.96094004893736	1.37782775719298	0.426963393363264	0.217734037098501
1.5	0.2	0.3	0	1.8	2	2	1.43170426404603	1.98539170024673	1.386733105506	0.429511279213809	0.216335788630743
1.5	0.2	0.3	0	2	2	2	1.43932636416067	2.00850543084946	1.39544823249361	0.4317979092482	0.214984685934147
1.5	0.2	0.3	0	2.2	2	2	1.44612888964003	2.03026383932488	1.40393007419293	0.43383866689201	0.213685856236436
1.5	0.2	0.3	0	2.4	2	2	1.45217284380183	2.05066852564806	1.41213804844288	0.43565185314055	0.212443819023786
1.5	0.2	0.3	0	2.6	2	2	1.457524150059	2.06973493735114	1.42003474677751	0.437257245017701	0.211262436134602
1.5	0.2	0.3	0	2.8	2	2	1.46224991413175	2.08748833638704	1.42758656794077	0.438674974239525	0.210144874389464
1.5	0.2	0.3	0	3	2	2	1.4664157041236	2.10396086293015	1.43476427387797	0.43992471123708	0.209093581058539
1.5	0.2	0.3	0	3.2	2	2	1.47008371488928	2.1191895513572	1.44154345082097	0.441025114466784	0.208110272242677
1.5	0.2	0.3	0	3.4	2	2	1.47331164884207	2.13321509762626	1.44790486066057	0.44199349465262	0.207195934036117
1.5	0.2	0.3	0	3.6	2	2	1.47615214425771	2.14608116718049	1.45383467112711	0.442845643277313	0.206350836142475
1.5	0.2	0.3	0	3.8	2	2	1.47865259981804	2.15783405057867	1.45932455726532	0.443595779945412	0.205574557425513
1.5	0.2	0.3	0	4	2	2	1.48085527001846	2.16852250646439	1.46437167113391	0.444256581005538	0.204866022686508
1.1	0.2	0.35	0	0	2	2	0.95076792546098	0.887341582805368	0.933289353840097	0.209168943601416	0.235725393303579
1.1	0.2	0.35	0	0.2	2	2	0.962980813412175	0.906006213697396	0.940835166265776	0.211855778950678	0.233834796878598
1.1	0.2	0.35	0	0.4	2	2	0.974943331213845	0.924748518101183	0.948515148003354	0.214487532867046	0.231941472377226
1.1	0.2	0.35	0	0.6	2	2	0.986492293150268	0.94337993519854	0.95629731904539	0.217028304493059	0.230053975493324
1.1	0.2	0.35	0	0.8	2	2	0.997489423158505	0.961726666151799	0.964147231863908	0.219447673094871	0.228180917529257
1.1	0.2	0.35	0	1	2	2	1.00782729123053	0.979636753176382	0.97202840377568	0.221722004070717	0.226330834721956
1.1	0.2	0.35	0	1.2	2	2	1.01743175000083	0.996984231777209	0.979902810951593	0.223834985000182	0.224512061340406
1.1	0.2	0.35	0	1.4	2	2	1.02626114374074	1.01367039322133	0.9877314360032	0.225777451622963	0.222732609271016
1.1	0.2	0.35	0	1.6	2	2	1.03430301070264	1.02962264367192	0.995474858931769	0.227546662354581	0.221000056431439
1.1	0.2	0.35	0	1.8	2	2	1.04156920368383	1.04479169293173	1.00309387915513	0.229145224810442	0.219321445950102
1.1	0.2	0.35	0	2	2	2	1.0480903337819	1.05914784869842	1.01055015446676	0.230579873432019	0.217703197637023
1.1	0.2	0.35	0	2.2	2	2	1.05391027224758	1.07267708516141	1.01780684125395	0.231860259894469	0.216151032870792
1.1	0.2	0.35	0	2.4	2	2	1.05908121080823	1.08537737036672	1.02482921922335	0.232997866377812	0.214669913653246
1.1	0.2	0.35	0	2.6	2	2	1.06365955060604	1.09725553890421	1.03158528335409	0.234005101133328	0.213263996249241
1.1	0.2	0.35	0	2.8	2	2	1.06770270431272	1.10832482666242	1.03804628590489	0.234894594948798	0.211936599540185
1.1	0.2	0.35	0	3	2	2	1.07126676908352	1.11860306101999	1.0441872120956	0.235678689198375	0.210690187977382
1.1	0.2	0.35	0	3.2	2	2	1.07440495607194	1.12811142419283	1.04998717459127	0.236369090335827	0.209526368820304
1.1	0.2	0.35	0	3.4	2	2	1.07716663289821	1.13687367142013	1.05542971412071	0.236976659237607	0.208445903177252
1.1	0.2	0.35	0	3.6	2	2	1.0795968345316	1.14491567793416	1.06050299640875	0.237511303596951	0.207448730220471
1.1	0.2	0.35	0	3.8	2	2	1.08173611317766	1.15226519849464	1.06519989899366	0.237981944899085	0.206534003812658
1.1	0.2	0.35	0	4	2	2	1.08362061990468	1.15895174223374	1.06951798530346	0.23839653637903	0.205700140645675
1.3	0.2	0.35	0	0	2	2	1.12363482099934	1.2393448553232	1.10297832726557	0.292145053459829	0.235725393303579
1.3	0.2	0.35	0	0.2	2	2	1.13806823403257	1.26541363731289	1.11189610558683	0.295897740848468	0.233834796878598
1.3	0.2	0.35	0	0.4	2	2	1.15220575507091	1.29159090544711	1.12097244764033	0.299573496318436	0.231941472377226
1.3	0.2	0.35	0	0.6	2	2	1.1658545282685	1.31761329792193	1.13016955887183	0.30312217734981	0.230053975493324
1.3	0.2	0.35	0	0.8	2	2	1.17885113646005	1.34323807090623	1.13944672856644	0.306501295479613	0.228180917529257
1.3	0.2	0.35	0	1	2	2	1.19106861690881	1.36825298584139	1.1487608408258	0.309677840396291	0.226330834721956
1.3	0.2	0.35	0	1.2	2	2	1.20241934091007	1.39248210884585	1.15806695839734	0.312629028636618	0.224512061340406
1.3	0.2	0.35	0	1.4	2	2	1.21285407896633	1.41578757400334	1.16731896982196	0.315342060531246	0.222732609271016
1.3	0.2	0.35	0	1.6	2	2	1.22235810355767	1.43806798992193	1.17647028782845	0.317813106924994	0.221000056431439
1.3	0.2	0.35	0	1.8	2	2	1.23094542253543	1.45925451326828	1.18547458445606	0.320045809859212	0.219321445950102
1.3	0.2	0.35	0	2	2	2	1.23865221265134	1.47930567297547	1.19428654618799	0.322049575289348	0.217703197637023
1.3	0.2	0.35	0	2.2	2	2	1.24553032174715	1.49820187927503	1.20286263057285	0.323837883654258	0.216151032870792
1.3	0.2	0.35	0	2.4	2	2	1.25164143095519	1.51594029414856	1.21116180453669	0.325426772048349	0.214669913653246
1.3	0.2	0.35	0	2.6	2	2	1.25705219617077	1.5325304634282	1.21914624396393	0.3268335710044	0.213263996249241
1.3	0.2	0.35	0	2.8	2	2	1.26183046873321	1.54799087360288	1.22678197425123	0.328075921870636	0.211936599540185
1.3	0.2	0.35	0	3	2	2	1.26604254528053	1.56234642406924	1.23403943247662	0.329171061772938	0.210690187977382
1.3	0.2	0.35	0	3.2	2	2	1.26975131172138	1.57562669990569	1.24089393360787	0.330135341047559	0.209526368820304
1.3	0.2	0.35	0	3.4	2	2	1.27301511160698	1.58786487991737	1.24732602577902	0.330983929017814	0.208445903177252
1.3	0.2	0.35	0	3.6	2	2	1.27588716808279	1.59909710389151	1.25332172302852	0.331730663701527	0.207448730220471
1.3	0.2	0.35	0	3.8	2	2	1.27841540648269	1.60936213674044	1.2588726079016	0.332388005685498	0.206534003812658
1.3	0.2	0.35	0	4	2	2	1.28064255079644	1.61870119369836	1.26397580081318	0.332967063207075	0.205700140645675
1.5	0.2	0.35	0	0	2	2	1.2965017165377	1.65001533992734	1.27266730069104	0.38895051496131	0.235725393303579
1.5	0.2	0.35	0	0.2	2	2	1.31315565465297	1.68472229819764	1.28295704490788	0.39394669639589	0.233834796878598
1.5	0.2	0.35	0	0.4	2	2	1.32946817892797	1.71957369068402	1.2934297472773	0.398840453678391	0.231941472377226
1.5	0.2	0.35	0	0.6	2	2	1.34521676338673	1.75421888776588	1.30404179869826	0.403565029016019	0.230053975493324
1.5	0.2	0.35	0	0.8	2	2	1.3602128497616	1.7883347097864	1.31474622526897	0.408063854928479	0.228180917529257
1.5	0.2	0.35	0	1	2	2	1.37430994258709	1.82163859061724	1.32549327787593	0.412292982776127	0.226330834721956
1.5	0.2	0.35	0	1.2	2	2	1.38740693181931	1.85389629875927	1.33623110584308	0.416222079545793	0.224512061340406
1.5	0.2	0.35	0	1.4	2	2	1.39944701419192	1.88492428491569	1.34690650364073	0.419834104257576	0.222732609271016
1.5	0.2	0.35	0	1.6	2	2	1.41041319641269	1.91458756054695	1.35746571672514	0.423123958923808	0.221000056431439
1.5	0.2	0.35	0	1.8	2	2	1.42032164138703	1.9427944703276	1.367855289757	0.426096492416111	0.219321445950102
1.5	0.2	0.35	0	2	2	2	1.42921409152078	1.96948980129871	1.37802293790921	0.428764227456233	0.217703197637023
1.5	0.2	0.35	0	2.2	2	2	1.43715037124671	1.99464747240758	1.38791841989176	0.431145111374012	0.216151032870792
1.5	0.2	0.35	0	2.4	2	2	1.44420165110214	2.01826370522738	1.39749438985002	0.433260495330641	0.214669913653246
1.5	0.2	0.35	0	2.6	2	2	1.4504448417355	2.04035120870618	1.40670720457376	0.435133452520651	0.213263996249241
1.5	0.2	0.35	0	2.8	2	2	1.45595823315371	2.06093459503343	1.41551766259757	0.436787469946112	0.211936599540185
1.5	0.2	0.35	0	3	2	2	1.46081832147753	2.08004701429336	1.42389165285763	0.43824549644326	0.210690187977382
1.5	0.2	0.35	0	3.2	2	2	1.46509766737083	2.09772785490403	1.43180069262446	0.439529300211248	0.209526368820304
1.5	0.2	0.35	0	3.4	2	2	1.46886359031574	2.11402128983081	1.43922233743733	0.440659077094723	0.208445903177252
1.5	0.2	0.35	0	3.6	2	2	1.47217750163399	2.12897543417509	1.4461404496483	0.441653250490198	0.207448730220471
1.5	0.2	0.35	0	3.8	2	2	1.47509469978771	2.14264189802721	1.45254531680954	0.442528409936314	0.206534003812658
1.5	0.2	0.35	0	4	2	2	1.4776644816882	2.15507555374042	1.4584336163229	0.443299344506461	0.205700140645675
1.1	0.2	0.4	0	0	2	2	0.929449057669692	0.845309331463144	0.909473547245825	0.204478792687332	0.241898184577473
1.1	0.2	0.4	0	0.2	2	2	0.943406643899628	0.866139123580966	0.918097332875172	0.207549461657918	0.239626009271843
1.1	0.2	0.4	0	0.4	2	2	0.957078092815823	0.887091235538048	0.926874454860975	0.210557180419481	0.237356848973682
1.1	0.2	0.4	0	0.6	2	2	0.970276906457449	0.907954433987445	0.935768364623303	0.213460919420639	0.23510091633474
1.1	0.2	0.4	0	0.8	2	2	0.982845055038292	0.92853273611261	0.944739693558752	0.216225912108424	0.232868377924589
1.1	0.2	0.4	0	1	2	2	0.994659761406323	0.948653511984363	0.953746747172206	0.218825147509391	0.2306692008673
1.1	0.2	0.4	0	1.2	2	2	1.00563628571523	0.968172381578777	0.962746069658964	0.221239982857351	0.22851300766975
1.1	0.2	0.4	0	1.4	2	2	1.01572702141799	0.986974907437109	0.971693069717942	0.223459944711958	0.226408942140403
1.1	0.2	0.4	0	1.6	2	2	1.02491772651731	1.00497559065755	0.980542695922022	0.225481899833807	0.224365548705791
1.1	0.2	0.4	0	1.8	2	2	1.03322194706723	1.02211496364588	0.989250147605864	0.227308828354791	0.222390666842389
1.1	0.2	0.4	0	2	2	2	1.04067466717932	1.03835563306348	0.997771605104865	0.22894842677945	0.220491341780445
1.1	0.2	0.4	0	2.2	2	2	1.04732602542581	1.05367801737789	1.00606496143309	0.230411725593678	0.218673752126921
1.1	0.2	0.4	0	2.4	2	2	1.05323566949513	1.06807632488148	1.01409053625526	0.231711847288928	0.216943154614574
1.1	0.2	0.4	0	2.6	2	2	1.05846805783547	1.08155510104124	1.02181175240468	0.232862972723803	0.215303845823131
1.1	0.2	0.4	0	2.8	2	2	1.06308880492882	1.09412648556082	1.02919575531987	0.233879537084341	0.213759140438376
1.1	0.2	0.4	0	3	2	2	1.06716202180974	1.10580818103883	1.03621395668068	0.234775644798143	0.212311365410218
1.1	0.2	0.4	0	3.2	2	2	1.07074852122507	1.11662204894908	1.04284248524717	0.235564674669516	0.210961869229807
1.1	0.2	0.4	0	3.4	2	2	1.07390472331224	1.12659320647187	1.04906253042367	0.236259039128693	0.209711045452317
1.1	0.2	0.4	0	3.6	2	2	1.07668209660754	1.13574948725533	1.05486056732429	0.236870061253658	0.208558369527493
1.1	0.2	0.4	0	3.8	2	2	1.07912698648875	1.14412113870508	1.06022845599275	0.237407937027525	0.207502447945524
1.1	0.2	0.4	0	4	2	2	1.08128070846249	1.15174064851281	1.06516341177538	0.237881755861749	0.206541078643803
1.3	0.2	0.4	0	0	2	2	1.09843979542782	1.1806386530353	1.07483237401779	0.285594346811233	0.241898184577473
1.3	0.2	0.4	0	0.2	2	2	1.11493512460865	1.20973150318333	1.08502412067066	0.289883132398249	0.239626009271843
1.3	0.2	0.4	0	0.4	2	2	1.13109229150961	1.23899519674322	1.09539708301752	0.294083995792498	0.237356848973682
1.3	0.2	0.4	0	0.6	2	2	1.14669088944971	1.26813470532131	1.10590806728209	0.298139631256925	0.23510091633474
1.3	0.2	0.4	0	0.8	2	2	1.16154415595434	1.2968763008515	1.11651054693307	0.30200148054813	0.232868377924589
1.3	0.2	0.4	0	1	2	2	1.17550699075293	1.32497887211039	1.12715524665806	0.305631817595761	0.2306692008673
1.3	0.2	0.4	0	1.2	2	2	1.18847924675436	1.35224076435383	1.13779080959696	0.309004604156135	0.22851300766975
1.3	0.2	0.4	0	1.4	2	2	1.20040466167581	1.37850214344522	1.14836453693939	0.31210521203571	0.226408942140403
1.3	0.2	0.4	0	1.6	2	2	1.21126640406591	1.40364359356302	1.15882318608966	0.314929265057136	0.224365548705791
1.3	0.2	0.4	0	1.8	2	2	1.22108048289763	1.42758205666242	1.16911381080693	0.317480925553385	0.222390666842389
1.3	0.2	0.4	0	2	2	2	1.2298882430301	1.4502653056837	1.17918462421484	0.319770943187827	0.220491341780445
1.3	0.2	0.4	0	2.2	2	2	1.2377489391396	1.47166599121375	1.18898586351183	0.321814724176295	0.218673752126921
1.3	0.2	0.4	0	2.4	2	2	1.24473306394878	1.49177602400801	1.19847063375621	0.323630596626684	0.216943154614574
1.3	0.2	0.4	0	2.6	2	2	1.25091679562374	1.51060175269396	1.20759570738735	0.325238366862171	0.215303845823131
1.3	0.2	0.4	0	2.8	2	2	1.25637767855224	1.52816013272544	1.21632225628712	0.326658196423584	0.213759140438376
1.3	0.2	0.4	0	3	2	2	1.2611914803206	1.54447588921953	1.22461649425899	0.327909784883357	0.212311365410218
1.3	0.2	0.4	0	3.2	2	2	1.26543007053872	1.55957955597021	1.23245020983756	0.329011818340068	0.210961869229807
1.3	0.2	0.4	0	3.4	2	2	1.26916012755083	1.5735062139979	1.23980117231888	0.329981633163216	0.209711045452317
1.3	0.2	0.4	0	3.6	2	2	1.27244247780891	1.58629473839794	1.24665339774688	0.330835044230316	0.208558369527493
1.3	0.2	0.4	0	3.8	2	2	1.27533189312307	1.59798737554677	1.25299726617326	0.331586292211998	0.207502447945524
1.3	0.2	0.4	0	4	2	2	1.27787720091022	1.60862950081541	1.25882948664363	0.332248072236657	0.206541078643803
1.5	0.2	0.4	0	0	2	2	1.26743053318594	1.57185619486948	1.24019120078976	0.380229159955783	0.241898184577473
1.5	0.2	0.4	0	0.2	2	2	1.28646360531767	1.61058927938609	1.25195090846614	0.385939081595302	0.239626009271843
1.5	0.2	0.4	0	0.4	2	2	1.30510649020339	1.64954981814926	1.26391971117406	0.391531947061018	0.237356848973682
1.5	0.2	0.4	0	0.6	2	2	1.32310487244198	1.68834502187748	1.27604776994087	0.396931461732593	0.23510091633474
1.5	0.2	0.4	0	0.8	2	2	1.3402432568704	1.72661045971353	1.28828140030739	0.402072977061119	0.232868377924589
1.5	0.2	0.4	0	1	2	2	1.35635422009953	1.76402512559076	1.30056374614392	0.406906266029859	0.2306692008673
1.5	0.2	0.4	0	1.2	2	2	1.3713222077935	1.80032054425806	1.31283554953495	0.411396662338049	0.22851300766975
1.5	0.2	0.4	0	1.4	2	2	1.38508230193362	1.83528391878801	1.32503600416083	0.415524690580087	0.226408942140403
1.5	0.2	0.4	0	1.6	2	2	1.39761508161451	1.86875626361941	1.3371036762573	0.419284524484352	0.224365548705791
1.5	0.2	0.4	0	1.8	2	2	1.40893901872804	1.90062699851506	1.348977474008	0.422681705618412	0.222390666842389
1.5	0.2	0.4	0	2	2	2	1.41910181888089	1.93082659040729	1.36059764332482	0.425730545664266	0.220491341780445
1.5	0.2	0.4	0	2.2	2	2	1.42817185285338	1.95931862735558	1.37190676559058	0.428451555856014	0.218673752126921
1.5	0.2	0.4	0	2.4	2	2	1.43623045840244	1.98609233965564	1.38285073125717	0.430869137520733	0.216943154614574
1.5	0.2	0.4	0	2.6	2	2	1.443365533412	2.01115617962213	1.39337966237002	0.433009660023601	0.215303845823131
1.5	0.2	0.4	0	2.8	2	2	1.44966655217567	2.03453272108416	1.40344875725437	0.4348999656527	0.213759140438376
1.5	0.2	0.4	0	3	2	2	1.45522093883147	2.056254882097	1.4130190318373	0.43656628164944	0.212311365410218
1.5	0.2	0.4	0	3.2	2	2	1.46011161985237	2.07636331416152	1.42205793442796	0.438033485955711	0.210961869229807
1.5	0.2	0.4	0	3.4	2	2	1.46441553178942	2.09490472277827	1.43053981421409	0.439324659536826	0.209711045452317
1.5	0.2	0.4	0	3.6	2	2	1.46820285901028	2.11193086473098	1.43844622816948	0.440460857703083	0.208558369527493
1.5	0.2	0.4	0	3.8	2	2	1.47153679975739	2.1274979851954	1.44576607635376	0.441461039927216	0.207502447945524
1.5	0.2	0.4	0	4	2	2	1.47447369335795	2.14166649516845	1.45249556151188	0.442342108007384	0.206541078643803
1.1	0.2	0.45	0	0	2	2	0.908130189878403	0.804292532185173	0.885657740651553	0.199788641773249	0.248402955116897
1.1	0.2	0.45	0	0.2	2	2	0.923832474387081	0.827162181874808	0.895359499484569	0.203243144365158	0.245711359656816
1.1	0.2	0.45	0	0.4	2	2	0.939212854417801	0.850207185259087	0.905233761718597	0.206626827971916	0.243031147647794
1.1	0.2	0.45	0	0.6	2	2	0.95406151976463	0.873194702645056	0.915239410201216	0.209893534348219	0.240374264425122
1.1	0.2	0.45	0	0.8	2	2	0.968200686918078	0.895907228343917	0.925332155253596	0.213004151121977	0.237752464075678
1.1	0.2	0.45	0	1	2	2	0.981492231582113	0.918151719309468	0.935465090568732	0.215928290948065	0.235177135114948
1.1	0.2	0.45	0	1.2	2	2	0.993840821429635	0.939765274838694	0.945589328366334	0.21864498071452	0.232659140073088
1.1	0.2	0.45	0	1.4	2	2	1.00519289909524	0.960617321877501	0.955654703432685	0.221142437800953	0.230208671824422
1.1	0.2	0.45	0	1.6	2	2	1.01553244233197	0.980608822829876	0.965610532912275	0.223417137313033	0.227835128658427
1.1	0.2	0.45	0	1.8	2	2	1.02487469045063	0.999669348719567	0.975406416056598	0.225472431899139	0.225547009306564
1.1	0.2	0.45	0	2	2	2	1.03325900057673	1.01775294035201	0.984993055742972	0.227316980126881	0.223351828439091
1.1	0.2	0.45	0	2.2	2	2	1.04074177860404	1.03483357246416	0.994323081612226	0.228963191292888	0.221256052553145
1.1	0.2	0.45	0	2.4	2	2	1.04739012818202	1.0509008262261	1.00335185328716	0.230425828200044	0.219265055702284
1.1	0.2	0.45	0	2.6	2	2	1.0532765650649	1.06595614160879	1.01203822145526	0.231720844314279	0.21738309417173
1.1	0.2	0.45	0	2.8	2	2	1.05847490554492	1.08000981537444	1.02034522473485	0.232864479219883	0.2156132989765
1.1	0.2	0.45	0	3	2	2	1.06305727453596	1.09307875745453	1.02824070126577	0.233872600397911	0.213957684936201
1.1	0.2	0.45	0	3.2	2	2	1.06709208637821	1.10518492188751	1.03569779590306	0.234760259003205	0.212417175039147
1.1	0.2	0.45	0	3.4	2	2	1.07064281372627	1.11635427987868	1.04269534672663	0.23554141901978	0.210991638823991
1.1	0.2	0.45	0	3.6	2	2	1.07376735868348	1.12661618898057	1.04921813823982	0.236228818910366	0.209679943552133
1.1	0.2	0.45	0	3.8	2	2	1.07651785979984	1.13600302116476	1.05525701299185	0.236833929155966	0.208480016992504
1.1	0.2	0.45	0	4	2	2	1.0789407970203	1.14454993342473	1.0608088382473	0.237366975344467	0.20738892066877
1.3	0.2	0.45	0	0	2	2	1.07324476985629	1.12335072677103	1.04668642077002	0.279043640162637	0.248402955116897
1.3	0.2	0.45	0	0.2	2	2	1.09180201518473	1.15529263418878	1.05815213575449	0.28386852394803	0.245711359656816
1.3	0.2	0.45	0	0.4	2	2	1.10997882794831	1.1874794570974	1.06982171839471	0.288594495266561	0.243031147647794
1.3	0.2	0.45	0	0.6	2	2	1.12752725063093	1.21958598964475	1.08164657569235	0.293157085164041	0.240374264425122
1.3	0.2	0.45	0	0.8	2	2	1.14423717544864	1.25130844289357	1.0935743652997	0.297501665616646	0.237752464075678
1.3	0.2	0.45	0	1	2	2	1.15994536459704	1.28237719473802	1.10554965249032	0.301585794795231	0.235177135114948
1.3	0.2	0.45	0	1.2	2	2	1.17453915259866	1.31256472270859	1.11751466079658	0.305380179675651	0.232659140073088
1.3	0.2	0.45	0	1.4	2	2	1.18795524438528	1.34168865617601	1.12941010405681	0.308868363540173	0.230208671824422
1.3	0.2	0.45	0	1.6	2	2	1.20017470457415	1.36961066990289	1.14117608435087	0.312045423189278	0.227835128658427
1.3	0.2	0.45	0	1.8	2	2	1.21121554325984	1.39623239614551	1.1527530371578	0.314916041247558	0.225547009306564
1.3	0.2	0.45	0	2	2	2	1.22112427340887	1.42148964396272	1.16408270224169	0.317492311086305	0.223351828439091
1.3	0.2	0.45	0	2.2	2	2	1.22996755653204	1.44534606402018	1.17510909645081	0.319791564698332	0.221256052553145
1.3	0.2	0.45	0	2.4	2	2	1.23782469694238	1.46778710439844	1.18577946297574	0.321834421205019	0.219265055702284
1.3	0.2	0.45	0	2.6	2	2	1.2447813950767	1.48881477629658	1.19604517081077	0.323643162719943	0.21738309417173
1.3	0.2	0.45	0	2.8	2	2	1.25092488837127	1.50844346114281	1.20586253832301	0.325240470976531	0.2156132989765
1.3	0.2	0.45	0	3	2	2	1.25634041536068	1.52669677694063	1.21519355604136	0.326648507993777	0.213957684936201
1.3	0.2	0.45	0	3.2	2	2	1.26110882935606	1.54360538676851	1.22400648606726	0.327888295632576	0.212417175039147
1.3	0.2	0.45	0	3.4	2	2	1.26530514349469	1.55920556445866	1.23227631885874	0.328979337308618	0.210991638823991
1.3	0.2	0.45	0	3.6	2	2	1.26899778753502	1.57353831353485	1.23998507246525	0.329939424759106	0.209679943552133
1.3	0.2	0.45	0	3.8	2	2	1.27224837976345	1.58664884774252	1.24712192444491	0.330784578738498	0.208480016992504
1.3	0.2	0.45	0	4	2	2	1.275111851024	1.59858627065107	1.25368317247409	0.331529081266239	0.20738892066877
1.5	0.2	0.45	0	0	2	2	1.23835934983419	1.49558528712119	1.20771510088848	0.371507804950256	0.248402955116897
1.5	0.2	0.45	0	0.2	2	2	1.25977155598238	1.53811149522175	1.22094477202441	0.377931466794715	0.245711359656816
1.5	0.2	0.45	0	0.4	2	2	1.28074480147882	1.5809637742421	1.23440967507081	0.384223440443646	0.243031147647794
1.5	0.2	0.45	0	0.6	2	2	1.30099298149722	1.62370915781105	1.24805374118348	0.390297894449167	0.240374264425122
1.5	0.2	0.45	0	0.8	2	2	1.3202736639792	1.6659431932015	1.26181657534581	0.396082099193759	0.237752464075678
1.5	0.2	0.45	0	1	2	2	1.33839849761197	1.70730691607132	1.27563421441191	0.401519549283592	0.235177135114948
1.5	0.2	0.45	0	1.2	2	2	1.35523748376768	1.74749741189013	1.28943999322682	0.406571245130305	0.232659140073088
1.5	0.2	0.45	0	1.4	2	2	1.37071758967533	1.78627187952428	1.30316550468093	0.411215276902598	0.230208671824422
1.5	0.2	0.45	0	1.6	2	2	1.38481696681632	1.82344615815473	1.31674163578947	0.415445090044896	0.227835128658427
1.5	0.2	0.45	0	1.8	2	2	1.39755639606904	1.85888928480911	1.330099658259	0.419266918820713	0.225547009306564
1.5	0.2	0.45	0	2	2	2	1.408989546241	1.89251579817522	1.34317234874042	0.4226968638723	0.223351828439091
1.5	0.2	0.45	0	2.2	2	2	1.41919333446005	1.92427730416888	1.3558951112894	0.425758000338015	0.221256052553145
1.5	0.2	0.45	0	2.4	2	2	1.42825926570275	1.95415442893284	1.36820707266431	0.428477779710825	0.219265055702284
1.5	0.2	0.45	0	2.6	2	2	1.4362862250885	1.98214985009899	1.38005212016627	0.430885867526551	0.21738309417173
1.5	0.2	0.45	0	2.8	2	2	1.44337487119762	2.00828271453924	1.39137985191116	0.433012461359287	0.2156132989765
1.5	0.2	0.45	0	3	2	2	1.4496235561854	2.03258446634107	1.40214641081696	0.43488706685562	0.213957684936201
1.5	0.2	0.45	0	3.2	2	2	1.45512557233392	2.05509592912967	1.41231517623145	0.436537671700175	0.212417175039147
1.5	0.2	0.45	0	3.4	2	2	1.4599674732631	2.07586539646863	1.42185729099085	0.43799024197893	0.210991638823991
1.5	0.2	0.45	0	3.6	2	2	1.46422821638656	2.09494745884817	1.43075200669067	0.439268464915969	0.209679943552133
1.5	0.2	0.45	0	3.8	2	2	1.46797889972706	2.11240231208324	1.43898683589798	0.440393669918118	0.208480016992504
1.5	0.2	0.45	0	4	2	2	1.47128290502769	2.12829533074846	1.44655750670087	0.441384871508307	0.20738892066877
1.1	0.2	0.5	0	0	2	2	0.886811322087115	0.764291184971454	0.861841934057282	0.195098490859165	0.255267226281633
1.1	0.2	0.5	0	0.2	2	2	0.904258304874535	0.789075388578922	0.872621666093966	0.198936827072398	0.25211384102433
1.1	0.2	0.5	0	0.4	2	2	0.921347616019779	0.8140963672643	0.883593068576219	0.202696475524351	0.248983392722283
1.1	0.2	0.5	0	0.6	2	2	0.937846133071811	0.839100741171374	0.894710455779129	0.206326149275798	0.245889604373093
1.1	0.2	0.5	0	0.8	2	2	0.953556318797865	0.86385014284572	0.90592461694844	0.20978239013553	0.242845812868027
1.1	0.2	0.5	0	1	2	2	0.968324701757903	0.888131375151698	0.917183433965258	0.213031434386739	0.239864777156816
1.1	0.2	0.5	0	1.2	2	2	0.982045357144039	0.91176291155696	0.928432587073705	0.216049978571689	0.236958507341293
1.1	0.2	0.5	0	1.4	2	2	0.994658776772487	0.934597636542506	0.939616337147428	0.218824930889947	0.234138117125439
1.1	0.2	0.5	0	1.6	2	2	1.00614715814663	0.956522340188901	0.950678369902528	0.221352374792259	0.231413700958145
1.1	0.2	0.5	0	1.8	2	2	1.01652743383404	0.977454848152804	0.961562684507331	0.223636035443488	0.228794236241312
1.1	0.2	0.5	0	2	2	2	1.02584333397415	0.997339770563998	0.972214506381081	0.225685533474312	0.226287510169866
1.1	0.2	0.5	0	2.2	2	2	1.03415753178226	1.01614375042021	0.982581201791363	0.227514656992098	0.22390007014068
1.1	0.2	0.5	0	2.4	2	2	1.04154458686891	1.03385087440061	0.99261317031907	0.229139809111159	0.221637196219432
1.1	0.2	0.5	0	2.6	2	2	1.04808507229434	1.05045866060688	1.00226469050585	0.230578715904754	0.219502893880223
1.1	0.2	0.5	0	2.8	2	2	1.05386100616103	1.06597481610329	1.01149469414984	0.231849421355426	0.217499905113107
1.1	0.2	0.5	0	3	2	2	1.05895252726218	1.08041479026709	1.02026744585086	0.232969555997679	0.21562973600175
1.1	0.2	0.5	0	3.2	2	2	1.06343565153134	1.09380004300811	1.02855310655896	0.233955843336895	0.213892698974012
1.1	0.2	0.5	0	3.4	2	2	1.0673809041403	1.10615689164058	1.03632816302958	0.234823798910867	0.212287968086147
1.1	0.2	0.5	0	3.6	2	2	1.07085262075942	1.11751578310989	1.04357570915536	0.235587576567073	0.210813645881104
1.1	0.2	0.5	0	3.8	2	2	1.07390873311094	1.12791084587367	1.05028556999094	0.236259921284407	0.209466840529759
1.1	0.2	0.5	0	4	2	2	1.07660088557812	1.1373795969695	1.05645426471923	0.236852194827186	0.208243752093205
1.3	0.2	0.5	0	0	2	2	1.04804974428477	1.06748107653038	1.01854046752224	0.272492933514041	0.255267226281633
1.3	0.2	0.5	0	0.2	2	2	1.06866890576081	1.10209703032924	1.03128015083832	0.277853915497812	0.25211384102433
1.3	0.2	0.5	0	0.4	2	2	1.08886536438701	1.13704368650964	1.0442463537719	0.283104994740623	0.248983392722283
1.3	0.2	0.5	0	0.6	2	2	1.10836361181214	1.17196715089225	1.05738508410261	0.288174539071156	0.245889604373093
1.3	0.2	0.5	0	0.8	2	2	1.12693019494293	1.20653449703245	1.07063818366634	0.293001850685162	0.242845812868027
1.3	0.2	0.5	0	1	2	2	1.14438373844116	1.24044795372427	1.08394405832258	0.297539771994701	0.239864777156816
1.3	0.2	0.5	0	1.2	2	2	1.16059905844295	1.27345398391013	1.0972385119962	0.301755755195168	0.236958507341293
1.3	0.2	0.5	0	1.4	2	2	1.17550582709476	1.30534711219573	1.11045567117423	0.305631515044637	0.234138117125439
1.3	0.2	0.5	0	1.6	2	2	1.18908300508238	1.33596921894152	1.12352898261208	0.30916158132142	0.231413700958145
1.3	0.2	0.5	0	1.8	2	2	1.20135060362204	1.36520553171755	1.13639226350866	0.312351156941731	0.228794236241312
1.3	0.2	0.5	0	2	2	2	1.21236030378763	1.39297868781253	1.14898078026855	0.315213678984783	0.226287510169866
1.3	0.2	0.5	0	2.2	2	2	1.22218617392449	1.41924209769434	1.16123232938979	0.317768405220368	0.22390007014068
1.3	0.2	0.5	0	2.4	2	2	1.23091632993598	1.44397353531986	1.17308829219526	0.320038245783355	0.221637196219432
1.3	0.2	0.5	0	2.6	2	2	1.23864599452967	1.46716953423606	1.18449463423418	0.322047958577714	0.219502893880223
1.3	0.2	0.5	0	2.8	2	2	1.24547209819031	1.488840858855	1.1954028203589	0.323822745529479	0.217499905113107
1.3	0.2	0.5	0	3	2	2	1.25148935040076	1.50900908723255	1.20577061782374	0.325387231104196	0.21562973600175
1.3	0.2	0.5	0	3.2	2	2	1.2567875881734	1.52770419230059	1.21556276229695	0.326764772925085	0.213892698974012
1.3	0.2	0.5	0	3.4	2	2	1.26145015943854	1.54496293129965	1.2247514653986	0.32797704145402	0.212287968086147
1.3	0.2	0.5	0	3.6	2	2	1.26555309726113	1.56082782930224	1.23331674718361	0.329043805287895	0.210813645881104
1.3	0.2	0.5	0	3.8	2	2	1.26916486640384	1.57534655332769	1.24124658271657	0.329982865264998	0.209466840529759
1.3	0.2	0.5	0	4	2	2	1.27234650113777	1.58857150320533	1.24853685830454	0.330810090295821	0.208243752093205
1.5	0.2	0.5	0	0	2	2	1.20928816648243	1.42120261668245	1.1752390009872	0.362786449944729	0.255267226281633
1.5	0.2	0.5	0	0.2	2	2	1.23307950664709	1.46728894570461	1.18993863558268	0.369923851994128	0.25211384102433
1.5	0.2	0.5	0	0.4	2	2	1.25638311275424	1.51381555896254	1.20489963896757	0.376914933826273	0.248983392722283
1.5	0.2	0.5	0	0.6	2	2	1.27888109055247	1.5603112955666	1.22005971242609	0.383664327165741	0.245889604373093
1.5	0.2	0.5	0	0.8	2	2	1.300304071088	1.60633291025031	1.23535175038424	0.390091221326399	0.242845812868027
1.5	0.2	0.5	0	1	2	2	1.32044277512441	1.65148396205894	1.2507046826799	0.396132832537324	0.239864777156816
1.5	0.2	0.5	0	1.2	2	2	1.33915275974187	1.6954269016555	1.26604443691869	0.401745827922561	0.236958507341293
1.5	0.2	0.5	0	1.4	2	2	1.35635287741703	1.73788816712449	1.28129500520104	0.406905863225108	0.234138117125438
1.5	0.2	0.5	0	1.6	2	2	1.37201885201813	1.77865724415291	1.29637959532163	0.41160565560544	0.231413700958145
1.5	0.2	0.5	0	1.8	2	2	1.38617377341005	1.81758132920976	1.31122184251	0.415852132023015	0.228794236241312
1.5	0.2	0.5	0	2	2	2	1.39887727360111	1.85455742460247	1.32574705415602	0.419663182080333	0.226287510169866
1.5	0.2	0.5	0	2.2	2	2	1.41021481606672	1.88952350284749	1.33988345698822	0.423064444820017	0.22390007014068
1.5	0.2	0.5	0	2.4	2	2	1.42028807300305	1.92244997305899	1.35356341407146	0.426086421900916	0.221637196219432
1.5	0.2	0.5	0	2.6	2	2	1.429206916765	1.95333222013676	1.36672457796252	0.428762075029501	0.219502893880223
1.5	0.2	0.5	0	2.8	2	2	1.43708319021958	1.98218457539867	1.37931094656796	0.431124957065875	0.217499905113107
1.5	0.2	0.5	0	3	2	2	1.44402617353933	2.00903576702558	1.39127378979662	0.4332078520618	0.21562973600175
1.5	0.2	0.5	0	3.2	2	2	1.45013952481546	2.03392569980847	1.40257241803494	0.435041857444639	0.213892698974012
1.5	0.2	0.5	0	3.4	2	2	1.45551941473678	2.0569033109019	1.41317476776761	0.436655824421033	0.212287968086147
1.5	0.2	0.5	0	3.6	2	2	1.46025357376285	2.07802521652665	1.42305778521185	0.438076072128854	0.210813645881104
1.5	0.2	0.5	0	3.8	2	2	1.46442099969673	2.09735487869072	1.4322075954422	0.43932629990902	0.209466840529759
1.5	0.2	0.5	0	4	2	2	1.46809211669743	2.11496206048047	1.44061945188985	0.44042763500923	0.208243752093205
1.1	0.2	0.55	0	0	2	2	0.865492454295826	0.725305289821987	0.83802612746301	0.190408339945082	0.26252164794195
1.1	0.2	0.55	0	0.2	2	2	0.884684135361989	0.751878743693307	0.849883832703362	0.194630509779637	0.258858906987571
1.1	0.2	0.55	0	0.4	2	2	0.903482377621756	0.778758781553687	0.861952375433841	0.198766123076786	0.255234519064083
1.1	0.2	0.55	0	0.6	2	2	0.921630746378992	0.805672549566399	0.874181501357042	0.202758764203378	0.251663984719971
1.1	0.2	0.55	0	0.8	2	2	0.938911950677651	0.832361479618018	0.886517078643284	0.206560629149083	0.248162167768596
1.1	0.2	0.55	0	1	2	2	0.955157171933694	0.858592479511052	0.898901777361783	0.210134577825413	0.244743091559664
1.1	0.2	0.55	0	1.2	2	2	0.970249892858442	0.884165291733574	0.911275845781075	0.213454976428857	0.241419764408913
1.1	0.2	0.55	0	1.4	2	2	0.984124654449736	0.908915851432122	0.923577970862171	0.216507423978942	0.238204035761732
1.1	0.2	0.55	0	1.6	2	2	0.996761873961296	0.932716142734622	0.93574620689278	0.219287612271485	0.235106483338605
1.1	0.2	0.55	0	1.8	2	2	1.00818017721744	0.955471461945588	0.947718952958064	0.221799638987837	0.232136330410325
1.1	0.2	0.55	0	2	2	2	1.01842766737156	0.977116123699454	0.959435957019188	0.224054086821744	0.229301391500381
1.1	0.2	0.55	0	2.2	2	2	1.02757328496049	0.997608551246041	0.970839321970499	0.226066122691308	0.226608044216286
1.1	0.2	0.55	0	2.4	2	2	1.0356990455558	1.01692646940499	0.981874487350977	0.227853790022275	0.224061224559916
1.1	0.2	0.55	0	2.6	2	2	1.04289357952377	1.0350626580355	0.992491159556433	0.229436587495229	0.221664442934004
1.1	0.2	0.55	0	2.8	2	2	1.04924710677713	1.05202148774736	1.00264416356482	0.230834363490969	0.21941981811155
1.1	0.2	0.55	0	3	2	2	1.0548477799884	1.0678162794765	1.01229419043594	0.232066511597447	0.217328126624196
1.1	0.2	0.55	0	3.2	2	2	1.05977921668447	1.08246741231089	1.02140841721485	0.233151427670584	0.215388865308051
1.1	0.2	0.55	0	3.4	2	2	1.06411899455433	1.09600104175754	1.02996097933254	0.234106178801953	0.213600325075004
1.1	0.2	0.55	0	3.6	2	2	1.06793788283536	1.10844826964328	1.03793328007089	0.23494633422378	0.211959674310639
1.1	0.2	0.55	0	3.8	2	2	1.07129960642203	1.11984461283182	1.04531412699004	0.235685913412847	0.21046305059847
1.1	0.2	0.55	0	4	2	2	1.07426097413593	1.13022963914711	1.05209969119115	0.236337414309904	0.209105659703145
1.3	0.2	0.55	0	0	2	2	1.02285471871325	1.01302970231335	0.990394514274466	0.265942226865445	0.26252164794195
1.3	0.2	0.55	0	0.2	2	2	1.0455357963369	1.0501446916047	1.00440816592216	0.271839307047593	0.258858906987571
1.3	0.2	0.55	0	0.4	2	2	1.06775190082571	1.08768788497994	1.01867098914909	0.277615494214685	0.255234519064083
1.3	0.2	0.55	0	0.6	2	2	1.08919997299335	1.12527818906381	1.03312359251287	0.283191992978272	0.251663984719971
1.3	0.2	0.55	0	0.8	2	2	1.10962321443722	1.16255446326814	1.04770200203297	0.288502035753678	0.248162167768596
1.3	0.2	0.55	0	1	2	2	1.12882211228527	1.19919114906916	1.06233846415484	0.293493749194171	0.244743091559664
1.3	0.2	0.55	0	1.2	2	2	1.14665896428725	1.23490854795846	1.07696236319582	0.298131330714685	0.241419764408913
1.3	0.2	0.55	0	1.4	2	2	1.16305640980423	1.26947751150437	1.09150123829166	0.302394666549101	0.238204035761732
1.3	0.2	0.55	0	1.6	2	2	1.17799130559062	1.30271924067893	1.10588188087329	0.306277739453562	0.235106483338605
1.3	0.2	0.55	0	1.8	2	2	1.19148566398425	1.33450146337855	1.12003148985953	0.309786272635904	0.232136330410325
1.3	0.2	0.55	0	2	2	2	1.20359633416639	1.36473243723312	1.1338788582954	0.312935046883262	0.229301391500381
1.3	0.2	0.55	0	2.2	2	2	1.21440479131694	1.39335409223621	1.14735556232877	0.315745245742405	0.226608044216286
1.3	0.2	0.55	0	2.4	2	2	1.22400796292958	1.42033531677226	1.16039712141479	0.31824207036169	0.224061224559916
1.3	0.2	0.55	0	2.6	2	2	1.23251059398264	1.4456660265124	1.1729440976576	0.320452754435486	0.221664442934004
1.3	0.2	0.55	0	2.8	2	2	1.24001930800934	1.46935232586202	1.18494310239479	0.322405020082427	0.21941981811155
1.3	0.2	0.55	0	3	2	2	1.24663828544083	1.49141282009528	1.19634767960611	0.324125954214616	0.217328126624196
1.3	0.2	0.55	0	3.2	2	2	1.25246634699074	1.51187597256645	1.20711903852665	0.325641250217593	0.215388865308051
1.3	0.2	0.55	0	3.4	2	2	1.25759517538239	1.53077831452086	1.21722661193846	0.326974745599422	0.213600325075004
1.3	0.2	0.55	0	3.6	2	2	1.26210840698725	1.54816328570011	1.22664842190197	0.328148185816685	0.211959674310639
1.3	0.2	0.55	0	3.8	2	2	1.26608135304422	1.56408049230229	1.23537124098823	0.329181151791497	0.21046305059847
1.3	0.2	0.55	0	4	2	2	1.26958115125155	1.5785851984782	1.24339054413499	0.330091099325403	0.209105659703145
1.5	0.2	0.55	0	0	2	2	1.18021698313067	1.34870818355328	1.14276290108592	0.354065094939202	0.26252164794195
1.5	0.2	0.55	0	0.2	2	2	1.2063874573118	1.39812163083466	1.15893249914095	0.361916237193541	0.258858906987571
1.5	0.2	0.55	0	0.4	2	2	1.23202142402967	1.44810517231058	1.17538960286433	0.3696064272089	0.255234519064083
1.5	0.2	0.55	0	0.6	2	2	1.25676919960772	1.49815143514413	1.19206568366869	0.377030759882315	0.251663984719971
1.5	0.2	0.55	0	0.8	2	2	1.2803344781968	1.54777961085995	1.20888692542266	0.384100343459039	0.248162167768596
1.5	0.2	0.55	0	1	2	2	1.30248705263686	1.59655626355361	1.22577515094789	0.390746115791057	0.244743091559664
1.5	0.2	0.55	0	1.2	2	2	1.32306803571606	1.64410901355417	1.24264888061056	0.396920410714817	0.241419764408913
1.5	0.2	0.55	0	1.4	2	2	1.34198816515873	1.69013278158866	1.25942450572114	0.402596449547619	0.238204035761732
1.5	0.2	0.55	0	1.6	2	2	1.35922073721995	1.73438952161397	1.27601755485379	0.407766221165985	0.235106483338605
1.5	0.2	0.55	0	1.8	2	2	1.37479115075105	1.776703131717	1.292344026761	0.412437345225316	0.232136330410325
1.5	0.2	0.55	0	2	2	2	1.38876500096122	1.81695146968907	1.30832175957162	0.416629500288366	0.229301391500381
1.5	0.2	0.55	0	2.2	2	2	1.4012362976734	1.8550572233914	1.32387180268704	0.420370889302019	0.226608044216286
1.5	0.2	0.55	0	2.4	2	2	1.41231688030336	1.89097897203408	1.3389197554786	0.423695064091008	0.224061224559916
1.5	0.2	0.55	0	2.6	2	2	1.4221276084415	1.92470328973544	1.35339703575877	0.426638282532451	0.221664442934004
1.5	0.2	0.55	0	2.8	2	2	1.43079150924154	1.95623830366245	1.36724204122475	0.429237452772462	0.21941981811155
1.5	0.2	0.55	0	3	2	2	1.43842879089327	1.98560878415052	1.38040116877628	0.43152863726798	0.217328126624196
1.5	0.2	0.55	0	3.2	2	2	1.44515347729701	2.01285262619793	1.39282965983844	0.433546043189103	0.215388865308051
1.5	0.2	0.55	0	3.4	2	2	1.45107135621045	2.03801846607807	1.40449224454438	0.435321406863136	0.213600325075004
1.5	0.2	0.55	0	3.6	2	2	1.45627893113913	2.06116413776642	1.41536356373304	0.43688367934174	0.211959674310639
1.5	0.2	0.55	0	3.8	2	2	1.46086309966641	2.08235568501784	1.42542835498642	0.438258929899922	0.21046305059847
1.5	0.2	0.55	0	4	2	2	1.46490132836717	2.10166668436446	1.43468139707884	0.439470398510152	0.209105659703145
1.1	0.2	0.6	0	0	2	2	0.844173586504538	0.687334846736773	0.814210320868738	0.185718189030998	0.270200456026235
1.1	0.2	0.6	0	0.2	2	2	0.865109965849442	0.715572247217964	0.827145999312759	0.190324192486877	0.26597480998855
1.1	0.2	0.6	0	0.4	2	2	0.885617139223734	0.744194428127249	0.840311682291463	0.194835770629222	0.261807618097225
1.1	0.2	0.6	0	0.6	2	2	0.905415359686173	0.77291012783013	0.853652546934955	0.199191379130958	0.257716093965761
1.1	0.2	0.6	0	0.8	2	2	0.924267582557437	0.801441238660812	0.867109540338128	0.203338868162636	0.253716502662641
1.1	0.2	0.6	0	1	2	2	0.941989642109484	0.82953503238753	0.880620120758309	0.207237721264087	0.249823953387025
1.1	0.2	0.6	0	1.2	2	2	0.958454428572846	0.856972415368538	0.894119104488446	0.210859974286026	0.246052230508898
1.1	0.2	0.6	0	1.4	2	2	0.973590532126985	0.883571966546351	0.907539604576914	0.214189917067937	0.24241366315089
1.1	0.2	0.6	0	1.6	2	2	0.987376589775959	0.909190230467039	0.920814043883033	0.217222849750711	0.238919031982038
1.1	0.2	0.6	0	1.8	2	2	0.999832920600844	0.933719190097917	0.933875221408797	0.219963242532186	0.235577510738661
1.1	0.2	0.6	0	2	2	2	1.01101200076898	0.957081999758376	0.946657407657297	0.222422640169175	0.232396639185908
1.1	0.2	0.6	0	2.2	2	2	1.02098903813872	0.97922797494166	0.959097442149635	0.224617588390518	0.229382323767762
1.1	0.2	0.6	0	2.4	2	2	1.02985350424269	1.00012761123925	0.971135804382884	0.226567770933391	0.226538862028469
1.1	0.2	0.6	0	2.6	2	2	1.0377020867532	1.01976813389466	0.982717628607017	0.228294459085705	0.223868986976295
1.1	0.2	0.6	0	2.8	2	2	1.04463320739323	1.03814983030667	0.993793632979803	0.229819305626511	0.221373927844908
1.1	0.2	0.6	0	3	2	2	1.05074303271461	1.05528322508277	1.00432093502103	0.231163467197215	0.219053484128949
1.1	0.2	0.6	0	3.2	2	2	1.05612278183761	1.07118702979584	1.01426372787075	0.232347012004274	0.216906110269611
1.1	0.2	0.6	0	3.4	2	2	1.06085708496836	1.08588673022958	1.0235937956355	0.23338855869304	0.214929008888152
1.1	0.2	0.6	0	3.6	2	2	1.06502314491131	1.09941364858074	1.03229085098643	0.234305091880487	0.21311823096153
1.1	0.2	0.6	0	3.8	2	2	1.06869047973313	1.11180432203919	1.04034268398913	0.235111905541288	0.211468781763739
1.1	0.2	0.6	0	4	2	2	1.07192106269374	1.12310005995758	1.04774511766307	0.235822633792623	0.209974731727403
1.3	0.2	0.6	0	0	2	2	0.997659693141726	0.959996604119955	0.96224856102669	0.259391520216849	0.270200456026235
1.3	0.2	0.6	0	0.2	2	2	1.02240268691298	0.999435618015172	0.977536181005988	0.265824698597374	0.26597480998855
1.3	0.2	0.6	0	0.4	2	2	1.04663843726441	1.03941205250831	0.993095624526274	0.272125993688747	0.261807618097225
1.3	0.2	0.6	0	0.6	2	2	1.07003633417457	1.07951910415944	1.00886210092313	0.278209446885388	0.257716093965761
1.3	0.2	0.6	0	0.8	2	2	1.09231623393152	1.11936834160064	1.02476582039961	0.284002220822194	0.253716502662641
1.3	0.2	0.6	0	1	2	2	1.11326048612939	1.15860678077267	1.04073286998709	0.289447726393641	0.249823953387025
1.3	0.2	0.6	0	1.2	2	2	1.13271887013155	1.19692841485358	1.05668621439544	0.294506906234202	0.246052230508898
1.3	0.2	0.6	0	1.4	2	2	1.15060699251371	1.23407985410193	1.07254680540908	0.299157818053564	0.24241366315089
1.3	0.2	0.6	0	1.6	2	2	1.16689960609886	1.26986073511512	1.08823477913449	0.303393897585704	0.238919031982038
1.3	0.2	0.6	0	1.8	2	2	1.18162072434645	1.3041201911285	1.1036707162104	0.307221388330078	0.235577510738661
1.3	0.2	0.6	0	2	2	2	1.19483236454515	1.33675089222451	1.11877693632226	0.31065641478174	0.232396639185908
1.3	0.2	0.6	0	2.2	2	2	1.20662340870939	1.36768204764579	1.13347879526775	0.313722086264442	0.229382323767762
1.3	0.2	0.6	0	2.4	2	2	1.21709959592318	1.39687244875565	1.14770595063432	0.316445894940026	0.226538862028469
1.3	0.2	0.6	0	2.6	2	2	1.2263751934356	1.4243042531256	1.16139356108102	0.318857550293257	0.223868986976295
1.3	0.2	0.6	0	2.8	2	2	1.23456651782837	1.44997786216385	1.17448338443068	0.320987294635375	0.221373927844908
1.3	0.2	0.6	0	3	2	2	1.24178722048091	1.47390797552883	1.18692474138849	0.322864677325036	0.219053484128949
1.3	0.2	0.6	0	3.2	2	2	1.24814510580808	1.49612072756609	1.19867531475634	0.324517727510102	0.216906110269611
1.3	0.2	0.6	0	3.4	2	2	1.25374019132625	1.5166517141223	1.20970175847832	0.325972449744824	0.214929008888152
1.3	0.2	0.6	0	3.6	2	2	1.25866371671336	1.53554468272847	1.21998009662033	0.327252566345474	0.21311823096153
1.3	0.2	0.6	0	3.8	2	2	1.2629978396846	1.55285066466631	1.22949589925988	0.328379438317997	0.211468781763739
1.3	0.2	0.6	0	4	2	2	1.26681580136533	1.56862735646967	1.23824422996545	0.329372108354986	0.209974731727403
1.5	0.2	0.6	0	0	2	2	1.15114579977891	1.27810198773367	1.11028680118464	0.345343739933674	0.270200456026235
1.5	0.2	0.6	0	0.2	2	2	1.17969540797651	1.33060955061192	1.12792636269922	0.353908622392954	0.26597480998855
1.5	0.2	0.6	0	0.4	2	2	1.20765973530509	1.38383261428621	1.14587956676109	0.362297920591528	0.261807618097225
1.5	0.2	0.6	0	0.6	2	2	1.23465730866296	1.43722957654363	1.1640716549113	0.370397192598889	0.257716093965761
1.5	0.2	0.6	0	0.8	2	2	1.2603648853056	1.49028329503044	1.18242210046108	0.378109465591679	0.253716502662641
1.5	0.2	0.6	0	1	2	2	1.2845313301493	1.54252382055532	1.20084561921588	0.385359399044789	0.249823953387025
1.5	0.2	0.6	0	1.2	2	2	1.30698331169024	1.59354374758612	1.21925332430243	0.392094993507073	0.246052230508898
1.5	0.2	0.6	0	1.4	2	2	1.32762345290043	1.64300572291677	1.23755400624125	0.39828703587013	0.24241366315089
1.5	0.2	0.6	0	1.6	2	2	1.34642262242176	1.69064299053788	1.25565551438595	0.403926786726529	0.238919031982038
1.5	0.2	0.6	0	1.8	2	2	1.36340852809206	1.73625469233084	1.273466211012	0.409022558427618	0.235577510738661
1.5	0.2	0.6	0	2	2	2	1.37865272832133	1.779697933435	1.29089646498722	0.413595818496399	0.232396639185908
1.5	0.2	0.6	0	2.2	2	2	1.39225777928007	1.82087846580061	1.30786014838587	0.41767733378402	0.229382323767762
1.5	0.2	0.6	0	2.4	2	2	1.40434568760367	1.85974142585812	1.32427609688575	0.4213037062811	0.226538862028469
1.5	0.2	0.6	0	2.6	2	2	1.415048300118	1.89626305889503	1.34006949355502	0.424514490035401	0.223868986976295
1.5	0.2	0.6	0	2.8	2	2	1.4244998282635	1.93044389933058	1.35517313588155	0.42734994847905	0.221373927844908
1.5	0.2	0.6	0	3	2	2	1.4328314082472	1.96230351771589	1.36952854775594	0.42984942247416	0.219053484128949
1.5	0.2	0.6	0	3.2	2	2	1.44016742977856	1.99187670829805	1.38308690164193	0.432050228933567	0.216906110269611
1.5	0.2	0.6	0	3.4	2	2	1.44662329768413	2.01921086199715	1.39580972132114	0.43398698930524	0.214929008888152
1.5	0.2	0.6	0	3.6	2	2	1.45230428851542	2.04436422256749	1.40766934225422	0.435691286554625	0.21311823096153
1.5	0.2	0.6	0	3.8	2	2	1.45730519963608	2.06740473106462	1.41864911453063	0.437191559890824	0.211468781763739
1.5	0.2	0.6	0	4	2	2	1.46171054003692	2.08840920240045	1.42874334226782	0.438513162011075	0.209974731727403
1.1	0.2	0.65	0	0	2	2	0.822854718713249	0.650379855715811	0.790394514274466	0.181028038116915	0.278342012788318
1.1	0.2	0.65	0	0.2	2	2	0.845535796336895	0.680155899152891	0.804408165922156	0.186017875194117	0.273492996864094
1.1	0.2	0.65	0	0.4	2	2	0.867751900825712	0.710403306984984	0.818670989149085	0.190905418181657	0.268728222834261
1.1	0.2	0.65	0	0.6	2	2	0.889199972993354	0.740813475962568	0.833123592512868	0.195623994058538	0.264066462619833
1.1	0.2	0.65	0	0.8	2	2	0.909623214437224	0.771089419974102	0.847702002032972	0.200117107176189	0.259525162701507
1.1	0.2	0.65	0	1	2	2	0.928822112285274	0.800959033781133	0.862338464154835	0.20434086470276	0.255120244712288
1.1	0.2	0.65	0	1.2	2	2	0.94665896428725	0.830184282461851	0.876962363195816	0.208264972143195	0.250865954153698
1.1	0.2	0.65	0	1.4	2	2	0.963056409804234	0.858565981885191	0.891501238291657	0.211872410156931	0.246774755379562
1.1	0.2	0.65	0	1.6	2	2	0.977991305590622	0.885944603386153	0.905881880873286	0.215158087229937	0.242857269413443
1.1	0.2	0.65	0	1.8	2	2	0.991485663984248	0.912198032609793	0.92003148985953	0.218126846076535	0.239122250080364
1.1	0.2	0.65	0	2	2	2	1.00359633416639	0.937237398740763	0.933878858295405	0.220791193516606	0.235576593308433
1.1	0.2	0.65	0	2.2	2	2	1.01440479131694	0.961002021507063	0.947355562328771	0.223169054089727	0.232225374239847
1.1	0.2	0.65	0	2.4	2	2	1.02400796292958	0.983454299903391	0.960397121414791	0.225281751844507	0.229071906916913
1.1	0.2	0.65	0	2.6	2	2	1.03251059398264	1.00457508818435	0.972944097657602	0.22715233067618	0.226117821701841
1.1	0.2	0.65	0	2.8	2	2	1.04001930800934	1.02435984378119	0.984943102394787	0.228804247762054	0.223363156171248
1.1	0.2	0.65	0	3	2	2	1.04663828544083	1.04281562708589	0.996347679606112	0.230260422796983	0.220806455922066
1.1	0.2	0.65	0	3.2	2	2	1.05246634699074	1.05995889546297	1.00711903852665	0.231542596337963	0.218444882465777
1.1	0.2	0.65	0	3.4	2	2	1.05759517538239	1.07581395705669	1.01722661193846	0.232670938584127	0.21627432611182
1.1	0.2	0.65	0	3.6	2	2	1.06210840698725	1.09041191992227	1.02664842190197	0.233663849537195	0.214289522397968
1.1	0.2	0.65	0	3.8	2	2	1.06608135304422	1.1037899734958	1.03537124098823	0.234537897669729	0.212484171175179
1.1	0.2	0.65	0	4	2	2	1.06958115125155	1.11599085940089	1.04339054413499	0.235307853275341	0.210851057867682
1.3	0.2	0.65	0	0	2	2	0.972464667570203	0.908381781950182	0.934102607778914	0.252840813568253	0.278342012788318
1.3	0.2	0.65	0	0.2	2	2	0.999269577489058	0.94996980956065	0.95066419608982	0.259810090147155	0.273492996864094
1.3	0.2	0.65	0	0.4	2	2	1.02552497370311	0.99221618909473	0.967520259903464	0.26663649316281	0.268728222834261
1.3	0.2	0.65	0	0.6	2	2	1.05087269535578	1.03468989617912	0.984600609333389	0.273226900792503	0.264066462619833
1.3	0.2	0.65	0	0.8	2	2	1.07500925342581	1.07697613202994	1.00182963876624	0.279502405890711	0.259525162701507
1.3	0.2	0.65	0	1	2	2	1.09769885997351	1.11869484883481	1.01912727581935	0.285401703593112	0.255120244712288
1.3	0.2	0.65	0	1.2	2	2	1.11877877597584	1.15951358459548	1.03641006559506	0.290882481753719	0.250865954153698
1.3	0.2	0.65	0	1.4	2	2	1.13815757522319	1.19915413998841	1.0535923725265	0.295920969558028	0.246774755379562
1.3	0.2	0.65	0	1.6	2	2	1.1558079066071	1.23739370225008	1.0705876773957	0.300510055717846	0.242857269413443
1.3	0.2	0.65	0	1.8	2	2	1.17175578470866	1.2740617149674	1.08730994256126	0.304656504024251	0.239122250080364
1.3	0.2	0.65	0	2	2	2	1.18606839492392	1.30903405278669	1.10367501434911	0.308377782680218	0.235576593308433
1.3	0.2	0.65	0	2.2	2	2	1.19884202610184	1.34222596392309	1.11960202820673	0.311698926786479	0.232225374239847
1.3	0.2	0.65	0	2.4	2	2	1.21019122891677	1.37358493127003	1.13501477985384	0.314649719518362	0.229071906916913
1.3	0.2	0.65	0	2.6	2	2	1.22023979288857	1.40308421407566	1.14984302450444	0.317262346151028	0.226117821701841
1.3	0.2	0.65	0	2.8	2	2	1.2291137276474	1.43071746776051	1.16402366646657	0.319569569188323	0.223363156171248
1.3	0.2	0.65	0	3	2	2	1.23693615552098	1.45649455353319	1.17750180317086	0.321603400435455	0.220806455922066
1.3	0.2	0.65	0	3.2	2	2	1.24382386462542	1.48043845729952	1.19023159098604	0.32339420480261	0.218444882465777
1.3	0.2	0.65	0	3.4	2	2	1.2498852072701	1.50258313010397	1.20217690501818	0.324970153890226	0.21627432611182
1.3	0.2	0.65	0	3.6	2	2	1.25521902643948	1.5229720203873	1.21331177133869	0.326356946874264	0.214289522397968
1.3	0.2	0.65	0	3.8	2	2	1.25991432632499	1.54165707041976	1.22362055753154	0.327577724844497	0.212484171175179
1.3	0.2	0.65	0	4	2	2	1.26405045147911	1.55869797717975	1.2330979157959	0.328653117384568	0.210851057867682
1.5	0.2	0.65	0	0	2	2	1.12207461642716	1.20938402922362	1.07781070128336	0.336622384928147	0.278342012788318
1.5	0.2	0.65	0	0.2	2	2	1.15300335864122	1.26475270503637	1.09692022625748	0.345901007592366	0.273492996864094
1.5	0.2	0.65	0	0.4	2	2	1.18329804658052	1.32099788488943	1.11636953065784	0.354989413974155	0.268728222834261
1.5	0.2	0.65	0	0.6	2	2	1.21254541771821	1.37754571976511	1.13607762615391	0.363763625315463	0.264066462619833
1.5	0.2	0.65	0	0.8	2	2	1.2403952924144	1.43384396276176	1.15595727549951	0.372118587724319	0.259525162701507
1.5	0.2	0.65	0	1	2	2	1.26657560766174	1.48938663306409	1.17591608748387	0.379972682298521	0.255120244712288
1.5	0.2	0.65	0	1.2	2	2	1.29089858766443	1.54373110375137	1.19585776799429	0.38726957629933	0.250865954153698
1.5	0.2	0.65	0	1.4	2	2	1.31325874064214	1.59650699110883	1.21568350676135	0.393977622192641	0.246774755379562
1.5	0.2	0.65	0	1.6	2	2	1.33362450762358	1.64741765092466	1.23529347391812	0.400087352287073	0.242857269413443
1.5	0.2	0.65	0	1.8	2	2	1.35202590543307	1.69623601105127	1.254588395263	0.40560777162992	0.239122250080364
1.5	0.2	0.65	0	2	2	2	1.36854045568144	1.74279681584026	1.27347117040282	0.410562136704433	0.235576593308433
1.5	0.2	0.65	0	2.2	2	2	1.38327926088674	1.78698723007512	1.29184849408469	0.414983778266022	0.232225374239847
1.5	0.2	0.65	0	2.4	2	2	1.39637449490397	1.8287373345311	1.3096324382929	0.418912348471191	0.229071906916913
1.5	0.2	0.65	0	2.6	2	2	1.4079689917945	1.86801152761553	1.32674195135128	0.422390697538351	0.226117821701841
1.5	0.2	0.65	0	2.8	2	2	1.41820814728546	1.90480136240305	1.34310423053835	0.425462444185638	0.223363156171248
1.5	0.2	0.65	0	3	2	2	1.42723402560113	1.9391199677217	1.35865592673561	0.42817020768034	0.220806455922066
1.5	0.2	0.65	0	3.2	2	2	1.4351813822601	1.97099794610883	1.37334414344543	0.430554414678031	0.218444882465777
1.5	0.2	0.65	0	3.4	2	2	1.44217523915781	2.00048049865914	1.3871271980979	0.432652571747343	0.21627432611182
1.5	0.2	0.65	0	3.6	2	2	1.4483296458917	2.02762547092984	1.39997512077541	0.434498893767511	0.214289522397968
1.5	0.2	0.65	0	3.8	2	2	1.45374729960575	2.05250201683104	1.41186987407485	0.436124189881727	0.212484171175179
1.5	0.2	0.65	0	4	2	2	1.45851975170666	2.07518961458843	1.42280528745681	0.437555925511998	0.210851057867682
1.1	0.2	0.7	0	0	2	2	0.80153585092196	0.614440316759101	0.766578707680194	0.176337887202831	0.286989447783855
1.1	0.2	0.7	0	0.2	2	2	0.825961626824349	0.645629699498091	0.781670332531552	0.181711557901357	0.281448573451033
1.1	0.2	0.7	0	0.4	2	2	0.84988666242769	0.677385418126894	0.797030296006707	0.186975065734092	0.276024639342127
1.1	0.2	0.7	0	0.6	2	2	0.872984586300535	0.709382593963714	0.812594638090781	0.192056608986118	0.270737695878597
1.1	0.2	0.7	0	0.8	2	2	0.89497884631701	0.741306023557888	0.828294463727816	0.196895346189742	0.265606024951404
1.1	0.2	0.7	0	1	2	2	0.915654582461065	0.77286448369186	0.844056807551361	0.201444008141434	0.260645963674208
1.1	0.2	0.7	0	1.2	2	2	0.934863500001654	0.803800893013512	0.859805621903186	0.205669970000364	0.255871785896245
1.1	0.2	0.7	0	1.4	2	2	0.952522287481482	0.833897897448644	0.875462872006399	0.209554903245926	0.251295636896401
1.1	0.2	0.7	0	1.6	2	2	0.968606021405285	0.862979261491964	0.890949717863539	0.213093324709163	0.246927515199793
1.1	0.2	0.7	0	1.8	2	2	0.983138407367651	0.890907989481214	0.906187758310263	0.216290449620883	0.242775294614691
1.1	0.2	0.7	0	2	2	2	0.996180667563806	0.917582320646615	0.921100308933513	0.219159746864037	0.23884477929958
1.1	0.2	0.7	0	2.2	2	2	1.00782054449517	0.94293069094225	0.935613682507908	0.221720519788937	0.23513978484185
1.1	0.2	0.7	0	2.4	2	2	1.01816242161647	0.966906535397405	0.949658438446698	0.223995732755623	0.231662238856995
1.1	0.2	0.7	0	2.6	2	2	1.02731910121207	0.989483520904575	0.963170566708187	0.226010202266655	0.228412295396329
1.1	0.2	0.7	0	2.8	2	2	1.03540540862544	1.01065152817095	0.97609257180977	0.227789189897597	0.225388458383715
1.1	0.2	0.7	0	3	2	2	1.04253353816705	1.03041348548587	0.988374424191197	0.229357378396751	0.222587710300203
1.1	0.2	0.7	0	3.2	2	2	1.04880991214388	1.04878300931227	0.999974349182543	0.230738180671653	0.220005643324596
1.1	0.2	0.7	0	3.4	2	2	1.05433326579642	1.06578272223888	1.01085942824142	0.231953318475213	0.217636591056713
1.1	0.2	0.7	0	3.6	2	2	1.05919366906319	1.08144308366788	1.0210059928175	0.233022607193902	0.215473759750324
1.1	0.2	0.7	0	3.8	2	2	1.06347222635531	1.09580156720164	1.03039979798732	0.233963889798169	0.213509358629268
1.1	0.2	0.7	0	4	2	2	1.06724123980936	1.10890203747705	1.03903597060692	0.23479307275806	0.211734729329433
1.3	0.2	0.7	0	0	2	2	0.94726964199868	0.858185235804034	0.905956654531138	0.246290106919657	0.286989447783855
1.3	0.2	0.7	0	0.2	2	2	0.97613646806514	0.901747266241135	0.923792211173653	0.253795481696936	0.281448573451033
1.3	0.2	0.7	0	0.4	2	2	1.00441151014182	0.946100294739215	0.941944895280654	0.261146992636872	0.276024639342127
1.3	0.2	0.7	0	0.6	2	2	1.031709056537	0.990790565122873	0.96033911774365	0.268244354699619	0.270737695878597
1.3	0.2	0.7	0	0.8	2	2	1.0577022729201	1.03537783455606	0.978893457132874	0.275002590959227	0.265606024951404
1.3	0.2	0.7	0	1	2	2	1.08213723381762	1.07945535325557	0.997521681651608	0.281355680792582	0.260645963674208
1.3	0.2	0.7	0	1.2	2	2	1.10483868182014	1.12266405718416	1.01613391679467	0.287258057273236	0.255871785896245
1.3	0.2	0.7	0	1.4	2	2	1.12570815793266	1.16470036916381	1.03463793964393	0.292684121062492	0.251295636896401
1.3	0.2	0.7	0	1.6	2	2	1.14471620711534	1.20531814208382	1.05294057565691	0.297626213849988	0.246927515199793
1.3	0.2	0.7	0	1.8	2	2	1.16189084507086	1.24432603489525	1.07094916891213	0.302091619718424	0.242775294614691
1.3	0.2	0.7	0	2	2	2	1.17730442530268	1.28158191891965	1.08857309237597	0.306099150578697	0.23884477929958
1.3	0.2	0.7	0	2.2	2	2	1.19106064349429	1.3169858410681	1.10572526114571	0.309675767308516	0.23513978484185
1.3	0.2	0.7	0	2.4	2	2	1.20328286191037	1.35047276431538	1.12232360907337	0.312853544096697	0.231662238856995
1.3	0.2	0.7	0	2.6	2	2	1.21410439234154	1.38200590936259	1.13829248792786	0.3156671420088	0.228412295396329
1.3	0.2	0.7	0	2.8	2	2	1.22366093746643	1.41157114265199	1.15356394850246	0.318151843741271	0.225388458383715
1.3	0.2	0.7	0	3	2	2	1.23208509056106	1.43917255410836	1.16807886495323	0.320342123545875	0.222587710300203
1.3	0.2	0.7	0	3.2	2	2	1.23950262344276	1.46482916176673	1.18178786721573	0.322270682095119	0.220005643324596
1.3	0.2	0.7	0	3.4	2	2	1.24603022321396	1.48857256246587	1.19465205155804	0.323967858035628	0.217636591056713
1.3	0.2	0.7	0	3.6	2	2	1.25177433616559	1.51044529867662	1.20664344605705	0.325461327403053	0.215473759750324
1.3	0.2	0.7	0	3.8	2	2	1.25683081296537	1.53049970956262	1.2177452158032	0.326776011370997	0.213509358629268
1.3	0.2	0.7	0	4	2	2	1.26128510159288	1.54879706060844	1.22795160162636	0.32793412641415	0.211734729329433
1.5	0.2	0.7	0	0	2	2	1.0930034330754	1.14255430802312	1.04533460138208	0.32790102992262	0.286989447783855
1.5	0.2	0.7	0	0.2	2	2	1.12631130930593	1.20055109410802	1.06591408981575	0.337893392791779	0.281448573451033
1.5	0.2	0.7	0	0.4	2	2	1.15893635785594	1.25960098412026	1.0868594945546	0.347680907356782	0.276024639342127
1.5	0.2	0.7	0	0.6	2	2	1.19043352677346	1.31909986480856	1.10808359739652	0.357130058032037	0.270737695878597
1.5	0.2	0.7	0	0.8	2	2	1.2204256995232	1.37846161405392	1.12949245053793	0.366127709856959	0.265606024951404
1.5	0.2	0.7	0	1	2	2	1.24861988517418	1.43714470107991	1.15098655575186	0.374585965552254	0.260645963674208
1.5	0.2	0.7	0	1.2	2	2	1.27481386363862	1.49467108204992	1.17246221168616	0.382444159091586	0.255871785896245
1.5	0.2	0.7	0	1.4	2	2	1.29889402838384	1.55063658616483	1.19381300728145	0.389668208515152	0.251295636896401
1.5	0.2	0.7	0	1.6	2	2	1.32082639282539	1.60471350277431	1.21493143345028	0.396247917847617	0.246927515199793
1.5	0.2	0.7	0	1.8	2	2	1.34064328277407	1.65664708787829	1.23571057951399	0.402192984832221	0.242775294614691
1.5	0.2	0.7	0	2	2	2	1.35842818304155	1.70624811690486	1.25604587581843	0.407528454912466	0.23884477929958
1.5	0.2	0.7	0	2.2	2	2	1.37430074249341	1.75338351621493	1.27583683978351	0.412290222748024	0.23513978484185
1.5	0.2	0.7	0	2.4	2	2	1.38840330220428	1.79796669805303	1.29498877970004	0.416520990661283	0.231662238856995
1.5	0.2	0.7	0	2.6	2	2	1.400889683471	1.83994869589694	1.31341440914753	0.420266905041301	0.228412295396329
1.5	0.2	0.7	0	2.8	2	2	1.41191646630742	1.87931069287987	1.33103532519514	0.423574939892225	0.225388458383715
1.5	0.2	0.7	0	3	2	2	1.42163664295507	1.91605813416794	1.34778330571527	0.42649099288652	0.222587710300203
1.5	0.2	0.7	0	3.2	2	2	1.43019533474165	1.95021633963026	1.36360138524892	0.429058600422495	0.220005643324596
1.5	0.2	0.7	0	3.4	2	2	1.43772718063149	1.98182737606403	1.37844467487466	0.431318154189446	0.217636591056713
1.5	0.2	0.7	0	3.6	2	2	1.44435500326799	2.01094788285349	1.39228089929659	0.433306500980396	0.215473759750324
1.5	0.2	0.7	0	3.8	2	2	1.45018939957543	2.0376475423171	1.40509063361907	0.435056819872629	0.213509358629268
1.5	0.2	0.7	0	4	2	2	1.4553289633764	2.0620079209284	1.41686723264579	0.436598689012921	0.211734729329433
1.1	0.2	0.75	0	0	2	2	0.780216983130672	0.579516229866644	0.742762901085922	0.171647736288748	0.29619142215956
1.1	0.2	0.75	0	0.2	2	2	0.806387457311803	0.611993648253561	0.758932499140949	0.177405240608597	0.289880852709592
1.1	0.2	0.75	0	0.4	2	2	0.832021424029668	0.645140761552977	0.775389602864329	0.183044713286527	0.283728333714185
1.1	0.2	0.75	0	0.6	2	2	0.856769199607716	0.678617481833566	0.792065683668694	0.188489223913698	0.277754742486763
1.1	0.2	0.75	0	0.8	2	2	0.880334478196797	0.712091049412169	0.80888692542266	0.193673585203295	0.271978682168766
1.1	0.2	0.75	0	1	2	2	0.902487052636855	0.745251382119712	0.825775150947886	0.198547151580108	0.266416348018547
1.1	0.2	0.75	0	1.2	2	2	0.923068035716058	0.777822247023522	0.842648880610557	0.203074967857533	0.261081459979624
1.1	0.2	0.75	0	1.4	2	2	0.941988165158731	0.809567713236708	0.859424505721142	0.207237396334921	0.255985253545218
1.1	0.2	0.75	0	1.6	2	2	0.959220737219948	0.84029420478447	0.876017554853791	0.211028562188389	0.251136519788942
1.1	0.2	0.75	0	1.8	2	2	0.974791150751055	0.869849060712181	0.892344026760996	0.214454053165232	0.246541685047806
1.1	0.2	0.75	0	2	2	2	0.988765000961221	0.898116765475932	0.908321759571621	0.217528300211469	0.242204920978394
1.1	0.2	0.75	0	2.2	2	2	1.0012362976734	0.925013983247222	0.923871802687044	0.220271985488147	0.238128276412527
1.1	0.2	0.75	0	2.4	2	2	1.01231688030336	0.950484317721295	0.938919755478605	0.222709713666739	0.234311823471919
1.1	0.2	0.75	0	2.6	2	2	1.0221276084415	0.974493432055332	0.953397035758772	0.224868073857131	0.230753811632014
1.1	0.2	0.75	0	2.8	2	2	1.03079150924154	0.997024883475933	0.967242041224754	0.226774132033139	0.227450824740236
1.1	0.2	0.75	0	3	2	2	1.03842879089327	1.0180768002827	0.980401168776283	0.228454333996519	0.224397937300095
1.1	0.2	0.75	0	3.2	2	2	1.04515347729701	1.03765937134375	0.992829659838439	0.229933765005342	0.221588867556394
1.1	0.2	0.75	0	3.4	2	2	1.05107135621045	1.05579302577614	1.00449224454438	0.2312356983663	0.219016126002834
1.1	0.2	0.75	0	3.6	2	2	1.05627893113913	1.07250713981755	1.01536356373304	0.232381364850609	0.216671158842019
1.1	0.2	0.75	0	3.8	2	2	1.06086309966641	1.08783910315671	1.02542835498642	0.23338988192661	0.214544486633505
1.1	0.2	0.75	0	4	2	2	1.06490132836717	1.10183359418606	1.03468139707884	0.234278292240778	0.212625838853501
1.3	0.2	0.75	0	0	2	2	0.922074616427158	0.809406965681511	0.877810701283363	0.239739400271061	0.29619142215956
1.3	0.2	0.75	0	0.2	2	2	0.953003358641221	0.854767988056627	0.896920226257485	0.247780873246718	0.289880852709592
1.3	0.2	0.75	0	0.4	2	2	0.983298046580516	0.901064369441762	0.916369530657843	0.255657492110934	0.283728333714185
1.3	0.2	0.75	0	0.6	2	2	1.01254541771821	0.947821110990682	0.936077626153911	0.263261808606735	0.277754742486763
1.3	0.2	0.75	0	0.8	2	2	1.0403952924144	0.994573449178979	0.955957275499507	0.270502776027743	0.271978682168766
1.3	0.2	0.75	0	1	2	2	1.06657560766174	1.04088829403497	0.975916087483866	0.277309657992052	0.266416348018547
1.3	0.2	0.75	0	1.2	2	2	1.09089858766443	1.08637983261963	0.995857767994295	0.283633632792752	0.261081459979624
1.3	0.2	0.75	0	1.4	2	2	1.11325874064214	1.13071854162813	1.01568350676135	0.289447272566956	0.255985253545218
1.3	0.2	0.75	0	1.6	2	2	1.13362450762358	1.17363405461633	1.03529347391812	0.29474237198213	0.251136519788942
1.3	0.2	0.75	0	1.8	2	2	1.15202590543306	1.21491315091205	1.054588395263	0.299526735412597	0.246541685047806
1.3	0.2	0.75	0	2	2	2	1.16854045568144	1.25439449062341	1.07347117040282	0.303820518477175	0.242204920978394
1.3	0.2	0.75	0	2.2	2	2	1.18327926088674	1.29196167908083	1.09184849408469	0.307652607830553	0.238128276412527
1.3	0.2	0.75	0	2.4	2	2	1.19637449490397	1.32753594789173	1.1096324382929	0.311057368675032	0.234311823471919
1.3	0.2	0.75	0	2.6	2	2	1.2079689917945	1.36106933898637	1.12674195135128	0.314071937866571	0.230753811632014
1.3	0.2	0.75	0	2.8	2	2	1.21820814728546	1.39253888683829	1.14310423053835	0.316734118294219	0.227450824740236
1.3	0.2	0.75	0	3	2	2	1.22723402560113	1.42194197725435	1.15865592673561	0.319080846656295	0.224397937300095
1.3	0.2	0.75	0	3.2	2	2	1.2351813822601	1.44929284096772	1.17334414344543	0.321147159387627	0.221588867556394
1.3	0.2	0.75	0	3.4	2	2	1.24217523915781	1.474620011208	1.1871271980979	0.32296556218103	0.219016126002834
1.3	0.2	0.75	0	3.6	2	2	1.2483296458917	1.49796451759642	1.19997512077541	0.324565707931843	0.216671158842019
1.3	0.2	0.75	0	3.8	2	2	1.25374729960576	1.51937858209491	1.21186987407485	0.325974297897496	0.214544486633505
1.3	0.2	0.75	0	4	2	2	1.25851975170666	1.53892460675574	1.22280528745681	0.327215135443732	0.212625838853501
1.5	0.2	0.75	0	0	2	2	1.06393224972364	1.07761282413219	1.0128585014808	0.319179674917093	0.29619142215956
1.5	0.2	0.75	0	0.2	2	2	1.09961925997064	1.13800471782687	1.03490795337402	0.329885777991192	0.289880852709592
1.5	0.2	0.75	0	0.4	2	2	1.13457466913136	1.19964191197868	1.05734945845136	0.34037240073941	0.283728333714185
1.5	0.2	0.75	0	0.6	2	2	1.1683216358287	1.26189201167398	1.08008956863913	0.350496490748611	0.277754742486763
1.5	0.2	0.75	0	0.8	2	2	1.200456106632	1.32413624890693	1.10302762557635	0.360136831989599	0.271978682168766
1.5	0.2	0.75	0	1	2	2	1.23066416268662	1.38579802460277	1.12605702401984	0.369199248805986	0.266416348018547
1.5	0.2	0.75	0	1.2	2	2	1.25872913961281	1.44636368248175	1.14906665537803	0.377618741883842	0.261081459979624
1.5	0.2	0.75	0	1.4	2	2	1.28452931612554	1.50539450808479	1.17194250780156	0.385358794837663	0.255985253545218
1.5	0.2	0.75	0	1.6	2	2	1.3080282780272	1.56253054608682	1.19456939298244	0.392408483408161	0.251136519788942
1.5	0.2	0.75	0	1.8	2	2	1.32926066011507	1.61748792281191	1.21683276376499	0.398778198034522	0.246541685047806
1.5	0.2	0.75	0	2	2	2	1.34831591040166	1.6700518366288	1.23862058123403	0.404494773120499	0.242204920978394
1.5	0.2	0.75	0	2.2	2	2	1.36532222410009	1.72006732422004	1.25982518548233	0.409596667230026	0.238128276412527
1.5	0.2	0.75	0	2.4	2	2	1.38043210950458	1.7674295164239	1.28034512110719	0.414129632851374	0.234311823471919
1.5	0.2	0.75	0	2.6	2	2	1.39381037514751	1.81207456373925	1.30008686694378	0.418143112544252	0.230753811632014
1.5	0.2	0.75	0	2.8	2	2	1.40562478532937	1.85397189076103	1.31896641985194	0.421687435598812	0.227450824740236
1.5	0.2	0.75	0	3	2	2	1.416039260309	1.89311801705461	1.33691068469493	0.4248117780927	0.224397937300095
1.5	0.2	0.75	0	3.2	2	2	1.4252092872232	1.92953188886235	1.35385862705242	0.427562786166959	0.221588867556394
1.5	0.2	0.75	0	3.4	2	2	1.43327912210516	1.96325149421183	1.36976215165142	0.429983736631549	0.219016126002834
1.5	0.2	0.75	0	3.6	2	2	1.44038036064427	1.99433145833843	1.38458667781778	0.432114108193281	0.216671158842019
1.5	0.2	0.75	0	3.8	2	2	1.4466314995451	2.02284130752281	1.39831139316329	0.43398944986353	0.214544486633505
1.5	0.2	0.75	0	4	2	2	1.45213817504615	2.04886412142036	1.41092917783478	0.435641452513844	0.212625838853501
1.1	0.2	0.8	0	0	2	2	0.758898115339383	0.545607595038439	0.71894709449165	0.166957585374664	0.306003044849297
1.1	0.2	0.8	0	0.2	2	2	0.786813287799256	0.579247745419303	0.736194665750345	0.173098923315836	0.298834004421604
1.1	0.2	0.8	0	0.4	2	2	0.814156185631646	0.613669337263235	0.753748909721951	0.179114360838962	0.291874385703796
1.1	0.2	0.8	0	0.6	2	2	0.840553812914898	0.648518139572124	0.771536729246607	0.184921838841277	0.28514520652157
1.1	0.2	0.8	0	0.8	2	2	0.865690110076583	0.683444497536945	0.789479387117504	0.190451824216848	0.278664653681776
1.1	0.2	0.8	0	1	2	2	0.889319522812645	0.718119729064688	0.807493494344412	0.195650295018782	0.272448015421615
1.1	0.2	0.8	0	1.2	2	2	0.911272571430462	0.752248344491881	0.825492139317927	0.200479965714702	0.266507686168614
1.1	0.2	0.8	0	1.4	2	2	0.93145404283598	0.785575429249384	0.843386139435885	0.204919889423916	0.260853231649208
1.1	0.2	0.8	0	1.6	2	2	0.949835453034612	0.817889433263674	0.861085391844044	0.208963799667615	0.255491501869359
1.1	0.2	0.8	0	1.8	2	2	0.966443894134459	0.849021246302695	0.878500295211729	0.212617656709581	0.250426779819098
1.1	0.2	0.8	0	2	2	2	0.981349334358636	0.878840733228713	0.895543210209729	0.2158968535589	0.245660954705332
1.1	0.2	0.8	0	2.2	2	2	0.994652050851622	0.907251898421978	0.91212992286618	0.218823451187357	0.241193709892441
1.1	0.2	0.8	0	2.4	2	2	1.00647133899025	0.934187646875062	0.928181072510512	0.221423694577855	0.237022717350777
1.1	0.2	0.8	0	2.6	2	2	1.01693611567094	0.959604821636623	0.943623504809356	0.223725945447606	0.233143832130853
1.1	0.2	0.8	0	2.8	2	2	1.02617760985764	0.983479909696143	0.958391510639737	0.225759074168682	0.229551282077976
1.1	0.2	0.8	0	3	2	2	1.03432404361948	1.00580557147639	0.972427913361368	0.227551289596287	0.226237849589829
1.1	0.2	0.8	0	3.2	2	2	1.04149704245015	1.02658798155741	0.985684970494335	0.229129349339032	0.223195043635156
1.1	0.2	0.8	0	3.4	2	2	1.04780944662448	1.04584486766847	0.998125060847333	0.230518078257387	0.220413261453666
1.1	0.2	0.8	0	3.6	2	2	1.05336419321507	1.0636040883713	1.00972113464857	0.231740122507316	0.21788194032065
1.1	0.2	0.8	0	3.8	2	2	1.0582539729775	1.07990258136102	1.02045691198551	0.23281587405505	0.215589700472453
1.1	0.2	0.8	0	4	2	2	1.06256141692499	1.09478552952792	1.03032682355076	0.233763511723497	0.21352448074857
1.3	0.2	0.8	0	0	2	2	0.896879590855635	0.762046971582613	0.849664748035587	0.233188693622465	0.306003044849297
1.3	0.2	0.8	0	0.2	2	2	0.929870249217303	0.809031975007126	0.870048241341317	0.241766264796499	0.298834004421604
1.3	0.2	0.8	0	0.4	2	2	0.962184583019217	0.857108413202369	0.890794166035033	0.250167991584997	0.291874385703796
1.3	0.2	0.8	0	0.6	2	2	0.993381778899424	0.905781533782553	0.911816134564171	0.25827926251385	0.28514520652157
1.3	0.2	0.8	0	0.8	2	2	1.02308831190869	0.954562975898709	0.933021093866141	0.266002961096259	0.278664653681776
1.3	0.2	0.8	0	1	2	2	1.05101398150585	1.00299367117299	0.954310493316123	0.273263635191522	0.272448015421615
1.3	0.2	0.8	0	1.2	2	2	1.07695849350873	1.05066091090188	0.975581619193914	0.280009208312269	0.266507686168614
1.3	0.2	0.8	0	1.4	2	2	1.10080932335161	1.09720865738137	0.996729073878773	0.286210424071419	0.260853231649208
1.3	0.2	0.8	0	1.6	2	2	1.12253280813181	1.14234143984761	1.01764637217932	0.291858530114272	0.255491501869359
1.3	0.2	0.8	0	1.8	2	2	1.14216096579527	1.18582306301781	1.03822762161386	0.29696185110677	0.250426779819098
1.3	0.2	0.8	0	2	2	2	1.15977648606021	1.22747176789795	1.05836924842968	0.301541886375653	0.245660954705332
1.3	0.2	0.8	0	2.2	2	2	1.17549787827919	1.26715347796128	1.07797172702367	0.305629448352589	0.241193709892441
1.3	0.2	0.8	0	2.4	2	2	1.18946612789757	1.30477448199905	1.09694126751242	0.309261193253368	0.237022717350777
1.3	0.2	0.8	0	2.6	2	2	1.20183359124747	1.34027450294702	1.11519141477469	0.312476733724343	0.233143832130853
1.3	0.2	0.8	0	2.8	2	2	1.21275535710449	1.37362070031941	1.13264451257424	0.315316392847167	0.229551282077976
1.3	0.2	0.8	0	3	2	2	1.22238296064121	1.40480282297115	1.14923298851798	0.317819569766714	0.226237849589829
1.3	0.2	0.8	0	3.2	2	2	1.23086014107744	1.4338294949025	1.16490041967512	0.320023636680136	0.223195043635156
1.3	0.2	0.8	0	3.4	2	2	1.23832025510166	1.46072547633035	1.17960234463776	0.321963266326432	0.220413261453666
1.3	0.2	0.8	0	3.6	2	2	1.24488495561782	1.4855296771467	1.19330679549377	0.323670088460632	0.21788194032065
1.3	0.2	0.8	0	3.8	2	2	1.25066378624614	1.50829368801663	1.20599453234651	0.325172584423996	0.215589700472453
1.3	0.2	0.8	0	4	2	2	1.25575440182044	1.52908061562164	1.21765897328726	0.326496144473314	0.21352448074857
1.5	0.2	0.8	0	0	2	2	1.03486106637189	1.01455957755082	0.980382401579523	0.310458319911566	0.306003044849297
1.5	0.2	0.8	0	0.2	2	2	1.07292721063535	1.07711357619292	1.00390181693229	0.321878163190605	0.298834004421604
1.5	0.2	0.8	0	0.4	2	2	1.11021298040679	1.14112066846469	1.02783942234811	0.333063894122037	0.291874385703796
1.5	0.2	0.8	0	0.6	2	2	1.14620974488395	1.20592216036139	1.05209553988174	0.343862923465185	0.28514520652157
1.5	0.2	0.8	0	0.8	2	2	1.18048651374079	1.27086786732077	1.07656280061478	0.354145954122239	0.278664653681776
1.5	0.2	0.8	0	1	2	2	1.21270844019906	1.33534660363268	1.10112749228783	0.363812532059719	0.272448015421615
1.5	0.2	0.8	0	1.2	2	2	1.24264441558699	1.39880890504689	1.1256710990699	0.372793324676098	0.266507686168614
1.5	0.2	0.8	0	1.4	2	2	1.27016460386725	1.46078075686869	1.15007200832166	0.381049381160174	0.260853231649208
1.5	0.2	0.8	0	1.6	2	2	1.29523016322902	1.5208687808622	1.17420735251461	0.388569048968705	0.255491501869359
1.5	0.2	0.8	0	1.8	2	2	1.31787803745608	1.57875851585212	1.19795494801599	0.395363411236824	0.250426779819098
1.5	0.2	0.8	0	2	2	2	1.33820363776178	1.63420797501207	1.22119528664963	0.401461091328533	0.245660954705332
1.5	0.2	0.8	0	2.2	2	2	1.35634370570676	1.68703865409046	1.24381353118115	0.406903111712027	0.241193709892441
1.5	0.2	0.8	0	2.4	2	2	1.37246091680489	1.73712578964371	1.26570146251433	0.411738275041466	0.237022717350777
1.5	0.2	0.8	0	2.6	2	2	1.38673106682401	1.78438913114248	1.28675932474003	0.416019320047202	0.233143832130853
1.5	0.2	0.8	0	2.8	2	2	1.39933310435133	1.82878495604655	1.30689751450873	0.4197999313054	0.229551282077976
1.5	0.2	0.8	0	3	2	2	1.41044187766293	1.87029961638171	1.32603806367459	0.42313256329888	0.226237849589829
1.5	0.2	0.8	0	3.2	2	2	1.42022323970474	1.9089445938051	1.34411586885591	0.426066971911423	0.223195043635156
1.5	0.2	0.8	0	3.4	2	2	1.42883106357884	1.94475285310253	1.36107962842818	0.428649319073653	0.220413261453666
1.5	0.2	0.8	0	3.6	2	2	1.43640571802056	1.97777619738466	1.37689245633896	0.430921715406167	0.21788194032065
1.5	0.2	0.8	0	3.8	2	2	1.44307359951478	2.00808331244817	1.39153215270751	0.432922079854433	0.215589700472453
1.5	0.2	0.8	0	4	2	2	1.44894738671589	2.03575821606431	1.40499112302377	0.434684216014767	0.21352448074857
1.1	0.2	0.85	0	0	2	2	0.737579247548095	0.512714412274486	0.695131287897378	0.162267434460581	0.316486977108241
1.1	0.2	0.85	0	0.2	2	2	0.767239118286709	0.547391990995317	0.713456832359742	0.168792606023076	0.30835782912381
1.1	0.2	0.85	0	0.4	2	2	0.796290947233623	0.582971145257667	0.732108216579573	0.175184008391397	0.300502022812755
1.1	0.2	0.85	0	0.6	2	2	0.824338426222079	0.61908456717939	0.75100777482452	0.181354453768857	0.292939710313126
1.1	0.2	0.85	0	0.8	2	2	0.85104574195637	0.655366367932218	0.770071848812348	0.187230063230401	0.285687628160018
1.1	0.2	0.85	0	1	2	2	0.876151992988436	0.691469524526789	0.789211837740938	0.192753438457456	0.278759123316921
1.1	0.2	0.85	0	1.2	2	2	0.899477107144866	0.727079185418588	0.808335398025298	0.19788496357187	0.27216425327586
1.1	0.2	0.85	0	1.4	2	2	0.920919920513229	0.761921045486672	0.827347773150627	0.20260238251291	0.265909943967356
1.1	0.2	0.85	0	1.6	2	2	0.940450168849275	0.795764946929574	0.846153228834297	0.206899037146841	0.2600001896856
1.1	0.2	0.85	0	1.8	2	2	0.958096637517862	0.828424546252754	0.864656563662462	0.21078126025393	0.254436280536791
1.1	0.2	0.85	0	2	2	2	0.97393366775605	0.85975422390496	0.882764660847837	0.214265406906331	0.249217044765594
1.1	0.2	0.85	0	2.2	2	2	0.988067804029849	0.889644436466519	0.900388043045316	0.217374916886567	0.244339095459231
1.1	0.2	0.85	0	2.4	2	2	1.00062579767714	0.918016522858705	0.917442389542419	0.220137675488971	0.239797073372342
1.1	0.2	0.85	0	2.6	2	2	1.01174462290037	0.944817689648447	0.933849973859941	0.222583817038082	0.235583879807439
1.1	0.2	0.85	0	2.8	2	2	1.02156371047375	0.970016606831579	0.949540980054721	0.224744016304224	0.231690895518087
1.1	0.2	0.85	0	3	2	2	1.0302192963457	0.993599799066931	0.964454657946454	0.226648245196055	0.22810818340432
1.1	0.2	0.85	0	3.2	2	2	1.03784060760328	1.01556883995324	0.978540281150231	0.228324933672721	0.22482467430099
1.1	0.2	0.85	0	3.4	2	2	1.04454753703851	1.03593824791588	0.991757877150292	0.229800458148473	0.221828336400157
1.1	0.2	0.85	0	3.6	2	2	1.05044945529102	1.05473392932913	1.00407870556411	0.231098880164024	0.219106329793539
1.1	0.2	0.85	0	3.8	2	2	1.0556448462886	1.07199200181455	1.0154854689846	0.232241866183491	0.216645148275712
1.1	0.2	0.85	0	4	2	2	1.0602215054828	1.08775784350262	1.02597225002268	0.233248731206216	0.214430750924439
1.3	0.2	0.85	0	0	2	2	0.871684565284112	0.71610525350734	0.821518794787811	0.226637986973869	0.316486977108241
1.3	0.2	0.85	0	0.2	2	2	0.906737139793384	0.764539227092633	0.843176256425149	0.23575165634628	0.30835782912381
1.3	0.2	0.85	0	0.4	2	2	0.941071119457918	0.814232426021039	0.865218801412222	0.244678491059059	0.300502022812755
1.3	0.2	0.85	0	0.6	2	2	0.974218140080638	0.864671833498486	0.887554642974432	0.253296716420966	0.292939710313126
1.3	0.2	0.85	0	0.8	2	2	1.00578133140298	0.915346414715247	0.910084912232775	0.261503146164775	0.285687628160018
1.3	0.2	0.85	0	1	2	2	1.03545235534997	0.965771484669647	0.932704899148381	0.269217612390992	0.278759123316921
1.3	0.2	0.85	0	1.2	2	2	1.06301839935302	1.01550729203092	0.955305470393534	0.276384783831786	0.27216425327586
1.3	0.2	0.85	0	1.4	2	2	1.08835990606109	1.06417071642353	0.977774640996196	0.282973575575883	0.265909943967356
1.3	0.2	0.85	0	1.6	2	2	1.11144110864005	1.11144029777767	0.999999270440533	0.288974688246414	0.2600001896856
1.3	0.2	0.85	0	1.8	2	2	1.13229602615747	1.15705577121252	1.02186684796473	0.294396966800943	0.254436280536791
1.3	0.2	0.85	0	2	2	2	1.15101251643897	1.20081375074329	1.04326732645653	0.299263254274132	0.249217044765594
1.3	0.2	0.85	0	2.2	2	2	1.16771649567164	1.24256123770944	1.06409495996265	0.303606288874626	0.244339095459231
1.3	0.2	0.85	0	2.4	2	2	1.18255776089117	1.28218836663737	1.08425009673195	0.307465017831703	0.239797073372342
1.3	0.2	0.85	0	2.6	2	2	1.19569819070044	1.31962140124453	1.10364087819811	0.310881529582114	0.235583879807439
1.3	0.2	0.85	0	2.8	2	2	1.20730256692352	1.35481658309535	1.12218479461013	0.313898667400115	0.231690895518087
1.3	0.2	0.85	0	3	2	2	1.21753189568128	1.38775509125877	1.13981005030035	0.316558292877134	0.22810818340432
1.3	0.2	0.85	0	3.2	2	2	1.22653889989478	1.41843912357105	1.15645669590482	0.318900113972644	0.22482467430099
1.3	0.2	0.85	0	3.4	2	2	1.23446527104552	1.44688895783293	1.17207749117762	0.320960970471834	0.221828336400157
1.3	0.2	0.85	0	3.6	2	2	1.24144026534393	1.47314077732746	1.18663847021213	0.322774468989422	0.219106329793539
1.3	0.2	0.85	0	3.8	2	2	1.24758027288652	1.49724502732777	1.20011919061817	0.324370870950496	0.216645148275712
1.3	0.2	0.85	0	4	2	2	1.25298905193422	1.51926508720614	1.21251265911772	0.325777153502896	0.214430750924439
1.5	0.2	0.85	0	0	2	2	1.00578988302013	0.953394568279003	0.947906301678243	0.301736964906039	0.316486977108241
1.5	0.2	0.85	0	0.2	2	2	1.04623516130006	1.01787766920617	0.972895680490557	0.313870548390017	0.30835782912381
1.5	0.2	0.85	0	0.4	2	2	1.08585129168221	1.08403725357831	0.998329386244872	0.325755387504664	0.300502022812755
1.5	0.2	0.85	0	0.6	2	2	1.1240978539392	1.15119031087077	1.02410151112434	0.337229356181759	0.292939710313126
1.5	0.2	0.85	0	0.8	2	2	1.16051692084959	1.21865646929545	1.0500979756532	0.348155076254878	0.285687628160018
1.5	0.2	0.85	0	1	2	2	1.1947527177115	1.28579043816965	1.07619796055582	0.358425815313451	0.278759123316921
1.5	0.2	0.85	0	1.2	2	2	1.22655969156118	1.35200674974531	1.10227554276177	0.367967907468354	0.27216425327586
1.5	0.2	0.85	0	1.4	2	2	1.25579989160895	1.41679533251654	1.12820150884176	0.376739967482684	0.265909943967356
1.5	0.2	0.85	0	1.6	2	2	1.28243204843083	1.47972820710045	1.15384531204677	0.384729614529249	0.2600001896856
1.5	0.2	0.85	0	1.8	2	2	1.30649541479709	1.54045886699892	1.17907713226699	0.391948624439125	0.254436280536791
1.5	0.2	0.85	0	2	2	2	1.32809136512189	1.59871653205468	1.20376999206523	0.398427409536566	0.249217044765594
1.5	0.2	0.85	0	2.2	2	2	1.34736518731343	1.65429750582617	1.22780187687998	0.404209556194029	0.244339095459231
1.5	0.2	0.85	0	2.4	2	2	1.36448972410519	1.70705551771247	1.25105780392148	0.409346917231558	0.239797073372342
1.5	0.2	0.85	0	2.6	2	2	1.37965175850051	1.75689239810662	1.27343178253628	0.413895527550152	0.235583879807439
1.5	0.2	0.85	0	2.8	2	2	1.39304142337329	1.80374988873641	1.29482860916553	0.417912427011987	0.231690895518087
1.5	0.2	0.85	0	3	2	2	1.40484449501687	1.84760293214925	1.31516544265425	0.42145334850506	0.22810818340432
1.5	0.2	0.85	0	3.2	2	2	1.41523719218629	1.8884544544585	1.33437311065941	0.424571157655887	0.22482467430099
1.5	0.2	0.85	0	3.4	2	2	1.42438300505252	1.92633145273615	1.35239710520494	0.427314901515756	0.221828336400157
1.5	0.2	0.85	0	3.6	2	2	1.43243107539684	1.96128209999218	1.36919823486015	0.429729322619052	0.219106329793539
1.5	0.2	0.85	0	3.8	2	2	1.43951569948445	1.99337355709318	1.38475291225173	0.431854709845335	0.216645148275712
1.5	0.2	0.85	0	4	2	2	1.44575659838563	2.02269020486025	1.39905306821275	0.43372697951569	0.214430750924439
1.1	0.2	0.9	0	0	2	2	0.716260379756806	0.480836681574786	0.671315481303106	0.157577283546497	0.327714772155936
1.1	0.2	0.9	0	0.2	2	2	0.747664948774163	0.516426384981602	0.690718998969138	0.164486288730316	0.318508684904192
1.1	0.2	0.9	0	0.4	2	2	0.778425708835601	0.553046185536272	0.710467523437195	0.171253655943832	0.309655251989077
1.1	0.2	0.9	0	0.6	2	2	0.80812303952926	0.590316764655362	0.730478820402433	0.177787068696437	0.301172318560583
1.1	0.2	0.9	0	0.8	2	2	0.836401373836156	0.627856660597986	0.750664310507192	0.184008302243954	0.293073744043267
1.1	0.2	0.9	0	1	2	2	0.862984463164226	0.665300768506014	0.770930181137464	0.18985658189613	0.285369551462368
1.1	0.2	0.9	0	1.2	2	2	0.88768164285927	0.702314769803645	0.791178656732668	0.195289961429039	0.278066146157853
1.1	0.2	0.9	0	1.4	2	2	0.910385798190477	0.738604561948573	0.81130940686537	0.200284875601905	0.271166583474
1.1	0.2	0.9	0	1.6	2	2	0.931064884663938	0.77392074578217	0.831221065824549	0.204834274626066	0.264670866806974
1.1	0.2	0.9	0	1.8	2	2	0.949749380901266	0.80805896056236	0.850812832113195	0.208944863798279	0.25857625989676
1.1	0.2	0.9	0	2	2	2	0.966518001153465	0.840857237504671	0.869986111485945	0.212633960253762	0.252877600108165
1.1	0.2	0.9	0	2.2	2	2	0.981483557208075	0.872191597380844	0.888646163224453	0.215926382585776	0.24756760238713
1.1	0.2	0.9	0	2.4	2	2	0.994780256364032	0.901970945672226	0.906703706574326	0.218851656400087	0.242637146407172
1.1	0.2	0.9	0	2.6	2	2	1.0065531301298	0.930132036090806	0.924076442910526	0.221441688628557	0.238075542005026
1.1	0.2	0.9	0	2.8	2	2	1.01694981108985	0.956634974882242	0.940690449469705	0.223728958439767	0.233870770266691
1.1	0.2	0.9	0	3	2	2	1.02611454907192	0.981459483054328	0.956481402531539	0.225745200795823	0.230009699527582
1.1	0.2	0.9	0	3.2	2	2	1.03418417275641	1.00460194653125	0.971395591806126	0.227520518006411	0.226478277084778
1.1	0.2	0.9	0	3.4	2	2	1.04128562745254	1.02607316651837	0.98539069345325	0.22908283803956	0.223261698594921
1.1	0.2	0.9	0	3.6	2	2	1.04753471736696	1.04589666269102	0.998436276479645	0.230457637820731	0.220344557967876
1.1	0.2	0.9	0	3.8	2	2	1.05303571959969	1.06410736451732	1.0105140259837	0.231667858311932	0.217710981087905
1.1	0.2	0.9	0	4	2	2	1.05788159404061	1.08075053611018	1.02161767649461	0.232733950688934	0.215344746926138
1.3	0.2	0.9	0	0	2	2	0.846489539712589	0.671581811455693	0.793372841540035	0.220087280325273	0.327714772155936
1.3	0.2	0.9	0	0.2	2	2	0.883604030369465	0.721289744313147	0.816304271508982	0.229737047896061	0.318508684904192
1.3	0.2	0.9	0	0.4	2	2	0.91995765589662	0.772436407897769	0.839643436789412	0.239188990533121	0.309655251989077
1.3	0.2	0.9	0	0.6	2	2	0.955054501261852	0.824492010138481	0.863293151384693	0.248314170328082	0.301172318560583
1.3	0.2	0.9	0	0.8	2	2	0.988474350897275	0.876923765628592	0.887148730599409	0.257003331233292	0.293073744043267
1.3	0.2	0.9	0	1	2	2	1.01989072919409	0.929221734524928	0.911099304980639	0.265171589590462	0.285369551462368
1.3	0.2	0.9	0	1.2	2	2	1.04907830519732	0.980918976006744	0.935029321593153	0.272760359351303	0.278066146157853
1.3	0.2	0.9	0	1.4	2	2	1.07591048877056	1.03160471875462	0.958820208113619	0.279736727080347	0.271166583474
1.3	0.2	0.9	0	1.6	2	2	1.10034940914829	1.0809306284065	0.98235216870174	0.286090846378556	0.264670866806974
1.3	0.2	0.9	0	1.8	2	2	1.12243108651968	1.12861127549619	1.00550607431559	0.291832082495116	0.25857625989676
1.3	0.2	0.9	0	2	2	2	1.14224854681773	1.17442043915942	1.02816540448339	0.29698462217261	0.252877600108165
1.3	0.2	0.9	0	2.2	2	2	1.15993511306409	1.21818495832531	1.05021819290163	0.301583129396663	0.24756760238713
1.3	0.2	0.9	0	2.4	2	2	1.17564939388476	1.25977760180666	1.07155892595148	0.305668842410039	0.242637146407172
1.3	0.2	0.9	0	2.6	2	2	1.18956279015341	1.29911003387889	1.09209034162153	0.309286325439885	0.238075542005026
1.3	0.2	0.9	0	2.8	2	2	1.20184977674255	1.33612653516611	1.11172507664601	0.312480941953063	0.233870770266691
1.3	0.2	0.9	0	3	2	2	1.21268083072136	1.3707987821172	1.13038711208273	0.315297015987554	0.230009699527582
1.3	0.2	0.9	0	3.2	2	2	1.22221765871212	1.40312172697339	1.14801297213451	0.317776591265153	0.226478277084778
1.3	0.2	0.9	0	3.4	2	2	1.23061028698937	1.43311045571573	1.16455263771748	0.319958674617237	0.223261698594921
1.3	0.2	0.9	0	3.6	2	2	1.23799557507004	1.4607978181387	1.17997014493049	0.321878849518211	0.220344557967876
1.3	0.2	0.9	0	3.8	2	2	1.24449675952691	1.48623260002833	1.19424384888983	0.323569157476996	0.217710981087905
1.3	0.2	0.9	0	4	2	2	1.25022370204799	1.50947802150926	1.20736634494817	0.325058162532478	0.215344746926138
1.5	0.2	0.9	0	0	2	2	0.976718699668372	0.894117796316751	0.915430201776963	0.293015609900512	0.327714772155936
1.5	0.2	0.9	0	0.2	2	2	1.01954311196477	0.960296996866615	0.941889544048825	0.30586293358943	0.318508684904192
1.5	0.2	0.9	0	0.4	2	2	1.06148960295764	1.02839166731951	0.968819350141629	0.318446880887291	0.309655251989077
1.5	0.2	0.9	0	0.6	2	2	1.10198596299445	1.09769646320212	0.996107482366953	0.330595788898334	0.301172318560583
1.5	0.2	0.9	0	0.8	2	2	1.14054732795839	1.16750205483097	1.02363315069163	0.342164198387518	0.293073744043267
1.5	0.2	0.9	0	1	2	2	1.17679699522394	1.23712952821366	1.05126842882381	0.353039098567183	0.285369551462368
1.5	0.2	0.9	0	1.2	2	2	1.21047496753537	1.30595721657703	1.07887998645364	0.36314249026061	0.278066146157853
1.5	0.2	0.9	0	1.4	2	2	1.24143517935065	1.37343823502834	1.10633100936187	0.372430553805195	0.271166583474
1.5	0.2	0.9	0	1.6	2	2	1.26963393363264	1.43910882480156	1.13348327157893	0.380890180089793	0.264670866806974
1.5	0.2	0.9	0	1.8	2	2	1.29511279213809	1.50258897625232	1.16019931651799	0.388533837641427	0.25857625989676
1.5	0.2	0.9	0	2	2	2	1.317979092482	1.56357750775662	1.18634469748083	0.395393727744599	0.252877600108165
1.5	0.2	0.9	0	2.2	2	2	1.3383866689201	1.62184387942719	1.2117902225788	0.401516000676031	0.24756760238713
1.5	0.2	0.9	0	2.4	2	2	1.3565185314055	1.67721870063017	1.23641414532863	0.406955559421649	0.242637146407172
1.5	0.2	0.9	0	2.6	2	2	1.37257245017701	1.72958436463166	1.26010424033254	0.411771735053102	0.238075542005026
1.5	0.2	0.9	0	2.8	2	2	1.38674974239525	1.77886668883062	1.28275970382232	0.416024922718575	0.233870770266691
1.5	0.2	0.9	0	3	2	2	1.3992471123708	1.82502796435722	1.30429282163392	0.41977413371124	0.230009699527582
1.5	0.2	0.9	0	3.2	2	2	1.41025114466784	1.86806147082256	1.3246303524629	0.423075343400351	0.226478277084778
1.5	0.2	0.9	0	3.4	2	2	1.4199349465262	1.90798729311266	1.3437145819817	0.425980483957859	0.223261698594921
1.5	0.2	0.9	0	3.6	2	2	1.42845643277313	1.944849166161	1.36150401338133	0.428536929831938	0.220344557967876
1.5	0.2	0.9	0	3.8	2	2	1.43595779945412	1.97871204145783	1.37797367179595	0.430787339836237	0.217710981087905
1.5	0.2	0.9	0	4	2	2	1.44256581005538	2.00966008780818	1.39311501340174	0.432769743016613	0.215344746926138
1.1	0.2	0.95	0	0	2	2	0.694941511965518	0.449974402939338	0.647499674708835	0.152887132632414	0.339768510461305
1.1	0.2	0.95	0	0.2	2	2	0.728090779261616	0.486350927378158	0.667981165578535	0.160179971437556	0.329350603485144
1.1	0.2	0.95	0	0.4	2	2	0.760560470437579	0.523894458099052	0.688826830294816	0.167323303496267	0.319383610400078
1.1	0.2	0.95	0	0.6	2	2	0.791907652836441	0.562214732000041	0.709949865980345	0.174219683624017	0.309881036030917
1.1	0.2	0.95	0	0.8	2	2	0.821757005715942	0.60091537553425	0.731256772202036	0.180786541257507	0.300851914625711
1.1	0.2	0.95	0	1	2	2	0.849816933340017	0.639613461002363	0.752648524533989	0.186959725334804	0.292301111114534
1.1	0.2	0.95	0	1.2	2	2	0.875886178573673	0.67795509764705	0.774021915440039	0.192694959286208	0.284229678270709
1.1	0.2	0.95	0	1.4	2	2	0.899851675867726	0.715625978635085	0.795271040580113	0.1979673686909	0.276635246065945
1.1	0.2	0.95	0	1.6	2	2	0.921679600478601	0.752356829821463	0.816288902814802	0.202769512105292	0.269512422919601
1.1	0.2	0.95	0	1.8	2	2	0.94140212428467	0.787924489231511	0.836969100563928	0.207108467342627	0.26285319237206
1.1	0.2	0.95	0	2	2	2	0.95910233455088	0.822149774027848	0.857207562124053	0.211002513601194	0.256647292582053
1.1	0.2	0.95	0	2.2	2	2	0.974899310386301	0.854893381164953	0.876904283403589	0.214477848284986	0.250882569698598
1.1	0.2	0.95	0	2.4	2	2	0.988934715050923	0.886050915315623	0.895965023606233	0.217565637311203	0.245545299429777
1.1	0.2	0.95	0	2.6	2	2	1.00136163735924	0.915547860963697	0.914302911961111	0.220299560219032	0.24062047393912
1.1	0.2	0.95	0	2.8	2	2	1.01233591170595	0.943335013848132	0.931839918884688	0.22271390057531	0.236092053518502
1.1	0.2	0.95	0	3	2	2	1.02200980179814	0.969384623438581	0.948508147116625	0.22484215639559	0.231943184324541
1.1	0.2	0.95	0	3.2	2	2	1.03052773790955	0.993687301291428	0.964250902462022	0.2267161023401	0.228156384856134
1.1	0.2	0.95	0	3.4	2	2	1.03802371786657	1.01624962347592	0.979023509756208	0.228365217930647	0.224713704837163
1.1	0.2	0.95	0	3.6	2	2	1.0446199794429	1.03709228845699	0.992793847395182	0.229816395477438	0.221596860795642
1.1	0.2	0.95	0	3.8	2	2	1.05042659291078	1.05624866946932	1.00554258298279	0.231093850440372	0.218787352940741
1.1	0.2	0.95	0	4	2	2	1.05554168259842	1.07376360735058	1.01726310296653	0.232219170171653	0.216266567968935
1.3	0.2	0.95	0	0	2	2	0.821294514141066	0.628476645427671	0.765226888292259	0.213536573676677	0.339768510461305
1.3	0.2	0.95	0	0.2	2	2	0.860470920945547	0.679283526668667	0.789432286592814	0.223722439445842	0.329350603485144
1.3	0.2	0.95	0	0.4	2	2	0.898844192335321	0.73172035883256	0.814068072166601	0.233699490007183	0.319383610400078
1.3	0.2	0.95	0	0.6	2	2	0.935890862443066	0.785242063702537	0.839031659794954	0.243331624235197	0.309881036030917
1.3	0.2	0.95	0	0.8	2	2	0.971167370391568	0.839295028638746	0.864212548966043	0.252503516301808	0.300851914625711
1.3	0.2	0.95	0	1	2	2	1.0043291030382	0.893344420738838	0.889493710812897	0.261125566789932	0.292301111114534
1.3	0.2	0.95	0	1.2	2	2	1.03513821104161	0.946895962829351	0.914753172792773	0.26913593487082	0.284229678270709
1.3	0.2	0.95	0	1.4	2	2	1.06346107148004	0.999510664374623	0.939865775231043	0.27649987858481	0.276635246065945
1.3	0.2	0.95	0	1.6	2	2	1.08925770965653	1.05081243173411	0.964705066962948	0.283207004510698	0.269512422919601
1.3	0.2	0.95	0	1.8	2	2	1.11256614688188	1.10048957586881	0.989145300666461	0.28926719818929	0.26285319237206
1.3	0.2	0.95	0	2	2	2	1.13348457719649	1.14829183314633	1.01306348251024	0.294705990071088	0.256647292582053
1.3	0.2	0.95	0	2.2	2	2	1.15215373045654	1.1940246398089	1.03634142584061	0.2995599699187	0.250882569698598
1.3	0.2	0.95	0	2.4	2	2	1.16874102687836	1.23754218750694	1.058867755171	0.303872666988374	0.245545299429777
1.3	0.2	0.95	0	2.6	2	2	1.18342738960637	1.27874040085012	1.08053980504495	0.307691121297657	0.24062047393912
1.3	0.2	0.95	0	2.8	2	2	1.19639698656158	1.31755055653169	1.1012653586819	0.311063216506011	0.236092053518502
1.3	0.2	0.95	0	3	2	2	1.20782976576144	1.35393389554645	1.1209641738651	0.314035739097973	0.231943184324541
1.3	0.2	0.95	0	3.2	2	2	1.21789641752947	1.38787730510951	1.13956924836421	0.316653068557661	0.228156384856134
1.3	0.2	0.95	0	3.4	2	2	1.22675530293322	1.41938996997877	1.15702778425734	0.318956378762639	0.224713704837163
1.3	0.2	0.95	0	3.6	2	2	1.23455088479616	1.44850079958043	1.17330181964885	0.320983230047001	0.221596860795642
1.3	0.2	0.95	0	3.8	2	2	1.24141324616729	1.47525640611831	1.18836850716148	0.322767444003495	0.218787352940741
1.3	0.2	0.95	0	4	2	2	1.24745835216177	1.49971941853098	1.20222003077863	0.324339171562061	0.216266567968935
1.5	0.2	0.95	0	0	2	2	0.947647516316615	0.836729261664059	0.882954101875684	0.284294254894984	0.339768510461305
1.5	0.2	0.95	0	0.2	2	2	0.992851062629477	0.904371559174261	0.910883407607093	0.297855318788843	0.329350603485144
1.5	0.2	0.95	0	0.4	2	2	1.03712791423306	0.97418390968832	0.939309314038386	0.311138374269919	0.319383610400078
1.5	0.2	0.95	0	0.6	2	2	1.07987407204969	1.04544061735545	0.968113453609562	0.323962221614908	0.309881036030917
1.5	0.2	0.95	0	0.8	2	2	1.12057773506719	1.11740462392732	0.997168325730049	0.336173320520158	0.300851914625711
1.5	0.2	0.95	0	1	2	2	1.15884127273639	1.18936387376472	1.0263388970918	0.347652381820916	0.292301111114534
1.5	0.2	0.95	0	1.2	2	2	1.19439024350955	1.26066030554204	1.05548443014551	0.358317073052866	0.284229678270709
1.5	0.2	0.95	0	1.4	2	2	1.22707046709235	1.33070946440408	1.08446050988197	0.368121140127706	0.276635246065945
1.5	0.2	0.95	0	1.6	2	2	1.25683581883446	1.39901063396553	1.11312123111109	0.377050745650337	0.269512422919601
1.5	0.2	0.95	0	1.8	2	2	1.2837301694791	1.46514884361231	1.14132150076899	0.385119050843728	0.26285319237206
1.5	0.2	0.95	0	2	2	2	1.30786681984211	1.5287909021179	1.16891940289644	0.392360045952633	0.256647292582053
1.5	0.2	0.95	0	2.2	2	2	1.32940815052677	1.58967777489351	1.19577856827762	0.398822445158032	0.250882569698598
1.5	0.2	0.95	0	2.4	2	2	1.3485473387058	1.64761533839682	1.22177048673577	0.404564201611741	0.245545299429777
1.5	0.2	0.95	0	2.6	2	2	1.36549314185351	1.70246503071762	1.24677669812879	0.409647942556052	0.24062047393912
1.5	0.2	0.95	0	2.8	2	2	1.38045806141721	1.75413535632917	1.27069079847912	0.414137418425162	0.236092053518502
1.5	0.2	0.95	0	3	2	2	1.39364972972473	1.80257471300563	1.29342020061358	0.41809491891742	0.231943184324541
1.5	0.2	0.95	0	3.2	2	2	1.40526509714938	1.84776564289728	1.31488759426639	0.421579529144815	0.228156384856134
1.5	0.2	0.95	0	3.4	2	2	1.41548688799987	1.88972037423209	1.33503205875847	0.424646066399962	0.224713704837163
1.5	0.2	0.95	0	3.6	2	2	1.42448179014941	1.9284773958911	1.35380979190252	0.427344537044823	0.221596860795642
1.5	0.2	0.95	0	3.8	2	2	1.4323998994238	1.96409876554213	1.37119443134017	0.429719969827139	0.218787352940741
1.5	0.2	0.95	0	4	2	2	1.43937502172512	1.99666786490811	1.38717695859072	0.431812506517536	0.216266567968935
1.1	0.2	1	0	0	2	2	0.673622644174229	0.420127576368143	0.623683868114563	0.14819698171833	0.352742809694717
1.1	0.2	1	0	0.2	2	2	0.70851660974907	0.457165618184986	0.645243332187932	0.155873654144795	0.340956642285648
1.1	0.2	1	0	0.4	2	2	0.742695232039557	0.495515962946006	0.667186137152438	0.163392951048703	0.329743062316858
1.1	0.2	1	0	0.6	2	2	0.775692266143622	0.534778469213427	0.689420911558258	0.170652298551597	0.319108394177871
1.1	0.2	1	0	0.8	2	2	0.807112637595729	0.57454251274101	0.71184923389688	0.17756478027106	0.309054206317892
1.1	0.2	1	0	1	2	2	0.836649403515807	0.614407602015837	0.734366867930515	0.184062868773478	0.299577785446628
1.1	0.2	1	0	1.2	2	2	0.864090714288077	0.654000168948805	0.756865174147409	0.190099957143377	0.290672642254712
1.1	0.2	1	0	1.4	2	2	0.889317553544975	0.692985295546209	0.779232674294856	0.195649861779894	0.282329023483368
1.1	0.2	1	0	1.6	2	2	0.912294316293265	0.731073199047452	0.801356739805055	0.200704749584518	0.274534410297116
1.1	0.2	1	0	1.8	2	2	0.933054867668073	0.768021132260209	0.823125369014661	0.205272070886976	0.267273987999368
1.1	0.2	1	0	2	2	2	0.951686667948294	0.803631833474489	0.844429012762161	0.209371066948625	0.260531076828319
1.1	0.2	1	0	2.2	2	2	0.968315063564528	0.837749787818847	0.865162403582726	0.213029313984196	0.254287517683336
1.1	0.2	1	0	2.4	2	2	0.983089173737813	0.870256431788897	0.88522634063814	0.216279618222319	0.248524010075668
1.1	0.2	1	0	2.6	2	2	0.996170144588672	0.901065164267123	0.904529381011696	0.219157431809508	0.243220402364305
1.1	0.2	1	0	2.8	2	2	1.00772201232206	0.930116723729248	0.922989388299672	0.221698842710852	0.238355936469956
1.1	0.2	1	0	3	2	2	1.01790505452436	0.957375220219689	0.94053489170171	0.223939111995358	0.233909450825321
1.1	0.2	1	0	3.2	2	2	1.02687130306268	0.982824904233785	0.957106213117918	0.22591168667379	0.229859546395919
1.1	0.2	1	0	3.4	2	2	1.03476180828061	1.00646761878855	0.972656326059167	0.227647597821733	0.226184721268772
1.1	0.2	1	0	3.6	2	2	1.04170524151884	1.02832080662703	0.987151418310718	0.229175153134146	0.2228634796235
1.1	0.2	1	0	3.8	2	2	1.04781746622188	1.04841591667056	1.00057113998189	0.230519842568813	0.219874420927214
1.1	0.2	1	0	4	2	2	1.05320177115623	1.06679705722383	1.01290852943845	0.231704389654371	0.217196314974232
1.3	0.2	1	0	0	2	2	0.796099488569543	0.586789755423274	0.737080935044484	0.206985867028081	0.352742809694717
1.3	0.2	1	0	0.2	2	2	0.837337811521628	0.638520574159196	0.762560301676646	0.217707830995623	0.340956642285648
1.3	0.2	1	0	0.4	2	2	0.877730728774022	0.692084278825413	0.788492707543791	0.228209989481246	0.329743062316858
1.3	0.2	1	0	0.6	2	2	0.91672722362428	0.746921994190654	0.814770168205214	0.238349078142313	0.319108394177871
1.3	0.2	1	0	0.8	2	2	0.953860389885861	0.802460203745708	0.841276367332677	0.248003701370324	0.309054206317892
1.3	0.2	1	0	1	2	2	0.988767476882317	0.858139543311375	0.867888116645154	0.257079543989402	0.299577785446628
1.3	0.2	1	0	1.2	2	2	1.02119811688591	0.913438252498744	0.894477023992393	0.265511510390337	0.290672642254712
1.3	0.2	1	0	1.4	2	2	1.05101165418952	0.967888553283549	0.920911342348466	0.273263030089274	0.282329023483368
1.3	0.2	1	0	1.6	2	2	1.07816601016477	1.02108570776049	0.947057965224156	0.28032316264284	0.274534410297116
1.3	0.2	1	0	1.8	2	2	1.10270120724409	1.07269067233037	0.972784527017327	0.286702313883463	0.267273987999368
1.3	0.2	1	0	2	2	2	1.12472060757526	1.12242793270404	0.9979615605371	0.292427357969567	0.260531076828319
1.3	0.2	1	0	2.2	2	2	1.14437234784899	1.17008028216021	1.02246465877958	0.297536810440737	0.254287517683336
1.3	0.2	1	0	2.4	2	2	1.16183265987196	1.21548212373821	1.04617658439053	0.30207649156671	0.248524010075668
1.3	0.2	1	0	2.6	2	2	1.17729198905934	1.25851250215821	1.06898926846837	0.306095917155428	0.243220402364305
1.3	0.2	1	0	2.8	2	2	1.19094419638061	1.29908864719209	1.09080564071779	0.309645491058959	0.238355936469956
1.3	0.2	1	0	3	2	2	1.20297870080151	1.33716043154651	1.11154123564748	0.312774462208393	0.233909450825321
1.3	0.2	1	0	3.2	2	2	1.21357517634681	1.37270585797942	1.1311255245939	0.315529545850169	0.229859546395918
1.3	0.2	1	0	3.4	2	2	1.22290031887708	1.40572750062203	1.1495029307972	0.317954082908041	0.226184721268772
1.3	0.2	1	0	3.6	2	2	1.23110619452227	1.43624972165264	1.16663349436721	0.32008761057579	0.2228634796235
1.3	0.2	1	0	3.8	2	2	1.23832973280767	1.46431644559772	1.18249316543314	0.321965730529995	0.219874420927214
1.3	0.2	1	0	4	2	2	1.24469300227555	1.4899892782713	1.19707371660908	0.323620180591643	0.217196314974232
1.5	0.2	1	0	0	2	2	0.918576332964858	0.781228964320927	0.850478001974404	0.275572899889457	0.352742809694717
1.5	0.2	1	0	0.2	2	2	0.966159013294186	0.850101356129106	0.879877271165361	0.289847703988256	0.340956642285648
1.5	0.2	1	0	0.4	2	2	1.01276622550849	0.921413980684721	0.909799277935143	0.303829867652546	0.329743062316858
1.5	0.2	1	0	0.6	2	2	1.05776218110494	0.994422773330752	0.94011942485217	0.317328654331482	0.319108394177871
1.5	0.2	1	0	0.8	2	2	1.10060814217599	1.06836417658452	0.970703500768473	0.330182442652798	0.309054206317892
1.5	0.2	1	0	1	2	2	1.14088555024883	1.14249347482284	1.00140936535979	0.342265665074648	0.299577785446628
1.5	0.2	1	0	1.2	2	2	1.17830551948374	1.21611601664034	1.03208887383738	0.353491655845123	0.290672642254712
1.5	0.2	1	0	1.4	2	2	1.21270575483406	1.28860902064378	1.06259001040208	0.363811726450217	0.282329023483368
1.5	0.2	1	0	1.6	2	2	1.24403770403627	1.35943363459237	1.09275919064326	0.373211311210881	0.274534410297116
1.5	0.2	1	0	1.8	2	2	1.2723475468201	1.4281384690789	1.12244368501999	0.38170426404603	0.267273987999368
1.5	0.2	1	0	2	2	2	1.29775454720222	1.49435671513851	1.15149410831204	0.389326364160666	0.260531076828319
1.5	0.2	1	0	2.2	2	2	1.32042963213345	1.55779919222513	1.17976691397644	0.396128889640034	0.254287517683336
1.5	0.2	1	0	2.4	2	2	1.34057614600611	1.61824543101241	1.20712682814292	0.402172843801833	0.248524010075668
1.5	0.2	1	0	2.6	2	2	1.35841383353001	1.67553439636448	1.23344915592504	0.407524150059002	0.243220402364305
1.5	0.2	1	0	2.8	2	2	1.37416638043917	1.72955589123207	1.25862189313592	0.41224991413175	0.238355936469956
1.5	0.2	1	0	3	2	2	1.38805234707867	1.78024317809446	1.28254757959324	0.4164157041236	0.233909450825321
1.5	0.2	1	0	3.2	2	2	1.40027904963093	1.82756697068266	1.30514483606989	0.420083714889279	0.229859546395919
1.5	0.2	1	0	3.4	2	2	1.41103882947355	1.87153069609442	1.32634953553523	0.423311648842066	0.226184721268772
1.5	0.2	1	0	3.6	2	2	1.4205071475257	1.9121667891825	1.34611557042371	0.426152144257709	0.2228634796235
1.5	0.2	1	0	3.8	2	2	1.42884199939347	1.94953372934607	1.36441519088439	0.428652599818041	0.219874420927214
1.5	0.2	1	0	4	2	2	1.43618423339486	1.98371353616002	1.38123890377971	0.430855270018459	0.217196314974232
1.1	0.2	0	0.2	0	2	2	1.1	1.21	1.1	0.242	0.2
1.1	0.2	0	0.2	0.2	2	2	1.1	1.21	1.1	0.242	0.2
1.1	0.2	0	0.2	0.4	2	2	1.1	1.21	1.1	0.242	0.2
1.1	0.2	0	0.2	0.6	2	2	1.1	1.21	1.1	0.242	0.2
1.1	0.2	0	0.2	0.8	2	2	1.1	1.21	1.1	0.242	0.2
1.1	0.2	0	0.2	1	2	2	1.1	1.21	1.1	0.242	0.2
1.1	0.2	0	0.2	1.2	2	2	1.1	1.21	1.1	0.242	0.2
1.1	0.2	0	0.2	1.4	2	2	1.1	1.21	1.1	0.242	0.2
1.1	0.2	0	0.2	1.6	2	2	1.1	1.21	1.1	0.242	0.2
1.1	0.2	0	0.2	1.8	2	2	1.1	1.21	1.1	0.242	0.2
1.1	0.2	0	0.2	2	2	2	1.1	1.21	1.1	0.242	0.2
1.1	0.2	0	0.2	2.2	2	2	1.1	1.21	1.1	0.242	0.2
1.1	0.2	0	0.2	2.4	2	2	1.1	1.21	1.1	0.242	0.2
1.1	0.2	0	0.2	2.6	2	2	1.1	1.21	1.1	0.242	0.2
1.1	0.2	0	0.2	2.8	2	2	1.1	1.21	1.1	0.242	0.2
1.1	0.2	0	0.2	3	2	2	1.1	1.21	1.1	0.242	0.2
1.1	0.2	0	0.2	3.2	2	2	1.1	1.21	1.1	0.242	0.2
1.1	0.2	0	0.2	3.4	2	2	1.1	1.21	1.1	0.242	0.2
1.1	0.2	0	0.2	3.6	2	2	1.1	1.21	1.1	0.242	0.2
1.1	0.2	0	0.2	3.8	2	2	1.1	1.21	1.1	0.242	0.2
1.1	0.2	0	0.2	4	2	2	1.1	1.21	1.1	0.242	0.2
1.3	0.2	0	0.2	0	2	2	1.3	1.69	1.3	0.338	0.2
1.3	0.2	0	0.2	0.2	2	2	1.3	1.69	1.3	0.338	0.2
1.3	0.2	0	0.2	0.4	2	2	1.3	1.69	1.3	0.338	0.2
1.3	0.2	0	0.2	0.6	2	2	1.3	1.69	1.3	0.338	0.2
1.3	0.2	0	0.2	0.8	2	2	1.3	1.69	1.3	0.338	0.2
1.3	0.2	0	0.2	1	2	2	1.3	1.69	1.3	0.338	0.2
1.3	0.2	0	0.2	1.2	2	2	1.3	1.69	1.3	0.338	0.2
1.3	0.2	0	0.2	1.4	2	2	1.3	1.69	1.3	0.338	0.2
1.3	0.2	0	0.2	1.6	2	2	1.3	1.69	1.3	0.338	0.2
1.3	0.2	0	0.2	1.8	2	2	1.3	1.69	1.3	0.338	0.2
1.3	0.2	0	0.2	2	2	2	1.3	1.69	1.3	0.338	0.2
1.3	0.2	0	0.2	2.2	2	2	1.3	1.69	1.3	0.338	0.2
1.3	0.2	0	0.2	2.4	2	2	1.3	1.69	1.3	0.338	0.2
1.3	0.2	0	0.2	2.6	2	2	1.3	1.69	1.3	0.338	0.2
1.3	0.2	0	0.2	2.8	2	2	1.3	1.69	1.3	0.338	0.2
1.3	0.2	0	0.2	3	2	2	1.3	1.69	1.3	0.338	0.2
1.3	0.2	0	0.2	3.2	2	2	1.3	1.69	1.3	0.338	0.2
1.3	0.2	0	0.2	3.4	2	2	1.3	1.69	1.3	0.338	0.2
1.3	0.2	0	0.2	3.6	2	2	1.3	1.69	1.3	0.338	0.2
1.3	0.2	0	0.2	3.8	2	2	1.3	1.69	1.3	0.338	0.2
1.3	0.2	0	0.2	4	2	2	1.3	1.69	1.3	0.338	0.2
1.5	0.2	0	0.2	0	2	2	1.5	2.25	1.5	0.45	0.2
1.5	0.2	0	0.2	0.2	2	2	1.5	2.25	1.5	0.45	0.2
1.5	0.2	0	0.2	0.4	2	2	1.5	2.25	1.5	0.45	0.2
1.5	0.2	0	0.2	0.6	2	2	1.5	2.25	1.5	0.45	0.2
1.5	0.2	0	0.2	0.8	2	2	1.5	2.25	1.5	0.45	0.2
1.5	0.2	0	0.2	1	2	2	1.5	2.25	1.5	0.45	0.2
1.5	0.2	0	0.2	1.2	2	2	1.5	2.25	1.5	0.45	0.2
1.5	0.2	0	0.2	1.4	2	2	1.5	2.25	1.5	0.45	0.2
1.5	0.2	0	0.2	1.6	2	2	1.5	2.25	1.5	0.45	0.2
1.5	0.2	0	0.2	1.8	2	2	1.5	2.25	1.5	0.45	0.2
1.5	0.2	0	0.2	2	2	2	1.5	2.25	1.5	0.45	0.2
1.5	0.2	0	0.2	2.2	2	2	1.5	2.25	1.5	0.45	0.2
1.5	0.2	0	0.2	2.4	2	2	1.5	2.25	1.5	0.45	0.2
1.5	0.2	0	0.2	2.6	2	2	1.5	2.25	1.5	0.45	0.2
1.5	0.2	0	0.2	2.8	2	2	1.5	2.25	1.5	0.45	0.2
1.5	0.2	0	0.2	3	2	2	1.5	2.25	1.5	0.45	0.2
1.5	0.2	0	0.2	3.2	2	2	1.5	2.25	1.5	0.45	0.2
1.5	0.2	0	0.2	3.4	2	2	1.5	2.25	1.5	0.45	0.2
1.5	0.2	0	0.2	3.6	2	2	1.5	2.25	1.5	0.45	0.2
1.5	0.2	0	0.2	3.8	2	2	1.5	2.25	1.5	0.45	0.2
1.5	0.2	0	0.2	4	2	2	1.5	2.25	1.5	0.45	0.2
1.1	0.2	0.05	0.2	0	2	2	1.07868113220871	1.15802428512357	1.0735557066363	0.236728926940843	0.20442483804697
1.1	0.2	0.05	0.2	0.2	2	2	1.08042583048745	1.16076103953504	1.07435513552221	0.237050694706978	0.204220064796396
1.1	0.2	0.05	0.2	0.4	2	2	1.08213476160198	1.16350185586746	1.07519127668076	0.237368414606505	0.204012063590164
1.1	0.2	0.05	0.2	0.6	2	2	1.08378461330718	1.16622226744683	1.07606461018863	0.237678106540884	0.203801722171901
1.1	0.2	0.05	0.2	0.8	2	2	1.08535563187979	1.16890028010082	1.07697444576423	0.237976394362856	0.203589988311346
1.1	0.2	0.05	0.2	1	2	2	1.08683247017579	1.17151717132244	1.07791881772998	0.238260651969426	0.203377857193908
1.1	0.2	0.05	0.2	1.2	2	2	1.0882045357144	1.17405787374018	1.07889448647575	0.238529061539041	0.203166357361212
1.1	0.2	0.05	0.2	1.4	2	2	1.08946587767725	1.17651097213293	1.07989703600563	0.238780590840269	0.202956535464669
1.1	0.2	0.05	0.2	1.6	2	2	1.09061471581466	1.17886839891627	1.0809210455552	0.239014907880728	0.202749440141455
1.1	0.2	0.05	0.2	1.8	2	2	1.0916527433834	1.18112493891015	1.08196030841222	0.239232256326402	0.202546105365574
1.1	0.2	0.05	0.2	2	2	2	1.09258433339741	1.18327765251404	1.08300807209509	0.239433314624381	0.20234753366268
1.1	0.2	0.05	0.2	2.2	2	2	1.09341575317823	1.1853253060097	1.08405727882036	0.239619057461834	0.202154679603097
1.1	0.2	0.05	0.2	2.4	2	2	1.09415445868689	1.18726786906107	1.08510079142384	0.239790632253498	0.201968434000604
1.1	0.2	0.05	0.2	2.6	2	2	1.09480850722943	1.1891061110972	1.08613159584081	0.239949257506922	0.20178960924313
1.1	0.2	0.05	0.2	2.8	2	2	1.0953861006161	1.19084130522109	1.08714297593451	0.240096145191127	0.2016189261646
1.1	0.2	0.05	0.2	3	2	2	1.09589525272622	1.19247503243024	1.08812865961757	0.240232445988	0.20145700283419
1.1	0.2	0.05	0.2	3.2	2	2	1.09634356515313	1.19400906990401	1.08908293700545	0.24035921444661	0.201304345590887
1.1	0.2	0.05	0.2	3.4	2	2	1.09673809041403	1.19544534345439	1.09000075214229	0.2404773902803	0.20116134258837
1.1	0.2	0.05	0.2	3.6	2	2	1.09708526207594	1.19678592423294	1.09087777003616	0.240587791988939	0.201028260040024
1.1	0.2	0.05	0.2	3.8	2	2	1.09739087331109	1.19803305192663	1.09171042065611	0.240691119345199	0.200905241268701
1.1	0.2	0.05	0.2	4	2	2	1.09766008855781	1.19918916983051	1.09249592139776	0.240787961827243	0.20079230857403
1.3	0.2	0.05	0.2	0	2	2	1.27480497442848	1.61740581971804	1.26874765329745	0.330637922752086	0.20442483804697
1.3	0.2	0.05	0.2	0.2	2	2	1.27686689057608	1.62122822877209	1.26969243288988	0.331087333929581	0.204220064796396
1.3	0.2	0.05	0.2	0.4	2	2	1.2788865364387	1.6250563110876	1.27068059971362	0.331531091475202	0.204012063590164
1.3	0.2	0.05	0.2	0.6	2	2	1.28083636118121	1.6288558942026	1.27171272113202	0.331963636408342	0.203801722171901
1.3	0.2	0.05	0.2	0.8	2	2	1.28269301949429	1.63259625898379	1.27278798135773	0.332380253283658	0.203589988311346
1.3	0.2	0.05	0.2	1	2	2	1.28443837384412	1.63625125581398	1.27390405731724	0.332777274238289	0.203377857193908
1.3	0.2	0.05	0.2	1.2	2	2	1.2860599058443	1.63979984018256	1.27505712038044	0.333152160331388	0.203166357361212
1.3	0.2	0.05	0.2	1.4	2	2	1.28755058270948	1.64322606851624	1.27624195164301	0.333503469851285	0.202956535464669
1.3	0.2	0.05	0.2	1.6	2	2	1.28890830050824	1.64651867286653	1.27745214474706	0.333830739106141	0.202749440141455
1.3	0.2	0.05	0.2	1.8	2	2	1.2901350603622	1.64967036922161	1.27868036448716	0.334134308422826	0.202546105365574
1.3	0.2	0.05	0.2	2	2	2	1.29123603037876	1.65267705185845	1.27991863065784	0.334415125384465	0.20234753366268
1.3	0.2	0.05	0.2	2.2	2	2	1.29221861739245	1.65553699764991	1.28115860224224	0.334674551330992	0.202154679603097
1.3	0.2	0.05	0.2	2.4	2	2	1.2930916329936	1.65825016422579	1.28239184440999	0.334914188849926	0.201968434000604
1.3	0.2	0.05	0.2	2.6	2	2	1.29386459945297	1.66081762624319	1.28361006781186	0.335135739823717	0.20178960924313
1.3	0.2	0.05	0.2	2.8	2	2	1.29454720981903	1.66324116183772	1.28480533519533	0.335340897002483	0.2016189261646
1.3	0.2	0.05	0.2	3	2	2	1.29514893504008	1.66552297917942	1.28597023409349	0.335531267536958	0.201457002834191
1.3	0.2	0.05	0.2	3.2	2	2	1.29567875881734	1.66766556044444	1.28709801646099	0.335708324309728	0.201304345590887
1.3	0.2	0.05	0.2	3.4	2	2	1.29614501594385	1.66967159540324	1.28818270707725	0.335873379812981	0.20116134258837
1.3	0.2	0.05	0.2	3.6	2	2	1.29655530972611	1.67154397682121	1.28921918277	0.33602757724075	0.201028260040024
1.3	0.2	0.05	0.2	3.8	2	2	1.29691648664038	1.6732858328562	1.29020322441177	0.336171893961476	0.200905241268701
1.3	0.2	0.05	0.2	4	2	2	1.29723465011378	1.67490057604427	1.29113154347008	0.336307153295902	0.20079230857403
1.5	0.2	0.05	0.2	0	2	2	1.47092881664824	2.15335094341159	1.46393959995859	0.440198417865204	0.20442483804697
1.5	0.2	0.05	0.2	0.2	2	2	1.47330795066471	2.15843994954864	1.46502973025756	0.440796746355952	0.204220064796396
1.5	0.2	0.05	0.2	0.4	2	2	1.47563831127542	2.16353650884444	1.46616992274649	0.441387547822014	0.204012063590164
1.5	0.2	0.05	0.2	0.6	2	2	1.47788810905525	2.16859512541766	1.46736083207541	0.441963421253709	0.203801722171901
1.5	0.2	0.05	0.2	0.8	2	2	1.4800304071088	2.17357490101393	1.46860151695123	0.442518088691261	0.203589988311346
1.5	0.2	0.05	0.2	1	2	2	1.48204427751244	2.17844102105412	1.46988929690451	0.443046666885296	0.203377857193908
1.5	0.2	0.05	0.2	1.2	2	2	1.48391527597419	2.18316546769868	1.47121975428512	0.443545775589126	0.203166357361212
1.5	0.2	0.05	0.2	1.4	2	2	1.4856352877417	2.18772701429677	1.4725868672804	0.444013495364136	0.202956535464669
1.5	0.2	0.05	0.2	1.6	2	2	1.48720188520181	2.19211065914183	1.47398324393891	0.444449208869122	0.202749440141455
1.5	0.2	0.05	0.2	1.8	2	2	1.488617377341	2.19630670458499	1.47540042056211	0.444853369201988	0.202546105365574
1.5	0.2	0.05	0.2	2	2	2	1.48988772736011	2.20030968442693	1.47682918922058	0.445227237937898	0.20234753366268
1.5	0.2	0.05	0.2	2.2	2	2	1.49102148160667	2.20411730456349	1.47825992566413	0.445572627511675	0.202154679603097
1.5	0.2	0.05	0.2	2.4	2	2	1.49202880730031	2.20772950858463	1.47968289739614	0.44589167154576	0.201968434000604
1.5	0.2	0.05	0.2	2.6	2	2	1.4929206916765	2.21114772724685	1.48108853978292	0.446186635859978	0.20178960924313
1.5	0.2	0.05	0.2	2.8	2	2	1.49370831902196	2.21437432789046	1.48246769445616	0.446459774115732	0.2016189261646
1.5	0.2	0.05	0.2	3	2	2	1.49440261735393	2.21741225038681	1.48381180856941	0.446713226010744	0.201457002834191
1.5	0.2	0.05	0.2	3.2	2	2	1.49501395248155	2.22026479940828	1.48511309591653	0.446948952483365	0.201304345590887
1.5	0.2	0.05	0.2	3.4	2	2	1.49555194147368	2.22293555601023	1.48636466201221	0.447168700934442	0.20116134258837
1.5	0.2	0.05	0.2	3.6	2	2	1.49602535737628	2.22542837150752	1.48756059550385	0.447373993367862	0.201028260040024
1.5	0.2	0.05	0.2	3.8	2	2	1.49644209996967	2.22774741060737	1.48869602816742	0.447566131013799	0.200905241268701
1.5	0.2	0.05	0.2	4	2	2	1.49680921166974	2.22989721662699	1.4897671655424	0.447746210009337	0.20079230857403
1.1	0.2	0.1	0.2	0	2	2	1.05736226441742	1.10720264559324	1.04713652345374	0.231457853881686	0.209047417654671
1.1	0.2	0.1	0.2	0.2	2	2	1.06085166097491	1.11256044452972	1.04874270876599	0.232101389413957	0.208619127666422
1.1	0.2	0.1	0.2	0.4	2	2	1.06426952320396	1.117932802318	1.05042264007758	0.232736829213011	0.208184989947909
1.1	0.2	0.1	0.2	0.6	2	2	1.06756922661436	1.12327170410708	1.05217692314846	0.233356213081767	0.207746898838932
1.1	0.2	0.1	0.2	0.8	2	2	1.07071126375957	1.12853376104608	1.05400381899736	0.233952788725711	0.207306858510686
1.1	0.2	0.1	0.2	1	2	2	1.07366494035158	1.13368181012314	1.05589906824368	0.234521303938851	0.206866954946889
1.1	0.2	0.1	0.2	1.2	2	2	1.07640907142881	1.13868571041408	1.05785592172928	0.235058123078082	0.206429325430459
1.1	0.2	0.1	0.2	1.4	2	2	1.0789317553545	1.1435223859566	1.05986535318991	0.235561181680538	0.20599612615671
1.1	0.2	0.1	0.2	1.6	2	2	1.08122943162933	1.14817527547926	1.06191640912794	0.236029815761456	0.205569498666425
1.1	0.2	0.1	0.2	1.8	2	2	1.08330548676681	1.15263340178496	1.06399664348148	0.236464512652805	0.205151535854
1.1	0.2	0.1	0.2	2	2	2	1.08516866679483	1.1568902724085	1.06609258800801	0.236866629248761	0.204744248350912
1.1	0.2	0.1	0.2	2.2	2	2	1.08683150635645	1.16094278502636	1.06819021921656	0.237238114923669	0.20434953210746
1.1	0.2	0.1	0.2	2.4	2	2	1.08830891737378	1.1647902562391	1.07027539482988	0.237581264506995	0.203969137992365
1.1	0.2	0.1	0.2	2.6	2	2	1.08961701445887	1.16843363740829	1.07233424396237	0.237898515013843	0.203604644198303
1.1	0.2	0.1	0.2	2.8	2	2	1.09077220123221	1.17187493626014	1.07435350381712	0.238192290382254	0.203257432181636
1.1	0.2	0.1	0.2	3	2	2	1.09179050545244	1.17511683175377	1.07632080136729	0.238464891976	0.202928666777847
1.1	0.2	0.1	0.2	3.2	2	2	1.09268713030627	1.17816245170696	1.07822488160608	0.238718428893219	0.202619281023051
1.1	0.2	0.1	0.2	3.4	2	2	1.09347618082806	1.18101527514806	1.08005578526064	0.238954780560599	0.202329966079942
1.1	0.2	0.1	0.2	3.6	2	2	1.09417052415188	1.18367912102817	1.08180497911481	0.239175583977879	0.202061166517937
1.1	0.2	0.1	0.2	3.8	2	2	1.09478174662219	1.18615818885653	1.0834654418712	0.239382238690397	0.201813081036994
1.1	0.2	0.1	0.2	4	2	2	1.09532017711562	1.18845712281139	1.08503170820886	0.239575923654486	0.201585668558029
1.3	0.2	0.1	0.2	0	2	2	1.24960994885695	1.54642352979551	1.23752498226351	0.323275845504173	0.209047417654671
1.3	0.2	0.1	0.2	0.2	2	2	1.25373378115216	1.55390673657457	1.2394232012689	0.324174667859163	0.208619127666422
1.3	0.2	0.1	0.2	0.4	2	2	1.2577730728774	1.56141027761771	1.24140857463714	0.325062182950403	0.208184989947909
1.3	0.2	0.1	0.2	0.6	2	2	1.26167272236243	1.5688670908603	1.24348181826636	0.325927272816683	0.207746898838932
1.3	0.2	0.1	0.2	0.8	2	2	1.26538603898859	1.57621657534534	1.24564087699688	0.326760506567316	0.207306858510686
1.3	0.2	0.1	0.2	1	2	2	1.26887674768823	1.58340682570918	1.24788071701526	0.327554548476577	0.206866954946889
1.3	0.2	0.1	0.2	1.2	2	2	1.27211981168859	1.59039574429736	1.2501933620437	0.328304320662776	0.206429325430459
1.3	0.2	0.1	0.2	1.4	2	2	1.27510116541895	1.59715110104682	1.25256814467898	0.329006939702569	0.20599612615671
1.3	0.2	0.1	0.2	1.6	2	2	1.27781660101648	1.60364976492558	1.25499211987848	0.329661478212281	0.205569498666425
1.3	0.2	0.1	0.2	1.8	2	2	1.28027012072441	1.60987640414593	1.25745057865994	0.330268616845653	0.205151535854
1.3	0.2	0.1	0.2	2	2	2	1.28247206075753	1.61582195071931	1.25992760400947	0.330830250768931	0.204744248350912
1.3	0.2	0.1	0.2	2.2	2	2	1.2844372347849	1.62148207164839	1.26240662271048	0.331349102661984	0.20434953210746
1.3	0.2	0.1	0.2	2.4	2	2	1.2861832659872	1.62685581243312	1.26487092116258	0.331828377699853	0.203969137992365
1.3	0.2	0.1	0.2	2.6	2	2	1.28772919890593	1.63194450183471	1.26730410650098	0.332271479647434	0.203604644198303
1.3	0.2	0.1	0.2	2.8	2	2	1.28909441963806	1.63675094403275	1.26969050451115	0.332681794004967	0.203257432181636
1.3	0.2	0.1	0.2	3	2	2	1.29029787008015	1.64127888071394	1.27201549252498	0.333062535073917	0.202928666777847
1.3	0.2	0.1	0.2	3.2	2	2	1.29135751763468	1.64553268048327	1.27426576917082	0.333416648619455	0.202619281023051
1.3	0.2	0.1	0.2	3.4	2	2	1.29229003188771	1.64951720247952	1.27642956439894	0.333746759625961	0.202329966079942
1.3	0.2	0.1	0.2	3.6	2	2	1.29311061945223	1.65323778060959	1.27849679349932	0.3340551544815	0.202061166517937
1.3	0.2	0.1	0.2	3.8	2	2	1.29383297328077	1.65670028030375	1.28045915857505	0.334343787922951	0.201813081036994
1.3	0.2	0.1	0.2	4	2	2	1.29446930022755	1.65991118805889	1.28231020061047	0.334614306591803	0.201585668558029
1.5	0.2	0.1	0.2	0	2	2	1.44185763329649	2.05884789469817	1.42791344107329	0.430396835730408	0.209047417654671
1.5	0.2	0.1	0.2	0.2	2	2	1.44661590132942	2.06881074396023	1.4301036937718	0.431593492711903	0.208619127666422
1.5	0.2	0.1	0.2	0.4	2	2	1.45127662255085	2.07880066546736	1.43239450919669	0.432775095644028	0.208184989947908
1.5	0.2	0.1	0.2	0.6	2	2	1.45577621811049	2.08872837540572	1.43478671338426	0.433926842507419	0.207746898838932
1.5	0.2	0.1	0.2	0.8	2	2	1.4600608142176	2.09851319202782	1.43727793499639	0.435036177382521	0.207306858510686
1.5	0.2	0.1	0.2	1	2	2	1.46408855502488	2.10808601055955	1.43986236578683	0.436093333770591	0.206866954946889
1.5	0.2	0.1	0.2	1.2	2	2	1.46783055194837	2.11739078382784	1.44253080235811	0.437091551178252	0.206429325430459
1.5	0.2	0.1	0.2	1.4	2	2	1.47127057548341	2.12638460198541	1.44527093616805	0.438026990728273	0.20599612615671
1.5	0.2	0.1	0.2	1.6	2	2	1.47440377040363	2.13503666927962	1.44806783062901	0.438898417738244	0.205569498666425
1.5	0.2	0.1	0.2	1.8	2	2	1.47723475468201	2.14332657356707	1.45090451383839	0.439706738403976	0.205151535854
1.5	0.2	0.1	0.2	2	2	2	1.47977545472022	2.15124224208193	1.45376262001092	0.440454475875796	0.204744248350912
1.5	0.2	0.1	0.2	2.2	2	2	1.48204296321334	2.15877790604075	1.4566230262044	0.441145255023351	0.20434953210746
1.5	0.2	0.1	0.2	2.4	2	2	1.48405761460061	2.16593229465948	1.45946644749529	0.44178334309152	0.203969137992365
1.5	0.2	0.1	0.2	2.6	2	2	1.485841383353	2.17270717699888	1.4622739690396	0.442373271719956	0.203604644198303
1.5	0.2	0.1	0.2	2.8	2	2	1.48741663804392	2.17910628643414	1.46502750520517	0.442919548231464	0.203257432181636
1.5	0.2	0.1	0.2	3	2	2	1.48880523470787	2.1851346045008	1.46771018368267	0.443426452021487	0.202928666777847
1.5	0.2	0.1	0.2	3.2	2	2	1.49002790496309	2.19079794738897	1.47030665673556	0.44389790496673	0.202619281023051
1.5	0.2	0.1	0.2	3.4	2	2	1.49110388294736	2.19610278436622	1.47280334353724	0.444337401868883	0.202329966079942
1.5	0.2	0.1	0.2	3.6	2	2	1.49205071475257	2.20105621678792	1.47518860788383	0.444747986735724	0.202061166517937
1.5	0.2	0.1	0.2	3.8	2	2	1.49288419993935	2.20566605365884	1.47745287527891	0.445132262027598	0.201813081036994
1.5	0.2	0.1	0.2	4	2	2	1.49361842333949	2.20994093084763	1.47958869301208	0.445492420018673	0.201585668558029
1.1	0.2	0.15	0.2	0	2	2	1.03604339662613	1.05753508140901	1.02074400054367	0.226186780822529	0.213881113542983
1.1	0.2	0.15	0.2	0.2	2	2	1.04127749146236	1.06539821498403	1.02316454904619	0.227152084120935	0.213208620895183
1.1	0.2	0.15	0.2	0.4	2	2	1.04640428480593	1.07329283935164	1.02569614338945	0.228105243819516	0.212528431622921
1.1	0.2	0.15	0.2	0.6	2	2	1.05135383992154	1.08114830998074	1.02833914608751	0.229034319622651	0.211843571791488
1.1	0.2	0.15	0.2	0.8	2	2	1.05606689563936	1.08890044283576	1.0310904047196	0.229929183088567	0.211157213316744
1.1	0.2	0.15	0.2	1	2	2	1.06049741052737	1.0964939164021	1.0339430398579	0.230781955908277	0.210472627760249
1.1	0.2	0.15	0.2	1.2	2	2	1.06461360714321	1.10388351002172	1.03688653105222	0.231587184617123	0.20979313715137
1.1	0.2	0.15	0.2	1.4	2	2	1.06839763303175	1.11103424147101	1.03990705999439	0.232341772520807	0.209122062892667
1.1	0.2	0.15	0.2	1.6	2	2	1.07184414744399	1.11792062968896	1.04298804294901	0.233044723642184	0.208462673872495
1.1	0.2	0.15	0.2	1.8	2	2	1.07495823015021	1.12452538862443	1.04611077629248	0.233696768979207	0.207818134960097
1.1	0.2	0.15	0.2	2	2	2	1.07775300019224	1.1308378596834	1.04925512569363	0.234299943873142	0.207191457083634
1.1	0.2	0.15	0.2	2.2	2	2	1.08024725953468	1.13685243704998	1.05240020468988	0.234857172385503	0.206585450082629
1.1	0.2	0.15	0.2	2.4	2	2	1.08246337606067	1.14256716153409	1.05552500602113	0.235371896760493	0.206002679478785
1.1	0.2	0.15	0.2	2.6	2	2	1.0844255216883	1.14798257893327	1.05860896481486	0.235847772520765	0.20544542822237
1.1	0.2	0.15	0.2	2.8	2	2	1.08615830184831	1.15310089311713	1.061632444511	0.236288435573381	0.20491566434801
1.1	0.2	0.15	0.2	3	2	2	1.08768575817865	1.15792539797058	1.06457714396256	0.236697337964	0.20441501531864
1.1	0.2	0.15	0.2	3.2	2	2	1.0890306954594	1.16246014540886	1.06742642815819	0.237077643339829	0.203944749655434
1.1	0.2	0.15	0.2	3.4	2	2	1.09021427124209	1.166709795081	1.07016558657938	0.237432170840899	0.203505766251337
1.1	0.2	0.15	0.2	3.6	2	2	1.09125578622783	1.1706795903857	1.07278202339016	0.237763375966818	0.203098591552691
1.1	0.2	0.15	0.2	3.8	2	2	1.09217261993328	1.1743754107897	1.07526538328844	0.238073358035596	0.202723384573851
1.1	0.2	0.15	0.2	4	2	2	1.09298026567344	1.17780385894264	1.07760761647141	0.23836388548173	0.202379949489823
1.3	0.2	0.15	0.2	0	2	2	1.22441492328543	1.47705313023242	1.20633381882434	0.315913768256259	0.213881113542983
1.3	0.2	0.15	0.2	0.2	2	2	1.23060067172824	1.48803552340745	1.20919446705459	0.317262001788744	0.213208620895183
1.3	0.2	0.15	0.2	0.4	2	2	1.2366596093161	1.49906189959031	1.21218635127844	0.318593274425605	0.212528431622921
1.3	0.2	0.15	0.2	0.6	2	2	1.24250908354364	1.5100335899731	1.2153098999216	0.319890909225025	0.211843571791488
1.3	0.2	0.15	0.2	0.8	2	2	1.24807905848288	1.52086094908465	1.21856138739589	0.321140759850974	0.211157213316744
1.3	0.2	0.15	0.2	1	2	2	1.25331512153235	1.53146670968558	1.22193268346843	0.322331822714866	0.210472627760249
1.3	0.2	0.15	0.2	1.2	2	2	1.25817971753289	1.54178771234439	1.2254113548799	0.323456480994164	0.20979313715137
1.3	0.2	0.15	0.2	1.4	2	2	1.26265174812843	1.55177509759174	1.22898107090246	0.324510409553854	0.209122062892667
1.3	0.2	0.15	0.2	1.6	2	2	1.26672490152472	1.56139327617714	1.23262223257611	0.325492217318422	0.208462673872495
1.3	0.2	0.15	0.2	1.8	2	2	1.27040518108661	1.57061810477296	1.23631273561839	0.326402925268479	0.207818134960097
1.3	0.2	0.15	0.2	2	2	2	1.27370809113629	1.5794346965826	1.24002878491065	0.327245376153396	0.207191457083634
1.3	0.2	0.15	0.2	2.2	2	2	1.27665585217735	1.58783522199543	1.24374569645168	0.328023653992975	0.206585450082629
1.3	0.2	0.15	0.2	2.4	2	2	1.27927489898079	1.595816944622	1.24743864347952	0.328742566549779	0.206002679478785
1.3	0.2	0.15	0.2	2.6	2	2	1.2815937983589	1.60338062677456	1.25108332205392	0.329407219471151	0.20544542822237
1.3	0.2	0.15	0.2	2.8	2	2	1.28364162945709	1.61052934658508	1.25465652533118	0.33002269100745	0.20491566434801
1.3	0.2	0.15	0.2	3	2	2	1.28544680512023	1.61726770460354	1.25813662468303	0.330593802610875	0.20441501531864
1.3	0.2	0.15	0.2	3.2	2	2	1.28703627645202	1.6236013601165	1.26150396055059	0.331124972929183	0.203944749655434
1.3	0.2	0.15	0.2	3.4	2	2	1.28843504783156	1.62953682122883	1.26474114777563	0.331620139438942	0.203505766251337
1.3	0.2	0.15	0.2	3.6	2	2	1.28966592917834	1.63508141136516	1.26783330037019	0.33208273172225	0.203098591552691
1.3	0.2	0.15	0.2	3.8	2	2	1.29074945992115	1.64024334234264	1.27076818024998	0.332515681884427	0.202723384573851
1.3	0.2	0.15	0.2	4	2	2	1.29170395034133	1.64503183604385	1.27353627401166	0.332921459887705	0.202379949489823
1.5	0.2	0.15	0.2	0	2	2	1.41278644994473	1.96649085385973	1.391923637105	0.420595253595611	0.213881113542983
1.5	0.2	0.15	0.2	0.2	2	2	1.41992385199413	1.98111238323477	1.39522438506298	0.422390239067855	0.213208620895183
1.5	0.2	0.15	0.2	0.4	2	2	1.42691493382627	1.99579246986875	1.39867655916743	0.424162643466042	0.212528431622921
1.5	0.2	0.15	0.2	0.6	2	2	1.43366432716574	2.01039974996419	1.40228065375569	0.425890263761128	0.211843571791488
1.5	0.2	0.15	0.2	0.8	2	2	1.4400912213264	2.0248148730417	1.40603237007218	0.427554266073782	0.211157213316744
1.5	0.2	0.15	0.2	1	2	2	1.44613283253732	2.0389349685163	1.40992232707895	0.429140000655887	0.210472627760249
1.5	0.2	0.15	0.2	1.2	2	2	1.45174582792256	2.0526759483875	1.41393617870758	0.430637326767378	0.20979313715137
1.5	0.2	0.15	0.2	1.4	2	2	1.45690586322511	2.06597276306592	1.41805508181053	0.432040486092409	0.209122062892667
1.5	0.2	0.15	0.2	1.6	2	2	1.46160565560544	2.07877803041336	1.4222564222032	0.433347626607366	0.208462673872495
1.5	0.2	0.15	0.2	1.8	2	2	1.46585213202302	2.09105960694625	1.42651469494429	0.434560107605964	0.207818134960097
1.5	0.2	0.15	0.2	2	2	2	1.46966318208033	2.102797672965	1.43080244412768	0.435681713813693	0.207191457083634
1.5	0.2	0.15	0.2	2.2	2	2	1.47306444482002	2.11398180443178	1.43509118821347	0.436717882535026	0.206585450082629
1.5	0.2	0.15	0.2	2.4	2	2	1.47608642190092	2.12460835822456	1.43935228093791	0.43767501463728	0.206002679478785
1.5	0.2	0.15	0.2	2.6	2	2	1.4787620750295	2.13467834925607	1.44355767929299	0.438559907579935	0.20544542822237
1.5	0.2	0.15	0.2	2.8	2	2	1.48112495706587	2.14419587563103	1.44768060615136	0.439379322347197	0.20491566434801
1.5	0.2	0.15	0.2	3	2	2	1.4832078520618	2.15316706234199	1.45169610540349	0.44013967803223	0.20441501531864
1.5	0.2	0.15	0.2	3.2	2	2	1.48504185744464	2.16159944394209	1.45558149294298	0.440846857450095	0.203944749655434
1.5	0.2	0.15	0.2	3.4	2	2	1.48665582442103	2.16950168506797	1.45931670897188	0.441506102803325	0.203505766251337
1.5	0.2	0.15	0.2	3.6	2	2	1.48807607212885	2.17688353584119	1.46288457735021	0.442121980103587	0.203098591552691
1.5	0.2	0.15	0.2	3.8	2	2	1.48932629990902	2.18375592915441	1.46627097721151	0.442698393041397	0.202723384573851
1.5	0.2	0.15	0.2	4	2	2	1.49042763500923	2.19013114266193	1.46946493155192	0.443238630028009	0.202379949489823
1.1	0.2	0.2	0.2	0	2	2	1.01472452883485	1.00902159257089	0.994379818264071	0.220915707763372	0.218940515634061
1.1	0.2	0.2	0.2	0.2	2	2	1.02170332194981	1.01927435089798	0.997622625864421	0.222202778827914	0.218000951983295
1.1	0.2	0.2	0.2	0.4	2	2	1.02853904640791	1.02958196696837	1.00101398246775	0.223473658426021	0.217052809388305
1.1	0.2	0.2	0.2	0.6	2	2	1.03513845322872	1.03985208506782	1.00455362451699	0.224712426163535	0.216100375611478
1.1	0.2	0.2	0.2	0.8	2	2	1.04142252751915	1.05000032546987	1.008236616478	0.225905577451423	0.215148102311617
1.1	0.2	0.2	0.2	1	2	2	1.04732988070316	1.05995349015933	1.01205313596867	0.227042607877702	0.214200538028866
1.1	0.2	0.2	0.2	1.2	2	2	1.05281814285762	1.06965127256309	1.01598863946226	0.228116246156164	0.213262258464438
1.1	0.2	0.2	0.2	1.4	2	2	1.057863510709	1.07904653867615	1.02002434884341	0.229122363361076	0.212337795589594
1.1	0.2	0.2	0.2	1.6	2	2	1.06245886325865	1.08810446154537	1.02413796822972	0.230059631522912	0.211431567145833
1.1	0.2	0.2	0.2	1.8	2	2	1.06661097353361	1.09680089942856	1.02830453337165	0.230929025305609	0.210547808108039
1.1	0.2	0.2	0.2	2	2	2	1.07033733358966	1.10512041433873	1.03249730683729	0.231733258497522	0.209690505659679
1.1	0.2	0.2	0.2	2.2	2	2	1.07366301271291	1.11305426208056	1.03668865267894	0.232476229847337	0.208863339162626
1.1	0.2	0.2	0.2	2.4	2	2	1.07661783474756	1.12059858494605	1.04085084677127	0.23316252901399	0.208069626489146
1.1	0.2	0.2	0.2	2.6	2	2	1.07923402891773	1.12775293567214	1.04495679848333	0.233797030027687	0.207312277922242
1.1	0.2	0.2	0.2	2.8	2	2	1.08154440246441	1.13451917579208	1.04898067356917	0.234384580764508	0.206593758629835
1.1	0.2	0.2	0.2	3	2	2	1.08358101090487	1.14090073108069	1.0528984170071	0.234929783951999	0.205916060487986
1.1	0.2	0.2	0.2	3.2	2	2	1.08537426061254	1.1469021510097	1.05668817902724	0.235436857786439	0.205280683778617
1.1	0.2	0.2	0.2	3.4	2	2	1.08695236165612	1.15252890325322	1.06033064917139	0.235909561121199	0.204688629027266
1.1	0.2	0.2	0.2	3.6	2	2	1.08834104830377	1.15778733230554	1.06380930326023	0.236351167955757	0.204140398984245
1.1	0.2	0.2	0.2	3.8	2	2	1.08956349324438	1.16268471772614	1.06711056761276	0.236764477380794	0.203636010494602
1.1	0.2	0.2	0.2	4	2	2	1.09064035423125	1.16722937822424	1.0702239044208	0.237151847308973	0.203175015753769
1.3	0.2	0.2	0.2	0	2	2	1.19921989771391	1.40929462102876	1.17517614885754	0.308551691008346	0.218940515634061
1.3	0.2	0.2	0.2	0.2	2	2	1.20746756230433	1.42361458927073	1.17900855783977	0.310349335718326	0.218000951983295
1.3	0.2	0.2	0.2	0.4	2	2	1.2155461457548	1.43801117700541	1.18301652473462	0.312124365900806	0.217052809388305
1.3	0.2	0.2	0.2	0.6	2	2	1.22334544472486	1.45235539154101	1.18719973806553	0.313854545633367	0.216100375611478
1.3	0.2	0.2	0.2	0.8	2	2	1.23077207797717	1.46652938020172	1.19155236492855	0.315521013134632	0.215148102311617
1.3	0.2	0.2	0.2	1	2	2	1.23775349537646	1.48043090774319	1.19606279705388	0.317109096953155	0.214200538028866
1.3	0.2	0.2	0.2	1.2	2	2	1.24423962337718	1.49397574432365	1.20071384663721	0.318608641325552	0.213262258464438
1.3	0.2	0.2	0.2	1.4	2	2	1.2502023308379	1.50709805815099	1.2054833213604	0.320013879405139	0.212337795589594
1.3	0.2	0.2	0.2	1.6	2	2	1.25563320203295	1.51974920662122	1.21034487154421	0.321322956424562	0.211431567145833
1.3	0.2	0.2	0.2	1.8	2	2	1.26054024144882	1.5318954711027	1.21526899398467	0.322537233691306	0.210547808108039
1.3	0.2	0.2	0.2	2	2	2	1.26494412151505	1.54351528944831	1.22022408989861	0.323660501537862	0.209690505659679
1.3	0.2	0.2	0.2	2.2	2	2	1.2688744695698	1.55459644869102	1.22517749862057	0.324698205323967	0.208863339162626
1.3	0.2	0.2	0.2	2.4	2	2	1.27236653197439	1.56513356079242	1.23009645527514	0.325656755399706	0.208069626489146
1.3	0.2	0.2	0.2	2.6	2	2	1.27545839781187	1.57512600106274	1.23494894366211	0.326542959294868	0.207312277922242
1.3	0.2	0.2	0.2	2.8	2	2	1.27818883927612	1.58457636949472	1.23970443239992	0.327363588009933	0.206593758629835
1.3	0.2	0.2	0.2	3	2	2	1.2805957401603	1.59348945084824	1.24433449282657	0.328125070147834	0.205916060487986
1.3	0.2	0.2	0.2	3.2	2	2	1.28271503526936	1.60187159934413	1.24881330248674	0.32883329723891	0.205280683778617
1.3	0.2	0.2	0.2	3.4	2	2	1.28458006377542	1.60973045165118	1.25311803992983	0.329493519251922	0.204688629027266
1.3	0.2	0.2	0.2	3.6	2	2	1.28622123890445	1.6170748690879	1.25722917658027	0.330110308962999	0.204140398984245
1.3	0.2	0.2	0.2	3.8	2	2	1.28766594656153	1.62391501897288	1.26113067081507	0.330687575845902	0.203636010494602
1.3	0.2	0.2	0.2	4	2	2	1.28893860045511	1.63026251999915	1.26481006886094	0.331228613183606	0.203175015753769
1.5	0.2	0.2	0.2	0	2	2	1.38371526659297	1.87627982089628	1.35597247945101	0.410793671460815	0.218940515634061
1.5	0.2	0.2	0.2	0.2	2	2	1.39323180265884	1.89534486737227	1.36039448981512	0.413186985423806	0.218000951983295
1.5	0.2	0.2	0.2	0.4	2	2	1.4025532451017	1.91451192204862	1.36501906700148	0.415550191288055	0.217052809388305
1.5	0.2	0.2	0.2	0.6	2	2	1.41155243622099	1.93360924909306	1.36984585161407	0.417853685014837	0.216100375611478
1.5	0.2	0.2	0.2	0.8	2	2	1.4201216284352	1.95247994405555	1.37486811337909	0.420072354765042	0.215148102311617
1.5	0.2	0.2	0.2	1	2	2	1.42817711004977	1.97098789492437	1.38007245813909	0.422186667541182	0.214200538028866
1.5	0.2	0.2	0.2	1.2	2	2	1.43566110389675	1.98902096137764	1.38543905381217	0.424183102356503	0.213262258464438
1.5	0.2	0.2	0.2	1.4	2	2	1.44254115096681	2.0064914975383	1.39094229387738	0.426053981456546	0.212337795589594
1.5	0.2	0.2	0.2	1.6	2	2	1.44880754080725	2.02333474254305	1.39655177485871	0.427796835476488	0.211431567145833
1.5	0.2	0.2	0.2	1.8	2	2	1.45446950936402	2.03950580472253	1.4022334545977	0.429413476807951	0.210547808108039
1.5	0.2	0.2	0.2	2	2	2	1.45955090944044	2.05497597707615	1.40795087295994	0.430908951751591	0.209690505659679
1.5	0.2	0.2	0.2	2.2	2	2	1.46408592642669	2.06972899973657	1.41366634456219	0.432290510046702	0.208863339162626
1.5	0.2	0.2	0.2	2.4	2	2	1.46811522920122	2.08375769927985	1.41934206377901	0.43356668618304	0.208069626489146
1.5	0.2	0.2	0.2	2.6	2	2	1.471682766706	2.09706124401844	1.4249410888409	0.434746543439913	0.207312277922242
1.5	0.2	0.2	0.2	2.8	2	2	1.47483327608783	2.10964309548114	1.43042819123068	0.435839096462929	0.206593758629835
1.5	0.2	0.2	0.2	3	2	2	1.47761046941573	2.12150962391037	1.43577056864604	0.436852904042974	0.205916060487986
1.5	0.2	0.2	0.2	3.2	2	2	1.48005580992619	2.13266928906763	1.44093842594624	0.43779580993346	0.205280683778617
1.5	0.2	0.2	0.2	3.4	2	2	1.48220776589471	2.14313225811548	1.44590543068826	0.438674803737766	0.204688629027266
1.5	0.2	0.2	0.2	3.6	2	2	1.48410142950514	2.15291032866732	1.45064904990031	0.439495973471449	0.204140398984245
1.5	0.2	0.2	0.2	3.8	2	2	1.48576839987869	2.16201703709407	1.45515077401739	0.440264524055195	0.203636010494602
1.5	0.2	0.2	0.2	4	2	2	1.48723684667897	2.17046785206988	1.45939623330109	0.440984840037346	0.203175015753769
1.1	0.2	0.25	0.2	0	2	2	0.993405661043557	0.961662179078869	0.968045801217458	0.215644634704215	0.224241567772552
1.1	0.2	0.25	0.2	0.2	2	2	1.00212915243727	0.974188852271551	0.972119062600102	0.217253473534892	0.22300960745785
1.1	0.2	0.25	0.2	0.4	2	2	1.01067380800989	0.986800185168187	0.976378508424284	0.218842073032526	0.221769387888013
1.1	0.2	0.25	0.2	0.6	2	2	1.01892306653591	0.999383029368318	0.980822853256213	0.220390532704418	0.220526591134654
1.1	0.2	0.25	0.2	0.8	2	2	1.02677815939893	1.01183340894842	0.985445005511937	0.221881971814279	0.219287058375427
1.1	0.2	0.25	0.2	1	2	2	1.03416235087895	1.02406053139481	0.990231882377508	0.223303259847128	0.218056699776311
1.1	0.2	0.25	0.2	1.2	2	2	1.04102267857202	1.03598899803818	0.995164677352907	0.224645307695205	0.216841402872625
1.1	0.2	0.25	0.2	1.4	2	2	1.04732938838624	1.04755927757203	1.00021950036764	0.225902954201345	0.215646941455121
1.1	0.2	0.25	0.2	1.6	2	2	1.05307357907332	1.0587267710485	1.00536827823575	0.227074539403639	0.214478886916932
1.1	0.2	0.25	0.2	1.8	2	2	1.05826371691702	1.06945993419736	1.01057979887372	0.228161281632012	0.213342523956496
1.1	0.2	0.25	0.2	2	2	2	1.06292166698707	1.07973793637449	1.01582079838026	0.229166573121903	0.212242772437349
1.1	0.2	0.25	0.2	2.2	2	2	1.06707876589113	1.08954826011809	1.02105701560671	0.230095287309172	0.211184117061719
1.1	0.2	0.25	0.2	2.4	2	2	1.07077229343445	1.09888452647498	1.02625416553351	0.230953161267488	0.210170546316039
1.1	0.2	0.25	0.2	2.6	2	2	1.07404253614717	1.1077447076249	1.03137880516225	0.231746287534608	0.209205501898982
1.1	0.2	0.25	0.2	2.8	2	2	1.07693050308051	1.11612978428497	1.03639908154921	0.232480725955635	0.208291839559294
1.1	0.2	0.25	0.2	3	2	2	1.07947626363109	1.12404283108409	1.041285361202	0.233162229939999	0.207431801967123
1.1	0.2	0.25	0.2	3.2	2	2	1.08171782576567	1.13148846850949	1.04601074472318	0.233796072233048	0.206627003933171
1.1	0.2	0.25	0.2	3.4	2	2	1.08369045207015	1.13847259966471	1.0505514720462	0.234386951401499	0.205878429986394
1.1	0.2	0.25	0.2	3.6	2	2	1.08542631037971	1.14500234678767	1.05488722342387	0.234938959944696	0.205186444031161
1.1	0.2	0.25	0.2	3.8	2	2	1.08695436655547	1.15108610966585	1.05900132064754	0.235455596725993	0.204550810533491
1.1	0.2	0.25	0.2	4	2	2	1.08830044278906	1.15673368065622	1.06288083251329	0.235939809136216	0.203970726435809
1.3	0.2	0.25	0.2	0	2	2	1.17402487214239	1.34314800218454	1.14405412871154	0.301189613760432	0.224241567772552
1.3	0.2	0.25	0.2	0.2	2	2	1.18433445288041	1.3606439341644	1.14886798307285	0.303436669647907	0.22300960745785
1.3	0.2	0.25	0.2	0.4	2	2	1.19443268219351	1.378258109863	1.15390187359234	0.305655457376008	0.221769387888013
1.3	0.2	0.25	0.2	0.6	2	2	1.20418180590607	1.39583249556401	1.15915428112098	0.307818182041708	0.220526591134654
1.3	0.2	0.25	0.2	0.8	2	2	1.21346509747147	1.41322186869655	1.16461682469593	0.30990126641829	0.219287058375427
1.3	0.2	0.25	0.2	1	2	2	1.22219186922058	1.43029941988201	1.17027404280978	0.311886371191443	0.218056699776311
1.3	0.2	0.25	0.2	1.2	2	2	1.23029952922148	1.44695984023515	1.17610370959889	0.31376080165694	0.216841402872625
1.3	0.2	0.25	0.2	1.4	2	2	1.23775291354738	1.46311998272457	1.18207759134357	0.315517349256423	0.215646941455121
1.3	0.2	0.25	0.2	1.6	2	2	1.24454150254119	1.47871755625782	1.18816251064225	0.317153695530703	0.214478886916932
1.3	0.2	0.25	0.2	1.8	2	2	1.25067530181102	1.49370850313515	1.19432158048712	0.318671542114132	0.213342523956496
1.3	0.2	0.25	0.2	2	2	2	1.25618015189381	1.50806372931643	1.20051548899485	0.320075626922327	0.212242772437349
1.3	0.2	0.25	0.2	2.2	2	2	1.26109308696225	1.52176575173519	1.20670374571702	0.321372756654959	0.211184117061719
1.3	0.2	0.25	0.2	2.4	2	2	1.26545816496799	1.53480566094439	1.21284583199415	0.322570944249632	0.210170546316039
1.3	0.2	0.25	0.2	2.6	2	2	1.26932299726483	1.54718062469924	1.21890222428266	0.323678699118585	0.209205501898982
1.3	0.2	0.25	0.2	2.8	2	2	1.27273604909515	1.55889201276166	1.22483527819452	0.324704485012416	0.208291839559294
1.3	0.2	0.25	0.2	3	2	2	1.27574467520038	1.56994411944802	1.23060997232964	0.325656337684792	0.207431801967123
1.3	0.2	0.25	0.2	3.2	2	2	1.2783937940867	1.58034339816615	1.23619451649103	0.326541621548638	0.206627003933171
1.3	0.2	0.25	0.2	3.4	2	2	1.28072507971927	1.59009809374658	1.24156083060005	0.327366899064903	0.205878429986394
1.3	0.2	0.25	0.2	3.6	2	2	1.28277654863057	1.59921815377782	1.24668490041003	0.328137886203749	0.205186444031161
1.3	0.2	0.25	0.2	3.8	2	2	1.28458243320192	1.60771531019445	1.25154701531073	0.328859469807378	0.204550810533491
1.3	0.2	0.25	0.2	4	2	2	1.28617325056889	1.6156032399248	1.25613189297025	0.329535766479508	0.203970726435809
1.5	0.2	0.25	0.2	0	2	2	1.35464408324121	1.78821479580781	1.32006245620562	0.400992089326019	0.224241567772552
1.5	0.2	0.25	0.2	0.2	2	2	1.36653975332355	1.81150819637272	1.32561690354559	0.403983731779758	0.22300960745785
1.5	0.2	0.25	0.2	0.4	2	2	1.37819155637712	1.83495902200696	1.33142523876039	0.406937739110069	0.221769387888013
1.5	0.2	0.25	0.2	0.6	2	2	1.38944054527623	1.85835687279233	1.33748570898575	0.409817106268547	0.220526591134654
1.5	0.2	0.25	0.2	0.8	2	2	1.400152035544	1.88150840506937	1.34378864387991	0.412590443456303	0.219287058375427
1.5	0.2	0.25	0.2	1	2	2	1.41022138756221	1.90424478978374	1.35031620324206	0.415233334426478	0.218056699776311
1.5	0.2	0.25	0.2	1.2	2	2	1.41957637987094	1.92642582279827	1.35704274184487	0.417728877945629	0.216841402872625
1.5	0.2	0.25	0.2	1.4	2	2	1.42817643870851	1.94794080540254	1.36393568231951	0.420067476820682	0.215646941455121
1.5	0.2	0.25	0.2	1.6	2	2	1.43600942600907	1.9687068056687	1.37095674304875	0.422246044345611	0.214478886916932
1.5	0.2	0.25	0.2	1.8	2	2	1.44308688670503	1.98866516689591	1.37806336210053	0.424266846009939	0.213342523956496
1.5	0.2	0.25	0.2	2	2	2	1.44943863680055	2.00777715441536	1.38521017960944	0.426136189689489	0.212242772437349
1.5	0.2	0.25	0.2	2.2	2	2	1.45510740803336	2.02601949195513	1.39235047582733	0.427863137558377	0.211184117061719
1.5	0.2	0.25	0.2	2.4	2	2	1.46014403650153	2.04338031782537	1.39943749845478	0.4294583577288	0.210170546316039
1.5	0.2	0.25	0.2	2.6	2	2	1.4646034583825	2.05985586128597	1.40642564340307	0.430933179299891	0.209205501898982
1.5	0.2	0.25	0.2	2.8	2	2	1.46854159510979	2.07544794598446	1.41327147483983	0.432298870578661	0.208291839559294
1.5	0.2	0.25	0.2	3	2	2	1.47201308676967	2.09016228920595	1.41993458345728	0.433566130053717	0.207431801967123
1.5	0.2	0.25	0.2	3.2	2	2	1.47506976240773	2.10400748276558	1.42637828825888	0.434744762416825	0.206627003933171
1.5	0.2	0.25	0.2	3.4	2	2	1.47775970736839	2.11699450350875	1.43257018915391	0.435843504672208	0.205878429986394
1.5	0.2	0.25	0.2	3.6	2	2	1.48012678688142	2.12913659526633	1.43848257739619	0.436869966839311	0.205186444031161
1.5	0.2	0.25	0.2	3.8	2	2	1.48221049984837	2.14044937747782	1.44409270997392	0.437830655068994	0.204550810533491
1.5	0.2	0.25	0.2	4	2	2	1.48404605834872	2.15095105907148	1.44938295342722	0.438731050046682	0.203970726435809
1.1	0.2	0.3	0.2	0	2	2	0.972086793252269	0.915456840932953	0.941743934068015	0.210373561645058	0.229801725475844
1.1	0.2	0.3	0.2	0.2	2	2	0.982554982924721	0.93014171910476	0.946656151837992	0.212304168241871	0.228249269849124
1.1	0.2	0.3	0.2	0.4	2	2	0.992808569611867	0.944947493951096	0.951792241600532	0.214210487639031	0.226690360057315
1.1	0.2	0.3	0.2	0.6	2	2	1.00270767984309	0.95974114288223	0.957149488505383	0.216068639245302	0.225132204498829
1.1	0.2	0.3	0.2	0.8	2	2	1.01213379127872	0.974399693271392	0.962718270714336	0.217858366177134	0.223582137475546
1.1	0.2	0.3	0.2	1	2	2	1.02099482105474	0.988815040108564	0.968481935184613	0.219563911816554	0.222047504245533
1.1	0.2	0.3	0.2	1.2	2	2	1.02922721428642	1.00289668644701	0.974417186531867	0.221174369234246	0.220535546904445
1.1	0.2	0.3	0.2	1.4	2	2	1.03679526606349	1.01657245815865	0.980494887885029	0.222683545041613	0.21905329350056
1.1	0.2	0.3	0.2	1.6	2	2	1.04368829488798	1.02978755819834	0.986681141526902	0.224089447284367	0.217607452624911
1.1	0.2	0.3	0.2	1.8	2	2	1.04991646030042	1.04250249293081	0.99293851687258	0.225393537958414	0.216204315564522
1.1	0.2	0.3	0.2	2	2	2	1.05550600038449	1.05469042579067	0.999227314109518	0.226599887746283	0.214849667926404
1.1	0.2	0.3	0.2	2.2	2	2	1.06049451906936	1.06633443116259	1.00550678196654	0.227714344771006	0.213548712407924
1.1	0.2	0.3	0.2	2.4	2	2	1.06492675212134	1.07742498612086	1.01173623817283	0.228743793520986	0.212306004100155
1.1	0.2	0.3	0.2	2.6	2	2	1.0688510433766	1.08795789479155	1.0178760656439	0.22969554504153	0.21112539937544
1.1	0.2	0.3	0.2	2.8	2	2	1.07231660369662	1.09793271859582	1.02388857433607	0.230576871146763	0.210010019048939
1.1	0.2	0.3	0.2	3	2	2	1.07537151635731	1.10735169798077	1.02973872855755	0.231394675927999	0.208962226138219
1.1	0.2	0.3	0.2	3.2	2	2	1.0780613909188	1.11621909790823	1.03539474403856	0.232155286679658	0.207983618193518
1.1	0.2	0.3	0.2	3.4	2	2	1.08042854248418	1.12454088431548	1.0408285602395	0.232864341681798	0.207075033846854
1.1	0.2	0.3	0.2	3.6	2	2	1.08251157245565	1.1323246338321	1.04601619293866	0.233526751933636	0.206236572936964
1.1	0.2	0.3	0.2	3.8	2	2	1.08434523986656	1.13957958660883	1.05093797133196	0.234146716071191	0.205467629310531
1.1	0.2	0.3	0.2	4	2	2	1.08596053134687	1.14631676623856	1.05557866344998	0.234727770963459	0.204766935175936
1.3	0.2	0.3	0.2	0	2	2	1.14882984657086	1.27861327369974	1.11297010389856	0.293827536512518	0.229801725475844
1.3	0.2	0.3	0.2	0.2	2	2	1.16120134345649	1.29912355808847	1.11877545217217	0.296524003577489	0.228249269849124
1.3	0.2	0.3	0.2	0.4	2	2	1.17331921863221	1.3198026981631	1.12484537643699	0.299186548851209	0.226690360057315
1.3	0.2	0.3	0.2	0.6	2	2	1.18501816708728	1.34046490204212	1.13117666823363	0.30178181845005	0.225132204498829
1.3	0.2	0.3	0.2	0.8	2	2	1.19615811696576	1.36093841456913	1.13775795629876	0.304281519701948	0.223582137475546
1.3	0.2	0.3	0.2	1	2	2	1.2066302430647	1.38107224610204	1.14456955976363	0.306663645429732	0.222047504245533
1.3	0.2	0.3	0.2	1.2	2	2	1.21635943506577	1.40074000007888	1.15158394771948	0.308912961988327	0.220535546904445
1.3	0.2	0.3	0.2	1.4	2	2	1.22530349625685	1.4198408713125	1.15876668568231	0.311020819107708	0.21905329350056
1.3	0.2	0.3	0.2	1.6	2	2	1.23344980304943	1.43829832508693	1.16607771271361	0.312984434636844	0.217607452624911
1.3	0.2	0.3	0.2	1.8	2	2	1.24081036217323	1.45605720087031	1.17347279266759	0.314805850536959	0.216204315564522
1.3	0.2	0.3	0.2	2	2	2	1.24741618227258	1.47308001618697	1.18090500758398	0.316490752306793	0.214849667926404
1.3	0.2	0.3	0.2	2.2	2	2	1.2533117043547	1.48934313112791	1.18832619686955	0.318047307985951	0.213548712407924
1.3	0.2	0.3	0.2	2.4	2	2	1.25854979796159	1.5048332450779	1.19568828147699	0.319485133099558	0.212306004100155
1.3	0.2	0.3	0.2	2.6	2	2	1.2631875967178	1.51954449768407	1.20294444121552	0.320814438942302	0.21112539937544
1.3	0.2	0.3	0.2	2.8	2	2	1.26728325891418	1.5334762763859	1.21005013330626	0.3220453820149	0.210010019048939
1.3	0.2	0.3	0.2	3	2	2	1.27089361024045	1.5466317104029	1.21696395193165	0.323187605221751	0.208962226138219
1.3	0.2	0.3	0.2	3.2	2	2	1.27407255290404	1.55901675658256	1.22364833386375	0.324249945858365	0.207983618193518
1.3	0.2	0.3	0.2	3.4	2	2	1.27687009566312	1.570639747515	1.23007011664669	0.325240278877883	0.207075033846854
1.3	0.2	0.3	0.2	3.6	2	2	1.27933185835668	1.58151126543492	1.23620095529114	0.326165463444499	0.206236572936964
1.3	0.2	0.3	0.2	3.8	2	2	1.2814989198423	1.59164421600738	1.24201760248322	0.327031363768854	0.205467629310531
1.3	0.2	0.3	0.2	4	2	2	1.28340790068266	1.6010539958208	1.24750205680452	0.32784291977541	0.204766935175935
1.5	0.2	0.3	0.2	0	2	2	1.32557289988946	1.70229577859433	1.28419627372911	0.391190507191223	0.229801725475844
1.5	0.2	0.3	0.2	0.2	2	2	1.33984770398826	1.72960237023612	1.29089475250635	0.39478047813571	0.228249269849124
1.5	0.2	0.3	0.2	0.4	2	2	1.35382986765255	1.75713376974377	1.29789851127345	0.398325286932083	0.226690360057315
1.5	0.2	0.3	0.2	0.6	2	2	1.36732865433148	1.784642621062	1.30520384796189	0.401780527522256	0.225132204498829
1.5	0.2	0.3	0.2	0.8	2	2	1.3801824426528	1.81190025608317	1.31279764188318	0.405108532147564	0.223582137475546
1.5	0.2	0.3	0.2	1	2	2	1.39226566507465	1.83870565309444	1.32065718434265	0.408280001311773	0.222047504245533
1.5	0.2	0.3	0.2	1.2	2	2	1.40349165584512	1.86489053264939	1.32875070890709	0.411274653534755	0.220535546904445
1.5	0.2	0.3	0.2	1.4	2	2	1.41381172645022	1.89032068665865	1.33703848347958	0.414080972184818	0.21905329350056
1.5	0.2	0.3	0.2	1.6	2	2	1.42321131121088	1.9148942197903	1.34547428390032	0.416695253214733	0.217607452624911
1.5	0.2	0.3	0.2	1.8	2	2	1.43170426404603	1.93853769346638	1.35400706846261	0.419120215211927	0.216204315564522
1.5	0.2	0.3	0.2	2	2	2	1.43932636416067	1.96120120498266	1.36258270105843	0.421363427627386	0.214849667926404
1.5	0.2	0.3	0.2	2.2	2	2	1.44612888964003	1.98285328108745	1.37114561177256	0.423435765070053	0.213548712407924
1.5	0.2	0.3	0.2	2.4	2	2	1.45217284380183	2.00347621386111	1.37964032478114	0.42535002927456	0.212306004100155
1.5	0.2	0.3	0.2	2.6	2	2	1.457524150059	2.02306220105867	1.38801281678714	0.42711981515987	0.21112539937544
1.5	0.2	0.3	0.2	2.8	2	2	1.46224991413175	2.04161042714099	1.39621169227646	0.428758644694393	0.210010019048939
1.5	0.2	0.3	0.2	3	2	2	1.4664157041236	2.05912505822871	1.40418917530574	0.430279356064461	0.208962226138219
1.5	0.2	0.3	0.2	3.2	2	2	1.47008371488928	2.07561402503596	1.41190192368894	0.43169371490019	0.207983618193518
1.5	0.2	0.3	0.2	3.4	2	2	1.47331164884207	2.09108842124779	1.41931167305387	0.433012205606649	0.207075033846854
1.5	0.2	0.3	0.2	3.6	2	2	1.47615214425771	2.10556233563821	1.42638571764362	0.434243960207173	0.206236572936964
1.5	0.2	0.3	0.2	3.8	2	2	1.47865259981804	2.11905295030568	1.43309723363449	0.435396786082793	0.205467629310531
1.5	0.2	0.3	0.2	4	2	2	1.48085527001846	2.13158076366674	1.43942545015906	0.436477260056019	0.204766935175936
1.1	0.2	0.35	0.2	0	2	2	0.95076792546098	0.87040557813314	0.915476379486743	0.205102488585901	0.235640135746611
1.1	0.2	0.35	0.2	0.2	2	2	0.962980813412175	0.887132951397601	0.921236372565079	0.207354862948849	0.233735949749335
1.1	0.2	0.35	0.2	0.4	2	2	0.974943331213845	0.904023893317097	0.927257887072831	0.209578902245537	0.231828941463635
1.1	0.2	0.35	0.2	0.6	2	2	0.986492293150268	0.920926425609559	0.933536361108985	0.211746745786186	0.229927972417591
1.1	0.2	0.35	0.2	0.8	2	2	0.997489423158505	0.937699178438798	0.940059269470363	0.21383476053999	0.228041962131192
1.1	0.2	0.35	0.2	1	2	2	1.00782729123053	0.954217016300577	0.946806089300778	0.215824563785979	0.226179747477899
1.1	0.2	0.35	0.2	1.2	2	2	1.01743175000083	0.970374337789563	0.953748826679307	0.217703430773287	0.224349946505385
1.1	0.2	0.35	0.2	1.4	2	2	1.02626114374074	0.986086080436011	0.960852982157844	0.219464135881882	0.222560829359688
1.1	0.2	0.35	0.2	1.6	2	2	1.03430301070264	1.00128682299489	0.968078805373171	0.221104355165095	0.220820198655729
1.1	0.2	0.35	0.2	1.8	2	2	1.04156920368383	1.01592857562893	0.975382693762245	0.222625794284816	0.219135281382352
1.1	0.2	0.35	0.2	2	2	2	1.0480903337819	1.02997788258729	0.982718616315011	0.224033202370664	0.217512634162489
1.1	0.2	0.35	0.2	2.2	2	2	1.05391027224758	1.04341277521404	0.990039477448912	0.22533340223284	0.215958063372012
1.1	0.2	0.35	0.2	2.4	2	2	1.05908121080823	1.05621996388371	0.99729836872251	0.226534425774483	0.214476561247259
1.1	0.2	0.35	0.2	2.6	2	2	1.06365955060604	1.0683924971721	1.004449681821	0.227644802548452	0.213072258697996
1.1	0.2	0.35	0.2	2.8	2	2	1.06770270431272	1.07992797872462	1.01145007347319	0.22867301633789	0.211748395117931
1.1	0.2	0.35	0.2	3	2	2	1.07126676908352	1.09082733177075	1.01825928260984	0.229627121915999	0.210507305077553
1.1	0.2	0.35	0.2	3.2	2	2	1.07440495607194	1.10109403920591	1.02484080418946	0.230514501126267	0.209350421415877
1.1	0.2	0.35	0.2	3.4	2	2	1.07716663289821	1.11073375720552	1.03116242490449	0.231341731962098	0.208278293930786
1.1	0.2	0.35	0.2	3.6	2	2	1.0795968345316	1.11975419343883	1.03719662527972	0.232114543922575	0.207290622605071
1.1	0.2	0.35	0.2	3.8	2	2	1.08173611317766	1.12816514855508	1.04292085177875	0.23283783541639	0.206386304092624
1.1	0.2	0.35	0.2	4	2	2	1.08362061990468	1.13597863497126	1.04831766220099	0.233515732790702	0.205563490018111
1.3	0.2	0.35	0.2	0	2	2	1.12363482099934	1.21569043557439	1.08192663030251	0.286465459264605	0.235640135746611
1.3	0.2	0.35	0.2	0.2	2	2	1.13806823403257	1.23905346104293	1.08873389484964	0.28961133750707	0.233735949749335
1.3	0.2	0.35	0.2	0.4	2	2	1.15220575507091	1.2626449419057	1.09585023017698	0.292717640326411	0.231828941463635
1.3	0.2	0.35	0.2	0.6	2	2	1.1658545282685	1.28625261097533	1.10327024494698	0.295745454858392	0.229927972417591
1.3	0.2	0.35	0.2	0.8	2	2	1.17885113646005	1.30967901781948	1.11097913664679	0.298661772985606	0.228041962131192
1.3	0.2	0.35	0.2	1	2	2	1.19106861690881	1.33274938640329	1.11895265099183	0.30144091966802	0.226179747477899
1.3	0.2	0.35	0.2	1.2	2	2	1.20241934091007	1.35531622385484	1.12715770425736	0.304065122319715	0.224349946505386
1.3	0.2	0.35	0.2	1.4	2	2	1.21285407896633	1.37726072391476	1.13555352436836	0.306524288958993	0.222560829359688
1.3	0.2	0.35	0.2	1.6	2	2	1.22235810355767	1.39849151310856	1.14409313362284	0.308815173742984	0.220820198655729
1.3	0.2	0.35	0.2	1.8	2	2	1.23094542253543	1.41894156430817	1.15272500171902	0.310940158959785	0.219135281382352
1.3	0.2	0.35	0.2	2	2	2	1.23865221265134	1.43856415005993	1.16139472837229	0.312905877691258	0.217512634162489
1.3	0.2	0.35	0.2	2.2	2	2	1.24553032174715	1.4573285868692	1.1700466551669	0.314721859316942	0.215958063372012
1.3	0.2	0.35	0.2	2.4	2	2	1.25164143095519	1.47521631319295	1.17862534485388	0.316399321949485	0.214476561247259
1.3	0.2	0.35	0.2	2.6	2	2	1.25705219617077	1.49221762001723	1.18707689669754	0.317950178766019	0.213072258697996
1.3	0.2	0.35	0.2	2.8	2	2	1.26183046873321	1.50832916036745	1.19535008683195	0.319386279017383	0.211748395117931
1.3	0.2	0.35	0.2	3	2	2	1.26604254528053	1.52355222371287	1.20339733399345	0.320718872758709	0.210507305077553
1.3	0.2	0.35	0.2	3.2	2	2	1.26975131172138	1.53789167459337	1.21117549586027	0.321958270168092	0.209350421415877
1.3	0.2	0.35	0.2	3.4	2	2	1.27301511160698	1.55135541295647	1.21864650215985	0.323113658690864	0.208278293930786
1.3	0.2	0.35	0.2	3.6	2	2	1.27588716808279	1.5639542040592	1.22577782987603	0.324193040685249	0.207290622605071
1.3	0.2	0.35	0.2	3.8	2	2	1.27841540648269	1.57570173641164	1.23254282482944	0.325203257730329	0.206386304092624
1.3	0.2	0.35	0.2	4	2	2	1.28064255079644	1.58661478768714	1.23892087351026	0.326150073071311	0.205563490018111
1.5	0.2	0.35	0.2	0	2	2	1.2965017165377	1.61852276925584	1.24837688111829	0.381388925056427	0.235640135746611
1.5	0.2	0.35	0.2	0.2	2	2	1.31315565465297	1.64962738896248	1.2562314171342	0.385577224491661	0.233735949749335
1.5	0.2	0.35	0.2	0.4	2	2	1.32946817892797	1.68103616525906	1.26444257328113	0.389712834754097	0.231828941463635
1.5	0.2	0.35	0.2	0.6	2	2	1.34521676338673	1.71246649390207	1.27300412878498	0.393743948775965	0.229927972417592
1.5	0.2	0.35	0.2	0.8	2	2	1.3602128497616	1.74365549709694	1.28189900382322	0.397626620838824	0.228041962131192
1.5	0.2	0.35	0.2	1	2	2	1.37430994258709	1.77437048485644	1.29109921268288	0.401326668197069	0.226179747477899
1.5	0.2	0.35	0.2	1.2	2	2	1.38740693181931	1.804415090931	1.30056658183542	0.404820429123881	0.224349946505386
1.5	0.2	0.35	0.2	1.4	2	2	1.39944701419192	1.83363114130663	1.31025406657888	0.408094467548955	0.222560829359688
1.5	0.2	0.35	0.2	1.6	2	2	1.41041319641269	1.86189698490785	1.32010746187251	0.411144462083855	0.220820198655729
1.5	0.2	0.35	0.2	1.8	2	2	1.42032164138703	1.88912338443395	1.33006730967579	0.413973584413915	0.219135281382352
1.5	0.2	0.35	0.2	2	2	2	1.42921409152078	1.91524812877802	1.34007084042956	0.416590665565284	0.217512634162489
1.5	0.2	0.35	0.2	2.2	2	2	1.43715037124671	1.94023036713354	1.35005383288488	0.419008392581728	0.215958063372012
1.5	0.2	0.35	0.2	2.4	2	2	1.44420165110214	1.96404538738707	1.35995232098524	0.42124170082032	0.214476561247259
1.5	0.2	0.35	0.2	2.6	2	2	1.4504448417355	1.98668026333655	1.36970411157409	0.423306451019848	0.213072258697996
1.5	0.2	0.35	0.2	2.8	2	2	1.45595823315371	2.00813053895074	1.37925010019071	0.425218418810125	0.211748395117931
1.5	0.2	0.35	0.2	3	2	2	1.46081832147753	2.02839793097867	1.38853538537705	0.426992582075204	0.210507305077553
1.5	0.2	0.35	0.2	3.2	2	2	1.46509766737083	2.04748891587875	1.39751018753108	0.428642667383555	0.209350421415878
1.5	0.2	0.35	0.2	3.4	2	2	1.46886359031574	2.06541401133258	1.40613057941521	0.430180906541091	0.208278293930786
1.5	0.2	0.35	0.2	3.6	2	2	1.47217750163399	2.08218754978296	1.41435903447234	0.431617953575036	0.207290622605071
1.5	0.2	0.35	0.2	3.8	2	2	1.47509469978771	2.09782775557763	1.42216479788012	0.432962917096592	0.206386304092624
1.5	0.2	0.35	0.2	4	2	2	1.4776644816882	2.11235696585566	1.42952408481953	0.434223470065355	0.205563490018111
1.1	0.2	0.4	0.2	0	2	2	0.929449057669692	0.82650839067943	0.889245498566265	0.199831415526743	0.241777842524348
1.1	0.2	0.4	0.2	0.2	2	2	0.943406643899628	0.845162549150075	0.895862409508317	0.202405557655827	0.239487135178166
1.1	0.2	0.4	0.2	0.4	2	2	0.957078092815823	0.864029383266188	0.90277835189407	0.204947316852042	0.237199475875813
1.1	0.2	0.4	0.2	0.6	2	2	0.970276906457449	0.882938877550304	0.909986491149189	0.207424852327069	0.234925494392733
1.1	0.2	0.4	0.2	0.8	2	2	0.982845055038292	0.901731864450634	0.917471029465069	0.209811154902846	0.232675768900182
1.1	0.2	0.4	0.2	1	2	2	0.994659761406323	0.920266459970852	0.925207287635435	0.212085215755405	0.230460660015928
1.1	0.2	0.4	0.2	1.2	2	2	1.00563628571523	0.938421952065847	0.93316238226072	0.214232492312328	0.228290154381742
1.1	0.2	0.4	0.2	1.4	2	2	1.01572702141799	0.956100144404107	0.941296356445611	0.216244726722151	0.226173720386714
1.1	0.2	0.4	0.2	1.6	2	2	1.02491772651731	0.973224565438153	0.949563599358549	0.218119263045823	0.224120178211515
1.1	0.2	0.4	0.2	1.8	2	2	1.03322194706723	0.989738182291703	0.957914400774245	0.219858050611219	0.22213758602517
1.1	0.2	0.4	0.2	2	2	2	1.04067466717932	1.00560030676434	0.966296517517768	0.221466516995044	0.220233143829922
1.1	0.2	0.4	0.2	2.2	2	2	1.04732602542581	1.02078329227245	0.974656666110662	0.222952459694675	0.218413116067311
1.1	0.2	0.4	0.2	2.4	2	2	1.05323566949513	1.03526945976353	0.98294189016575	0.224325058027981	0.216682773660898
1.1	0.2	0.4	0.2	2.6	2	2	1.05846805783547	1.04904851476653	0.991100777204182	0.225594060055373	0.215046355702223
1.1	0.2	0.4	0.2	2.8	2	2	1.06308880492882	1.06211556467137	0.999084516502349	0.226769161529017	0.213507050524376
1.1	0.2	0.4	0.2	3	2	2	1.06716202180974	1.07446973245402	1.0068477986425	0.227859567903999	0.212066995487702
1.1	0.2	0.4	0.2	3.2	2	2	1.07074852122507	1.08611329240253	1.01434956095936	0.228873715572877	0.210727294448812
1.1	0.2	0.4	0.2	3.4	2	2	1.07390472331224	1.09705121833484	1.02155358340469	0.229819122242398	0.209488051607316
1.1	0.2	0.4	0.2	3.6	2	2	1.07668209660754	1.10729102560787	1.02842893839953	0.230702335911514	0.208348420222106
1.1	0.2	0.4	0.2	3.8	2	2	1.07912698648875	1.1168427955046	1.03495029731261	0.231528954761588	0.207306664548954
1.1	0.2	0.4	0.2	4	2	2	1.08128070846249	1.12571928685433	1.04109809603006	0.232303694617945	0.206360233257694
1.3	0.2	0.4	0.2	0	2	2	1.09843979542782	1.15437948780846	1.05092649830559	0.279103382016691	0.241777842524348
1.3	0.2	0.4	0.2	0.2	2	2	1.11493512460865	1.18043364302779	1.05874648396437	0.282698671436652	0.239487135178166
1.3	0.2	0.4	0.2	0.4	2	2	1.13109229150961	1.20678484109079	1.06691987042026	0.286248731801612	0.237199475875813
1.3	0.2	0.4	0.2	0.6	2	2	1.14669088944971	1.23319562236365	1.07543858044904	0.289709091266733	0.234925494392733
1.3	0.2	0.4	0.2	0.8	2	2	1.16154415595434	1.25944367844758	1.08428394391326	0.293042026269264	0.232675768900182
1.3	0.2	0.4	0.2	1	2	2	1.17550699075293	1.28533084078574	1.09342679447824	0.296218193906309	0.230460660015928
1.3	0.2	0.4	0.2	1.2	2	2	1.18847924675436	1.31068851156304	1.10282826994449	0.299217282651103	0.228290154381742
1.3	0.2	0.4	0.2	1.4	2	2	1.20040466167581	1.33537954053136	1.11244114852663	0.302027758810277	0.226173720386714
1.3	0.2	0.4	0.2	1.6	2	2	1.21126640406591	1.35929712032271	1.12221152651465	0.304645912849125	0.224120178211515
1.3	0.2	0.4	0.2	1.8	2	2	1.22108048289763	1.38236159344874	1.13208065546047	0.307074467382611	0.22213758602517
1.3	0.2	0.4	0.2	2	2	2	1.2298882430301	1.40451613093531	1.14198679343009	0.309321003075723	0.220233143829922
1.3	0.2	0.4	0.2	2.2	2	2	1.2377489391396	1.42572211895904	1.15186696903987	0.311396410647934	0.218413116067311
1.3	0.2	0.4	0.2	2.4	2	2	1.24473306394878	1.44595486528955	1.16165859746861	0.313313510799411	0.216682773660898
1.3	0.2	0.4	0.2	2.6	2	2	1.25091679562374	1.46519999169871	1.17130091851403	0.315085918589736	0.215046355702223
1.3	0.2	0.4	0.2	2.8	2	2	1.25637767855224	1.4834506647063	1.1807362467755	0.316727176019866	0.213507050524376
1.3	0.2	0.4	0.2	3	2	2	1.2611914803206	1.50070565937792	1.18991103475932	0.318250140295668	0.212066995487702
1.3	0.2	0.4	0.2	3.2	2	2	1.26543007053872	1.51696815219858	1.19877675386106	0.31966659447782	0.210727294448811
1.3	0.2	0.4	0.2	3.4	2	2	1.26916012755083	1.53224509007097	1.20729059856918	0.320987038503844	0.209488051607316
1.3	0.2	0.4	0.2	3.6	2	2	1.27244247780891	1.54654696965065	1.21541601810853	0.322220617925999	0.208348420222106
1.3	0.2	0.4	0.2	3.8	2	2	1.27533189312307	1.55988787140725	1.22312307864218	0.323375151691805	0.207306664548954
1.3	0.2	0.4	0.2	4	2	2	1.27787720091022	1.57228561552382	1.23038865894461	0.324457226367213	0.206360233257694
1.5	0.2	0.4	0.2	0	2	2	1.26743053318594	1.53689576779233	1.21260749804491	0.37158734292163	0.241777842524348
1.5	0.2	0.4	0.2	0.2	2	2	1.28646360531767	1.57158325255179	1.22163055842043	0.376373970847613	0.239487135178166
1.5	0.2	0.4	0.2	0.4	2	2	1.30510649020339	1.60666620855283	1.23106138894646	0.381100382576111	0.237199475875813
1.5	0.2	0.4	0.2	0.6	2	2	1.32310487244198	1.64182849131255	1.24089066974889	0.385707370029675	0.234925494392733
1.5	0.2	0.4	0.2	0.8	2	2	1.3402432568704	1.67677412811068	1.25109685836146	0.390144709530085	0.232675768900182
1.5	0.2	0.4	0.2	1	2	2	1.35635422009953	1.71123928506977	1.26164630132105	0.394373335082364	0.230460660015928
1.5	0.2	0.4	0.2	1.2	2	2	1.3713222077935	1.7449994976431	1.27249415762825	0.398366204713007	0.228290154381742
1.5	0.2	0.4	0.2	1.4	2	2	1.38508230193362	1.77787216934648	1.28358594060765	0.402107962913091	0.226173720386714
1.5	0.2	0.4	0.2	1.6	2	2	1.39761508161451	1.80971510102136	1.29485945367075	0.405593670952977	0.224120178211515
1.5	0.2	0.4	0.2	1.8	2	2	1.40893901872804	1.84042223979862	1.3062469101467	0.408826953615903	0.22213758602517
1.5	0.2	0.4	0.2	2	2	2	1.41910181888089	1.86991792580145	1.31767706934241	0.411817903503182	0.220233143829922
1.5	0.2	0.4	0.2	2.2	2	2	1.42817185285338	1.8981507500934	1.32907727196908	0.414581020093403	0.218413116067311
1.5	0.2	0.4	0.2	2.4	2	2	1.43623045840244	1.92508783840325	1.34037530477148	0.41713337236608	0.216682773660898
1.5	0.2	0.4	0.2	2.6	2	2	1.443365533412	1.95071004811959	1.35150105982389	0.419493086879826	0.215046355702223
1.5	0.2	0.4	0.2	2.8	2	2	1.44966655217567	1.97500828141371	1.36238797704866	0.421678192925857	0.213507050524376
1.5	0.2	0.4	0.2	3	2	2	1.45522093883147	1.99798090745581	1.37297427087613	0.423705808085948	0.212066995487702
1.5	0.2	0.4	0.2	3.2	2	2	1.46011161985237	2.01963215529397	1.38320394676276	0.42559161986692	0.210727294448812
1.5	0.2	0.4	0.2	3.4	2	2	1.46441553178942	2.03997127376313	1.39302761373366	0.427349607475532	0.209488051607316
1.5	0.2	0.4	0.2	3.6	2	2	1.46820285901028	2.05901223770057	1.40240309781753	0.428991946942898	0.208348420222106
1.5	0.2	0.4	0.2	3.8	2	2	1.47153679975739	2.07677379329367	1.41129585997175	0.430529048110391	0.207306664548954
1.5	0.2	0.4	0.2	4	2	2	1.47447369335795	2.09327966563822	1.41967922185917	0.431969680074691	0.206360233257694
1.1	0.2	0.45	0.2	0	2	2	0.908130189878403	0.783765278571823	0.863053874111121	0.194560342467586	0.248238022003366
1.1	0.2	0.45	0.2	0.2	2	2	0.923832474387081	0.804230512362182	0.870537174930715	0.197456252362806	0.245521960840354
1.1	0.2	0.45	0.2	0.4	2	2	0.939212854417801	0.82496396379837	0.878356764303177	0.200315731458547	0.242817553552565
1.1	0.2	0.45	0.2	0.6	2	2	0.95406151976463	0.845778498704465	0.886503104027423	0.203102958867953	0.240137292658845
1.1	0.2	0.45	0.2	0.8	2	2	0.968200686918078	0.866497751306901	0.894956761562614	0.205787549265701	0.237493460260365
1.1	0.2	0.45	0.2	1	2	2	0.981492231582113	0.88696337111939	0.903688631024265	0.20834586772483	0.23489793886515
1.1	0.2	0.45	0.2	1.2	2	2	0.993840821429635	0.907039529275861	0.912660769932039	0.210761553851369	0.232362038311199
1.1	0.2	0.45	0.2	1.4	2	2	1.00519289909524	0.926614650062941	0.921827691875833	0.21302531756242	0.229896340995634
1.1	0.2	0.45	0.2	1.6	2	2	1.01553244233197	0.945600785528131	0.931137939184637	0.215134170926551	0.227510567058588
1.1	0.2	0.45	0.2	1.8	2	2	1.02487469045063	0.963931312919142	0.940535776618023	0.217090306937621	0.225213460780926
1.1	0.2	0.45	0.2	2	2	2	1.03325900057673	0.981557698321815	0.949962882272442	0.218899831619425	0.223012699094186
1.1	0.2	0.45	0.2	2.2	2	2	1.04074177860404	0.998445982337822	0.959359951588618	0.220571517156509	0.220914822692811
1.1	0.2	0.45	0.2	2.4	2	2	1.04739012818202	1.01457347376031	0.968668165243574	0.222115690281478	0.218925189772854
1.1	0.2	0.45	0.2	2.6	2	2	1.0532765650649	1.02992594757486	0.977830497454768	0.223543317562295	0.21704795193156
1.1	0.2	0.45	0.2	2.8	2	2	1.05847490554492	1.04449547643607	0.986792857312329	0.224865306720144	0.215286051297615
1.1	0.2	0.45	0.2	3	2	2	1.06305727453596	1.05827890003057	0.995505063913443	0.226092013891998	0.21364123756551
1.1	0.2	0.45	0.2	3.2	2	2	1.06709208637821	1.07127685749811	1.00392165884587	0.227232930019487	0.212114103304886
1.1	0.2	0.45	0.2	3.4	2	2	1.07064281372627	1.08349326770343	1.01200255940862	0.228296512522697	0.210704135713361
1.1	0.2	0.45	0.2	3.6	2	2	1.07376735868348	1.0949351303392	1.01971355478869	0.229290127900453	0.20940978286944
1.1	0.2	0.45	0.2	3.8	2	2	1.07651785979984	1.10561252745739	1.0270266465091	0.230220074106787	0.20822853250065
1.1	0.2	0.45	0.2	4	2	2	1.0789407970203	1.11553872188777	1.03392023451939	0.231091656445188	0.207157001286449
1.3	0.2	0.45	0.2	0	2	2	1.07324476985629	1.09468043040197	1.01997276031314	0.271741304768778	0.248238022003366
1.3	0.2	0.45	0.2	0.2	2	2	1.09180201518473	1.12326410404305	1.02881666128175	0.275786005366233	0.245521960840354
1.3	0.2	0.45	0.2	0.4	2	2	1.10997882794831	1.15222239571838	1.03805799417648	0.279779823276814	0.242817553552565
1.3	0.2	0.45	0.2	0.6	2	2	1.12752725063093	1.18129393620706	1.04768548657786	0.283672727675075	0.240137292658845
1.3	0.2	0.45	0.2	0.8	2	2	1.14423717544864	1.21023239645344	1.05767617275582	0.287422279552922	0.237493460260365
1.3	0.2	0.45	0.2	1	2	2	1.15994536459704	1.2388166092494	1.06799565484686	0.290995468144598	0.23489793886515
1.3	0.2	0.45	0.2	1.2	2	2	1.17453915259866	1.26685686320347	1.07859909173786	0.294369442982491	0.232362038311199
1.3	0.2	0.45	0.2	1.4	2	2	1.18795524438528	1.29419732116229	1.08943272676235	0.297531228661562	0.229896340995634
1.3	0.2	0.45	0.2	1.6	2	2	1.20017470457415	1.32071514672937	1.10043574630912	0.300476651955265	0.227510567058588
1.3	0.2	0.45	0.2	1.8	2	2	1.21121554325984	1.34631728829202	1.11154228145766	0.303208775805438	0.225213460780926
1.3	0.2	0.45	0.2	2	2	2	1.22112427340887	1.37093595881311	1.12268340632198	0.305736128460189	0.223012699094186
1.3	0.2	0.45	0.2	2.2	2	2	1.22996755653204	1.39452372739745	1.13378903369564	0.308070961978926	0.220914822692811
1.3	0.2	0.45	0.2	2.4	2	2	1.23782469694238	1.4170489013677	1.14478964983331	0.310227699649337	0.218925189772854
1.3	0.2	0.45	0.2	2.6	2	2	1.2447813950767	1.43849161272853	1.15561786062836	0.312221658413453	0.21704795193156
1.3	0.2	0.45	0.2	2.8	2	2	1.25092488837127	1.45884078940245	1.16620974046002	0.314068073022349	0.215286051297615
1.3	0.2	0.45	0.2	3	2	2	1.25634041536068	1.47809201739807	1.17650598462498	0.315781407832626	0.21364123756551
1.3	0.2	0.45	0.2	3.2	2	2	1.26110882935606	1.49624618939818	1.18645286954512	0.317374918787547	0.212114103304886
1.3	0.2	0.45	0.2	3.4	2	2	1.26530514349469	1.51330877885852	1.19600302475564	0.318860418316825	0.210704135713361
1.3	0.2	0.45	0.2	3.6	2	2	1.26899778753502	1.52928956220929	1.20511601929573	0.320248195166749	0.20940978286944
1.3	0.2	0.45	0.2	3.8	2	2	1.27224837976345	1.5442026209942	1.21375876405621	0.32154704565328	0.20822853250065
1.3	0.2	0.45	0.2	4	2	2	1.275111851024	1.55806647933085	1.22190573170473	0.322764379663114	0.207157001286449
1.5	0.2	0.45	0.2	0	2	2	1.23835934983419	1.4574147742038	1.17689164651516	0.361785760786834	0.248238022003366
1.5	0.2	0.45	0.2	0.2	2	2	1.25977155598238	1.49546996100406	1.18709614763279	0.367170717203565	0.245521960840354
1.5	0.2	0.45	0.2	0.4	2	2	1.28074480147882	1.53402389962507	1.19775922404979	0.372487930398125	0.242817553552565
1.5	0.2	0.45	0.2	0.6	2	2	1.30099298149722	1.57272861329343	1.2088678691283	0.377670791283384	0.240137292658845
1.5	0.2	0.45	0.2	0.8	2	2	1.3202736639792	1.6112561491244	1.22039558394902	0.382662798221345	0.237493460260365
1.5	0.2	0.45	0.2	1	2	2	1.33839849761197	1.6493120537344	1.23230267866945	0.387420001967659	0.23489793886515
1.5	0.2	0.45	0.2	1.2	2	2	1.35523748376768	1.68664375278569	1.24453741354369	0.391911980302133	0.232362038311199
1.5	0.2	0.45	0.2	1.4	2	2	1.37071758967533	1.7230437707782	1.25703776164886	0.396121458277228	0.229896340995634
1.5	0.2	0.45	0.2	1.6	2	2	1.38481696681632	1.75834856813082	1.2697335534336	0.400042879822099	0.227510567058588
1.5	0.2	0.45	0.2	1.8	2	2	1.39755639606904	1.79243425956039	1.2825487862973	0.403680322817891	0.225213460780926
1.5	0.2	0.45	0.2	2	2	2	1.408989546241	1.82521059605296	1.29540393037151	0.40704514144108	0.223012699094186
1.5	0.2	0.45	0.2	2.2	2	2	1.41919333446005	1.85661442996702	1.30821811580266	0.410153647605079	0.220914822692811
1.5	0.2	0.45	0.2	2.4	2	2	1.42825926570275	1.88660356690966	1.32091113442306	0.41302504391184	0.218925189772854
1.5	0.2	0.45	0.2	2.6	2	2	1.4362862250885	1.9151515554078	1.33340522380196	0.415679722739804	0.21704795193156
1.5	0.2	0.45	0.2	2.8	2	2	1.44337487119762	1.94224365452989	1.34562662360772	0.418137967041589	0.215286051297615
1.5	0.2	0.45	0.2	3	2	2	1.4496235561854	1.96787398766015	1.35750690533651	0.420419034096691	0.21364123756551
1.5	0.2	0.45	0.2	3.2	2	2	1.45512557233392	1.9920437432816	1.36898408024437	0.422540572350285	0.212114103304886
1.5	0.2	0.45	0.2	3.4	2	2	1.4599674732631	2.01476020853944	1.38000349010266	0.424518308409974	0.210704135713361
1.5	0.2	0.45	0.2	3.6	2	2	1.46422821638656	2.03603639939106	1.39051848380276	0.42636594031076	0.20940978286944
1.5	0.2	0.45	0.2	3.8	2	2	1.46797889972706	2.05589106345382	1.40049088160332	0.42809517912419	0.20822853250065
1.5	0.2	0.45	0.2	4	2	2	1.47128290502769	2.07434886301445	1.40989122889007	0.429715890084028	0.207157001286449
1.1	0.2	0.5	0.2	0	2	2	0.886811322087115	0.74217624181032	0.836904337287446	0.189289269408429	0.255046252823607
1.1	0.2	0.5	0.2	0.2	2	2	0.904258304874535	0.764336841033922	0.845263833258322	0.192506947069784	0.251861400281817
1.1	0.2	0.5	0.2	0.4	2	2	0.921347616019779	0.786827634913643	0.853996495169476	0.195684146065052	0.248700143947701
1.1	0.2	0.5	0.2	0.6	2	2	0.937846133071811	0.809445289072044	0.863089648214249	0.198781065408837	0.245576900739915
1.1	0.2	0.5	0.2	0.8	2	2	0.953556318797865	0.831996839007599	0.872519873872249	0.201763943628557	0.242505661282584
1.1	0.2	0.5	0.2	1	2	2	0.968324701757903	0.854307749746191	0.882253388966816	0.204606519694256	0.239499781846815
1.1	0.2	0.5	0.2	1.2	2	2	0.982045357144039	0.876227069419604	0.89224704647841	0.20729061539041	0.236571800421226
1.1	0.2	0.5	0.2	1.4	2	2	0.994658776772487	0.897629597412514	0.90244978315597	0.209805908402689	0.233733278188989
1.1	0.2	0.5	0.2	1.6	2	2	1.00614715814663	0.918415483264821	0.912804330687156	0.212149078807279	0.230994667090239
1.1	0.2	0.5	0.2	1.8	2	2	1.01652743383404	0.938507967511241	0.923249030251422	0.214322563264023	0.228365203795093
1.1	0.2	0.5	0.2	2	2	2	1.02584333397415	0.957850057259723	0.933719629048018	0.216333146243806	0.225852830100261
1.1	0.2	0.5	0.2	2.2	2	2	1.03415753178226	0.976400845410151	0.944150978359578	0.218190574618343	0.223464139389074
1.1	0.2	0.5	0.2	2.4	2	2	1.04154458686891	0.994132005874047	0.954478587289872	0.219906322534976	0.221204348351739
1.1	0.2	0.5	0.2	2.6	2	2	1.04808507229434	1.01102479559708	0.964640010933343	0.221492575069216	0.219077292697267
1.1	0.2	0.5	0.2	2.8	2	2	1.05386100616103	1.02706771401873	0.974576066496754	0.222961451911271	0.217085445163945
1.1	0.2	0.5	0.2	3	2	2	1.05895252726218	1.04225483450042	0.98423187788698	0.224324459879998	0.21522995380254
1.1	0.2	0.5	0.2	3.2	2	2	1.06343565153134	1.05658473449263	0.99355775121057	0.225592144466096	0.213510698291913
1.1	0.2	0.5	0.2	3.4	2	2	1.0673809041403	1.07005990531131	1.00250988298611	0.226773902802997	0.211926361951692
1.1	0.2	0.5	0.2	3.6	2	2	1.07085262075942	1.08268650763282	1.0110509015377	0.227877919889392	0.210474517122803
1.1	0.2	0.5	0.2	3.8	2	2	1.07390873311094	1.09447434441344	1.01915024123412	0.228911193451985	0.209151721664763
1.1	0.2	0.5	0.2	4	2	2	1.07660088557812	1.10543694007157	1.02678434959485	0.229879618272432	0.207953624435192
1.3	0.2	0.5	0.2	0	2	2	1.04804974428477	1.03659326335491	0.989068762248799	0.264379227520864	0.255046252823607
1.3	0.2	0.5	0.2	0.2	2	2	1.06866890576081	1.0675448440887	0.998948166578017	0.268873339295814	0.251861400281817
1.3	0.2	0.5	0.2	0.4	2	2	1.08886536438701	1.09895760578848	1.00926858520029	0.273310914752015	0.248700143947701
1.3	0.2	0.5	0.2	0.6	2	2	1.10836361181214	1.13054755250558	1.02001503879866	0.277636364083417	0.245576900739915
1.3	0.2	0.5	0.2	0.8	2	2	1.12693019494293	1.16204517183706	1.03115985093993	0.28180253283658	0.242505661282584
1.3	0.2	0.5	0.2	1	2	2	1.14438373844116	1.19320669179427	1.04266309605169	0.285772742382886	0.239499781846814
1.3	0.2	0.5	0.2	1.2	2	2	1.16059905844295	1.22382127877614	1.05447378220176	0.289521603313879	0.236571800421226
1.3	0.2	0.5	0.2	1.4	2	2	1.17550582709476	1.25371406580756	1.0665315619116	0.293034698512847	0.233733278188989
1.3	0.2	0.5	0.2	1.6	2	2	1.18908300508238	1.28274559232855	1.07876875444846	0.296307391061406	0.23099466709024
1.3	0.2	0.5	0.2	1.8	2	2	1.20135060362204	1.31080864883801	1.09111249029714	0.299343084228264	0.228365203795093
1.3	0.2	0.5	0.2	2	2	2	1.21236030378763	1.33782363369333	1.10348683432948	0.302151253844654	0.225852830100261
1.3	0.2	0.5	0.2	2.2	2	2	1.22218617392449	1.36373341218443	1.11581479260677	0.304745513309918	0.223464139389074
1.3	0.2	0.5	0.2	2.4	2	2	1.23091632993598	1.38849842142739	1.1280201486153	0.307141888499264	0.221204348351739
1.3	0.2	0.5	0.2	2.6	2	2	1.23864599452967	1.41209248310667	1.14002910383031	0.30935739823717	0.219077292697267
1.3	0.2	0.5	0.2	2.8	2	2	1.24547209819031	1.43449953445591	1.15177171495071	0.311408970024833	0.217085445163945
1.3	0.2	0.5	0.2	3	2	2	1.25148935040076	1.45571129777331	1.16318312841189	0.313312675369584	0.21522995380254
1.3	0.2	0.5	0.2	3.2	2	2	1.2567875881734	1.47572578619218	1.17420461506704	0.315083243097275	0.213510698291913
1.3	0.2	0.5	0.2	3.4	2	2	1.26145015943854	1.4945464793191	1.18478440716541	0.316733798129806	0.211926361951692
1.3	0.2	0.5	0.2	3.6	2	2	1.26555309726113	1.5121819817351	1.19487833818092	0.318275772407499	0.210474517122803
1.3	0.2	0.5	0.2	3.8	2	2	1.26916486640384	1.5286459851725	1.20445028509487	0.319718939614756	0.209151721664764
1.3	0.2	0.5	0.2	4	2	2	1.27234650113777	1.54395737910823	1.21347241315755	0.321071532959016	0.207953624435192
1.5	0.2	0.5	0.2	0	2	2	1.20928816648243	1.38007978849026	1.14123318721015	0.351984178652038	0.255046252823607
1.5	0.2	0.5	0.2	0.2	2	2	1.23307950664709	1.42128751431928	1.15263249989771	0.357967463559516	0.251861400281817
1.5	0.2	0.5	0.2	0.4	2	2	1.25638311275424	1.46310923847578	1.1645406752311	0.363875478220138	0.248700143947701
1.5	0.2	0.5	0.2	0.6	2	2	1.27888109055247	1.50516685984471	1.17694042938307	0.369634212537093	0.245576900739915
[truncated: 5,939 more rows]
