# Supplementary material for: Test-trace-isolate-quarantine (TTIQ) intervention strategies after symptomatic COVID-19 case identification
Source: PLoS One. 2022 Feb 11;17(2):e0263597. doi: 10.1371/journal.pone.0263597 (PMC8836351; doi:10.1371/journal.pone.0263597)
Supplement: S1 Dataset — (ZIP) [file pone.0263597.s008.zip › S1_Dataset/TTIQ-S4_FigB-sourcedata.csv]

LD1	LD2	LD3	LD4	LD5	LD6	LD7	LD8	LD9	LD10	params	param.expressions
0.113410185829056	0.121975716225408	-1.89345616010046	-0.178259440002762	3.71216712573355	4.15278560310208	7.58637955363644	6.88425137475987	-3.13570470134999	-7.37177876544701	Delta2tau	sqrt(Delta[2] * tau)
-0.381633646687531	-1.45550506433489	3.21479197531148	0.113245563286408	-1.71098807739674	0.578535823581367	-3.20884204696263	-1.75738995642685	1.63341129143538	0.823776235764293	gtau	sqrt(g * tau)
-0.640622379094537	-2.4396819994016	3.38097835415621	1.57638074078561	1.46814180615664	-6.7843352807405	3.55305334160949	-2.24774369097484	-1.35457467252003	-6.7666383979324	g	g
-0.955055662466452	0.32693803069805	-4.72514238566945	3.09553500536543	-8.38580396724259	-2.24117148245224	-7.089928103101	-1.44361179640331	-5.49648576401988	-4.87166101434506	Delta1tau	sqrt(Delta[1] * tau)
-1.3909077102759	-1.72409940637002	-0.111586373648865	5.97740060801664	0.0810134039367794	-1.99437095027158	-1.62617739338176	-5.68375771747362	4.96579662564472	0.741628638960964	Delta2	Delta[2]
1.42307959900342	0.166604711239363	-0.244273801267846	-0.101441014578123	3.39960593968879	-1.34634766916013	3.08306827280036	-4.0388347409471	1.80371431423084	5.21819578908933	tau	tau
-2.06469529594346	6.13084290789272	-7.82437118175958	4.70875285066058	1.7643405185944	4.14569121346628	4.69823591519997	-1.76427459080763	0.385734635590692	6.32168753105102	gDelta1	sqrt(g * Delta[1])
2.32464817126059	-6.86996322383075	0.551287151413488	-7.97138021961321	4.97626545260355	1.46124614869538	0.213913785581362	-3.69999865188062	1.15093004498254	-2.23284590387477	Delta1	Delta[1]
-2.50861359169418	0.332180460352953	4.76637312031695	-1.1064126636114	1.64208993961322	3.13309565247341	-4.40018376535685	1.62986892187112	4.66798452433169	-0.298871798458569	ftau	sqrt(f * tau)
-2.7030908538639	-6.96835858555604	6.78747081169522	0.883919898980631	-2.93600519456652	-3.14361135478094	1.52697772086846	4.79064190300819	0.747287543734546	4.86474912481513	Delta1Delta2	sqrt(Delta[1] * Delta[2])
3.88200588114172	7.78412392508083	-2.02324271399784	-5.15487853039671	5.08149840021215	-5.06722729920724	-3.20738721476673	-4.15116695363992	-6.46777915800549	-0.0115803655139005	fDelta2	sqrt(f * Delta[2])
6.58374149990896	2.63806218099156	-3.65602560962954	-6.40048429180757	-4.3070902587877	6.36892859508704	-4.06558821402935	2.89290503833287	1.57147267791116	1.24133095463629	gDelta2	sqrt(g * Delta[2])
-9.01339704267965	-3.28154590386973	3.48757453987535	-0.17695729482498	1.89471698827255	2.45842638306188	-3.07117270327345	2.91148748231698	-4.52948614629141	4.79745592991102	fg	sqrt(f * g)
-11.5765492205879	-8.14932163719608	-6.48881460640765	0.20008977372481	-4.41976305623796	-0.426591303735443	4.9578008857735	-1.98793730550463	3.19408998673932	-1.59864207230844	f	f
12.6775307745536	13.0284559661038	6.15619368150877	3.97769014631686	-1.83073790379314	-0.124202697406225	2.57108089150673	2.3830358239854	2.05527149875447	-2.17535212211675	fDelta1	sqrt(f * Delta[1])
