# Supplementary material for: Test-trace-isolate-quarantine (TTIQ) intervention strategies after symptomatic COVID-19 case identification
Source: PLoS One. 2022 Feb 11;17(2):e0263597. doi: 10.1371/journal.pone.0263597 (PMC8836351; doi:10.1371/journal.pone.0263597)
Supplement: S1 Dataset — (ZIP) [file pone.0263597.s008.zip › S1_Dataset/TTIQ-S2_FigB-sourcedata.csv]

class	output	param	value	discrete
[1.1,1.2)	1.16646789754679	f	0.914806043496355	1.15
[0.9,1)	0.938216722777624	f	0.937075413297862	0.95
[1.2,1.3)	1.2505437318554	f	0.286139534786344	1.25
[1.3,1.4)	1.33907143057665	f	0.830447626067325	1.35
[0.9,1)	0.997235389495894	f	0.641745518893003	0.95
[1.1,1.2)	1.19371853612194	f	0.519095949130133	1.15
[0.9,1)	0.997519167443404	f	0.736588314641267	0.95
[1.4,1.5)	1.40174646478893	f	0.13466659723781	1.45
[1.3,1.4)	1.39833849482796	f	0.656992290401831	1.35
[1.2,1.3)	1.27245034890458	f	0.705064784036949	1.25
[1.1,1.2)	1.19744579876197	f	0.45774177624844	1.15
[1.2,1.3)	1.23836291994304	f	0.719112251652405	1.25
[1.3,1.4)	1.37093766452463	f	0.934672247152776	1.35
[1.4,1.5)	1.46028515096186	f	0.255428824340925	1.45
[1.1,1.2)	1.14938433362239	f	0.462292822543532	1.15
[1.4,1.5)	1.40575069327298	f	0.940014522755519	1.45
[1.3,1.4)	1.37282427368896	f	0.978226428385824	1.35
[1.4,1.5)	1.46955337734203	f	0.117487361654639	1.45
[1.2,1.3)	1.27771786389114	f	0.474997081561014	1.25
[1.2,1.3)	1.24034441792488	f	0.560332746244967	1.25
[1.4,1.5)	1.43829521868299	f	0.904031387297437	1.45
[1.4,1.5)	1.43499395219118	f	0.138710167724639	1.45
[0.7,0.8)	0.769860222301247	f	0.988891728920862	0.75
[1.2,1.3)	1.29596482865018	f	0.946668232558295	1.25
[1.4,1.5)	1.44183969752816	f	0.0824375580996275	1.45
[1.1,1.2)	1.16848134629981	f	0.514211784349754	1.15
[1.4,1.5)	1.40132909564911	f	0.390203467104584	1.45
[1.2,1.3)	1.23925575741686	f	0.905738130910322	1.25
[1.3,1.4)	1.31117399559042	f	0.446969628101215	1.35
[1.2,1.3)	1.22782517673256	f	0.836004259996116	1.25
[1,1.1)	1.01804177121642	f	0.737595617771149	1.05
[1.2,1.3)	1.28351945545128	f	0.811055141268298	1.25
[1.3,1.4)	1.37167344249908	f	0.388108282815665	1.35
[1.4,1.5)	1.42910535049814	f	0.685169729404151	1.45
[1.4,1.5)	1.49702856646211	f	0.00394833879545331	1.45
[0.9,1)	0.998771358334761	f	0.832916080253199	0.95
[1.4,1.5)	1.49825354250292	f	0.00733414688147604	1.45
[1.2,1.3)	1.28679927472816	f	0.207658972823992	1.25
[0.9,1)	0.942553986612858	f	0.906601407798007	0.95
[1.2,1.3)	1.2684682182365	f	0.611778643447906	1.25
[1.3,1.4)	1.31651726040602	f	0.379559240536764	1.35
[1.2,1.3)	1.23488139190122	f	0.435771584976465	1.25
[1.4,1.5)	1.49561344083685	f	0.0374310328625143	1.45
[1.3,1.4)	1.36068401086205	f	0.973539913771674	1.35
[1.3,1.4)	1.3199999442335	f	0.431751248892397	1.35
[0.7,0.8)	0.791844374540373	f	0.957576596643776	0.75
[1.3,1.4)	1.3774442041317	f	0.887754905503243	1.35
[1.1,1.2)	1.12977086773079	f	0.639978769468144	1.15
[0.6,0.7)	0.692455917580781	f	0.970966610359028	0.65
[1.4,1.5)	1.43072749239481	f	0.618838207330555	1.45
[1.3,1.4)	1.30777716651869	f	0.333427211269736	1.35
[1.3,1.4)	1.36529075986317	f	0.346748248208314	1.35
[1.4,1.5)	1.42154891724081	f	0.39848541142419	1.45
[0.8,0.9)	0.880389659800674	f	0.784692775690928	0.85
[1.4,1.5)	1.48806122173643	f	0.038936491124332	1.45
[0.8,0.9)	0.853472343499922	f	0.748795386170968	0.85
[1.2,1.3)	1.22631146357225	f	0.67727683018893	1.25
[1.3,1.4)	1.35206531927182	f	0.171264330390841	1.35
[1.2,1.3)	1.28119812624161	f	0.261087963823229	1.25
[1.2,1.3)	1.23139048603401	f	0.514412934659049	1.25
[1.1,1.2)	1.19432920814332	f	0.67560727451928	1.15
[0.5,0.6)	0.591738248660159	f	0.982817197917029	0.55
[1.3,1.4)	1.38468259859468	f	0.759544267551973	1.35
[1.3,1.4)	1.31575103731256	f	0.566488424083218	1.35
[1.3,1.4)	1.38876094046481	f	0.849689718568698	1.35
[1.3,1.4)	1.37749290571451	f	0.18947393540293	1.35
[1.4,1.5)	1.45727216793779	f	0.271286614704877	1.45
[1.2,1.3)	1.20226570419493	f	0.828158485237509	1.25
[1,1.1)	1.09489637718989	f	0.693204820388928	1.05
[1.3,1.4)	1.389760923074	f	0.240544739644974	1.35
[1.4,1.5)	1.4888462972076	f	0.0429887960199267	1.45
[1.3,1.4)	1.38821191142977	f	0.140479094116017	1.35
[1.4,1.5)	1.42411334330693	f	0.21638541505672	1.45
[1.3,1.4)	1.37918124485785	f	0.479398564202711	1.35
[1.3,1.4)	1.3709836266884	f	0.197410342283547	1.35
[0.9,1)	0.935885661434538	f	0.719355837674811	0.95
[1.4,1.5)	1.49569969006039	f	0.00788473873399198	1.45
[1.2,1.3)	1.2657963843178	f	0.375489964615554	1.25
[1.1,1.2)	1.13220110800896	f	0.514407708309591	1.15
[1.4,1.5)	1.49947171671985	f	0.00157055421732366	1.45
[1.2,1.3)	1.23926887438413	f	0.581604002509266	1.25
[1.4,1.5)	1.48724041883167	f	0.157905208179727	1.45
[1.4,1.5)	1.42222470495561	f	0.359028305858374	1.45
[1.3,1.4)	1.36705716396156	f	0.645631878403947	1.35
[1.1,1.2)	1.17148004655088	f	0.775823362637311	1.15
[1.2,1.3)	1.28224505220429	f	0.563646841561422	1.25
[1.4,1.5)	1.46438968827454	f	0.233703398611397	1.45
[1.4,1.5)	1.47418765093622	f	0.0899805163498968	1.45
[1.4,1.5)	1.43281311554495	f	0.0856120649259537	1.45
[1.3,1.4)	1.37720918605893	f	0.305218369467184	1.35
[1.1,1.2)	1.13073130490142	f	0.667426514672115	1.15
[1.4,1.5)	1.49992211387684	f	0.000238896580412984	1.45
[1.3,1.4)	1.35095680232245	f	0.208569956943393	1.35
[0.9,1)	0.99783980779536	f	0.933034127345309	0.95
[0.8,0.9)	0.876939788233299	f	0.925644748611376	0.85
[1.3,1.4)	1.31534601983587	f	0.734094301005825	1.35
[1.2,1.3)	1.27994628305958	f	0.333071983419359	1.25
[1.1,1.2)	1.13715368164478	f	0.515063329832628	1.15
[1,1.1)	1.09803416257986	f	0.743974646320567	1.05
[1.4,1.5)	1.42679919551701	f	0.619159240042791	1.45
[1,1.1)	1.01937660844385	f	0.62624534452334	1.05
[1.4,1.5)	1.43730995746579	f	0.217157698236406	1.45
[1.3,1.4)	1.31368656750377	f	0.216567310970277	1.35
[1.3,1.4)	1.31050169412218	f	0.388945028651506	1.35
[1.4,1.5)	1.41086216340783	f	0.942455691983923	1.45
[1.2,1.3)	1.29600596053761	f	0.962608013767749	1.25
[1.2,1.3)	1.23483308849738	f	0.73985527921468	1.25
[1,1.1)	1.04091260245822	f	0.73324590572156	1.05
[1.3,1.4)	1.30982638857031	f	0.535761289997026	1.35
[1.4,1.5)	1.49900886288201	f	0.00227296608500183	1.45
[1.1,1.2)	1.19644655132711	f	0.608937452547252	1.15
[0.9,1)	0.932865957842548	f	0.836801559431478	0.95
[1.2,1.3)	1.23455275623509	f	0.751522562699392	1.25
[1.4,1.5)	1.43800585895163	f	0.452731572557241	1.45
[1.2,1.3)	1.29019600554389	f	0.535789993824437	1.25
[1.3,1.4)	1.37063273455402	f	0.53737669531256	1.35
[1.4,1.5)	1.49968980985584	f	0.00138084357604384	1.45
[1.3,1.4)	1.37457587729706	f	0.355665953829885	1.35
[1.3,1.4)	1.33531830773208	f	0.612133090151474	1.35
[0.9,1)	0.972732057856001	f	0.828942130552605	0.95
[1.4,1.5)	1.44210105804613	f	0.356721999356523	1.45
[1.2,1.3)	1.22838170090472	f	0.410635125823319	1.25
[1.1,1.2)	1.18714108751929	f	0.573475898941979	1.15
[1.3,1.4)	1.38283699622572	f	0.589678303571418	1.35
[0.9,1)	0.939681673464354	f	0.719657292356715	0.95
[1.2,1.3)	1.2904717165366	f	0.394973045215011	1.25
[0.8,0.9)	0.834818231776334	f	0.919203929137439	0.85
[1,1.1)	1.00109087406485	f	0.962570293573663	1.05
[1.4,1.5)	1.47570758424355	f	0.233523525530472	1.45
[0.9,1)	0.957693659696331	f	0.724497599992901	0.95
[1.3,1.4)	1.39694278303894	f	0.903634525137022	1.35
[1,1.1)	1.03495353787557	f	0.603474084753543	1.05
[1.2,1.3)	1.2349806408563	f	0.631507298909128	1.25
[0.9,1)	0.950626847511972	f	0.937385849654675	0.95
[1.4,1.5)	1.43160512968188	f	0.850482750684023	1.45
[1.2,1.3)	1.29307609768097	f	0.579820899059996	1.25
[0.9,1)	0.902269454194231	f	0.821403923910111	0.95
[1.4,1.5)	1.42854921194139	f	0.113718609092757	1.45
[1.2,1.3)	1.26986974350102	f	0.764507758663967	1.25
[0.9,1)	0.915577139680586	f	0.623613457195461	0.95
[1.4,1.5)	1.40751580852305	f	0.148446606704965	1.45
[1.4,1.5)	1.44934746649679	f	0.0802644665818661	1.45
[1.3,1.4)	1.30892418131797	f	0.464069551322609	1.35
[1.2,1.3)	1.23100857466894	f	0.779368161456659	1.25
[1,1.1)	1.09332232678885	f	0.73352795955725	1.05
[1.2,1.3)	1.21092767278962	f	0.817230444401503	1.25
[1.3,1.4)	1.32571057705179	f	0.170162481255829	1.35
[1.1,1.2)	1.11549343594492	f	0.94472032552585	1.15
[1.4,1.5)	1.44321298148772	f	0.293623841367662	1.45
[1.4,1.5)	1.44776898291406	f	0.149072052445263	1.45
[1.4,1.5)	1.42808007558498	f	0.719378591282293	1.45
[1.4,1.5)	1.44956556682775	f	0.324085952481255	1.45
[0.9,1)	0.960438575640322	f	0.778809498529881	0.95
[1.2,1.3)	1.2487425200346	f	0.394441001815721	1.25
[1.3,1.4)	1.38532235686061	f	0.67859286791645	1.35
[1.2,1.3)	1.23433092864067	f	0.775825042743236	1.25
[1.4,1.5)	1.43908302836551	f	0.187869044020772	1.45
[1.4,1.5)	1.49400220258217	f	0.0290858189109713	1.45
[1.4,1.5)	1.47763883783345	f	0.135713797062635	1.45
[1,1.1)	1.0736446554288	f	0.680164178134874	1.05
[0.8,0.9)	0.883514247591616	f	0.9348229537718	0.85
[0.9,1)	0.94452979627483	f	0.550494084367529	0.95
[1.3,1.4)	1.35857212693036	f	0.601766235427931	1.35
[1.4,1.5)	1.42737676167095	f	0.19699448812753	1.45
[1.4,1.5)	1.41024650321836	f	0.535236610565335	1.45
[1.4,1.5)	1.40649201767071	f	0.179555739276111	1.45
[1.1,1.2)	1.14140239235329	f	0.451886494411156	1.15
[1.4,1.5)	1.42729288499738	f	0.317053351784125	1.45
[1.4,1.5)	1.48999740916213	f	0.116174670401961	1.45
[1.4,1.5)	1.45204437793953	f	0.186102156760171	1.45
[1.1,1.2)	1.18012582770724	f	0.729730096645653	1.15
[1.3,1.4)	1.36881713546278	f	0.41187207121402	1.35
[1.4,1.5)	1.46075363944966	f	0.414049681741744	1.45
[1.3,1.4)	1.35303438097273	f	0.480310129001737	1.35
[1.3,1.4)	1.3892521736255	f	0.427494465606287	1.35
[1.4,1.5)	1.46575180939754	f	0.136490360135213	1.45
[1,1.1)	1.09050521828675	f	0.824679406359792	1.05
[1.3,1.4)	1.30286700784338	f	0.592304242542014	1.35
[1.2,1.3)	1.25433279970462	f	0.794396977638826	1.25
[0.9,1)	0.974877305420712	f	0.769032425712794	0.95
[0.9,1)	0.939832797821847	f	0.918056417256594	0.95
[0.9,1)	0.962729900020704	f	0.862629777053371	0.95
[1.2,1.3)	1.28291517403924	f	0.316975237801671	1.25
[1.3,1.4)	1.38464396755673	f	0.259260575985536	1.35
[1,1.1)	1.0736407259504	f	0.74226645193994	1.05
[1.2,1.3)	1.24729542739615	f	0.74736111680977	1.25
[1.3,1.4)	1.30172228618909	f	0.917904034024104	1.35
[1,1.1)	1.02107705008566	f	0.793191209202632	1.05
[1.4,1.5)	1.46366801199315	f	0.133329618256539	1.45
[1.4,1.5)	1.42138283401672	f	0.287749752169475	1.45
[1.4,1.5)	1.47731947280287	f	0.194676143815741	1.45
[0.8,0.9)	0.837414860908692	f	0.784109382657334	0.85
[1.4,1.5)	1.46230592076753	f	0.128872161731124	1.45
[1.4,1.5)	1.46466169493261	f	0.129089283524081	1.45
[1.4,1.5)	1.47552383403283	f	0.0722531112842262	1.45
[1.4,1.5)	1.47299151133333	f	0.0531294834800065	1.45
[0.9,1)	0.918869458033902	f	0.531874436419457	0.95
[1.4,1.5)	1.43330451170539	f	0.112308241659775	1.45
[1.1,1.2)	1.17564129916692	f	0.74318771972321	1.15
[1.2,1.3)	1.27655931741552	f	0.731315477285534	1.25
[1.2,1.3)	1.26476978306516	f	0.885117687052116	1.25
[1.4,1.5)	1.4102299155039	f	0.517111055552959	1.45
[0.7,0.8)	0.768553106655664	f	0.851930984994397	0.75
[1.1,1.2)	1.19215416414089	f	0.442796268267557	1.15
[1.4,1.5)	1.43333696781571	f	0.157880100421607	1.45
[1.2,1.3)	1.20830761326817	f	0.442324638832361	1.25
[0.7,0.8)	0.761862190017368	f	0.967733667232096	0.75
[1.3,1.4)	1.33745955422953	f	0.484587929444388	1.35
[1.4,1.5)	1.41710843753367	f	0.252458439441398	1.45
[1.4,1.5)	1.42623207984972	f	0.259689980186522	1.45
[1.1,1.2)	1.170622167961	f	0.542015940882266	1.15
[1.1,1.2)	1.14040075728708	f	0.649875837611035	1.15
[1.3,1.4)	1.39679120616573	f	0.336419132305309	1.35
[1.4,1.5)	1.49171988648536	f	0.0609497462864965	1.45
[1.3,1.4)	1.30503199278151	f	0.451310850214213	1.35
[0.9,1)	0.978823209246387	f	0.838755033444613	0.95
[1.2,1.3)	1.27484802299006	f	0.574637334328145	1.25
[1.2,1.3)	1.22591369457793	f	0.353350377408788	1.25
[1.1,1.2)	1.1749598303669	f	0.547426078235731	1.15
[0.9,1)	0.920969375329972	f	0.892718593822792	0.95
[1.3,1.4)	1.37480428933353	f	0.489990570582449	1.35
[1.4,1.5)	1.41804055727025	f	0.171632113168016	1.45
[1.4,1.5)	1.43361601483161	f	0.543030994012952	1.45
[0.6,0.7)	0.615381510321339	f	0.961467695888132	0.65
[1.3,1.4)	1.37580237442844	f	0.313683822052553	1.35
[0.8,0.9)	0.812450360109568	f	0.820514548104256	0.85
[1.4,1.5)	1.46353189419764	f	0.307054400444031	1.45
[1.3,1.4)	1.39971819974392	f	0.185453581158072	1.35
[1.4,1.5)	1.49207162495857	f	0.0483467767480761	1.45
[1.4,1.5)	1.40809770770937	f	0.24567414727062	1.45
[1.4,1.5)	1.4300020001786	f	0.351106922142208	1.45
[1.4,1.5)	1.42097728424866	f	0.159022381762043	1.45
[1.4,1.5)	1.41696823344294	f	0.304097996791825	1.45
[1.4,1.5)	1.48766370153803	f	0.0175483247730881	1.45
[0.9,1)	0.944564061428475	f	0.996552679222077	0.95
[0.8,0.9)	0.815485729377839	f	0.804393312660977	0.85
[1.4,1.5)	1.44513628937467	f	0.086580601753667	1.45
[0.8,0.9)	0.833142380906142	f	0.869933269685134	0.85
[1.1,1.2)	1.1250741956092	f	0.554585863370448	1.15
[1.1,1.2)	1.19728427042129	f	0.421378421830013	1.15
[1.4,1.5)	1.4578733467081	f	0.0676368190906942	1.45
[1.4,1.5)	1.42550859658795	f	0.56143795652315	1.45
[1.4,1.5)	1.46201071719565	f	0.0707218942698091	1.45
[1.4,1.5)	1.47205211403828	f	0.211391938850284	1.45
[1,1.1)	1.01035238848104	f	0.54962041345425	1.05
[1.2,1.3)	1.22770702519068	f	0.481981448363513	1.25
[1.4,1.5)	1.41125862204328	f	0.159469854552299	1.45
[1.4,1.5)	1.48605858671069	f	0.149578995071352	1.45
[1.1,1.2)	1.13769285354378	f	0.499272880377248	1.15
[0.8,0.9)	0.8653740471515	f	0.940564878052101	0.85
[1.4,1.5)	1.45979156517388	f	0.334231326589361	1.45
[1.4,1.5)	1.45246216034194	f	0.188434329582378	1.45
[1.3,1.4)	1.33755570639439	f	0.269716178299859	1.35
[1.2,1.3)	1.29553878146123	f	0.530744078103453	1.25
[1.4,1.5)	1.48353007390245	f	0.021450228523463	1.45
[1.3,1.4)	1.37708825799736	f	0.7987603074871	1.35
[1.4,1.5)	1.47867795742421	f	0.11033510020934	1.45
[1.3,1.4)	1.37032166676492	f	0.53979828581214	1.35
[1.3,1.4)	1.37798580026341	f	0.571233897469938	1.35
[1.2,1.3)	1.27048229933208	f	0.618951546959579	1.25
[1,1.1)	1.05623366349659	f	0.714853693498299	1.05
[1.4,1.5)	1.42298625772047	f	0.123300578678027	1.45
[1.2,1.3)	1.21126621640771	f	0.311049618758261	1.25
[1.1,1.2)	1.16776719759265	f	0.945739162620157	1.15
[1.3,1.4)	1.33640428460954	f	0.500025092391297	1.35
[1.4,1.5)	1.48353566318098	f	0.135230499086902	1.45
[1.2,1.3)	1.20210193661781	f	0.869257820537314	1.25
[1.3,1.4)	1.37638440743988	f	0.205049612093717	1.35
[1,1.1)	1.05105835957346	f	0.92504589096643	1.05
[1,1.1)	1.04352040843812	f	0.886753598228097	1.05
[1.4,1.5)	1.46668436004361	f	0.136295825242996	1.45
[0.8,0.9)	0.838048947380702	f	0.785349442157894	0.85
[1.2,1.3)	1.20384369451624	f	0.453303414164111	1.25
[1.4,1.5)	1.44083719438681	f	0.135742419399321	1.45
[0.9,1)	0.951497021105056	f	0.885221036849543	0.95
[1.3,1.4)	1.30215662301405	f	0.336713540134951	1.35
[1.2,1.3)	1.29735333339987	f	0.319274115143344	1.25
[1.3,1.4)	1.30285952766771	f	0.403782814741135	1.35
[1.1,1.2)	1.17549398273426	f	0.479077307041734	1.15
[1.2,1.3)	1.27609458218306	f	0.367901820223778	1.25
[1.2,1.3)	1.22331950256584	f	0.465690567623824	1.25
[1.4,1.5)	1.48408828331853	f	0.0498921528924257	1.45
[1.4,1.5)	1.48600813620886	f	0.187356711598113	1.45
[0.8,0.9)	0.836979217939027	f	0.982659413712099	0.85
[1.3,1.4)	1.34985863092137	f	0.328274069586769	1.35
[1.4,1.5)	1.46704549918616	f	0.170996390515938	1.45
[1,1.1)	1.09634015220867	f	0.488254894502461	1.05
[1.4,1.5)	1.49342595101441	f	0.0186874116770923	1.45
[1.3,1.4)	1.39669327587701	f	0.339485083706677	1.35
[1.4,1.5)	1.47555937604625	f	0.0296633755788207	1.45
[0.8,0.9)	0.890891912188764	f	0.867228663060814	0.85
[1.3,1.4)	1.33580987960024	f	0.731707599712536	1.35
[1.2,1.3)	1.23973282557408	f	0.315260796807706	1.25
[1.2,1.3)	1.26027301591062	f	0.386454011779279	1.25
[1.3,1.4)	1.30047103127302	f	0.332445990527049	1.35
[1.4,1.5)	1.4731667101369	f	0.0897779711522162	1.45
[0.9,1)	0.920586191916267	f	0.757055602502078	0.95
[0.9,1)	0.977392967320902	f	0.6029684972018	0.95
[1.3,1.4)	1.38554674565643	f	0.145399972563609	1.35
[1.4,1.5)	1.4902837736375	f	0.0325174834579229	1.45
[1.4,1.5)	1.45808584973948	f	0.483768141595647	1.45
[1.1,1.2)	1.10141350748307	f	0.444569527870044	1.15
[1.4,1.5)	1.45680479152182	f	0.060385589953512	1.45
[1.2,1.3)	1.21492606808481	f	0.327506022062153	1.25
[1.2,1.3)	1.22649468948853	f	0.878429047297686	1.25
[0.7,0.8)	0.722404888911551	f	0.930604886263609	0.75
[1.2,1.3)	1.25820561176536	f	0.392178456997499	1.25
[1.4,1.5)	1.43730897719469	f	0.158846774837002	1.45
[1.2,1.3)	1.25525279332137	f	0.319947601063177	1.25
[1.3,1.4)	1.36109653456971	f	0.30696562025696	1.35
[1.4,1.5)	1.47863076326202	f	0.107811254449189	1.45
[1.3,1.4)	1.38746841044792	f	0.979334303410724	1.35
[1.1,1.2)	1.11125096401488	f	0.496903428109363	1.15
[1.4,1.5)	1.43338139574892	f	0.0930746719241142	1.45
[1.3,1.4)	1.37534570435896	f	0.211773658171296	1.35
[0.8,0.9)	0.841405882863761	f	0.930500746238977	0.85
[1.4,1.5)	1.45000675899112	f	0.296846406767145	1.45
[1.2,1.3)	1.2314980225869	f	0.653218248859048	1.25
[0.9,1)	0.997509196549093	f	0.901070477906615	0.95
[0.7,0.8)	0.731159710447363	f	0.990795793244615	0.75
[1.3,1.4)	1.33821070608779	f	0.430333221331239	1.35
[1.3,1.4)	1.31809666889468	f	0.393776922253892	1.35
[1.4,1.5)	1.44095138828704	f	0.141908895457163	1.45
[1.3,1.4)	1.35239998224285	f	0.279806696344167	1.35
[1.2,1.3)	1.22759354445083	f	0.56482222257182	1.25
[1.2,1.3)	1.23858093102227	f	0.935139505425468	1.25
[1.3,1.4)	1.38612595779321	f	0.358400145079941	1.35
[1.3,1.4)	1.35209843077487	f	0.842007180908695	1.35
[1.1,1.2)	1.19937145291144	f	0.722409214358777	1.15
[1.3,1.4)	1.3422314348187	f	0.750735989306122	1.35
[1.2,1.3)	1.28668416348127	f	0.92398845218122	1.25
[1.4,1.5)	1.49962162413443	f	0.00237810681574047	1.45
[1.4,1.5)	1.42994452885257	f	0.160429914947599	1.45
[1.2,1.3)	1.23062133044277	f	0.399272951297462	1.25
[1,1.1)	1.03029003109756	f	0.675319577334449	1.05
[1.3,1.4)	1.36742159007733	f	0.480372016318142	1.35
[1.1,1.2)	1.1558761286091	f	0.533828780753538	1.15
[1.2,1.3)	1.2958412499038	f	0.316950157284737	1.25
[0.7,0.8)	0.799281218751079	f	0.814757590182126	0.75
[1.3,1.4)	1.34474991902024	f	0.292219521244988	1.35
[1.2,1.3)	1.24843117412401	f	0.409132091328502	1.25
[1.4,1.5)	1.45191797077155	f	0.0909183076582849	1.45
[0.7,0.8)	0.790451275159717	f	0.798596638021991	0.75
[1.3,1.4)	1.30583035922498	f	0.359785249689594	1.35
[1.4,1.5)	1.47650139346718	f	0.0404875767417252	1.45
[1.4,1.5)	1.47501808704359	f	0.0410863398574293	1.45
[1,1.1)	1.09058152431219	f	0.954434238374233	1.05
[1.1,1.2)	1.12447624364236	f	0.373341244878247	1.15
[1,1.1)	1.02903340432829	f	0.806419667555019	1.05
[1,1.1)	1.03470751666757	f	0.91005900898017	1.05
[1.3,1.4)	1.39033611852356	f	0.440076212864369	1.35
[1.2,1.3)	1.28832546780605	f	0.57633650302887	1.25
[1.4,1.5)	1.47104120178312	f	0.0736677951645106	1.45
[1.4,1.5)	1.44766040739601	f	0.164627394406125	1.45
[1.2,1.3)	1.21132287696824	f	0.73989077587612	1.25
[1.2,1.3)	1.20778107630739	f	0.475711012724787	1.25
[0.9,1)	0.934824209686031	f	0.68552095326595	0.95
[1.2,1.3)	1.20812737664742	f	0.951514942804351	1.25
[1,1.1)	1.01227543846899	f	0.497464487561956	1.05
[1.3,1.4)	1.32721619108785	f	0.470500626601279	1.35
[1.2,1.3)	1.21579528957549	f	0.56019195006229	1.25
[0.9,1)	0.905198859260861	f	0.652510120533407	0.95
[1.4,1.5)	1.43532709545896	f	0.279573498759419	1.45
[0.7,0.8)	0.76235117959879	f	0.979907589498907	0.75
[1.3,1.4)	1.30893493409064	f	0.643864108016714	1.35
[1.2,1.3)	1.26123927417963	f	0.58257843577303	1.25
[1.3,1.4)	1.3018782673719	f	0.615871025947854	1.35
[1.2,1.3)	1.26980502270285	f	0.925140294479206	1.25
[1.2,1.3)	1.22475031215286	f	0.390022895298898	1.25
[1.4,1.5)	1.41629590495885	f	0.28791968501173	1.45
[1.4,1.5)	1.44287284113468	f	0.0907359647098929	1.45
[1.2,1.3)	1.28038371155298	f	0.322033904027194	1.25
[1.2,1.3)	1.24640537026145	f	0.758270112564787	1.25
[1.4,1.5)	1.46018481400518	f	0.104412929620594	1.45
[0.9,1)	0.959156234018404	f	0.710277852602303	0.95
[1,1.1)	1.0184106758849	f	0.966477383626625	1.05
[1.3,1.4)	1.30446628418641	f	0.201491226209328	1.35
[1.4,1.5)	1.43634479208279	f	0.108488654484972	1.45
[1.4,1.5)	1.45476762853686	f	0.0554021787829697	1.45
[0.9,1)	0.985322563421326	f	0.829723515082151	0.95
[1.4,1.5)	1.40307677242097	f	0.58119775657542	1.45
[1.3,1.4)	1.3238239815397	f	0.470092375297099	1.35
[1.3,1.4)	1.39497624277979	f	0.365014120005071	1.35
[1.2,1.3)	1.285310943682	f	0.280124627286568	1.25
[1.2,1.3)	1.24068021883642	f	0.599715854972601	1.25
[0.8,0.9)	0.865243372033178	f	0.818569612922147	0.85
[1.4,1.5)	1.43561895750836	f	0.0978322804439813	1.45
[1,1.1)	1.02931684885167	f	0.96368952607736	1.05
[1.4,1.5)	1.42335698365193	f	0.168736443389207	1.45
[1.4,1.5)	1.44661562486836	f	0.0860834058839828	1.45
[0.7,0.8)	0.711232463165957	f	0.86121069570072	0.75
[1,1.1)	1.08068987640001	f	0.524790602037683	1.05
[1.2,1.3)	1.21817269933043	f	0.656810875283554	1.25
[1.3,1.4)	1.38452518816338	f	0.229519372805953	1.35
[1.3,1.4)	1.39239817250286	f	0.72122603142634	1.35
[1.1,1.2)	1.15398896853139	f	0.490750394994393	1.15
[1.1,1.2)	1.1458898340676	f	0.965255592484027	1.15
[0.7,0.8)	0.781032995637372	f	0.906942480476573	0.75
[1.2,1.3)	1.27903136395951	f	0.551250527845696	1.25
[1.4,1.5)	1.46392900135508	f	0.075599099509418	1.45
[1.4,1.5)	1.49634091105555	f	0.0227000112645328	1.45
[1.3,1.4)	1.30648115036435	f	0.513239527819678	1.35
[0.9,1)	0.953715542136342	f	0.630726151634008	0.95
[1.3,1.4)	1.35460580614816	f	0.418771624332294	1.35
[0.5,0.6)	0.557006998289669	f	0.879265945171937	0.55
[1.4,1.5)	1.43043609111953	f	0.107987073017284	1.45
[0.8,0.9)	0.806360461810004	f	0.980278696399182	0.85
[1.3,1.4)	1.37653965704719	f	0.264966631308198	1.35
[1.4,1.5)	1.41502672813096	f	0.0842775232158601	1.45
[1.2,1.3)	1.20655059699268	f	0.385907175717875	1.25
[1.4,1.5)	1.45709283455856	f	0.124895827146247	1.45
[1.3,1.4)	1.35762049476373	f	0.581554221687838	1.35
[1.3,1.4)	1.3075708535214	f	0.240149608114734	1.35
[1.2,1.3)	1.22747391065859	f	0.721887888619676	1.25
[1.4,1.5)	1.4535777555182	f	0.145928690675646	1.45
[1.4,1.5)	1.43591802734794	f	0.15283877030015	1.45
[1.4,1.5)	1.40977107587265	f	0.259222670225427	1.45
[1.2,1.3)	1.27269040968794	f	0.777886260068044	1.25
[1.3,1.4)	1.3704247652033	f	0.426466299686581	1.35
[1.4,1.5)	1.49211057963901	f	0.0600483361631632	1.45
[1.4,1.5)	1.47923190401275	f	0.1148325370159	1.45
[1,1.1)	1.05593300152009	f	0.48275689734146	1.05
[1,1.1)	1.0141274589903	f	0.979173583909869	1.05
[1.2,1.3)	1.29008222966856	f	0.811516786925495	1.25
[1.4,1.5)	1.45979619959661	f	0.542912817094475	1.45
[1.4,1.5)	1.46925474187752	f	0.0723670870065689	1.45
[1.2,1.3)	1.29284077115992	f	0.46648524608463	1.25
[1.3,1.4)	1.35992022917092	f	0.33990564593114	1.35
[1.1,1.2)	1.1345290966757	f	0.689918605145067	1.15
[1.2,1.3)	1.2563459168197	f	0.514157372061163	1.25
[1,1.1)	1.07476236620374	f	0.514923015609384	1.05
[1.1,1.2)	1.14264698688586	f	0.545514354016632	1.15
[1.4,1.5)	1.40990469250467	f	0.447457330068573	1.45
[1.4,1.5)	1.43639194982553	f	0.0838848403654993	1.45
[1.2,1.3)	1.29845237180882	f	0.930133691756055	1.25
[1.4,1.5)	1.49076539190066	f	0.0164481862448156	1.45
[1.3,1.4)	1.38222909555609	f	0.414092399412766	1.35
[1.3,1.4)	1.37877833980652	f	0.226976093370467	1.35
[1.4,1.5)	1.44275067812701	f	0.0996405873447657	1.45
[1.2,1.3)	1.2578923515616	f	0.482923875097185	1.25
[1.3,1.4)	1.38811345485606	f	0.650128671433777	1.35
[1.2,1.3)	1.22627260757303	f	0.92132977838628	1.25
[1.1,1.2)	1.18473442642193	f	0.362601807108149	1.15
[0.6,0.7)	0.622593760582756	f	0.85513499006629	0.65
[1.3,1.4)	1.32171967759924	f	0.300906151533127	1.35
[1.3,1.4)	1.38637100266314	f	0.465662425151095	1.35
[1.3,1.4)	1.36345758283868	f	0.142730664927512	1.35
[1.2,1.3)	1.26753716550589	f	0.80771899363026	1.25
[0.8,0.9)	0.865089060805809	f	0.665807631798089	0.85
[1.4,1.5)	1.44832407921269	f	0.0619409799110144	1.45
[1.2,1.3)	1.20208617302199	f	0.430925568332896	1.25
[1.1,1.2)	1.1931321453024	f	0.396855081431568	1.15
[1.3,1.4)	1.363442481321	f	0.696956751402467	1.35
[1.1,1.2)	1.14136059640676	f	0.659319650614634	1.15
[1.1,1.2)	1.12042431320843	f	0.407350709661841	1.15
[1.2,1.3)	1.28140748418473	f	0.306920220376924	1.25
[1.3,1.4)	1.35996587117046	f	0.255107345059514	1.35
[1.3,1.4)	1.38959825684398	f	0.672568153357133	1.35
[0.8,0.9)	0.873491103358884	f	0.8943934335839	0.85
[1.2,1.3)	1.2795037933577	f	0.845736156217754	1.25
[1.2,1.3)	1.27115390779109	f	0.392901856917888	1.25
[1.4,1.5)	1.46808176007084	f	0.0790505399927497	1.45
[1,1.1)	1.01356416927025	f	0.82842305698432	1.05
[1.4,1.5)	1.43412942117595	f	0.0728918248787522	1.45
[1.4,1.5)	1.4408538888949	f	0.114762677578256	1.45
[1.3,1.4)	1.36890966382732	f	0.6399842700921	1.35
[1.3,1.4)	1.33206634822372	f	0.320566200185567	1.35
[1.3,1.4)	1.37237751266105	f	0.1887495261617	1.35
[1.2,1.3)	1.29232897603764	f	0.393829641165212	1.25
[1,1.1)	1.05548080487161	f	0.86202601599507	1.05
[1.4,1.5)	1.41045016397873	f	0.347911406541243	1.45
[1.4,1.5)	1.49947188724415	f	0.00143389846198261	1.45
[0.9,1)	0.925661197729278	f	0.911284453701228	0.95
[0.6,0.7)	0.682114998738633	f	0.951723448932171	0.65
[1.3,1.4)	1.35715779293385	f	0.49091898300685	1.35
[1.3,1.4)	1.33804874779879	f	0.463651715312153	1.35
[1.4,1.5)	1.42237390217762	f	0.596472046803683	1.45
[0.8,0.9)	0.817975771441523	f	0.906050957273692	0.85
[1.3,1.4)	1.39173588136759	f	0.173001179005951	1.35
[1.1,1.2)	1.12585174781323	f	0.785881076706573	1.15
[1.4,1.5)	1.42467938040551	f	0.232934384606779	1.45
[1,1.1)	1.07898292675743	f	0.577048209030181	1.05
[0.7,0.8)	0.767850013733316	f	0.840877033304423	0.75
[1.4,1.5)	1.42687474065681	f	0.132203776855022	1.45
[0.9,1)	0.901791678105134	f	0.895891189575195	0.95
[1.3,1.4)	1.35557703500984	f	0.45013734116219	1.35
[1.4,1.5)	1.42948278442364	f	0.894142537843436	1.45
[1.3,1.4)	1.35780004312235	f	0.248545180540532	1.35
[1.4,1.5)	1.42534750381854	f	0.0836952936369926	1.45
[1.4,1.5)	1.48740169499551	f	0.0486410746816546	1.45
[1.3,1.4)	1.34105526307942	f	0.979815867030993	1.35
[1.2,1.3)	1.25152488302433	f	0.484167741145939	1.25
[1.2,1.3)	1.25592219622459	f	0.845393033931032	1.25
[1.3,1.4)	1.30598499046903	f	0.416293604532257	1.35
[1.2,1.3)	1.20747328252498	f	0.489342542830855	1.25
[1.3,1.4)	1.33535688592522	f	0.183287817519158	1.35
[1.1,1.2)	1.18267972619262	f	0.759161467896774	1.15
[1.2,1.3)	1.22281504826954	f	0.305143302539364	1.25
[1.3,1.4)	1.34961732315158	f	0.165678247110918	1.35
[1.4,1.5)	1.47798352616608	f	0.0328091429546475	1.45
[1.4,1.5)	1.45786307055564	f	0.13650520821102	1.45
[1.4,1.5)	1.45275555444279	f	0.177136411424726	1.45
[1.4,1.5)	1.4052458044724	f	0.519560450455174	1.45
[0.8,0.9)	0.878192752403657	f	0.811120785074309	0.85
[1.4,1.5)	1.40831776922976	f	0.11536201252602	1.45
[0.9,1)	0.97899075086979	f	0.893421786604449	0.95
[1.2,1.3)	1.2678375178303	f	0.575352881103754	1.25
[1.3,1.4)	1.38658191944672	f	0.146572394296527	1.35
[1,1.1)	1.08670194307714	f	0.902805796358734	1.05
[1.4,1.5)	1.44643579671422	f	0.253002469427884	1.45
[1.4,1.5)	1.45300133307931	f	0.150597600266337	1.45
[1.2,1.3)	1.22402029157349	f	0.76854715985246	1.25
[1.4,1.5)	1.43727536065217	f	0.230123331071809	1.45
[1.2,1.3)	1.26867116686051	f	0.305399328004569	1.25
[1.3,1.4)	1.35462558996391	f	0.518569612177089	1.35
[1.2,1.3)	1.29914690683137	f	0.334599666763097	1.25
[1.3,1.4)	1.39648627981996	f	0.154434968251735	1.35
[1.3,1.4)	1.32590230764806	f	0.266369568649679	1.35
[1.2,1.3)	1.28566129549595	f	0.350754616782069	1.25
[1.1,1.2)	1.19652669048227	f	0.578458378789946	1.15
[1.2,1.3)	1.27516518483582	f	0.808601795230061	1.25
[1.1,1.2)	1.18568145961365	f	0.933270314941183	1.15
[1.3,1.4)	1.30649596907797	f	0.833863337524235	1.35
[1.4,1.5)	1.45394881601382	f	0.127002774504945	1.45
[1.2,1.3)	1.28786003780855	f	0.649453951511532	1.25
[1,1.1)	1.09975112572036	f	0.690351657569408	1.05
[1.4,1.5)	1.49243645705071	f	0.0320448244456202	1.45
[0.7,0.8)	0.762777038321725	f	0.920489149866626	0.75
[1.3,1.4)	1.39621968639038	f	0.478468887042254	1.35
[1.3,1.4)	1.359181059396	f	0.266520578414202	1.35
[1.4,1.5)	1.43338182591809	f	0.856510716257617	1.45
[1.3,1.4)	1.3354431844296	f	0.229146477766335	1.35
[0.9,1)	0.926179773475874	f	0.79194687330164	0.95
[1.2,1.3)	1.25661467418379	f	0.646774860331789	1.25
[1.3,1.4)	1.36987535331833	f	0.424334690673277	1.35
[1.4,1.5)	1.4781938736343	f	0.0950682680122554	1.45
[1.4,1.5)	1.49885668552883	f	0.00346770393662155	1.45
[1.3,1.4)	1.34292233442306	f	0.531133668962866	1.35
[1.4,1.5)	1.4341482216925	f	0.524307115934789	1.45
[1.4,1.5)	1.47604362688004	f	0.213185554603115	1.45
[1.3,1.4)	1.37989035307489	f	0.7169320799876	1.35
[1,1.1)	1.07945155948803	f	0.961343576200306	1.05
[1,1.1)	1.00822787993758	f	0.518266599625349	1.05
[1.4,1.5)	1.41902931199709	f	0.174528022296727	1.45
[1.4,1.5)	1.40737405126754	f	0.562540134880692	1.45
[1.1,1.2)	1.19648991185072	f	0.759258169680834	1.15
[1.1,1.2)	1.12519823919006	f	0.666971337515861	1.15
[1.3,1.4)	1.38330092445549	f	0.224872923223302	1.35
[1.3,1.4)	1.36281692655929	f	0.345849762437865	1.35
[1.4,1.5)	1.42001222310543	f	0.319831759901717	1.45
[1.3,1.4)	1.38996172673251	f	0.904898397624493	1.35
[1.4,1.5)	1.42295521030975	f	0.199198380112648	1.45
[1.2,1.3)	1.28115858299867	f	0.68096301658079	1.25
[1.4,1.5)	1.43594901450942	f	0.137517758645117	1.45
[1.4,1.5)	1.47651065816024	f	0.10699468688108	1.45
[1.4,1.5)	1.47752519106786	f	0.0928593957796693	1.45
[1.3,1.4)	1.36159141918345	f	0.916448955191299	1.35
[1.2,1.3)	1.28146949617646	f	0.277060435852036	1.25
[1,1.1)	1.04559538597727	f	0.885793877299875	1.05
[1.3,1.4)	1.3142400167846	f	0.772864649537951	1.35
[1.1,1.2)	1.13548697520359	f	0.795051236171275	1.15
[1.4,1.5)	1.44561040505472	f	0.205673593096435	1.45
[1.4,1.5)	1.48893507731194	f	0.0481933229602873	1.45
[1.4,1.5)	1.488760197521	f	0.0388159311842173	1.45
[1.1,1.2)	1.19976956950196	f	0.284574129851535	1.15
[1.2,1.3)	1.27281950370939	f	0.348809832474217	1.25
[0.9,1)	0.987632300795494	f	0.737453325418755	0.95
[1.4,1.5)	1.41650851025216	f	0.251663581235334	1.45
[1.1,1.2)	1.17005755343047	f	0.517437003087252	1.15
[1.2,1.3)	1.26117194153055	f	0.759444722672924	1.25
[1.4,1.5)	1.43130792792367	f	0.636084527941421	1.45
[1.4,1.5)	1.43666950207439	f	0.2039406853728	1.45
[0.9,1)	0.922404494398343	f	0.993045282084495	0.95
[1.4,1.5)	1.49991020888921	f	0.000405043363571167	1.45
[1.3,1.4)	1.39651482124136	f	0.206570025067776	1.35
[1.4,1.5)	1.4123770001232	f	0.634028090629727	1.45
[1.4,1.5)	1.48553629683555	f	0.0172918252646923	1.45
[1.4,1.5)	1.49615486333947	f	0.0267354713287205	1.45
[1,1.1)	1.07057088434675	f	0.60784059506841	1.05
[1.1,1.2)	1.17967373123836	f	0.570541352732107	1.15
[1.4,1.5)	1.42077578042849	f	0.245853347936645	1.45
[1.3,1.4)	1.3368759023301	f	0.919525086414069	1.35
[1.2,1.3)	1.26937991566749	f	0.672216201666743	1.25
[1.3,1.4)	1.36847787906644	f	0.645450439304113	1.35
[1.3,1.4)	1.38015807176613	f	0.208285454660654	1.35
[1.4,1.5)	1.4118025948398	f	0.480617735767737	1.45
[1,1.1)	1.03132719658526	f	0.986518583260477	1.05
[1,1.1)	1.05637595635144	f	0.993119847727939	1.05
[1.3,1.4)	1.30145832357446	f	0.450774036580697	1.35
[1.3,1.4)	1.37614254112095	f	0.714848786126822	1.35
[1.4,1.5)	1.44198849374198	f	0.316561612533405	1.45
[1.4,1.5)	1.44400671839742	f	0.833687560632825	1.45
[1.2,1.3)	1.20011908072568	f	0.433975581545383	1.25
[0.8,0.9)	0.869585597503414	f	0.995992258191109	0.85
[0.6,0.7)	0.691732546396097	f	0.805811213329434	0.65
[1.2,1.3)	1.28667208830063	f	0.486242167418823	1.25
[1.2,1.3)	1.29372117105875	f	0.538772000931203	1.25
[1.2,1.3)	1.21516728151042	f	0.341039908351377	1.25
[1.4,1.5)	1.48395131657711	f	0.0520156044512987	1.45
[1.1,1.2)	1.11956327450896	f	0.458723113173619	1.15
[1.2,1.3)	1.27279679591948	f	0.498156590387225	1.25
[1.3,1.4)	1.36492470592736	f	0.282764225266874	1.35
[1.2,1.3)	1.2292751850057	f	0.776445082388818	1.25
[1.4,1.5)	1.40223424896765	f	0.3038527618628	1.45
[1.3,1.4)	1.31145874852649	f	0.515551181975752	1.35
[1.3,1.4)	1.38191311163947	f	0.477950773201883	1.35
[0.9,1)	0.908669614250116	f	0.768852224573493	0.95
[1.3,1.4)	1.36308989806277	f	0.163928855676204	1.35
[1.1,1.2)	1.18285749831167	f	0.441774149890989	1.15
[1,1.1)	1.08048135302103	f	0.523407669737935	1.05
[1.2,1.3)	1.20617518787327	f	0.476919188629836	1.25
[1.1,1.2)	1.16277026362271	f	0.524643287761137	1.15
[1,1.1)	1.00046517496253	f	0.685228247195482	1.05
[1.4,1.5)	1.40671558603835	f	0.351792022120208	1.45
[1.1,1.2)	1.12158309365306	f	0.839631285285577	1.15
[1.2,1.3)	1.29530674383326	f	0.921913691563532	1.25
[1.4,1.5)	1.44032564888363	f	0.106309621362016	1.45
[1.3,1.4)	1.33189060073105	f	0.206528918119147	1.35
[1.2,1.3)	1.23278168343003	f	0.486642911797389	1.25
[1.3,1.4)	1.37094741078126	f	0.323822023812681	1.35
[1.3,1.4)	1.31317321901658	f	0.471713925013319	1.35
[1.1,1.2)	1.15047763415012	f	0.586088502081111	1.15
[1.3,1.4)	1.39945298696111	f	0.223950012587011	1.35
[1.3,1.4)	1.39441533714495	f	0.734029720071703	1.35
[1.4,1.5)	1.42398321407928	f	0.150484099052846	1.45
[1,1.1)	1.02826721160995	f	0.697553366888314	1.05
[1.4,1.5)	1.42150273329817	f	0.264107904862612	1.45
[1.4,1.5)	1.44325499511611	f	0.426464922260493	1.45
[0.8,0.9)	0.883492301017386	f	0.721333573339507	0.85
[1.1,1.2)	1.18512052202727	f	0.474471707129851	1.15
[1.2,1.3)	1.27169014144563	f	0.338586960919201	1.25
[1.4,1.5)	1.44075179045947	f	0.240592138841748	1.45
[1.2,1.3)	1.27340420061397	f	0.216259677894413	1.25
[1.3,1.4)	1.37133940857468	f	0.24205811903812	1.35
[1.2,1.3)	1.27873404611016	f	0.564904673025012	1.25
[1.4,1.5)	1.40531383324429	f	0.712568088900298	1.45
[1.4,1.5)	1.46973017455747	f	0.108096597949043	1.45
[1.1,1.2)	1.19880869684672	f	0.519075873540714	1.15
[1.4,1.5)	1.43733731789261	f	0.852190344594419	1.45
[1,1.1)	1.0934726785438	f	0.714631942100823	1.05
[1.4,1.5)	1.42741788909219	f	0.313981684856117	1.45
[1.4,1.5)	1.49203586714645	f	0.115817142417654	1.45
[1.1,1.2)	1.13076052393778	f	0.575004067504779	1.15
[0.7,0.8)	0.790858788815928	f	0.831371922045946	0.75
[1.3,1.4)	1.31630622435043	f	0.520339757902548	1.35
[1.2,1.3)	1.28907135481704	f	0.694011028623208	1.25
[1.4,1.5)	1.43516878689442	f	0.499903989490122	1.45
[1.2,1.3)	1.22777104239641	f	0.354160398710519	1.25
[1.4,1.5)	1.41003157474168	f	0.964804159011692	1.45
[0.5,0.6)	0.575922647112197	f	0.922261254163459	0.55
[1.4,1.5)	1.45492939382152	f	0.204592706635594	1.45
[1,1.1)	1.04882064312275	f	0.954902932746336	1.05
[0.9,1)	0.903761954840099	f	0.873992832377553	0.95
[1.4,1.5)	1.44789303166849	f	0.697344831423834	1.45
[1.1,1.2)	1.17993681504816	f	0.51259378483519	1.15
[1.3,1.4)	1.3753927625878	f	0.480816515395418	1.35
[1.3,1.4)	1.39870932127609	f	0.201800923096016	1.35
[1.4,1.5)	1.44752975741465	f	0.100229354342446	1.45
[1.3,1.4)	1.3678857169293	f	0.472588874632493	1.35
[1.1,1.2)	1.15466237751545	f	0.312179648084566	1.15
[1,1.1)	1.05475207584288	f	0.772399305133149	1.05
[1.2,1.3)	1.20352340674016	f	0.901074001332745	1.25
[1.3,1.4)	1.34036533094877	f	0.335229284130037	1.35
[1.1,1.2)	1.15897334273088	f	0.823944246396422	1.15
[1.3,1.4)	1.30492494288557	f	0.22003285982646	1.35
[1.1,1.2)	1.18376934751801	f	0.766123738372698	1.15
[1.2,1.3)	1.23904493698575	f	0.560707851080224	1.25
[1.2,1.3)	1.22496083912714	f	0.423455537762493	1.25
[0.8,0.9)	0.872140652641674	f	0.838569788262248	0.85
[1.3,1.4)	1.39717085569921	f	0.287320587551221	1.35
[1.2,1.3)	1.29898347449866	f	0.470720700686797	1.25
[1.3,1.4)	1.38150927100952	f	0.780844533350319	1.35
[1.4,1.5)	1.46892812284765	f	0.0827168372925371	1.45
[1.3,1.4)	1.31884116715559	f	0.394517550244927	1.35
[1.4,1.5)	1.42108014488754	f	0.0956614073365927	1.45
[1.4,1.5)	1.48206340403085	f	0.13333323597908	1.45
[1.3,1.4)	1.36308721244799	f	0.221126178046688	1.35
[1.2,1.3)	1.27511732220137	f	0.274119541049004	1.25
[1.4,1.5)	1.4449580107245	f	0.299059249693528	1.45
[1.4,1.5)	1.41967366676785	f	0.374786772532389	1.45
[1.4,1.5)	1.40511735807292	f	0.491452492540702	1.45
[0.9,1)	0.929492844126762	f	0.878602623473853	0.95
[1.1,1.2)	1.13534439489033	f	0.748729828745127	1.15
[0.9,1)	0.977980017857072	f	0.955186023144051	0.95
[1.4,1.5)	1.47262279680071	f	0.331920213066041	1.45
[1,1.1)	1.06329117556461	f	0.824162796372548	1.05
[1.4,1.5)	1.44720110153455	f	0.13266538339667	1.45
[1.4,1.5)	1.43138938432362	f	0.124696853803471	1.45
[1.2,1.3)	1.23955233269811	f	0.728109711781144	1.25
[1.3,1.4)	1.35083108598962	f	0.54842082853429	1.35
[1.2,1.3)	1.20927845348644	f	0.608517412794754	1.25
[1.3,1.4)	1.38989515145362	f	0.12294670054689	1.35
[1.1,1.2)	1.10680623693981	f	0.876434698933735	1.15
[1.3,1.4)	1.37477149832863	f	0.842348815640435	1.35
[1.4,1.5)	1.48461721901382	f	0.0462378135416657	1.45
[1.2,1.3)	1.21757537530463	f	0.707018328597769	1.25
[1.1,1.2)	1.14099935790165	f	0.534791055135429	1.15
[1,1.1)	1.06828623611928	f	0.945457234047353	1.05
[1.3,1.4)	1.36475470640694	f	0.912029979052022	1.35
[1.3,1.4)	1.30334448754158	f	0.455978516489267	1.35
[1.2,1.3)	1.23342786467928	f	0.765520478598773	1.25
[1.2,1.3)	1.22916580246334	f	0.50504457950592	1.25
[1.4,1.5)	1.43020568483308	f	0.202548482920974	1.45
[1.2,1.3)	1.22040827704871	f	0.717138722306117	1.25
[0.8,0.9)	0.88936226240552	f	0.768076964421198	0.85
[1.1,1.2)	1.17409094824733	f	0.706377045251429	1.15
[1.4,1.5)	1.4162752947835	f	0.19162413617596	1.45
[1.4,1.5)	1.45844191630402	f	0.297899801051244	1.45
[1.4,1.5)	1.46367712414111	f	0.325131266377866	1.45
[1.2,1.3)	1.2309101850538	f	0.571876234840602	1.25
[1.2,1.3)	1.26599343124712	f	0.882491525495425	1.25
[1.1,1.2)	1.18354891521867	f	0.877103376435116	1.15
[1.4,1.5)	1.44986102914753	f	0.385852537117898	1.45
[1.3,1.4)	1.36499162493203	f	0.737772154854611	1.35
[1.3,1.4)	1.38022256167084	f	0.79631936410442	1.35
[1.1,1.2)	1.11765569257094	f	0.724161460762843	1.15
[1.3,1.4)	1.34962080779278	f	0.38543858891353	1.35
[1.4,1.5)	1.40155457277751	f	0.298152282601222	1.45
[1.4,1.5)	1.44533737275654	f	0.05747115239501	1.45
[1.1,1.2)	1.19619562280015	f	0.673692964250222	1.15
[1.4,1.5)	1.4468365306243	f	0.197991926921532	1.45
[1.2,1.3)	1.22039747226355	f	0.625107899075374	1.25
[1.3,1.4)	1.38490863994342	f	0.138182840542868	1.35
[1.4,1.5)	1.46289573761284	f	0.373078520642594	1.45
[1.3,1.4)	1.34846733412375	f	0.314089832827449	1.35
[0.9,1)	0.990860844010416	f	0.815184899838641	0.95
[1.3,1.4)	1.39241238856847	f	0.368318096967414	1.35
[1.2,1.3)	1.24522226711942	f	0.439644126221538	1.25
[1.3,1.4)	1.30196001472881	f	0.439058027463034	1.35
[1.3,1.4)	1.34050653776727	f	0.601828285725787	1.35
[1.2,1.3)	1.20708912064255	f	0.403906936291605	1.25
[1.4,1.5)	1.42014568914896	f	0.958318280987442	1.45
[1.1,1.2)	1.18817204861626	f	0.970767963677645	1.15
[1.1,1.2)	1.17337554952587	f	0.914528023218736	1.15
[1.4,1.5)	1.48278900910022	f	0.0828737083356827	1.45
[1.2,1.3)	1.27896757570177	f	0.476859610993415	1.25
[1.2,1.3)	1.24128424911646	f	0.339135265909135	1.25
[1.4,1.5)	1.43313334855718	f	0.673435813980177	1.45
[0.9,1)	0.983553313420459	f	0.636485945200548	0.95
[0.9,1)	0.917923665262503	f	0.859278114512563	0.95
[0.7,0.8)	0.784674760146366	f	0.948284424841404	0.75
[1.1,1.2)	1.11115414695744	f	0.573967065894976	1.15
[1.2,1.3)	1.21568390895874	f	0.535269055515528	1.25
[1,1.1)	1.05640891384373	f	0.941694442881271	1.05
[1.2,1.3)	1.26028142248662	f	0.892355152172968	1.25
[1.4,1.5)	1.41609707312434	f	0.410306338686496	1.45
[1.4,1.5)	1.48219112985591	f	0.0500307474285364	1.45
[1,1.1)	1.04546441364144	f	0.778269294649363	1.05
[1.2,1.3)	1.20936047023966	f	0.925961389672011	1.25
[1.4,1.5)	1.43361749984842	f	0.377477207919583	1.45
[1.3,1.4)	1.34462828690336	f	0.24492099462077	1.35
[1.4,1.5)	1.45047593052342	f	0.0876359085086733	1.45
[1.2,1.3)	1.26104137969443	f	0.391108496813104	1.25
[1.4,1.5)	1.47695235135492	f	0.182561425259337	1.45
[1.4,1.5)	1.40134538888888	f	0.133624784648418	1.45
[1.3,1.4)	1.31786332894453	f	0.257462913403288	1.35
[1,1.1)	1.08857631314245	f	0.55324704782106	1.05
[1.4,1.5)	1.42315820209442	f	0.148069276474416	1.45
[0.9,1)	0.950567344580458	f	0.962896824115887	0.95
[1,1.1)	1.03624033444303	f	0.944522878853604	1.05
[0.6,0.7)	0.674118928210804	f	0.992285794112831	0.65
[0.8,0.9)	0.854806863003624	f	0.706210570642725	0.85
[1.4,1.5)	1.46040798001413	f	0.140778355766088	1.45
[1.4,1.5)	1.49673615681094	f	0.00898262416012585	1.45
[1.3,1.4)	1.35861894939431	f	0.686495538568124	1.35
[1.3,1.4)	1.34538853327456	f	0.681218191748485	1.35
[1.3,1.4)	1.32741875255576	f	0.917510882485658	1.35
[1.2,1.3)	1.25757638889359	f	0.408421214204282	1.25
[1.4,1.5)	1.41171442667082	f	0.422439390094951	1.45
[1.1,1.2)	1.13075985146664	f	0.537320081843063	1.15
[1.2,1.3)	1.25445612553931	f	0.413646463071927	1.25
[1.4,1.5)	1.4102377896192	f	0.0976446585264057	1.45
[1.3,1.4)	1.37336664436854	f	0.380267640342936	1.35
[1.4,1.5)	1.43051466215474	f	0.198000577511266	1.45
[1.4,1.5)	1.43874122602228	f	0.725024226354435	1.45
[1.4,1.5)	1.49178360090721	f	0.0110090409871191	1.45
[1.1,1.2)	1.19224049875021	f	0.918857760028914	1.15
[0.7,0.8)	0.774242185237213	f	0.900228734128177	0.75
[1,1.1)	1.09858269027572	f	0.754153864458203	1.05
[0.8,0.9)	0.847075061460245	f	0.951921815052629	0.85
[1.2,1.3)	1.20308215563784	f	0.62558709224686	1.25
[1.3,1.4)	1.36795157038013	f	0.655950521118939	1.35
[1.2,1.3)	1.24415430145416	f	0.381375617580488	1.25
[1.4,1.5)	1.47128514154673	f	0.0656056352891028	1.45
[1,1.1)	1.02994870608378	f	0.690880850423127	1.05
[1.4,1.5)	1.44903331487903	f	0.127483867341653	1.45
[1.3,1.4)	1.35183434344073	f	0.291318518575281	1.35
[1.2,1.3)	1.25061347368884	f	0.632220890838653	1.25
[1.3,1.4)	1.37936401090451	f	0.390023997751996	1.35
[1.4,1.5)	1.47227176698704	f	0.0704256598837674	1.45
[0.7,0.8)	0.734841561114152	f	0.863572930917144	0.75
[1.4,1.5)	1.44435859046045	f	0.385190207045525	1.45
[1.3,1.4)	1.33530809220309	f	0.670760133769363	1.35
[1.4,1.5)	1.48209929030564	f	0.0211963022593409	1.45
[1.1,1.2)	1.18936183531099	f	0.595228760736063	1.15
[1.3,1.4)	1.3894984637602	f	0.276241161162034	1.35
[1.2,1.3)	1.28039588412798	f	0.399126905016601	1.25
[1.3,1.4)	1.35829851317534	f	0.145815429510549	1.35
[0.6,0.7)	0.694126343904612	f	0.824081728467718	0.65
[1.4,1.5)	1.41231138995287	f	0.140409882646054	1.45
[1.1,1.2)	1.1736053913854	f	0.909047515131533	1.15
[1.3,1.4)	1.39526615815537	f	0.899924811441451	1.35
[1.3,1.4)	1.35974744149326	f	0.192349253920838	1.35
[1.1,1.2)	1.11986449979774	f	0.53229026379995	1.15
[1.3,1.4)	1.36263248012264	f	0.522124740527943	1.35
[1.3,1.4)	1.39867074104001	f	0.16033573099412	1.35
[1.3,1.4)	1.34228462378161	f	0.519567017676309	1.35
[1.3,1.4)	1.35062988288163	f	0.224503509234637	1.35
[1.2,1.3)	1.2987972234526	f	0.281511990353465	1.25
[1.2,1.3)	1.26430176804716	f	0.503687579883263	1.25
[1.4,1.5)	1.46131803660209	f	0.158960648812354	1.45
[1.3,1.4)	1.36785402394264	f	0.920630739303306	1.35
[1.3,1.4)	1.37310570746052	f	0.499029459664598	1.35
[1.3,1.4)	1.36194203287688	f	0.615344077115878	1.35
[1.3,1.4)	1.32513179257902	f	0.743930876953527	1.35
[1.3,1.4)	1.32210743840265	f	0.61681821080856	1.35
[1.4,1.5)	1.40266360180064	f	0.930141045944765	1.45
[1.4,1.5)	1.46657530310014	f	0.0803784660529345	1.45
[1.4,1.5)	1.49482949788928	f	0.0281211910769343	1.45
[1.1,1.2)	1.17639435253876	f	0.541528468718752	1.15
[1.4,1.5)	1.44996946280113	f	0.241202568868175	1.45
[1.2,1.3)	1.29033213491777	f	0.64483752194792	1.25
[1.4,1.5)	1.42882115714322	f	0.377736799186096	1.45
[1.4,1.5)	1.49080906732033	f	0.0468536866828799	1.45
[1.4,1.5)	1.4924893358022	f	0.0481404992751777	1.45
[1,1.1)	1.09910119306973	f	0.962842692388222	1.05
[1.3,1.4)	1.3346396483726	f	0.226466750493273	1.35
[1.4,1.5)	1.49054537192431	f	0.0113935696426779	1.45
[1.3,1.4)	1.37167285907536	f	0.218475638190284	1.35
[1.4,1.5)	1.46628831384765	f	0.0559375686571002	1.45
[1.3,1.4)	1.34741874378515	f	0.234972146805376	1.35
[1.3,1.4)	1.36439283914904	f	0.402696270029992	1.35
[1.4,1.5)	1.4919139658211	f	0.0143044360447675	1.45
[1.2,1.3)	1.21717236111073	f	0.361763168359175	1.25
[1.4,1.5)	1.42411677298637	f	0.584499739808962	1.45
[1.2,1.3)	1.21700979314271	f	0.605793738272041	1.25
[1.4,1.5)	1.45900434128584	f	0.263718613190576	1.45
[1,1.1)	1.02794971810748	f	0.67514867708087	1.05
[1.2,1.3)	1.25884438682712	f	0.935806215973571	1.25
[1.4,1.5)	1.49841742859425	f	0.00359140639193356	1.45
[1,1.1)	1.08088267294147	f	0.786971174879	1.05
[1,1.1)	1.05927937992669	f	0.806933146901429	1.05
[1.4,1.5)	1.46281621118059	f	0.0730383845511824	1.45
[1.3,1.4)	1.31964046870375	f	0.56699930364266	1.35
[1.3,1.4)	1.34444133368157	f	0.539190846029669	1.35
[1.4,1.5)	1.40226534002832	f	0.137675155187026	1.45
[1.2,1.3)	1.22451407715602	f	0.276332648936659	1.25
[1.3,1.4)	1.38867873000211	f	0.351843506796286	1.35
[0.8,0.9)	0.84963045603741	f	0.812805236317217	0.85
[1.4,1.5)	1.4646250801641	f	0.171541348099709	1.45
[1.3,1.4)	1.37621526517184	f	0.521162092685699	1.35
[1.2,1.3)	1.29075551413896	f	0.764622842427343	1.25
[1.2,1.3)	1.22581695756595	f	0.288755647372454	1.25
[1.3,1.4)	1.39044765895673	f	0.436778316041455	1.35
[1.2,1.3)	1.24568668190061	f	0.66945075779222	1.25
[1.4,1.5)	1.47631695796304	f	0.0369237822014838	1.45
[1.3,1.4)	1.39839890625151	f	0.560646349098533	1.35
[1.1,1.2)	1.11781829767527	f	0.932383237173781	1.15
[1.2,1.3)	1.21504844563682	f	0.434622491942719	1.25
[1,1.1)	1.04261091321909	f	0.936232616892084	1.05
[1.1,1.2)	1.18671347792995	f	0.978302628034726	1.15
[1,1.1)	1.08826935605702	f	0.676762288669124	1.05
[1.2,1.3)	1.26541970752492	f	0.298268895363435	1.25
[1.3,1.4)	1.39447089321235	f	0.208253394579515	1.35
[1.2,1.3)	1.24078670639675	f	0.318896428914741	1.25
[1.3,1.4)	1.31422645426593	f	0.854374968446791	1.35
[1.4,1.5)	1.46878403387234	f	0.0610599068459123	1.45
[1.4,1.5)	1.48600212204918	f	0.18204610561952	1.45
[1.2,1.3)	1.20486975987292	f	0.483836601022631	1.25
[1.2,1.3)	1.23045112062829	f	0.338283574208617	1.25
[1.4,1.5)	1.41322127571273	f	0.813362698070705	1.45
[1,1.1)	1.04028442061698	f	0.870432480005547	1.05
[1.4,1.5)	1.49180499853248	f	0.019161278847605	1.45
[1,1.1)	1.03143535927995	f	0.824748182203621	1.05
[1.1,1.2)	1.16395886197192	f	0.401268495246768	1.15
[1.1,1.2)	1.14239294484593	f	0.672058288240805	1.15
[1.4,1.5)	1.43233635187681	f	0.118672215612605	1.45
[1.3,1.4)	1.31400879674769	f	0.476424339460209	1.35
[1.1,1.2)	1.17830113750335	f	0.925339963752776	1.15
[1.3,1.4)	1.3395433688438	f	0.574839341687039	1.35
[1.1,1.2)	1.16734473622274	f	0.912751579657197	1.15
[0.9,1)	0.989643117865387	f	0.755301924189553	0.95
[1.1,1.2)	1.14747042350391	f	0.630999924149364	1.15
[1,1.1)	1.09734327455258	f	0.794420650461689	1.05
[1.2,1.3)	1.2074513040962	f	0.923546462319791	1.25
[1.3,1.4)	1.33652015464511	f	0.164468809729442	1.35
[1.3,1.4)	1.37716386478045	f	0.192883944371715	1.35
[1.4,1.5)	1.40262045808907	f	0.097642665496096	1.45
[0.9,1)	0.960536979694549	f	0.829109395388514	0.95
[1.4,1.5)	1.42744747407798	f	0.805863957852125	1.45
[1.2,1.3)	1.23703183735348	f	0.279269986320287	1.25
[1,1.1)	1.04464790669046	f	0.449029579060152	1.05
[1.2,1.3)	1.2425043415766	f	0.625878707272932	1.25
[1.3,1.4)	1.32795923870707	f	0.370921416208148	1.35
[1,1.1)	1.08894389991238	f	0.38231894839555	1.05
[1.2,1.3)	1.27640818576649	f	0.91448087641038	1.25
[1.3,1.4)	1.35800174535781	f	0.390297754667699	1.35
[1.4,1.5)	1.45601605364081	f	0.0702937594614923	1.45
[1.1,1.2)	1.10292572841068	f	0.707506610779092	1.15
[1.4,1.5)	1.41145866236752	f	0.69299681391567	1.45
[1.4,1.5)	1.47502444412126	f	0.0961472901981324	1.45
[1.4,1.5)	1.4830426901833	f	0.0369032295420766	1.45
[1.4,1.5)	1.44211626674115	f	0.400940120918676	1.45
[1.4,1.5)	1.49353577084368	f	0.0115372252184898	1.45
[1.1,1.2)	1.17536160653278	f	0.567891015904024	1.15
[1,1.1)	1.0066763572608	f	0.944949925877154	1.05
[1.3,1.4)	1.31977665523971	f	0.343302177265286	1.35
[1.3,1.4)	1.31287018410396	f	0.244498279877007	1.35
[1.1,1.2)	1.18798901477735	f	0.5416769774165	1.15
[1.4,1.5)	1.47682241012432	f	0.117704377975315	1.45
[1.3,1.4)	1.33025955635343	f	0.374908455181867	1.35
[1.3,1.4)	1.37306064236009	f	0.327511116862297	1.35
[0.5,0.6)	0.566549182619917	f	0.947205751203001	0.55
[1.2,1.3)	1.22312159375613	f	0.91057491232641	1.25
[1.4,1.5)	1.4128383669533	f	0.762444715481251	1.45
[1,1.1)	1.07919339025808	f	0.758074916200712	1.05
[1.3,1.4)	1.33697994832594	f	0.998490834375843	1.35
[1.2,1.3)	1.27721581585103	f	0.580401404760778	1.25
[1.4,1.5)	1.4132154302288	f	0.213284181430936	1.45
[1.4,1.5)	1.46362092377601	f	0.133551898412406	1.45
[0.9,1)	0.978065169869051	f	0.792282316135243	0.95
[1.1,1.2)	1.16781764613237	f	0.981905837310478	1.15
[0.8,0.9)	0.808793856217846	f	0.982048792531714	0.85
[1.3,1.4)	1.3860429512166	f	0.125443475088105	1.35
[1.2,1.3)	1.27626726788511	f	0.618285143980756	1.25
[0.9,1)	0.958944693740236	f	0.858186804223806	0.95
[1.4,1.5)	1.42335569844754	f	0.139387535862625	1.45
[1.4,1.5)	1.40316538290396	f	0.366580521455035	1.45
[1.3,1.4)	1.39296194416244	f	0.157130227191374	1.35
[1.2,1.3)	1.25733864764338	f	0.447839834261686	1.25
[1.1,1.2)	1.13348133951306	f	0.485874579288065	1.15
[0.6,0.7)	0.659759803424501	f	0.950203040381894	0.65
[0.6,0.7)	0.673989392810725	f	0.904753880109638	0.65
[0.8,0.9)	0.852424708102994	f	0.940164701780304	0.85
[1,1.1)	1.08670593908098	f	0.773493236629292	1.05
[1.4,1.5)	1.41087890883711	f	0.0922109857201576	1.45
[1.4,1.5)	1.49651972517232	f	0.0162434296216816	1.45
[1.3,1.4)	1.38234633678756	f	0.333509586984292	1.35
[1.4,1.5)	1.40134844996272	f	0.241853092331439	1.45
[1.3,1.4)	1.33788838561892	f	0.792070718249306	1.35
[1,1.1)	1.04803748397578	f	0.496387037681416	1.05
[1.1,1.2)	1.10852925515752	f	0.513879090314731	1.15
[1.4,1.5)	1.46521810327132	f	0.0724018786568195	1.45
[1.3,1.4)	1.38821447997308	f	0.345139099750668	1.35
[1.3,1.4)	1.37215645603005	f	0.756324941292405	1.35
[1.3,1.4)	1.3148607507532	f	0.385119045618922	1.35
[1.4,1.5)	1.49621767957084	f	0.00692103989422321	1.45
[1.2,1.3)	1.24000701372394	f	0.718439230229706	1.25
[1.2,1.3)	1.29222342815132	f	0.556969332275912	1.25
[1.4,1.5)	1.48945504190107	f	0.0700826265383512	1.45
[1.3,1.4)	1.31216147251806	f	0.347816531080753	1.35
[1.4,1.5)	1.44974792204995	f	0.413005554582924	1.45
[1.3,1.4)	1.37731816549362	f	0.311655198922381	1.35
[1,1.1)	1.0864830538472	f	0.737567968200892	1.05
[1.2,1.3)	1.29633547172509	f	0.388340283883736	1.25
[1.3,1.4)	1.33175774858816	f	0.619424278149381	1.35
[1.1,1.2)	1.13289187873274	f	0.623541267821565	1.15
[1.3,1.4)	1.31661337783766	f	0.802412331104279	1.35
[1.3,1.4)	1.3058849071514	f	0.654067937284708	1.35
[1,1.1)	1.08902375073302	f	0.679453118005767	1.05
[1.3,1.4)	1.38572445019779	f	0.410754823358729	1.35
[1.1,1.2)	1.14497670235855	f	0.663253142498434	1.15
[1.4,1.5)	1.47620058458801	f	0.0271177776157856	1.45
[0.8,0.9)	0.809115892957708	f	0.815928964642808	0.85
[1.4,1.5)	1.42111991503756	f	0.0750427790917456	1.45
[1,1.1)	1.02181231744475	f	0.900965292239562	1.05
[1.4,1.5)	1.43704545103894	f	0.07082723476924	1.45
[1.3,1.4)	1.35291789708847	f	0.191123383352533	1.35
[1.1,1.2)	1.13015320601277	f	0.776929248124361	1.15
[1.3,1.4)	1.33216166096084	f	0.203133503673598	1.35
[1.3,1.4)	1.31618824420896	f	0.403764510527253	1.35
[1.1,1.2)	1.18439936489762	f	0.446180628146976	1.15
[1,1.1)	1.08092615740005	f	0.606295468751341	1.05
[1.3,1.4)	1.37264468428984	f	0.57644574274309	1.35
[1.4,1.5)	1.45461664427304	f	0.0595067664980888	1.45
[1.4,1.5)	1.44190834146951	f	0.182665084954351	1.45
[1.2,1.3)	1.25359279526981	f	0.296121661784127	1.25
[1.2,1.3)	1.25541095603738	f	0.376079086214304	1.25
[1.3,1.4)	1.38309414261181	f	0.713095941813663	1.35
[1.4,1.5)	1.41833507151377	f	0.125148585997522	1.45
[1,1.1)	1.05636167965962	f	0.42923343507573	1.05
[1.4,1.5)	1.49021308919874	f	0.0303770385216922	1.45
[1.3,1.4)	1.31129484081159	f	0.454168669413775	1.35
[0.9,1)	0.985757912583058	f	0.794308127136901	0.95
[1.2,1.3)	1.21635632528997	f	0.471276496304199	1.25
[1.4,1.5)	1.47990263616005	f	0.236389610683545	1.45
[0.9,1)	0.962930106050376	f	0.88703501666896	0.95
[1.4,1.5)	1.43007927538471	f	0.125952785136178	1.45
[1.3,1.4)	1.34610273366868	f	0.269311398966238	1.35
[1.2,1.3)	1.20270950330466	f	0.882458147127181	1.25
[1,1.1)	1.07839613558763	f	0.750519821885973	1.05
[1.4,1.5)	1.49150127089326	f	0.0976929415483028	1.45
[1.2,1.3)	1.23808858550441	f	0.815567015903071	1.25
[1,1.1)	1.04419359376397	f	0.858393028844148	1.05
[1.4,1.5)	1.47840275613425	f	0.117157299770042	1.45
[1.4,1.5)	1.40711337392704	f	0.137397162383422	1.45
[1.3,1.4)	1.37727479352138	f	0.548256997484714	1.35
[1.4,1.5)	1.48750984256221	f	0.059029650175944	1.45
[1.1,1.2)	1.17277580622865	f	0.495523291174322	1.15
[1.4,1.5)	1.49533662989364	f	0.00741752306930721	1.45
[1.1,1.2)	1.15859675155899	f	0.848293222486973	1.15
[1.4,1.5)	1.45662140019802	f	0.0627463317941874	1.45
[0.7,0.8)	0.766336411094923	f	0.819845087593421	0.75
[1,1.1)	1.03876965189542	f	0.539360294118524	1.05
[1.4,1.5)	1.45159250024298	f	0.499020098941401	1.45
[1.4,1.5)	1.48371912373979	f	0.0222273208200932	1.45
[1.4,1.5)	1.44118941417533	f	0.554093134589493	1.45
[0.8,0.9)	0.842795145646713	f	0.719897602917627	0.85
[1.3,1.4)	1.37855567668532	f	0.235715229297057	1.35
[1,1.1)	1.03015016285074	f	0.811879681190476	1.05
[1.4,1.5)	1.45244038666772	f	0.421473897062242	1.45
[1.3,1.4)	1.39562492577672	f	0.564910550834611	1.35
[1.4,1.5)	1.43176414371529	f	0.151690784608945	1.45
[1.3,1.4)	1.38322831227857	f	0.194792435504496	1.35
[1.4,1.5)	1.41804152801284	f	0.166783036431298	1.45
[1.2,1.3)	1.2029884329067	f	0.835109572159126	1.25
[1.4,1.5)	1.41648271800413	f	0.11107839923352	1.45
[1.2,1.3)	1.29336793395364	f	0.26807010662742	1.25
[1.2,1.3)	1.21668996008236	f	0.79848097031936	1.25
[1.4,1.5)	1.42300520010818	f	0.298929408192635	1.45
[1,1.1)	1.07825108650709	f	0.867568752495572	1.05
[1.4,1.5)	1.47254917923295	f	0.0394232471007854	1.45
[1.3,1.4)	1.32579162352516	f	0.339823510032147	1.35
[1.3,1.4)	1.33172295802531	f	0.309596095466986	1.35
[1.4,1.5)	1.44595628850226	f	0.12945368536748	1.45
[1.4,1.5)	1.46345354089094	f	0.373834484955296	1.45
[1.4,1.5)	1.43277054141574	f	0.464965628925711	1.45
[1.4,1.5)	1.48690830530917	f	0.0466081888880581	1.45
[0.9,1)	0.952297643547852	f	0.987516199238598	0.95
[1,1.1)	1.04457706319611	f	0.908452330389991	1.05
[1.2,1.3)	1.20980329327424	f	0.979390146676451	1.25
[1.3,1.4)	1.37755193176048	f	0.170472213765606	1.35
[1.4,1.5)	1.45911642556084	f	0.0427343740593642	1.45
[1.3,1.4)	1.36778442293364	f	0.142832363955677	1.35
[1.2,1.3)	1.26182977849074	f	0.360580841545016	1.25
[1.3,1.4)	1.32726647956484	f	0.54442054964602	1.35
[1.3,1.4)	1.3579273068975	f	0.937396618537605	1.35
[1.1,1.2)	1.10093633306992	f	0.635548865888268	1.15
[1.3,1.4)	1.32758960453436	f	0.484746531583369	1.35
[1.4,1.5)	1.48029891145049	f	0.0858962275087833	1.45
[1.2,1.3)	1.21462729416451	f	0.94491318706423	1.25
[1.2,1.3)	1.29341842692738	f	0.346713771810755	1.25
[1.3,1.4)	1.38992797106646	f	0.369346223305911	1.35
[1.4,1.5)	1.43981219965521	f	0.624148742994294	1.45
[1.2,1.3)	1.2761509855114	f	0.727405825397	1.25
[1.3,1.4)	1.36945584911139	f	0.197928108973429	1.35
[1.2,1.3)	1.26675498875258	f	0.588715200079605	1.25
[1,1.1)	1.08756364563609	f	0.842897166963667	1.05
[0.8,0.9)	0.86053928157759	f	0.999379032291472	0.85
[1.4,1.5)	1.49583043803814	f	0.0114382493775338	1.45
[1,1.1)	1.08083142790755	f	0.821331850020215	1.05
[1.3,1.4)	1.32055523621134	f	0.205623826477677	1.35
[1.4,1.5)	1.44287198864341	f	0.113804851192981	1.45
[0.9,1)	0.975916178772159	f	0.688085663598031	0.95
[1.3,1.4)	1.38169907843762	f	0.272961319424212	1.35
[1,1.1)	1.00709921742899	f	0.823169879149646	1.05
[1.2,1.3)	1.27857205986236	f	0.644396402174607	1.25
[1,1.1)	1.07713902451824	f	0.527902280911803	1.05
[1.4,1.5)	1.47965977527929	f	0.0286509681027383	1.45
[1.3,1.4)	1.31290644241154	f	0.287170039257035	1.35
[1.4,1.5)	1.48661370642939	f	0.0355835284572095	1.45
[0.9,1)	0.986917910474347	f	0.897867953637615	0.95
[1.4,1.5)	1.48320903124975	f	0.13096893648617	1.45
[1.4,1.5)	1.47527665924637	f	0.0514440888073295	1.45
[1.2,1.3)	1.29464876136072	f	0.363946522818878	1.25
[1,1.1)	1.08740644948053	f	0.695480783004314	1.05
[0.9,1)	0.996235569939973	f	0.892309131333604	0.95
[1.4,1.5)	1.4479760419579	f	0.24427619506605	1.45
[1.3,1.4)	1.33009313621206	f	0.391966396942735	1.35
[1.1,1.2)	1.12053162832174	f	0.620154907228425	1.15
[1.1,1.2)	1.12760944416982	f	0.564496977254748	1.15
[1.4,1.5)	1.46994790912495	f	0.0414015711285174	1.45
[1.2,1.3)	1.24660110388248	f	0.47424348583445	1.25
[0.7,0.8)	0.799320224475275	f	0.949205233482644	0.75
[1.3,1.4)	1.34645063019989	f	0.240331345004961	1.35
[1.1,1.2)	1.1867390244816	f	0.678141702199355	1.15
[0.9,1)	0.925629678027381	f	0.913432184141129	0.95
[1.4,1.5)	1.46580268820171	f	0.0455815261229873	1.45
[1.3,1.4)	1.39438045133682	f	0.136427131248638	1.35
[1.4,1.5)	1.42348801631697	f	0.100354233058169	1.45
[1.2,1.3)	1.25616963506049	f	0.409654614981264	1.25
[1.4,1.5)	1.43902729919747	f	0.96994784520939	1.45
[1.4,1.5)	1.42700133046236	f	0.363984651165083	1.45
[1,1.1)	1.09409690472942	f	0.724901413545012	1.05
[1.2,1.3)	1.21925108286645	f	0.702681547496468	1.25
[1.4,1.5)	1.48410212436092	f	0.0248146001249552	1.45
[1.2,1.3)	1.24475256142905	f	0.94599854038097	1.25
[1.2,1.3)	1.2202627296867	f	0.53349150903523	1.25
[1.3,1.4)	1.330678540527	f	0.696309166029096	1.35
[1.4,1.5)	1.46806616721747	f	0.0452575027011335	1.45
[0.8,0.9)	0.866308175062003	f	0.916571428999305	0.85
[1.4,1.5)	1.48455228481361	f	0.0328442209865898	1.45
[0.9,1)	0.988310110281335	f	0.777297240914777	0.95
[1.1,1.2)	1.17514805957645	f	0.526141775771976	1.15
[1.3,1.4)	1.32807801422779	f	0.266121883643791	1.35
[1.1,1.2)	1.19102735485388	f	0.504936079261824	1.15
[1.3,1.4)	1.3574015443125	f	0.532495256047696	1.35
[1.4,1.5)	1.44400774503476	f	0.0868702365551144	1.45
[1,1.1)	1.0455912195219	f	0.915601429762319	1.05
[1.4,1.5)	1.43464873878713	f	0.56400826247409	1.45
[1.4,1.5)	1.47811215607832	f	0.0592305262107402	1.45
[1,1.1)	1.06690415189182	f	0.672725694254041	1.05
[1.2,1.3)	1.2579991456731	f	0.627322677755728	1.25
[1.4,1.5)	1.46660893599676	f	0.0728554199449718	1.45
[1.2,1.3)	1.26911468234182	f	0.437705054180697	1.25
[1.4,1.5)	1.40042001994092	f	0.641540745971724	1.45
[1.1,1.2)	1.19377367911952	f	0.809969487134367	1.15
[1.2,1.3)	1.2850661151017	f	0.391752972034737	1.25
[1,1.1)	1.0534413208417	f	0.773422806058079	1.05
[1.4,1.5)	1.44767132206876	f	0.873395125148818	1.45
[1.1,1.2)	1.16771281524868	f	0.618313116487116	1.15
[1.3,1.4)	1.3935517552136	f	0.35773418401368	1.35
[0.5,0.6)	0.585892714267164	f	0.9322566811461	0.55
[1.4,1.5)	1.43195482351116	f	0.744729296071455	1.45
[1.4,1.5)	1.46729638837317	f	0.0635679916013032	1.45
[1.4,1.5)	1.49022490945961	f	0.108203507727012	1.45
[1.1,1.2)	1.13544033217659	f	0.818777891574427	1.15
[0.7,0.8)	0.778442635835322	f	0.793076938018203	0.75
[1.4,1.5)	1.45981728246084	f	0.0571070362348109	1.45
[1.2,1.3)	1.23899661622686	f	0.907620617654175	1.25
[1.3,1.4)	1.3560721059252	f	0.721638613613322	1.35
[1.1,1.2)	1.19431984901686	f	0.9027069946751	1.15
[1.2,1.3)	1.23695446073823	f	0.535714265191928	1.25
[1.4,1.5)	1.46547656856055	f	0.348539335653186	1.45
[1,1.1)	1.01497368934078	f	0.833293377654627	1.05
[1,1.1)	1.09210333206978	f	0.79032899113372	1.05
[1.4,1.5)	1.42599678057916	f	0.531409060349688	1.45
[1,1.1)	1.00607000245589	f	0.778718972578645	1.05
[1.4,1.5)	1.46691958016083	f	0.0583589465823025	1.45
[1.2,1.3)	1.23931578194117	f	0.458110426319763	1.25
[1.4,1.5)	1.48203908972165	f	0.0223310403525829	1.45
[1.1,1.2)	1.12762095201259	f	0.739889111602679	1.15
[1,1.1)	1.04508614982281	f	0.705737085547298	1.05
[1.4,1.5)	1.49767722851995	f	0.00570666999556124	1.45
[1.2,1.3)	1.20599825478543	f	0.470753220142797	1.25
[1,1.1)	1.07366500445679	f	0.596172563033178	1.05
[1.3,1.4)	1.32948500652768	f	0.283993592485785	1.35
[1.4,1.5)	1.48116609626115	f	0.0552192905452102	1.45
[1.2,1.3)	1.21050244294256	f	0.377874290337786	1.25
[1.4,1.5)	1.41439552412558	f	0.530223880894482	1.45
[1.2,1.3)	1.24468741286399	f	0.250978069379926	1.25
[1.4,1.5)	1.43371161349749	f	0.944086492527276	1.45
[1.2,1.3)	1.22814779579781	f	0.437488270923495	1.25
[1.1,1.2)	1.12767891689016	f	0.701066807610914	1.15
[1.3,1.4)	1.36853556243346	f	0.17584789195098	1.35
[1.3,1.4)	1.33662813625238	f	0.2419748227112	1.35
[1.4,1.5)	1.49096037102517	f	0.0236831828951836	1.45
[1.4,1.5)	1.43382996350597	f	0.328771048691124	1.45
[1.3,1.4)	1.37211324481187	f	0.413091425551102	1.35
[1.4,1.5)	1.48093000620446	f	0.108754555694759	1.45
[1.1,1.2)	1.13190317249703	f	0.852052260190248	1.15
[1.4,1.5)	1.49654750657288	f	0.00905993860214949	1.45
[0.5,0.6)	0.592702713823609	f	0.969763528788462	0.55
[1,1.1)	1.00508931733888	f	0.804646692238748	1.05
[1.2,1.3)	1.22212452111246	f	0.501039718743414	1.25
[1.2,1.3)	1.25666931120308	f	0.934179139090702	1.25
[1.3,1.4)	1.34666762271949	f	0.4678522227332	1.35
[1.3,1.4)	1.38141778009422	f	0.510976795805618	1.35
[1,1.1)	1.04913037353101	f	0.832221796736121	1.05
[1.4,1.5)	1.42359905555469	f	0.160649597644806	1.45
[1,1.1)	1.03117953651857	f	0.521361524937674	1.05
[1.1,1.2)	1.1192061133543	f	0.433566746301949	1.15
[1.2,1.3)	1.21703081564376	f	0.33181808446534	1.25
[1.2,1.3)	1.29520312390953	f	0.448023750912398	1.25
[1.4,1.5)	1.47761680135084	f	0.0411673602648079	1.45
[1.4,1.5)	1.47397365363556	f	0.243364050751552	1.45
[1.4,1.5)	1.43659835599034	f	0.103169655892998	1.45
[1.2,1.3)	1.29312376383867	f	0.363130947807804	1.25
[1,1.1)	1.07814851905121	f	0.657742032548413	1.05
[1.3,1.4)	1.37360220218991	f	0.425039657158777	1.35
[1.4,1.5)	1.47044202090435	f	0.0721925953403115	1.45
[1.4,1.5)	1.42501076741989	f	0.687141191447154	1.45
[0.9,1)	0.982870019970224	f	0.852786028059199	0.95
[1.2,1.3)	1.2402272239684	f	0.86721755284816	1.25
[1.4,1.5)	1.48420179975753	f	0.0890818594489247	1.45
[1.4,1.5)	1.49630901884498	f	0.0130381132476032	1.45
[1.3,1.4)	1.36152534560541	f	0.42325607012026	1.35
[0.9,1)	0.99048623915683	f	0.973258450627327	0.95
[1.3,1.4)	1.30842677140588	f	0.499068087665364	1.35
[1.4,1.5)	1.42900133559728	f	0.994652604451403	1.45
[1.2,1.3)	1.22796767071513	f	0.494881821796298	1.25
[1.4,1.5)	1.47228291522768	f	0.123035601340234	1.45
[1.1,1.2)	1.17410912059771	f	0.560385761549696	1.15
[1.4,1.5)	1.42402049271237	f	0.239292526850477	1.45
[1.1,1.2)	1.17953167339458	f	0.725250527728349	1.15
[1.3,1.4)	1.38246666088283	f	0.786027395166457	1.35
[1.2,1.3)	1.22264196094123	f	0.449781885603443	1.25
[1.3,1.4)	1.34824262582129	f	0.469079919159412	1.35
[1.1,1.2)	1.11004786140542	f	0.401860023848712	1.15
[1.1,1.2)	1.1900498895376	f	0.902375512057915	1.15
[1.3,1.4)	1.3644986553634	f	0.563688409747556	1.35
[1.2,1.3)	1.25921018763754	f	0.690996676450595	1.25
[1.2,1.3)	1.20444908748905	f	0.332274236949161	1.25
[1.4,1.5)	1.47450583700446	f	0.0948641062714159	1.45
[0.9,1)	0.933748365105975	f	0.937903824262321	0.95
[1,1.1)	1.05957539110721	f	0.671019063796848	1.05
[1.4,1.5)	1.48966299166165	f	0.0149940915871412	1.45
[1.4,1.5)	1.43210697304866	f	0.113113768398762	1.45
[1.1,1.2)	1.15416814300123	f	0.847790857544169	1.15
[1.3,1.4)	1.37309727308132	f	0.446819441858679	1.35
[1.3,1.4)	1.39741216727261	f	0.401880389312282	1.35
[1.2,1.3)	1.20014490476107	f	0.432214202126488	1.25
[0.9,1)	0.958935750146516	f	0.663604413857684	0.95
[1.4,1.5)	1.40033934237559	f	0.182369325077161	1.45
[0.9,1)	0.985189109403865	f	0.838338759960607	0.95
[1.2,1.3)	1.26751552158995	f	0.917372975032777	1.25
[1,1.1)	1.06482425475099	f	0.798301063245162	1.05
[1.2,1.3)	1.20304686612479	f	0.503056281711906	1.25
[1.4,1.5)	1.42487371078141	f	0.254459497053176	1.45
[1,1.1)	1.06480127996655	f	0.667245435761288	1.05
[0.8,0.9)	0.884353345223623	f	0.941099374787882	0.85
[0.7,0.8)	0.706183474256974	f	0.980761029291898	0.75
[1.4,1.5)	1.49288412112357	f	0.0522972738835961	1.45
[1.4,1.5)	1.43160635085549	f	0.382404521340504	1.45
[1,1.1)	1.06060069250812	f	0.806177586782724	1.05
[1.3,1.4)	1.3337166947176	f	0.547887698980048	1.35
[1.3,1.4)	1.39638233428527	f	0.304464521585032	1.35
[1.4,1.5)	1.46708640475966	f	0.402304826537147	1.45
[1.4,1.5)	1.49518790442219	f	0.0275957863777876	1.45
[1,1.1)	1.01948474688921	f	0.848993687191978	1.05
[1.4,1.5)	1.47499174180176	f	0.031033702660352	1.45
[1.3,1.4)	1.37999729661551	f	0.652291831560433	1.35
[1.1,1.2)	1.11567189113281	f	0.596841104794294	1.15
[1.3,1.4)	1.30862615625953	f	0.312611038098112	1.35
[0.5,0.6)	0.506816785311955	f	0.986910100327805	0.55
[0.7,0.8)	0.793151822973513	f	0.828926939051598	0.75
[1.1,1.2)	1.1013334061035	f	0.607717930106446	1.15
[1.4,1.5)	1.41187673483835	f	0.138112635817379	1.45
[1.2,1.3)	1.28265050087547	f	0.870927162235603	1.25
[1.2,1.3)	1.22066863603394	f	0.577087742974982	1.25
[1,1.1)	1.06850809007281	f	0.799172570696101	1.05
[1.4,1.5)	1.48064469050569	f	0.0281962060835212	1.45
[1.3,1.4)	1.32670307191855	f	0.256357740378007	1.35
[1.4,1.5)	1.44675809243915	f	0.756766913458705	1.45
[1.4,1.5)	1.42428983836343	f	0.829948304919526	1.45
[1.1,1.2)	1.12829016356638	f	0.523712248774245	1.15
[1.1,1.2)	1.17669566064786	f	0.63793759024702	1.15
[1,1.1)	1.02550270660733	f	0.487905605696142	1.05
[1.1,1.2)	1.1543950084099	f	0.581838598009199	1.15
[1.4,1.5)	1.44991595273851	f	0.1003700227011	1.45
[0.9,1)	0.932133649201552	f	0.84161396860145	0.95
[1.1,1.2)	1.14345801297254	f	0.402493874775246	1.15
[1.3,1.4)	1.36810076022884	f	0.772604613797739	1.35
[0.8,0.9)	0.891442010320889	f	0.951457850402221	0.85
[1.3,1.4)	1.30829143636565	f	0.265468981815502	1.35
[1.3,1.4)	1.37258581378362	f	0.829297498334199	1.35
[1.1,1.2)	1.13207892502419	f	0.6536610936746	1.15
[1.2,1.3)	1.22362061914796	f	0.79851508140564	1.25
[1.3,1.4)	1.39774281675446	f	0.186151454690844	1.35
[1.3,1.4)	1.32354951796737	f	0.75470757484436	1.35
[1.3,1.4)	1.3071923865538	f	0.735920368460938	1.35
[1.3,1.4)	1.34705737932455	f	0.751785748638213	1.35
[1.3,1.4)	1.36882148935912	f	0.332614484475926	1.35
[1.4,1.5)	1.45056871438158	f	0.0575486242305487	1.45
[1.3,1.4)	1.38756030501225	f	0.674415447516367	1.35
[1.4,1.5)	1.47543218849789	f	0.0415701731108129	1.45
[1.1,1.2)	1.13177199244643	f	0.643563031917438	1.15
[1.4,1.5)	1.41745998395896	f	0.299604506930336	1.45
[1.1,1.2)	1.19294463881237	f	0.393431080505252	1.15
[0.8,0.9)	0.89945754637676	f	0.92350426223129	0.85
[1.2,1.3)	1.25812093324512	f	0.67921779374592	1.25
[0.7,0.8)	0.709216744815799	f	0.717546308180317	0.75
[1.2,1.3)	1.29119791187255	f	0.717136621009558	1.25
[1.4,1.5)	1.43662214877276	f	0.228172058938071	1.45
[1.3,1.4)	1.34244275005095	f	0.408773940056562	1.35
[1.3,1.4)	1.39111136029707	f	0.571113962912932	1.35
[1.3,1.4)	1.39405193481083	f	0.879450148902833	1.35
[1,1.1)	1.0644786994208	f	0.594678026856855	1.05
[0.7,0.8)	0.758577260224516	f	0.918145145755261	0.75
[1.4,1.5)	1.45806611207285	f	0.351383726345375	1.45
[1.3,1.4)	1.38757028464275	f	0.253988407552242	1.35
[1.2,1.3)	1.21218131517164	f	0.714111546752974	1.25
[1.3,1.4)	1.3112160014547	f	0.218470488442108	1.35
[1.3,1.4)	1.31171680785741	f	0.443365653511137	1.35
[1,1.1)	1.07910345031942	f	0.696212681941688	1.05
[1.4,1.5)	1.41707136585549	f	0.673504142090678	1.45
[1.4,1.5)	1.43409622045292	f	0.180539174471051	1.45
[1.2,1.3)	1.25521431176428	f	0.731745176482946	1.25
[1.2,1.3)	1.21114702647667	f	0.326562982518226	1.25
[1.3,1.4)	1.39003545533513	f	0.352424591314048	1.35
[1.4,1.5)	1.4164552000645	f	0.788993183290586	1.45
[1.3,1.4)	1.38249983534044	f	0.364537069341168	1.35
[1.2,1.3)	1.20970193141133	f	0.283160934690386	1.25
[1.3,1.4)	1.37994285602549	f	0.260619594482705	1.35
[1.4,1.5)	1.48468246504351	f	0.0269197763409466	1.45
[1.1,1.2)	1.10674644435647	f	0.656292696250603	1.15
[0.9,1)	0.96083168776557	f	0.746779903071001	0.95
[1.2,1.3)	1.24479113200744	f	0.631145507795736	1.25
[1.4,1.5)	1.45568434522777	f	0.0545180994085968	1.45
[1.1,1.2)	1.16700160675992	f	0.527284864569083	1.15
[1.4,1.5)	1.42059224425963	f	0.0877724748570472	1.45
[1.3,1.4)	1.3593299620991	f	0.270287529099733	1.35
[1.4,1.5)	1.499840282698	f	0.00127252819947898	1.45
[1,1.1)	1.04837207179161	f	0.706514348043129	1.05
[1.3,1.4)	1.3950095460572	f	0.797080357326195	1.35
[1.4,1.5)	1.40824762507276	f	0.134292875882238	1.45
[1.3,1.4)	1.36140564102191	f	0.599130479153246	1.35
[1.3,1.4)	1.30265870193164	f	0.35921368887648	1.35
[0.9,1)	0.91639616983457	f	0.678064559586346	0.95
[1.2,1.3)	1.28475862153476	f	0.365930070867762	1.25
[1,1.1)	1.02332759282649	f	0.800886566052213	1.05
[1.2,1.3)	1.23286195127833	f	0.987030275398865	1.25
[1.1,1.2)	1.17883890148387	f	0.483260703505948	1.15
[1.4,1.5)	1.45947059000052	f	0.0787014842499048	1.45
[1.3,1.4)	1.34796165985178	f	0.134455056628212	1.35
[0.7,0.8)	0.744830764265345	f	0.894335597753525	0.75
[1.2,1.3)	1.29615555700961	f	0.713546583196148	1.25
[0.7,0.8)	0.784924875370789	f	0.874167241621763	0.75
[1.1,1.2)	1.12789337086683	f	0.903774870792404	1.15
[1.2,1.3)	1.24192596629358	f	0.477299958700314	1.25
[1.4,1.5)	1.43711305782742	f	0.0667785855475813	1.45
[1,1.1)	1.03268692487003	f	0.719879046315327	1.05
[1.3,1.4)	1.35076269090685	f	0.271929026814178	1.35
[1.1,1.2)	1.18153881920144	f	0.326580348424613	1.15
[1.2,1.3)	1.25096173263113	f	0.385049626929685	1.25
[1.1,1.2)	1.17531643310917	f	0.330709597328678	1.15
[1.4,1.5)	1.44052604314168	f	0.0985803145449609	1.45
[1.4,1.5)	1.42543439530519	f	0.58117877622135	1.45
[0.9,1)	0.90329371108692	f	0.756192083470523	0.95
[1.1,1.2)	1.19544460071493	f	0.517004150431603	1.15
[1.2,1.3)	1.26131054757357	f	0.274525795830414	1.25
[1.3,1.4)	1.39888066504838	f	0.444617775036022	1.35
[1,1.1)	1.04210606207838	f	0.895606278441846	1.05
[0.7,0.8)	0.773220315718903	f	0.921282575698569	0.75
[1.4,1.5)	1.43219196182306	f	0.521336421836168	1.45
[1.4,1.5)	1.40715719629663	f	0.765862988075241	1.45
[1,1.1)	1.09801829751556	f	0.766721521969885	1.05
[1.2,1.3)	1.20443718089153	f	0.83822969859466	1.25
[0.6,0.7)	0.635426563778506	f	0.940749690169469	0.65
[1.2,1.3)	1.27756091009268	f	0.422785450238734	1.25
[1.2,1.3)	1.2457196610079	f	0.604735889006406	1.25
[1.3,1.4)	1.39338172241091	f	0.220197822898626	1.35
[0.9,1)	0.919761839144298	f	0.859198710415512	0.95
[0.9,1)	0.91473540248811	f	0.927692772354931	0.95
[1.1,1.2)	1.13996898897728	f	0.583438502857462	1.15
[1.1,1.2)	1.13639046910313	f	0.658844936639071	1.15
[1.4,1.5)	1.49561990242309	f	0.0653084712103009	1.45
[1.3,1.4)	1.31299202701824	f	0.244547563837841	1.35
[1.4,1.5)	1.40233451384476	f	0.508936457335949	1.45
[1.1,1.2)	1.14533942123298	f	0.514943168731406	1.15
[0.9,1)	0.977203943890016	f	0.763663344085217	0.95
[1.3,1.4)	1.31278907231215	f	0.267851514276117	1.35
[1.2,1.3)	1.29089326428578	f	0.68774091033265	1.25
[1.1,1.2)	1.18634663039272	f	0.557725543389097	1.15
[1.3,1.4)	1.39642809552775	f	0.430976605508476	1.35
[1.2,1.3)	1.29926373694479	f	0.860915044089779	1.25
[1.4,1.5)	1.4632476223971	f	0.111669099424034	1.45
[1.1,1.2)	1.17692194848924	f	0.316305042477325	1.15
[1.2,1.3)	1.20785957936516	f	0.740989301819354	1.25
[1.2,1.3)	1.22362897491856	f	0.546611988916993	1.25
[1.2,1.3)	1.28648456275652	f	0.17971388134174	1.25
[1.2,1.3)	1.29754499214523	f	0.681628219084814	1.25
[1.4,1.5)	1.40883404553941	f	0.105317101348191	1.45
[1.2,1.3)	1.29776363971512	f	0.288582890527323	1.25
[1.3,1.4)	1.32243522924928	f	0.724054108606651	1.35
[1.4,1.5)	1.47464268222005	f	0.0453911582008004	1.45
[1.4,1.5)	1.46459084368668	f	0.108823202550411	1.45
[1.3,1.4)	1.38732621804219	f	0.417628007940948	1.35
[1,1.1)	1.07495097023437	f	0.596525705652311	1.05
[1.3,1.4)	1.33321603872126	f	0.197205628734082	1.35
[1.4,1.5)	1.42112090333882	f	0.501105937408283	1.45
[1.2,1.3)	1.22233898082541	f	0.824721834855154	1.25
[1.4,1.5)	1.48661322415849	f	0.0920544220134616	1.45
[1.1,1.2)	1.15111764651644	f	0.470409029861912	1.15
[0.8,0.9)	0.808289559111413	f	0.880939512280747	0.85
[1.1,1.2)	1.12180485691978	f	0.435728695709258	1.15
[1.4,1.5)	1.41118991316653	f	0.276655831374228	1.45
[1.4,1.5)	1.4710091662748	f	0.0571345924399793	1.45
[1.2,1.3)	1.26135560049556	f	0.884926120284945	1.25
[1.4,1.5)	1.4000821407951	f	0.147885439218953	1.45
[1.3,1.4)	1.33669084957478	f	0.317381483502686	1.35
[1.3,1.4)	1.38359162236118	f	0.680615984136239	1.35
[1.4,1.5)	1.44202973995354	f	0.282626342726871	1.45
[1.1,1.2)	1.1496639808859	f	0.424742112634704	1.15
[1.2,1.3)	1.20607560159575	f	0.487544646952301	1.25
[1.2,1.3)	1.2990641650034	f	0.241415621479973	1.25
[1.2,1.3)	1.22448628894654	f	0.360150333493948	1.25
[1.4,1.5)	1.46769063538204	f	0.0691547119058669	1.45
[1.1,1.2)	1.14749865091667	f	0.360695231007412	1.15
[1.3,1.4)	1.33252185100992	f	0.982979156076908	1.35
[1.3,1.4)	1.34851015748307	f	0.190062934532762	1.35
[1.1,1.2)	1.16992588149011	f	0.871892383787781	1.15
[1.4,1.5)	1.48367913896929	f	0.112584582064301	1.45
[1.3,1.4)	1.31325472289285	f	0.194088850636035	1.35
[1,1.1)	1.00681633795443	f	0.730156581383198	1.05
[1.4,1.5)	1.43843878658878	f	0.270247901091352	1.45
[1.4,1.5)	1.42063302342095	f	0.210062805330381	1.45
[1.2,1.3)	1.25240746880928	f	0.582534253131598	1.25
[1.4,1.5)	1.4428832126857	f	0.0843401097226888	1.45
[1.3,1.4)	1.3921826381129	f	0.471905849641189	1.35
[1.2,1.3)	1.23562571425076	f	0.305780002148822	1.25
[1.2,1.3)	1.20285943121352	f	0.890702586155385	1.25
[1.3,1.4)	1.35836839790627	f	0.21158449887298	1.35
[1.3,1.4)	1.36861702097689	f	0.521025637630373	1.35
[1.4,1.5)	1.49102052756092	f	0.0141614137683064	1.45
[1.3,1.4)	1.30664093570005	f	0.52681659348309	1.35
[1.2,1.3)	1.26682768265645	f	0.385549698024988	1.25
[1.4,1.5)	1.49878887146151	f	0.00153384869918227	1.45
[1.1,1.2)	1.13897730826747	f	0.566383475670591	1.15
[1.3,1.4)	1.31357850265934	f	0.447825921699405	1.35
[1,1.1)	1.07520537506468	f	0.61588555178605	1.05
[1.4,1.5)	1.47023640621879	f	0.050213237060234	1.45
[1.1,1.2)	1.15821595925795	f	0.652744704391807	1.15
[1.1,1.2)	1.15365285554916	f	0.323012597393245	1.15
[1.3,1.4)	1.39831972869241	f	0.158451190683991	1.35
[1.4,1.5)	1.45836878842365	f	0.211874283384532	1.45
[1.4,1.5)	1.45673917544876	f	0.372315408429131	1.45
[1.1,1.2)	1.16806306447996	f	0.67368800798431	1.15
[1.4,1.5)	1.44016020139182	f	0.156643519178033	1.45
[1.2,1.3)	1.28116315141062	f	0.40376655687578	1.25
[1.3,1.4)	1.33142265829731	f	0.26257352437824	1.35
[1.4,1.5)	1.43194682142588	f	0.349599339300767	1.45
[1.4,1.5)	1.48442052191859	f	0.113170017721131	1.45
[1.3,1.4)	1.37124455943074	f	0.293369872495532	1.35
[1.4,1.5)	1.42304320751799	f	0.132111826213077	1.45
[1.4,1.5)	1.40972805352964	f	0.458199481246993	1.45
[1.1,1.2)	1.19492502162528	f	0.735613832483068	1.15
[1.4,1.5)	1.47479551457486	f	0.0538491567131132	1.45
[1.2,1.3)	1.26096029899599	f	0.392610499868169	1.25
[1,1.1)	1.09679309100578	f	0.841553097823635	1.05
[1.2,1.3)	1.22045075519383	f	0.397878895979375	1.25
[1.3,1.4)	1.32756014201926	f	0.456370112719014	1.35
[0.6,0.7)	0.628720642979022	f	0.958145375363529	0.65
[1,1.1)	1.00743550207653	f	0.775893992977217	1.05
[1,1.1)	1.0349172806711	f	0.47671812097542	1.05
[0.9,1)	0.924541201796773	f	0.984569729538634	0.95
[1.2,1.3)	1.29982305805928	f	0.295611777575687	1.25
[1.4,1.5)	1.43747397424765	f	0.181339415023103	1.45
[1.2,1.3)	1.28061947911979	f	0.772554734256119	1.25
[1.2,1.3)	1.23988463632343	f	0.870722695253789	1.25
[1.4,1.5)	1.46121539255611	f	0.313037808053195	1.45
[1,1.1)	1.06934806748825	f	0.914265015628189	1.05
[0.8,0.9)	0.800575734099453	f	0.915109490742907	0.85
[0.8,0.9)	0.894681768444529	f	0.80749840545468	0.85
[1.2,1.3)	1.28384382978131	f	0.352837003301829	1.25
[1,1.1)	1.04181165560905	f	0.67557309451513	1.05
[1.4,1.5)	1.41090770831438	f	0.268896893365309	1.45
[1.1,1.2)	1.13942924919596	f	0.95773032377474	1.15
[1.4,1.5)	1.47303721298678	f	0.121378165436909	1.45
[1.4,1.5)	1.4436851261962	f	0.322974551003426	1.45
[0.9,1)	0.99491024908405	f	0.628786231391132	0.95
[1.2,1.3)	1.29034774507103	f	0.241929495707154	1.25
[1.1,1.2)	1.11164207802557	f	0.928745385957882	1.15
[1.1,1.2)	1.17139594490527	f	0.592801480554044	1.15
[1.3,1.4)	1.30879573323722	f	0.360916707431898	1.35
[1,1.1)	1.08098392225843	f	0.60835828864947	1.05
[1,1.1)	1.09147906511069	f	0.603134050033987	1.05
[1.3,1.4)	1.39546264611079	f	0.881003214046359	1.35
[1.2,1.3)	1.20040648561828	f	0.630556970601901	1.25
[0.7,0.8)	0.711201455693159	f	0.865872593363747	0.75
[1,1.1)	1.06096911914176	f	0.922514916863292	1.05
[1,1.1)	1.09779860707043	f	0.568778791232035	1.05
[1,1.1)	1.02888730709038	f	0.746615355601534	1.05
[1.2,1.3)	1.23623406491262	f	0.391963151516393	1.25
[1.4,1.5)	1.471184709547	f	0.141488632885739	1.45
[0.8,0.9)	0.877334528896803	f	0.9451186908409	0.85
[1.3,1.4)	1.38437381203478	f	0.242932134773582	1.35
[1.4,1.5)	1.49818787550867	f	0.0222456795163453	1.45
[1.4,1.5)	1.41628393537932	f	0.227794309612364	1.45
[1.4,1.5)	1.45164740849656	f	0.23646776471287	1.45
[1.1,1.2)	1.16322373877712	f	0.556291300337762	1.15
[1.3,1.4)	1.34494406886191	f	0.662705942755565	1.35
[1.3,1.4)	1.3660149596369	f	0.498425296507776	1.35
[1.4,1.5)	1.4925760843609	f	0.115573309129104	1.45
[1.3,1.4)	1.34672016961266	f	0.643540079472587	1.35
[1.1,1.2)	1.1070310963695	f	0.627150473650545	1.15
[1.3,1.4)	1.37797567203726	f	0.255480226129293	1.35
[1.3,1.4)	1.31957107095836	f	0.235754756256938	1.35
[1.4,1.5)	1.42073782082047	f	0.353329597972333	1.45
[1.2,1.3)	1.26695991897082	f	0.307204690761864	1.25
[1.1,1.2)	1.17481808507099	f	0.770762423984706	1.15
[1.4,1.5)	1.42665846698586	f	0.228400683263317	1.45
[1.2,1.3)	1.28117591390353	f	0.460328262997791	1.25
[1,1.1)	1.0837060081664	f	0.838026571786031	1.05
[1.2,1.3)	1.22854081317605	f	0.256462530698627	1.25
[1.2,1.3)	1.23531075198932	f	0.460374379297718	1.25
[1.2,1.3)	1.26118178856091	f	0.834266781806946	1.25
[1.2,1.3)	1.29346273720753	f	0.330269788857549	1.25
[1.4,1.5)	1.40363705304887	f	0.505384083138779	1.45
[1,1.1)	1.00062641249479	f	0.77166713308543	1.05
[1.4,1.5)	1.47875998556852	f	0.179693265119568	1.45
[0.9,1)	0.925902626556278	f	0.99275263119489	0.95
[0.9,1)	0.912281890687072	f	0.956338259391487	0.95
[1.4,1.5)	1.43108187383302	f	0.517284190747887	1.45
[1.4,1.5)	1.45174348971269	f	0.121383013902232	1.45
[1.3,1.4)	1.3593730449508	f	0.563056111335754	1.35
[1.4,1.5)	1.4813805670093	f	0.0374532635323703	1.45
[1.3,1.4)	1.37643293607908	f	0.954075741348788	1.35
[1.4,1.5)	1.49359818413327	f	0.0121253954712301	1.45
[1.1,1.2)	1.13902175566952	f	0.576633698772639	1.15
[1,1.1)	1.02027928644321	f	0.742517412872985	1.05
[1.3,1.4)	1.36863166451465	f	0.18866724614054	1.35
[1.3,1.4)	1.3076065805387	f	0.297074720263481	1.35
[1.4,1.5)	1.43049212407538	f	0.446986652445048	1.45
[1.3,1.4)	1.34465456501216	f	0.391443263739347	1.35
[1.3,1.4)	1.31072341401153	f	0.657043382525444	1.35
[1.2,1.3)	1.25588971037541	f	0.613949180580676	1.25
[1.2,1.3)	1.28571592394106	f	0.728807719191536	1.25
[1.4,1.5)	1.4490112983921	f	0.320434532593936	1.45
[1.4,1.5)	1.46762782606979	f	0.14419665466994	1.45
[1.4,1.5)	1.45991537639869	f	0.0539109997916967	1.45
[0.9,1)	0.932506304259972	f	0.955095769604668	0.95
[1.4,1.5)	1.49565882699615	f	0.0256009404547513	1.45
[1,1.1)	1.0036863291265	f	0.920763139147311	1.05
[1.2,1.3)	1.25465185197366	f	0.366664744913578	1.25
[1,1.1)	1.00483990426141	f	0.698392546968535	1.05
[1.1,1.2)	1.12506052092767	f	0.569352346938103	1.15
[1.3,1.4)	1.37133267511328	f	0.284011136507615	1.35
[1.4,1.5)	1.49859009027001	f	0.0113699187058955	1.45
[1.1,1.2)	1.13544436161774	f	0.421372019220144	1.15
[1.3,1.4)	1.37073291727834	f	0.61429249169305	1.35
[1.4,1.5)	1.49711690009272	f	0.00475537194870412	1.45
[1.3,1.4)	1.33408774878702	f	0.663599294377491	1.35
[1.4,1.5)	1.48917767945604	f	0.115653129061684	1.45
[1.2,1.3)	1.21905601238445	f	0.902294580126181	1.25
[1.4,1.5)	1.4354142949076	f	0.100998789770529	1.45
[1.2,1.3)	1.22377436937886	f	0.565415457589552	1.25
[1.4,1.5)	1.46986726061123	f	0.251431673066691	1.45
[1.2,1.3)	1.25803860976282	f	0.581195899983868	1.25
[1.2,1.3)	1.28110963099866	f	0.952523705316707	1.25
[0.9,1)	0.929003959117657	f	0.72727880300954	0.95
[1.3,1.4)	1.35424230848019	f	0.404572651488706	1.35
[1.3,1.4)	1.37239266276069	f	0.492364404257387	1.35
[1.4,1.5)	1.4239397575553	f	0.672140349633992	1.45
[1.2,1.3)	1.24297846569204	f	0.468232227489352	1.25
[1.3,1.4)	1.33048441111446	f	0.295742022106424	1.35
[1.1,1.2)	1.1251356225843	f	0.546167572028935	1.15
[0.9,1)	0.949752651670571	f	0.735025620320812	0.95
[1,1.1)	1.02958248600892	f	0.77161420090124	1.05
[0.9,1)	0.917865547152735	f	0.814393227454275	0.95
[1.4,1.5)	1.40752138628606	f	0.333128538914025	1.45
[0.9,1)	0.995210293501782	f	0.891244566068053	0.95
[1.2,1.3)	1.2325643609931	f	0.308703397167847	1.25
[0.9,1)	0.943614883338306	f	0.698768785921857	0.95
[1.4,1.5)	1.48439259839167	f	0.193474913714454	1.45
[1,1.1)	1.00120933380985	f	0.976707599358633	1.05
[1.4,1.5)	1.47183951374469	f	0.16909258114174	1.45
[1.3,1.4)	1.38514478803744	f	0.170426716096699	1.35
[1.3,1.4)	1.36199750481769	f	0.628090404905379	1.35
[1.1,1.2)	1.1647381921341	f	0.734195535536855	1.15
[1.1,1.2)	1.14781661289796	f	0.939113241853192	1.15
[1.2,1.3)	1.24254210286355	f	0.768296210793778	1.25
[1.4,1.5)	1.40009563681149	f	0.166307633509859	1.45
[1.3,1.4)	1.32016834159843	f	0.280295154079795	1.35
[1.3,1.4)	1.34126082527503	f	0.425265705678612	1.35
[1.2,1.3)	1.22104757174566	f	0.83729349845089	1.25
[1.4,1.5)	1.43070190370937	f	0.151504725916311	1.45
[1,1.1)	1.05016605642132	f	0.665853778365999	1.05
[1,1.1)	1.0022121883384	f	0.818083722610027	1.05
[1.4,1.5)	1.43910349947661	f	0.673618279863149	1.45
[1.3,1.4)	1.394030942733	f	0.375476927496493	1.35
[1.1,1.2)	1.10681915375524	f	0.884335972601548	1.15
[1.1,1.2)	1.12521184508099	f	0.571032705251127	1.15
[1.2,1.3)	1.24018747011497	f	0.469947767211124	1.25
[1.3,1.4)	1.36854534947993	f	0.636090491898358	1.35
[1.1,1.2)	1.11205840809491	f	0.740597950294614	1.15
[1.4,1.5)	1.44337017146364	f	0.145877597155049	1.45
[1.2,1.3)	1.29485237259187	f	0.406403280328959	1.25
[1.3,1.4)	1.31979991184228	f	0.458289358764887	1.35
[1.1,1.2)	1.1914140362743	f	0.558245009509847	1.15
[1.3,1.4)	1.35736052970915	f	0.409689947264269	1.35
[1.2,1.3)	1.26909371899224	f	0.998119548428804	1.25
[1.3,1.4)	1.38667703755994	f	0.750275055877864	1.35
[1.4,1.5)	1.40718454828131	f	0.188448956236243	1.45
[1.4,1.5)	1.44847527458427	f	0.108742242911831	1.45
[0.9,1)	0.948826837953283	f	0.743814856512472	0.95
[1.4,1.5)	1.42058093480321	f	0.115077136550099	1.45
[0.9,1)	0.937608355017069	f	0.997820341028273	0.95
[1,1.1)	1.03141570911695	f	0.77812215522863	1.05
[1.3,1.4)	1.3061861238048	f	0.408183039864525	1.35
[1.4,1.5)	1.43414587229714	f	0.278233301127329	1.45
[0.8,0.9)	0.848425563809577	f	0.956695872126147	0.85
[1.4,1.5)	1.43124985023205	f	0.254532004939392	1.45
[1.3,1.4)	1.39499187569094	f	0.120106203481555	1.35
[1,1.1)	1.09996781045649	f	0.544990084599704	1.05
[1,1.1)	1.09008760234463	f	0.673528438201174	1.05
[1.4,1.5)	1.40913173428156	f	0.374333020998165	1.45
[1.4,1.5)	1.41306153817285	f	0.147115915082395	1.45
[1,1.1)	1.07896325378957	f	0.969005996594205	1.05
[1.4,1.5)	1.48844845193852	f	0.0692367944866419	1.45
[1.2,1.3)	1.26000375582264	f	0.602387393824756	1.25
[1.3,1.4)	1.39539701663834	f	0.194868349703029	1.35
[1.2,1.3)	1.24964382143912	f	0.564173853490502	1.25
[1.4,1.5)	1.48172980389483	f	0.147602137643844	1.45
[1,1.1)	1.02707523313199	f	0.82409259211272	1.05
[1.3,1.4)	1.35158401373944	f	0.329525908688083	1.35
[1.1,1.2)	1.1695820806344	f	0.476099021965638	1.15
[1.4,1.5)	1.43022184750188	f	0.189783580601215	1.45
[1.1,1.2)	1.19354517240858	f	0.519436634611338	1.15
[1.3,1.4)	1.35903321370015	f	0.4950915153604	1.35
[1.4,1.5)	1.47499984447043	f	0.141663511283696	1.45
[1,1.1)	1.01744103932861	f	0.753280780045316	1.05
[1.4,1.5)	1.49620894802436	f	0.0109248289372772	1.45
[1.4,1.5)	1.45652322481056	f	0.177961954148486	1.45
[1.3,1.4)	1.3925246485757	f	0.113676243694499	1.35
[0.9,1)	0.995243491889487	f	0.536703034071252	0.95
[1,1.1)	1.04668804104606	f	0.545424479525536	1.05
[1.4,1.5)	1.49621635232486	f	0.0209216014482081	1.45
[1.4,1.5)	1.47712354782385	f	0.150732448324561	1.45
[1.2,1.3)	1.270722622555	f	0.556337523506954	1.25
[0.8,0.9)	0.87409278748485	f	0.754527870332822	0.85
[1,1.1)	1.04493608830081	f	0.661341961473227	1.05
[1.4,1.5)	1.44665573232347	f	0.765799451619387	1.45
[1.4,1.5)	1.42112672796574	f	0.14284203434363	1.45
[1,1.1)	1.04293095835397	f	0.586043970193714	1.05
[1,1.1)	1.04109921113239	f	0.707268848083913	1.05
[1.3,1.4)	1.36000125287255	f	0.420092538697645	1.35
[1.3,1.4)	1.39457908290872	f	0.990897176321596	1.35
[1.4,1.5)	1.43307759174	f	0.0860181602183729	1.45
[1.3,1.4)	1.3869839024004	f	0.549115324392915	1.35
[1.3,1.4)	1.32948370397907	f	0.378684491151944	1.35
[1.3,1.4)	1.39453480147038	f	0.387720529455692	1.35
[1.4,1.5)	1.42399473112535	f	0.325309335719794	1.45
[1,1.1)	1.06973162280751	f	0.996456603053957	1.05
[1.1,1.2)	1.16473564454543	f	0.74640809581615	1.15
[0.9,1)	0.9781043054731	f	0.779789959779009	0.95
[1,1.1)	1.07708034721629	f	0.904670066200197	1.05
[1,1.1)	1.03829661345581	f	0.666724994778633	1.05
[1.1,1.2)	1.14976890370389	f	0.691828618291765	1.15
[0.9,1)	0.903984914729157	f	0.946069425437599	0.95
[1.3,1.4)	1.39692580301983	f	0.129599037347361	1.35
[1.2,1.3)	1.23569261148673	f	0.950566610554233	1.25
[1,1.1)	1.04027705081719	f	0.952638896647841	1.05
[1.4,1.5)	1.43134725887943	f	0.0878526768647134	1.45
[0.8,0.9)	0.898353115476556	f	0.843836906598881	0.85
[1.1,1.2)	1.18796059726053	f	0.757122760638595	1.15
[1.1,1.2)	1.19137901887075	f	0.588435062672943	1.15
[1.1,1.2)	1.18664371805101	f	0.305002555251122	1.15
[1.4,1.5)	1.49272218182255	f	0.0136750456877053	1.45
[1.3,1.4)	1.39530224930409	f	0.3231923985295	1.35
[1.4,1.5)	1.41386602310424	f	0.169893648009747	1.45
[1.3,1.4)	1.38988081888317	f	0.218761078082025	1.35
[1.3,1.4)	1.39034179144748	f	0.472664730623364	1.35
[1.4,1.5)	1.49375033646217	f	0.00802978384308517	1.45
[1.2,1.3)	1.21853482966881	f	0.776762806111947	1.25
[1.3,1.4)	1.38233549899453	f	0.791421241126955	1.35
[1.4,1.5)	1.41257663957471	f	0.119019159115851	1.45
[1.4,1.5)	1.434521203122	f	0.193625450832769	1.45
[1.3,1.4)	1.35162337252783	f	0.999339082278311	1.35
[0.8,0.9)	0.841195396088423	f	0.903231400530785	0.85
[1.4,1.5)	1.49555686904849	f	0.00532734184525907	1.45
[1.2,1.3)	1.29238616672574	f	0.723789728246629	1.25
[1.3,1.4)	1.31343589430778	f	0.406741963932291	1.35
[1.4,1.5)	1.48258338127808	f	0.0229184434283525	1.45
[1.3,1.4)	1.36051566326176	f	0.397600579541177	1.35
[1.3,1.4)	1.38862893434022	f	0.177536367671564	1.35
[1.3,1.4)	1.39865097269906	f	0.253547794884071	1.35
[1.1,1.2)	1.1962677947926	f	0.9136447601486	1.15
[1.2,1.3)	1.25005674026313	f	0.374866781756282	1.25
[1.3,1.4)	1.39225999304461	f	0.29976514657028	1.35
[1.4,1.5)	1.43881186775654	f	0.771076026139781	1.45
[1.4,1.5)	1.49844762486143	f	0.0143166671041399	1.45
[1.4,1.5)	1.43241383509538	f	0.19097944162786	1.45
[0.6,0.7)	0.659105498124156	f	0.999306077137589	0.65
[1.4,1.5)	1.49277695575845	f	0.0186340967193246	1.45
[1,1.1)	1.07803426257343	f	0.717881221557036	1.05
[1.4,1.5)	1.4076466396581	f	0.537353232968599	1.45
[1.2,1.3)	1.20730058196799	f	0.391466273926198	1.25
[1,1.1)	1.08225946493819	f	0.499273994704708	1.05
[1,1.1)	1.04038522263899	f	0.989926378242671	1.05
[1.3,1.4)	1.33564259005834	f	0.494773744838312	1.35
[1,1.1)	1.09479042318193	f	0.976678679231554	1.05
[1.3,1.4)	1.39432617460046	f	0.747923012124375	1.35
[1.1,1.2)	1.11294877624124	f	0.684504901524633	1.15
[1.1,1.2)	1.18779648985532	f	0.494747002143413	1.15
[1.4,1.5)	1.48719291611207	f	0.0545172982383519	1.45
[1.2,1.3)	1.22983230124468	f	0.781139390543103	1.25
[1.3,1.4)	1.39065779497657	f	0.346289912005886	1.35
[1.4,1.5)	1.49066457607337	f	0.0221767101902515	1.45
[1.1,1.2)	1.10526371487182	f	0.622774543007836	1.15
[1.4,1.5)	1.45952386962977	f	0.129621853353456	1.45
[1.4,1.5)	1.44467456375664	f	0.179848215542734	1.45
[0.8,0.9)	0.858229783543161	f	0.636380113428459	0.85
[1.3,1.4)	1.33231030394426	f	0.168732361169532	1.35
[1.4,1.5)	1.44286177364979	f	0.362082274165004	1.45
[1.3,1.4)	1.33023632263663	f	0.220924504799768	1.35
[1.3,1.4)	1.39880868552236	f	0.827613022178411	1.35
[1.4,1.5)	1.49786679848621	f	0.00364273996092379	1.45
[1.3,1.4)	1.37501941804015	f	0.157515878090635	1.35
[1.1,1.2)	1.14404528901795	f	0.937204266432673	1.15
[1.1,1.2)	1.13657985167609	f	0.765437272377312	1.15
[1.3,1.4)	1.35129590426973	f	0.821633182000369	1.35
[1.4,1.5)	1.41112959987746	f	0.251801093807444	1.45
[1.4,1.5)	1.43279705400309	f	0.117555723292753	1.45
[1.4,1.5)	1.444589435822	f	0.13284558057785	1.45
[1.3,1.4)	1.32710647402607	f	0.419360024156049	1.35
[1.2,1.3)	1.2253393008055	f	0.365872510243207	1.25
[1.4,1.5)	1.43165037584634	f	0.144773439504206	1.45
[1.1,1.2)	1.17320847115294	f	0.519850878743455	1.15
[0.8,0.9)	0.860123844665469	f	0.745790377492085	0.85
[1.4,1.5)	1.45305624270977	f	0.10978319356218	1.45
[1.3,1.4)	1.36930294176166	f	0.369602476246655	1.35
[1.4,1.5)	1.44375915879442	f	0.222431857604533	1.45
[0.9,1)	0.993492118548748	f	0.896973970578983	0.95
[1.4,1.5)	1.4224007025347	f	0.106348782312125	1.45
[0.8,0.9)	0.818645597228615	f	0.838999587111175	0.85
[1,1.1)	1.06408492418515	f	0.845369518967345	1.05
[1.4,1.5)	1.47660782344137	f	0.026916520902887	1.45
[0.9,1)	0.992080120883447	f	0.765348206739873	0.95
[1.3,1.4)	1.33057659583031	f	0.274825239321217	1.35
[1.4,1.5)	1.42818531248234	f	0.15091262711212	1.45
[1.4,1.5)	1.42525660937897	f	0.0986977710854262	1.45
[0.9,1)	0.994665756962229	f	0.711354476166889	0.95
[1.1,1.2)	1.17205512993629	f	0.456217631464824	1.15
[1.3,1.4)	1.39033317494075	f	0.399137032683939	1.35
[1.1,1.2)	1.19929625686484	f	0.615953042171896	1.15
[1.4,1.5)	1.44362775365075	f	0.132770109688863	1.45
[1.4,1.5)	1.4648945826704	f	0.0806416068226099	1.45
[1.2,1.3)	1.27289490789152	f	0.663194541586563	1.25
[1.4,1.5)	1.43073842833951	f	0.79354089894332	1.45
[1.4,1.5)	1.44556431498864	f	0.373366434592754	1.45
[0.8,0.9)	0.831186009993782	f	0.798887150827795	0.85
[1.2,1.3)	1.23375048588085	f	0.810619065770879	1.25
[0.7,0.8)	0.726220952321273	f	0.864616304403171	0.75
[1.3,1.4)	1.32168253971852	f	0.42274986486882	1.35
[1.4,1.5)	1.41767885308574	f	0.09587218076922	1.45
[1.2,1.3)	1.29607064468529	f	0.882594126975164	1.25
[1.4,1.5)	1.44141626720722	f	0.288669816451147	1.45
[1.1,1.2)	1.15093292254354	f	0.305108222179115	1.15
[0.7,0.8)	0.784905938759748	f	0.816105174832046	0.75
[0.9,1)	0.994702935612627	f	0.586888406658545	0.95
[1.1,1.2)	1.18083201978285	f	0.662737796083093	1.15
[1.2,1.3)	1.28683394155575	f	0.644418434938416	1.25
[1.3,1.4)	1.35339978607711	f	0.228269760264084	1.35
[1.2,1.3)	1.2523316487384	f	0.609919177601114	1.25
[1.4,1.5)	1.4443531627988	f	0.486343647586182	1.45
[1.2,1.3)	1.287913579547	f	0.580019135493785	1.25
[1,1.1)	1.06940845232552	f	0.812672010157257	1.05
[1.2,1.3)	1.25289589973637	f	0.494815282057971	1.25
[1.4,1.5)	1.48289878002944	f	0.0820332332514226	1.45
[1.1,1.2)	1.1760115617364	f	0.463799924822524	1.15
[1.2,1.3)	1.21749642335118	f	0.598371779313311	1.25
[0.8,0.9)	0.839544477341914	f	0.913878408260643	0.85
[1.4,1.5)	1.47492414242157	f	0.0480247715022415	1.45
[1,1.1)	1.06152899975037	f	0.818095385329798	1.05
[1.4,1.5)	1.45218091667177	f	0.0876448270864785	1.45
[1.3,1.4)	1.36202601442714	f	0.270967943361029	1.35
[1.3,1.4)	1.39146917721818	f	0.847412111470476	1.35
[0.8,0.9)	0.869020993779177	f	0.918708570068702	0.85
[1.4,1.5)	1.44631546333869	f	0.0820414694026113	1.45
[1.3,1.4)	1.32220183779645	f	0.557564966846257	1.35
[1.4,1.5)	1.49418073690516	f	0.0427291695959866	1.45
[1.3,1.4)	1.31385974494949	f	0.26088910526596	1.35
[1.4,1.5)	1.43714541016328	f	0.187964247306809	1.45
[1.2,1.3)	1.2074640623115	f	0.567417175974697	1.25
[1.4,1.5)	1.48587059160759	f	0.0656814994290471	1.45
[1.1,1.2)	1.13911619572769	f	0.437548547517508	1.15
[0.9,1)	0.987142480322618	f	0.553102531004697	0.95
[1.3,1.4)	1.34078442252834	f	0.540200793650001	1.35
[1.3,1.4)	1.32540754795977	f	0.254492729436606	1.35
[1.4,1.5)	1.45104656560373	f	0.165178722934797	1.45
[0.8,0.9)	0.870966278767812	f	0.727781077846885	0.85
[1.3,1.4)	1.38311416623123	f	0.206157860346138	1.35
[1.2,1.3)	1.21282147118903	f	0.586465526139364	1.25
[0.8,0.9)	0.863523264043834	f	0.913545977557078	0.85
[1.4,1.5)	1.43741541001778	f	0.206966600613669	1.45
[0.8,0.9)	0.869064164557347	f	0.831817157333717	0.85
[1.4,1.5)	1.40259987805919	f	0.308908746344969	1.45
[1.4,1.5)	1.44183856502811	f	0.188422480830923	1.45
[1.1,1.2)	1.16824520055764	f	0.518944717478007	1.15
[1.3,1.4)	1.38775658536203	f	0.184035620419309	1.35
[1.4,1.5)	1.47160473791094	f	0.224278108449653	1.45
[1.2,1.3)	1.24027183488842	f	0.957585849333555	1.25
[1.3,1.4)	1.31103071131391	f	0.193114334484562	1.35
[1.1,1.2)	1.15610934551802	f	0.971871672896668	1.15
[1.1,1.2)	1.18292411546061	f	0.930722187273204	1.15
[1.3,1.4)	1.33614899753218	f	0.218537736684084	1.35
[1.4,1.5)	1.4013426123903	f	0.35925185540691	1.45
[1.4,1.5)	1.4263739569417	f	0.0964060225524008	1.45
[0.9,1)	0.927359411166451	f	0.867307560751215	0.95
[1.1,1.2)	1.1604035563449	f	0.995648365234956	1.15
[1.3,1.4)	1.38004304414043	f	0.572114154929295	1.35
[0.9,1)	0.940861845751238	f	0.590809931047261	0.95
[0.9,1)	0.958264959322027	f	0.700331719126552	0.95
[1.2,1.3)	1.2929505431406	f	0.574071634327993	1.25
[1.4,1.5)	1.46269615185829	f	0.16328145051375	1.45
[1.3,1.4)	1.31250559242975	f	0.530344806145877	1.35
[1.4,1.5)	1.4215728746541	f	0.499203874496743	1.45
[1,1.1)	1.01365430739378	f	0.919968570815399	1.05
[1.4,1.5)	1.42260315320684	f	0.452525863656774	1.45
[1.4,1.5)	1.44340289446119	f	0.423979897517711	1.45
[1.4,1.5)	1.46499364055201	f	0.0770460690837353	1.45
[1.3,1.4)	1.3738108232216	f	0.927771396934986	1.35
[1.3,1.4)	1.31727813724434	f	0.313089546049014	1.35
[1.2,1.3)	1.29563134137075	f	0.412680361419916	1.25
[1.2,1.3)	1.26865278703286	f	0.39478586637415	1.25
[0.9,1)	0.972265093651068	f	0.693271815543994	0.95
[1,1.1)	1.00928590134986	f	0.592192823765799	1.05
[1.4,1.5)	1.44409532423703	f	0.15068568685092	1.45
[1.3,1.4)	1.30851783886776	f	0.342424186645076	1.35
[1.2,1.3)	1.27210493675631	f	0.567681102082133	1.25
[1.2,1.3)	1.29593045893335	f	0.759939346695319	1.25
[1,1.1)	1.09150899991364	f	0.88506002468057	1.05
[1.3,1.4)	1.32677717339801	f	0.738704742165282	1.35
[1.3,1.4)	1.35803205554463	f	0.435099425725639	1.35
[1.4,1.5)	1.48426575830685	f	0.0204679523594677	1.45
[1.3,1.4)	1.3020627633985	f	0.900162122678012	1.35
[1.4,1.5)	1.41720648823479	f	0.125038274331018	1.45
[1,1.1)	1.09792888516738	f	0.996806250419468	1.05
[1.4,1.5)	1.45237014095552	f	0.0646228527184576	1.45
[0.9,1)	0.969605030093389	f	0.826884282752872	0.95
[1.1,1.2)	1.1851971463556	f	0.356002363143489	1.15
[1.2,1.3)	1.25499150278576	f	0.401829670416191	1.25
[1.4,1.5)	1.42544357786976	f	0.967086831107736	1.45
[1.2,1.3)	1.27787655166086	f	0.538429864216596	1.25
[1.2,1.3)	1.25499711006338	f	0.630461031571031	1.25
[1.2,1.3)	1.26425180609438	f	0.332169298315421	1.25
[1.4,1.5)	1.42955522660113	f	0.102921613259241	1.45
[0.8,0.9)	0.83273065223142	f	0.985321821412072	0.85
[1.4,1.5)	1.41800266202159	f	0.669407879700884	1.45
[1.4,1.5)	1.49957555164565	f	0.00154429720714688	1.45
[1.4,1.5)	1.44711106601909	f	0.365887124324217	1.45
[1.3,1.4)	1.34885145536301	f	0.532234582817182	1.35
[1.3,1.4)	1.33253717161753	f	0.555322768399492	1.35
[1.3,1.4)	1.37615200333894	f	0.543849952751771	1.35
[1,1.1)	1.09671795527271	f	0.549763440154493	1.05
[1,1.1)	1.09407329359304	f	0.584511356428266	1.05
[1.4,1.5)	1.46876264899502	f	0.0626937174238265	1.45
[1.4,1.5)	1.45751625698346	f	0.0596380040515214	1.45
[1.3,1.4)	1.35405566791349	f	0.897352821892127	1.35
[0.9,1)	0.934514758822273	f	0.585588571149856	0.95
[0.9,1)	0.934621911336424	f	0.824940885184333	0.95
[1.3,1.4)	1.32277528040381	f	0.574429899686947	1.35
[1.2,1.3)	1.28124411181241	f	0.335362568497658	1.25
[1.3,1.4)	1.33493099229677	f	0.895916576730087	1.35
[1.4,1.5)	1.47829281880809	f	0.0688524197321385	1.45
[1,1.1)	1.00028750255837	f	0.699693011585623	1.05
[1.4,1.5)	1.4599192045261	f	0.054692248813808	1.45
[1.3,1.4)	1.30295782178485	f	0.86767209880054	1.35
[0.9,1)	0.981192040867262	f	0.822907273890451	0.95
[1.4,1.5)	1.4816331398834	f	0.169156908523291	1.45
[1,1.1)	1.05242577804897	f	0.815926544833928	1.05
[1.3,1.4)	1.37789906039967	f	0.450497081270441	1.35
[1.4,1.5)	1.45497621733258	f	0.25199023890309	1.45
[1.4,1.5)	1.41312742673284	f	0.576026214985177	1.45
[0.9,1)	0.979607501043093	f	0.683633310720325	0.95
[1.2,1.3)	1.2779785991583	f	0.607272508786991	1.25
[1,1.1)	1.08678548884942	f	0.672765699913725	1.05
[1.3,1.4)	1.32758116345405	f	0.243899285094813	1.35
[0.9,1)	0.977723089652277	f	0.952924082055688	0.95
[0.9,1)	0.959705290497149	f	0.930452808737755	0.95
[1.4,1.5)	1.42623827374406	f	0.699560183566064	1.45
[1.3,1.4)	1.3300190532944	f	0.27034595166333	1.35
[1.3,1.4)	1.30952334917424	f	0.973353288602084	1.35
[1.4,1.5)	1.4618148437342	f	0.0532301007770002	1.45
[1.1,1.2)	1.18033537870374	f	0.598711757920682	1.15
[0.9,1)	0.973666113738825	f	0.656338314060122	0.95
[1.3,1.4)	1.31120467454027	f	0.772665102267638	1.35
[1.1,1.2)	1.18206181095347	f	0.746832557488233	1.15
[1,1.1)	1.06923960614195	f	0.84160597063601	1.05
[0.9,1)	0.980854639396564	f	0.827447644434869	0.95
[1.2,1.3)	1.21344119337777	f	0.468858948908746	1.25
[1.4,1.5)	1.4855381828691	f	0.17200778471306	1.45
[0.4,0.5)	0.492237586201768	f	0.982960482593626	0.45
[1.1,1.2)	1.17848731618448	f	0.401955617591739	1.15
[1.2,1.3)	1.21119853605058	f	0.766161544481292	1.25
[1.4,1.5)	1.47674971282838	f	0.0920169746968895	1.45
[1.1,1.2)	1.12457462018147	f	0.895406560273841	1.15
[1.3,1.4)	1.36495200720461	f	0.800878618843853	1.35
[1.2,1.3)	1.27860179633602	f	0.629337636986747	1.25
[1.3,1.4)	1.30180607166547	f	0.635966023663059	1.35
[0.9,1)	0.95040124659992	f	0.901820532046258	0.95
[1.4,1.5)	1.40385265097904	f	0.819579195231199	1.45
[1.4,1.5)	1.43249960115137	f	0.498934362316504	1.45
[1.2,1.3)	1.26097318202289	f	0.728497300064191	1.25
[1,1.1)	1.00887218020454	f	0.780955829657614	1.05
[1.4,1.5)	1.43189318791361	f	0.271743651479483	1.45
[0.9,1)	0.998248445784014	f	0.714580944739282	0.95
[1.1,1.2)	1.11105779082437	f	0.571289492305368	1.15
[1,1.1)	1.05996170644201	f	0.891496705589816	1.05
[1.4,1.5)	1.48320423215683	f	0.0281691611744463	1.45
[1,1.1)	1.00612878072172	f	0.678997898707166	1.05
[1.4,1.5)	1.44474014467752	f	0.692498974269256	1.45
[1.1,1.2)	1.14595458476511	f	0.57104012882337	1.15
[0.9,1)	0.93677629465414	f	0.833702246192843	0.95
[1.2,1.3)	1.22466703830587	f	0.294808607548475	1.25
[1.3,1.4)	1.3795498438309	f	0.190586479147896	1.35
[1.4,1.5)	1.47530143607652	f	0.169095518998802	1.45
[1.4,1.5)	1.48815855685334	f	0.0163387092761695	1.45
[1.4,1.5)	1.42722229334358	f	0.114663711050525	1.45
[1.4,1.5)	1.46020534766567	f	0.0639009249862283	1.45
[1.3,1.4)	1.38211409263638	f	0.80544449086301	1.35
[1.4,1.5)	1.48788400309218	f	0.132828836096451	1.45
[1.4,1.5)	1.44943195809785	f	0.0902294092811644	1.45
[1.3,1.4)	1.38842809501777	f	0.892694150330499	1.35
[1.1,1.2)	1.10332022833302	f	0.733845317969099	1.15
[1.1,1.2)	1.15129718247037	f	0.501389091834426	1.15
[1.3,1.4)	1.38935498091526	f	0.276608401909471	1.35
[1.3,1.4)	1.37854318183273	f	0.107896114466712	1.35
[1.2,1.3)	1.23533580165352	f	0.847026282455772	1.25
[1,1.1)	1.08513804729925	f	0.710791718447581	1.05
[1,1.1)	1.01608144925248	f	0.805251593934372	1.05
[1.4,1.5)	1.49638190021751	f	0.0145124075934291	1.45
[1.4,1.5)	1.46632599420666	f	0.253626202233136	1.45
[1.4,1.5)	1.43840393558429	f	0.402444647857919	1.45
[1.4,1.5)	1.42056009701735	f	0.33160542557016	1.45
[1.1,1.2)	1.17417048916744	f	0.867115063825622	1.15
[1.4,1.5)	1.41449826018041	f	0.174981068121269	1.45
[1.1,1.2)	1.19583222473858	f	0.366298414301127	1.15
[1.4,1.5)	1.49049194606953	f	0.0277924372348934	1.45
[0.9,1)	0.936042404071555	f	0.904128182446584	0.95
[0.7,0.8)	0.75656617963625	f	0.841076006181538	0.75
[0.8,0.9)	0.828073499984272	f	0.963698943378404	0.85
[1.3,1.4)	1.32772639140766	f	0.615962867625058	1.35
[1.4,1.5)	1.4530198466541	f	0.121436612447724	1.45
[0.6,0.7)	0.643768135923421	f	0.925364246359095	0.65
[1.4,1.5)	1.48114043112392	f	0.124601448420435	1.45
[1.3,1.4)	1.34373766808229	f	0.556079534813762	1.35
[1.4,1.5)	1.41771341048696	f	0.180238776374608	1.45
[0.8,0.9)	0.896797289350001	f	0.98828905634582	0.85
[1.3,1.4)	1.34292039506799	f	0.70150294015184	1.35
[1.3,1.4)	1.33271109824223	f	0.254693093709648	1.35
[1.3,1.4)	1.37860995402148	f	0.798163362080231	1.35
[1.2,1.3)	1.26362579744407	f	0.374294538283721	1.25
[1.2,1.3)	1.23169650955839	f	0.886694893008098	1.25
[1.3,1.4)	1.35809213582513	f	0.136536655016243	1.35
[1.1,1.2)	1.11167381858625	f	0.9031090894714	1.15
[1.1,1.2)	1.10174236190736	f	0.902348143048584	1.15
[1,1.1)	1.09037804848445	f	0.858976501272991	1.05
[1,1.1)	1.04009539832597	f	0.531897750450298	1.05
[1,1.1)	1.02833869424932	f	0.826340176863596	1.05
[1,1.1)	1.08650981108432	f	0.935098415473476	1.05
[1.2,1.3)	1.2848326996101	f	0.564888286869973	1.25
[1.3,1.4)	1.32012631076316	f	0.394513829844072	1.35
[1.3,1.4)	1.31440510030617	f	0.187233106931672	1.35
[0.8,0.9)	0.880593773526014	f	0.883499561576173	0.85
[1.4,1.5)	1.44485802807443	f	0.233870039926842	1.45
[0.8,0.9)	0.881814531584906	f	0.944326817523688	0.85
[1.3,1.4)	1.37098056632685	f	0.658215223811567	1.35
[1.3,1.4)	1.35889007065078	f	0.15953236958012	1.35
[0.9,1)	0.988653421411583	f	0.95386434555985	0.95
[1.4,1.5)	1.43209914311063	f	0.155308260116726	1.45
[1,1.1)	1.03519530586618	f	0.955994084011763	1.05
[1.1,1.2)	1.12623303416816	f	0.652346250368282	1.15
[1.4,1.5)	1.48673496348656	f	0.0270417823921889	1.45
[1.3,1.4)	1.38297872296228	f	0.422880963189527	1.35
[1.4,1.5)	1.41230767134448	f	0.202141049085185	1.45
[1.3,1.4)	1.37006114007557	f	0.620047547621652	1.35
[1.3,1.4)	1.30867091706425	f	0.922069808701053	1.35
[1.1,1.2)	1.12182385289073	f	0.576818514848128	1.15
[1.3,1.4)	1.38060981004617	f	0.143639498623088	1.35
[1.2,1.3)	1.20061160818981	f	0.365084786433727	1.25
[1.4,1.5)	1.46214206485952	f	0.0533095540013164	1.45
[1.4,1.5)	1.47550679007747	f	0.115565962623805	1.45
[1.2,1.3)	1.28676097987538	f	0.725683932658285	1.25
[1.4,1.5)	1.48359615222919	f	0.168146602343768	1.45
[1,1.1)	1.09979478102141	f	0.958449034253135	1.05
[1.4,1.5)	1.48746822338316	f	0.0604593937750906	1.45
[0.8,0.9)	0.862059544511809	f	0.97347443853505	0.85
[1.1,1.2)	1.18021206352822	f	0.492189107928425	1.15
[1.1,1.2)	1.15736544050344	f	0.702921106712893	1.15
[1.1,1.2)	1.1329374701668	f	0.723831171169877	1.15
[0.9,1)	0.980098814818989	f	0.76413458888419	0.95
[1.3,1.4)	1.38012184837742	f	0.879427016712725	1.35
[1.1,1.2)	1.19316337560866	f	0.712292131967843	1.15
[1.3,1.4)	1.32505859276752	f	0.245007992023602	1.35
[1,1.1)	1.07739444036871	f	0.492784748319536	1.05
[1.3,1.4)	1.34731972692281	f	0.757648754864931	1.35
[1.4,1.5)	1.49981321665393	f	0.000373478513211012	1.45
[1.4,1.5)	1.44186615006861	f	0.0838334935251623	1.45
[0.8,0.9)	0.858446367144844	f	0.776582830352709	0.85
[1.3,1.4)	1.32922805815639	f	0.293522646185011	1.35
[1.2,1.3)	1.26212121164159	f	0.347814780427143	1.25
[1.1,1.2)	1.1383959713854	f	0.649117630906403	1.15
[1.1,1.2)	1.1622490389293	f	0.843728692037985	1.15
[1.4,1.5)	1.42830822910007	f	0.0690746973268688	1.45
[1.2,1.3)	1.29278851897792	f	0.265338414115831	1.25
[0.6,0.7)	0.69808239779452	f	0.71032029367052	0.65
[1.4,1.5)	1.47500937942857	f	0.0510688377544284	1.45
[1.3,1.4)	1.36746146889909	f	0.335480824811384	1.35
[1.3,1.4)	1.32486242501069	f	0.89347871998325	1.35
[1.3,1.4)	1.31699534671403	f	0.228029845282435	1.35
[1.2,1.3)	1.23225468650335	f	0.571964344708249	1.25
[1.3,1.4)	1.38545465987477	f	0.191045239567757	1.35
[0.9,1)	0.917140169843352	f	0.999763239175081	0.95
[1.2,1.3)	1.29660400277748	f	0.501849642954767	1.25
[1.3,1.4)	1.31039305380802	f	0.82005951134488	1.35
[1,1.1)	1.08784108610915	f	0.637098354287446	1.05
[1.1,1.2)	1.10374367017032	f	0.852797347586602	1.15
[1,1.1)	1.09192900077668	f	0.68710577278398	1.05
[1.1,1.2)	1.10934618023287	f	0.777514218818396	1.15
[1.4,1.5)	1.4308912861943	f	0.146650223992765	1.45
[1.3,1.4)	1.33697348475881	f	0.273125507170334	1.35
[1.3,1.4)	1.36714158489091	f	0.260421098675579	1.35
[1.3,1.4)	1.38758752155795	f	0.355531186796725	1.35
[1.4,1.5)	1.41201006869197	f	0.260930691147223	1.45
[1.3,1.4)	1.33724516157435	f	0.855388099327683	1.35
[1.2,1.3)	1.22311202667385	f	0.734859250253066	1.25
[0.8,0.9)	0.885264310459425	f	0.854312610579655	0.85
[0.8,0.9)	0.86398088936221	f	0.734305537538603	0.85
[1.1,1.2)	1.16610077093006	f	0.720043975394219	1.15
[1.3,1.4)	1.30796036360104	f	0.983339274767786	1.35
[1.4,1.5)	1.48913519188553	f	0.161927364766598	1.45
[0.9,1)	0.962436900009073	f	0.766179878497496	0.95
[0.5,0.6)	0.599526255736583	f	0.95396922249347	0.55
[1.3,1.4)	1.31137832154966	f	0.265907188644633	1.35
[1.4,1.5)	1.43880365141221	f	0.0858375700190663	1.45
[1.4,1.5)	1.40734235940469	f	0.228925752453506	1.45
[1.3,1.4)	1.3480775996168	f	0.332429522881284	1.35
[truncated: 48,001 more rows]
