# Supplementary material for: Test-trace-isolate-quarantine (TTIQ) intervention strategies after symptomatic COVID-19 case identification
Source: PLoS One. 2022 Feb 11;17(2):e0263597. doi: 10.1371/journal.pone.0263597 (PMC8836351; doi:10.1371/journal.pone.0263597)
Supplement: S1 Dataset — (ZIP) [file pone.0263597.s008.zip › S1_Dataset/TTIQ-S1_Appendix_IB-sourcedata.csv]

t	pdf	CDF	lower	upper
-25	0	0	0	0
-24.99	0	0	0	0
-24.98	0	0	0	0
-24.97	0	0	0	0
-24.96	0	0	0	0
-24.95	0	0	0	0
-24.94	0	0	0	0
-24.93	0	0	0	0
-24.92	0	0	0	0
-24.91	0	0	0	0
-24.9	0	0	0	0
-24.89	0	0	0	0
-24.88	0	0	0	0
-24.87	0	0	0	0
-24.86	0	0	0	0
-24.85	0	0	0	0
-24.84	0	0	0	0
-24.83	0	0	0	0
-24.82	0	0	0	0
-24.81	0	0	0	0
-24.8	0	0	0	0
-24.79	0	0	0	0
-24.78	0	0	0	0
-24.77	0	0	0	0
-24.76	0	0	0	0
-24.75	0	0	0	0
-24.74	0	0	0	0
-24.73	0	0	0	0
-24.72	0	0	0	0
-24.71	0	0	0	0
-24.7	0	0	0	0
-24.69	0	0	0	0
-24.68	0	0	0	0
-24.67	0	0	0	0
-24.66	0	0	0	0
-24.65	0	0	0	0
-24.64	0	0	0	0
-24.63	0	0	0	0
-24.62	0	0	0	0
-24.61	0	0	0	0
-24.6	0	0	0	0
-24.59	0	0	0	0
-24.58	0	0	0	0
-24.57	0	0	0	0
-24.56	0	0	0	0
-24.55	0	0	0	0
-24.54	0	0	0	0
-24.53	0	0	0	0
-24.52	0	0	0	0
-24.51	0	0	0	0
-24.5	0	0	0	0
-24.49	0	0	0	0
-24.48	0	0	0	0
-24.47	0	0	0	0
-24.46	0	0	0	0
-24.45	0	0	0	0
-24.44	0	0	0	0
-24.43	0	0	0	0
-24.42	0	0	0	0
-24.41	0	0	0	0
-24.4	0	0	0	0
-24.39	0	0	0	0
-24.38	0	0	0	0
-24.37	0	0	0	0
-24.36	0	0	0	0
-24.35	0	0	0	0
-24.34	0	0	0	0
-24.33	0	0	0	0
-24.32	0	0	0	0
-24.31	0	0	0	0
-24.3	0	0	0	0
-24.29	0	0	0	0
-24.28	0	0	0	0
-24.27	0	0	0	0
-24.26	0	0	0	0
-24.25	0	0	0	0
-24.24	0	0	0	0
-24.23	0	0	0	0
-24.22	0	0	0	0
-24.21	0	0	0	0
-24.2	0	0	0	0
-24.19	0	0	0	0
-24.18	0	0	0	0
-24.17	0	0	0	0
-24.16	0	0	0	0
-24.15	0	0	0	0
-24.14	0	0	0	0
-24.13	0	0	0	0
-24.12	0	0	0	0
-24.11	0	0	0	0
-24.1	0	0	0	0
-24.09	0	0	0	0
-24.08	0	0	0	0
-24.07	0	0	0	0
-24.06	0	0	0	0
-24.05	0	0	0	0
-24.04	0	0	0	0
-24.03	0	0	0	0
-24.02	0	0	0	0
-24.01	0	0	0	0
-24	0	0	0	0
-23.99	0	0	0	0
-23.98	0	0	0	0
-23.97	0	0	0	0
-23.96	0	0	0	0
-23.95	0	0	0	0
-23.94	0	0	0	0
-23.93	0	0	0	0
-23.92	0	0	0	0
-23.91	0	0	0	0
-23.9	0	0	0	0
-23.89	0	0	0	0
-23.88	0	0	0	0
-23.87	0	0	0	0
-23.86	0	0	0	0
-23.85	0	0	0	0
-23.84	0	0	0	0
-23.83	0	0	0	0
-23.82	0	0	0	0
-23.81	0	0	0	0
-23.8	0	0	0	0
-23.79	0	0	0	0
-23.78	0	0	0	0
-23.77	0	0	0	0
-23.76	0	0	0	0
-23.75	0	0	0	0
-23.74	0	0	0	0
-23.73	0	0	0	0
-23.72	0	0	0	0
-23.71	0	0	0	0
-23.7	0	0	0	0
-23.69	0	0	0	0
-23.68	0	0	0	0
-23.67	0	0	0	0
-23.66	0	0	0	0
-23.65	0	0	0	0
-23.64	0	0	0	0
-23.63	0	0	0	0
-23.62	0	0	0	0
-23.61	0	0	0	0
-23.6	0	0	0	0
-23.59	0	0	0	0
-23.58	0	0	0	0
-23.57	0	0	0	0
-23.56	0	0	0	0
-23.55	0	0	0	0
-23.54	0	0	0	0
-23.53	0	0	0	0
-23.52	0	0	0	0
-23.51	0	0	0	0
-23.5	0	0	0	0
-23.49	0	0	0	0
-23.48	0	0	0	0
-23.47	0	0	0	0
-23.46	0	0	0	0
-23.45	0	0	0	0
-23.44	0	0	0	0
-23.43	0	0	0	0
-23.42	0	0	0	0
-23.41	0	0	0	0
-23.4	0	0	0	0
-23.39	0	0	0	0
-23.38	0	0	0	0
-23.37	0	0	0	0
-23.36	0	0	0	0
-23.35	0	0	0	0
-23.34	0	0	0	0
-23.33	0	0	0	0
-23.32	0	0	0	0
-23.31	0	0	0	0
-23.3	0	0	0	0
-23.29	0	0	0	0
-23.28	0	0	0	0
-23.27	0	0	0	0
-23.26	0	0	0	0
-23.25	0	0	0	0
-23.24	0	0	0	0
-23.23	0	0	0	0
-23.22	0	0	0	0
-23.21	0	0	0	0
-23.2	0	0	0	0
-23.19	0	0	0	0
-23.18	0	0	0	0
-23.17	0	0	0	0
-23.16	0	0	0	0
-23.15	0	0	0	0
-23.14	0	0	0	0
-23.13	0	0	0	0
-23.12	0	0	0	0
-23.11	0	0	0	0
-23.1	0	0	0	0
-23.09	0	0	0	0
-23.08	0	0	0	0
-23.07	0	0	0	0
-23.06	0	0	0	0
-23.05	0	0	0	0
-23.04	0	0	0	0
-23.03	0	0	0	0
-23.02	0	0	0	0
-23.01	0	0	0	0
-23	0	0	0	0
-22.99	0	0	0	0
-22.98	0	0	0	0
-22.97	0	0	0	0
-22.96	0	0	0	0
-22.95	0	0	0	0
-22.94	0	0	0	0
-22.93	0	0	0	0
-22.92	0	0	0	0
-22.91	0	0	0	0
-22.9	0	0	0	0
-22.89	0	0	0	0
-22.88	0	0	0	0
-22.87	0	0	0	0
-22.86	0	0	0	0
-22.85	0	0	0	0
-22.84	0	0	0	0
-22.83	0	0	0	0
-22.82	0	0	0	0
-22.81	0	0	0	0
-22.8	0	0	0	0
-22.79	0	0	0	0
-22.78	0	0	0	0
-22.77	0	0	0	0
-22.76	0	0	0	0
-22.75	0	0	0	0
-22.74	0	0	0	0
-22.73	0	0	0	0
-22.72	0	0	0	0
-22.71	0	0	0	0
-22.7	0	0	0	0
-22.69	0	0	0	0
-22.68	0	0	0	0
-22.67	0	0	0	0
-22.66	0	0	0	0
-22.65	0	0	0	0
-22.64	0	0	0	0
-22.63	0	0	0	0
-22.62	0	0	0	0
-22.61	0	0	0	0
-22.6	0	0	0	0
-22.59	0	0	0	0
-22.58	0	0	0	0
-22.57	0	0	0	0
-22.56	0	0	0	0
-22.55	0	0	0	0
-22.54	0	0	0	0
-22.53	0	0	0	0
-22.52	0	0	0	0
-22.51	0	0	0	0
-22.5	0	0	0	0
-22.49	0	0	0	0
-22.48	0	0	0	0
-22.47	0	0	0	0
-22.46	0	0	0	0
-22.45	0	0	0	0
-22.44	0	0	0	0
-22.43	0	0	0	0
-22.42	0	0	0	0
-22.41	0	0	0	0
-22.4	0	0	0	0
-22.39	0	0	0	0
-22.38	0	0	0	0
-22.37	0	0	0	0
-22.36	0	0	0	0
-22.35	0	0	0	0
-22.34	0	0	0	0
-22.33	0	0	0	0
-22.32	0	0	0	0
-22.31	0	0	0	0
-22.3	0	0	0	0
-22.29	0	0	0	0
-22.28	0	0	0	0
-22.27	0	0	0	0
-22.26	0	0	0	0
-22.25	0	0	0	0
-22.24	0	0	0	0
-22.23	0	0	0	0
-22.22	0	0	0	0
-22.21	0	0	0	0
-22.2	0	0	0	0
-22.19	0	0	0	0
-22.18	0	0	0	0
-22.17	0	0	0	0
-22.16	0	0	0	0
-22.15	0	0	0	0
-22.14	0	0	0	0
-22.13	0	0	0	0
-22.12	0	0	0	0
-22.11	0	0	0	0
-22.1	0	0	0	0
-22.09	0	0	0	0
-22.08	0	0	0	0
-22.07	0	0	0	0
-22.06	0	0	0	0
-22.05	0	0	0	0
-22.04	0	0	0	0
-22.03	0	0	0	0
-22.02	0	0	0	0
-22.01	0	0	0	0
-22	0	0	0	0
-21.99	0	0	0	0
-21.98	0	0	0	0
-21.97	0	0	0	0
-21.96	0	0	0	0
-21.95	0	0	0	0
-21.94	0	0	0	0
-21.93	0	0	0	0
-21.92	0	0	0	0
-21.91	0	0	0	0
-21.9	0	0	0	0
-21.89	0	0	0	0
-21.88	0	0	0	0
-21.87	0	0	0	0
-21.86	0	0	0	0
-21.85	0	0	0	0
-21.84	0	0	0	0
-21.83	0	0	0	0
-21.82	0	0	0	0
-21.81	0	0	0	0
-21.8	0	0	0	0
-21.79	0	0	0	0
-21.78	0	0	0	0
-21.77	0	0	0	0
-21.76	0	0	0	0
-21.75	0	0	0	0
-21.74	0	0	0	0
-21.73	0	0	0	0
-21.72	0	0	0	0
-21.71	0	0	0	0
-21.7	0	0	0	0
-21.69	0	0	0	0
-21.68	0	0	0	0
-21.67	0	0	0	0
-21.66	0	0	0	0
-21.65	0	0	0	0
-21.64	0	0	0	0
-21.63	0	0	0	0
-21.62	0	0	0	0
-21.61	0	0	0	0
-21.6	0	0	0	0
-21.59	0	0	0	0
-21.58	0	0	0	0
-21.57	0	0	0	0
-21.56	0	0	0	0
-21.55	0	0	0	0
-21.54	0	0	0	0
-21.53	0	0	0	0
-21.52	0	0	0	0
-21.51	0	0	0	0
-21.5	0	0	0	0
-21.49	0	0	0	0
-21.48	0	0	0	0
-21.47	0	0	0	0
-21.46	0	0	0	0
-21.45	0	0	0	0
-21.44	0	0	0	0
-21.43	0	0	0	0
-21.42	0	0	0	0
-21.41	0	0	0	0
-21.4	0	0	0	0
-21.39	0	0	0	0
-21.38	0	0	0	0
-21.37	0	0	0	0
-21.36	0	0	0	0
-21.35	0	0	0	0
-21.34	0	0	0	0
-21.33	0	0	0	0
-21.32	0	0	0	0
-21.31	0	0	0	0
-21.3	0	0	0	0
-21.29	0	0	0	0
-21.28	0	0	0	0
-21.27	0	0	0	0
-21.26	0	0	0	0
-21.25	0	0	0	0
-21.24	0	0	0	0
-21.23	0	0	0	0
-21.22	0	0	0	0
-21.21	0	0	0	0
-21.2	0	0	0	0
-21.19	0	0	0	0
-21.18	0	0	0	0
-21.17	0	0	0	0
-21.16	0	0	0	0
-21.15	0	0	0	0
-21.14	0	0	0	0
-21.13	0	0	0	0
-21.12	0	0	0	0
-21.11	0	0	0	0
-21.1	0	0	0	0
-21.09	0	0	0	0
-21.08	0	0	0	0
-21.07	0	0	0	0
-21.06	0	0	0	0
-21.05	0	0	0	0
-21.04	0	0	0	0
-21.03	0	0	0	0
-21.02	0	0	0	0
-21.01	0	0	0	0
-21	0	0	0	0
-20.99	0	0	0	0
-20.98	0	0	0	0
-20.97	0	0	0	0
-20.96	0	0	0	0
-20.95	0	0	0	0
-20.94	0	0	0	0
-20.93	0	0	0	0
-20.92	0	0	0	0
-20.91	0	0	0	0
-20.9	0	0	0	0
-20.89	0	0	0	0
-20.88	0	0	0	0
-20.87	0	0	0	0
-20.86	0	0	0	0
-20.85	0	0	0	0
-20.84	0	0	0	0
-20.83	0	0	0	0
-20.82	0	0	0	0
-20.81	0	0	0	0
-20.8	0	0	0	0
-20.79	0	0	0	0
-20.78	0	0	0	0
-20.77	0	0	0	0
-20.76	0	0	0	0
-20.75	0	0	0	0
-20.74	0	0	0	0
-20.73	0	0	0	0
-20.72	0	0	0	0
-20.71	0	0	0	0
-20.7	0	0	0	0
-20.69	0	0	0	0
-20.68	0	0	0	0
-20.67	0	0	0	0
-20.66	0	0	0	0
-20.65	0	0	0	0
-20.64	0	0	0	0
-20.63	0	0	0	0
-20.62	0	0	0	0
-20.61	0	0	0	0
-20.6	0	0	0	0
-20.59	0	0	0	0
-20.58	0	0	0	0
-20.57	0	0	0	0
-20.56	0	0	0	0
-20.55	0	0	0	0
-20.54	0	0	0	0
-20.53	0	0	0	0
-20.52	0	0	0	0
-20.51	0	0	0	0
-20.5	0	0	0	0
-20.49	0	0	0	0
-20.48	0	0	0	0
-20.47	0	0	0	0
-20.46	0	0	0	0
-20.45	0	0	0	0
-20.44	0	0	0	0
-20.43	0	0	0	0
-20.42	0	0	0	0
-20.41	0	0	0	0
-20.4	0	0	0	0
-20.39	0	0	0	0
-20.38	0	0	0	0
-20.37	0	0	0	0
-20.36	0	0	0	0
-20.35	0	0	0	0
-20.34	0	0	0	0
-20.33	0	0	0	0
-20.32	0	0	0	0
-20.31	0	0	0	0
-20.3	0	0	0	0
-20.29	0	0	0	0
-20.28	0	0	0	0
-20.27	0	0	0	0
-20.26	0	0	0	0
-20.25	0	0	0	0
-20.24	0	0	0	0
-20.23	0	0	0	0
-20.22	0	0	0	0
-20.21	0	0	0	0
-20.2	0	0	0	0
-20.19	0	0	0	0
-20.18	0	0	0	0
-20.17	0	0	0	0
-20.16	0	0	0	0
-20.15	0	0	0	0
-20.14	0	0	0	0
-20.13	0	0	0	0
-20.12	0	0	0	0
-20.11	0	0	0	0
-20.1	0	0	0	0
-20.09	0	0	0	0
-20.08	0	0	0	0
-20.07	0	0	0	0
-20.06	0	0	0	0
-20.05	0	0	0	0
-20.04	0	0	0	0
-20.03	0	0	0	0
-20.02	0	0	0	0
-20.01	0	0	0	0
-20	0	0	0	0
-19.99	0	0	0	0
-19.98	0	0	0	0
-19.97	0	0	0	0
-19.96	0	0	0	0
-19.95	0	0	0	0
-19.94	0	0	0	0
-19.93	0	0	0	0
-19.92	0	0	0	0
-19.91	0	0	0	0
-19.9	0	0	0	0
-19.89	0	0	0	0
-19.88	0	0	0	0
-19.87	0	0	0	0
-19.86	0	0	0	0
-19.85	0	0	0	0
-19.84	0	0	0	0
-19.83	0	0	0	0
-19.82	0	0	0	0
-19.81	0	0	0	0
-19.8	0	0	0	0
-19.79	0	0	0	0
-19.78	0	0	0	0
-19.77	0	0	0	0
-19.76	0	0	0	0
-19.75	0	0	0	0
-19.74	0	0	0	0
-19.73	0	0	0	0
-19.72	0	0	0	0
-19.71	0	0	0	0
-19.7	0	0	0	0
-19.69	0	0	0	0
-19.68	0	0	0	0
-19.67	0	0	0	0
-19.66	0	0	0	0
-19.65	0	0	0	0
-19.64	0	0	0	0
-19.63	0	0	0	0
-19.62	0	0	0	0
-19.61	0	0	0	0
-19.6	0	0	0	0
-19.59	0	0	0	0
-19.58	0	0	0	0
-19.57	0	0	0	0
-19.56	0	0	0	0
-19.55	0	0	0	0
-19.54	0	0	0	0
-19.53	0	0	0	0
-19.52	0	0	0	0
-19.51	0	0	0	0
-19.5	0	0	0	0
-19.49	0	0	0	0
-19.48	0	0	0	0
-19.47	0	0	0	0
-19.46	0	0	0	0
-19.45	0	0	0	0
-19.44	0	0	0	0
-19.43	0	0	0	0
-19.42	0	0	0	0
-19.41	0	0	0	0
-19.4	0	0	0	0
-19.39	0	0	0	0
-19.38	0	0	0	0
-19.37	0	0	0	0
-19.36	0	0	0	0
-19.35	0	0	0	0
-19.34	0	0	0	0
-19.33	0	0	0	0
-19.32	0	0	0	0
-19.31	0	0	0	0
-19.3	0	0	0	0
-19.29	0	0	0	0
-19.28	0	0	0	0
-19.27	0	0	0	0
-19.26	0	0	0	0
-19.25	0	0	0	0
-19.24	0	0	0	0
-19.23	0	0	0	0
-19.22	0	0	0	0
-19.21	0	0	0	0
-19.2	0	0	0	0
-19.19	0	0	0	0
-19.18	0	0	0	0
-19.17	0	0	0	0
-19.16	0	0	0	0
-19.15	0	0	0	0
-19.14	0	0	0	0
-19.13	0	0	0	0
-19.12	0	0	0	0
-19.11	0	0	0	0
-19.1	0	0	0	0
-19.09	0	0	0	0
-19.08	0	0	0	0
-19.07	0	0	0	0
-19.06	0	0	0	0
-19.05	0	0	0	0
-19.04	0	0	0	0
-19.03	0	0	0	0
-19.02	0	0	0	0
-19.01	0	0	0	0
-19	0	0	0	0
-18.99	0	0	0	0
-18.98	0	0	0	0
-18.97	0	0	0	0
-18.96	0	0	0	0
-18.95	0	0	0	0
-18.94	0	0	0	0
-18.93	0	0	0	0
-18.92	0	0	0	0
-18.91	0	0	0	0
-18.9	0	0	0	0
-18.89	0	0	0	0
-18.88	0	0	0	0
-18.87	0	0	0	0
-18.86	0	0	0	0
-18.85	0	0	0	0
-18.84	0	0	0	0
-18.83	0	0	0	0
-18.82	0	0	0	0
-18.81	0	0	0	0
-18.8	0	0	0	0
-18.79	0	0	0	0
-18.78	0	0	0	0
-18.77	0	0	0	0
-18.76	0	0	0	0
-18.75	0	0	0	0
-18.74	0	0	0	0
-18.73	0	0	0	0
-18.72	0	0	0	0
-18.71	0	0	0	0
-18.7	0	0	0	0
-18.69	0	0	0	0
-18.68	0	0	0	0
-18.67	0	0	0	0
-18.66	0	0	0	0
-18.65	0	0	0	0
-18.64	0	0	0	0
-18.63	0	0	0	0
-18.62	0	0	0	0
-18.61	0	0	0	0
-18.6	0	0	0	0
-18.59	0	0	0	0
-18.58	0	0	0	0
-18.57	0	0	0	0
-18.56	0	0	0	0
-18.55	0	0	0	0
-18.54	0	0	0	0
-18.53	0	0	0	0
-18.52	0	0	0	0
-18.51	0	0	0	0
-18.5	0	0	0	0
-18.49	0	0	0	0
-18.48	0	0	0	0
-18.47	0	0	0	0
-18.46	0	0	0	0
-18.45	0	0	0	0
-18.44	0	0	0	0
-18.43	0	0	0	0
-18.42	0	0	0	0
-18.41	0	0	0	0
-18.4	0	0	0	0
-18.39	0	0	0	0
-18.38	0	0	0	0
-18.37	0	0	0	0
-18.36	0	0	0	0
-18.35	0	0	0	0
-18.34	0	0	0	0
-18.33	0	0	0	0
-18.32	0	0	0	0
-18.31	0	0	0	0
-18.3	0	0	0	0
-18.29	0	0	0	0
-18.28	0	0	0	0
-18.27	0	0	0	0
-18.26	0	0	0	0
-18.25	0	0	0	0
-18.24	0	0	0	0
-18.23	0	0	0	0
-18.22	0	0	0	0
-18.21	0	0	0	0
-18.2	0	0	0	0
-18.19	0	0	0	0
-18.18	0	0	0	0
-18.17	0	0	0	0
-18.16	0	0	0	0
-18.15	0	0	0	0
-18.14	0	0	0	0
-18.13	0	0	0	0
-18.12	0	0	0	0
-18.11	0	0	0	0
-18.1	0	0	0	0
-18.09	0	0	0	0
-18.08	0	0	0	0
-18.07	0	0	0	0
-18.06	0	0	0	0
-18.05	0	0	0	0
-18.04	0	0	0	0
-18.03	0	0	0	0
-18.02	0	0	0	0
-18.01	0	0	0	0
-18	0	0	0	0
-17.99	0	0	0	0
-17.98	0	0	0	0
-17.97	0	0	0	0
-17.96	0	0	0	0
-17.95	0	0	0	0
-17.94	0	0	0	0
-17.93	0	0	0	0
-17.92	0	0	0	0
-17.91	0	0	0	0
-17.9	0	0	0	0
-17.89	0	0	0	0
-17.88	0	0	0	0
-17.87	0	0	0	0
-17.86	0	0	0	0
-17.85	0	0	0	0
-17.84	0	0	0	0
-17.83	0	0	0	0
-17.82	0	0	0	0
-17.81	0	0	0	0
-17.8	0	0	0	0
-17.79	0	0	0	0
-17.78	0	0	0	0
-17.77	0	0	0	0
-17.76	0	0	0	0
-17.75	0	0	0	0
-17.74	0	0	0	0
-17.73	0	0	0	0
-17.72	0	0	0	0
-17.71	0	0	0	0
-17.7	0	0	0	0
-17.69	0	0	0	0
-17.68	0	0	0	0
-17.67	0	0	0	0
-17.66	0	0	0	0
-17.65	0	0	0	0
-17.64	0	0	0	0
-17.63	0	0	0	0
-17.62	0	0	0	0
-17.61	0	0	0	0
-17.6	0	0	0	0
-17.59	0	0	0	0
-17.58	0	0	0	0
-17.57	0	0	0	0
-17.56	0	0	0	0
-17.55	0	0	0	0
-17.54	0	0	0	0
-17.53	0	0	0	0
-17.52	0	0	0	0
-17.51	0	0	0	0
-17.5	0	0	0	0
-17.49	0	0	0	0
-17.48	0	0	0	0
-17.47	0	0	0	0
-17.46	0	0	0	0
-17.45	0	0	0	0
-17.44	0	0	0	0
-17.43	0	0	0	0
-17.42	0	0	0	0
-17.41	0	0	0	0
-17.4	0	0	0	0
-17.39	0	0	0	0
-17.38	0	0	0	0
-17.37	0	0	0	0
-17.36	0	0	0	0
-17.35	0	0	0	0
-17.34	0	0	0	0
-17.33	0	0	0	0
-17.32	0	0	0	0
-17.31	0	0	0	0
-17.3	0	0	0	0
-17.29	0	0	0	0
-17.28	0	0	0	0
-17.27	0	0	0	0
-17.26	0	0	0	0
-17.25	0	0	0	0
-17.24	0	0	0	0
-17.23	0	0	0	0
-17.22	0	0	0	0
-17.21	0	0	0	0
-17.2	0	0	0	0
-17.19	0	0	0	0
-17.18	0	0	0	0
-17.17	0	0	0	0
-17.16	0	0	0	0
-17.15	0	0	0	0
-17.14	0	0	0	0
-17.13	0	0	0	0
-17.12	0	0	0	0
-17.11	0	0	0	0
-17.1	0	0	0	0
-17.09	0	0	0	0
-17.08	0	0	0	0
-17.07	0	0	0	0
-17.06	0	0	0	0
-17.05	0	0	0	0
-17.04	0	0	0	0
-17.03	0	0	0	0
-17.02	0	0	0	0
-17.01	0	0	0	0
-17	0	0	0	0
-16.99	0	0	0	0
-16.98	0	0	0	0
-16.97	0	0	0	0
-16.96	0	0	0	0
-16.95	0	0	0	0
-16.94	0	0	0	0
-16.93	0	0	0	0
-16.92	0	0	0	0
-16.91	0	0	0	0
-16.9	0	0	0	0
-16.89	0	0	0	0
-16.88	0	0	0	0
-16.87	0	0	0	0
-16.86	0	0	0	0
-16.85	0	0	0	0
-16.84	0	0	0	0
-16.83	0	0	0	0
-16.82	0	0	0	0
-16.81	0	0	0	0
-16.8	0	0	0	0
-16.79	0	0	0	0
-16.78	0	0	0	0
-16.77	0	0	0	0
-16.76	0	0	0	0
-16.75	0	0	0	0
-16.74	0	0	0	0
-16.73	0	0	0	0
-16.72	0	0	0	0
-16.71	0	0	0	0
-16.7	0	0	0	0
-16.69	0	0	0	0
-16.68	0	0	0	0
-16.67	0	0	0	0
-16.66	0	0	0	0
-16.65	0	0	0	0
-16.64	0	0	0	0
-16.63	0	0	0	0
-16.62	0	0	0	0
-16.61	0	0	0	0
-16.6	0	0	0	0
-16.59	0	0	0	0
-16.58	0	0	0	0
-16.57	0	0	0	0
-16.56	0	0	0	0
-16.55	0	0	0	0
-16.54	0	0	0	0
-16.53	0	0	0	0
-16.52	0	0	0	0
-16.51	0	0	0	0
-16.5	0	0	0	0
-16.49	0	0	0	0
-16.48	0	0	0	0
-16.47	0	0	0	0
-16.46	0	0	0	0
-16.45	0	0	0	0
-16.44	0	0	0	0
-16.43	0	0	0	0
-16.42	0	0	0	0
-16.41	0	0	0	0
-16.4	0	0	0	0
-16.39	0	0	0	0
-16.38	0	0	0	0
-16.37	0	0	0	0
-16.36	0	0	0	0
-16.35	0	0	0	0
-16.34	0	0	0	0
-16.33	0	0	0	0
-16.32	0	0	0	0
-16.31	0	0	0	0
-16.3	0	0	0	0
-16.29	0	0	0	0
-16.28	0	0	0	0
-16.27	0	0	0	0
-16.26	0	0	0	0
-16.25	0	0	0	0
-16.24	0	0	0	0
-16.23	0	0	0	0
-16.22	0	0	0	0
-16.21	0	0	0	0
-16.2	0	0	0	0
-16.19	0	0	0	0
-16.18	0	0	0	0
-16.17	0	0	0	0
-16.16	0	0	0	0
-16.15	0	0	0	0
-16.14	0	0	0	0
-16.13	0	0	0	0
-16.12	0	0	0	0
-16.11	0	0	0	0
-16.1	0	0	0	0
-16.09	0	0	0	0
-16.08	0	0	0	0
-16.07	0	0	0	0
-16.06	0	0	0	0
-16.05	0	0	0	0
-16.04	0	0	0	0
-16.03	0	0	0	0
-16.02	0	0	0	0
-16.01	0	0	0	0
-16	0	0	0	0
-15.99	0	0	0	0
-15.98	0	0	0	0
-15.97	0	0	0	0
-15.96	0	0	0	0
-15.95	0	0	0	0
-15.94	0	0	0	0
-15.93	0	0	0	0
-15.92	0	0	0	0
-15.91	0	0	0	0
-15.9	0	0	0	0
-15.89	0	0	0	0
-15.88	0	0	0	0
-15.87	0	0	0	0
-15.86	0	0	0	0
-15.85	0	0	0	0
-15.84	0	0	0	0
-15.83	0	0	0	0
-15.82	0	0	0	0
-15.81	0	0	0	0
-15.8	0	0	0	0
-15.79	0	0	0	0
-15.78	0	0	0	0
-15.77	0	0	0	0
-15.76	0	0	0	0
-15.75	0	0	0	0
-15.74	0	0	0	0
-15.73	0	0	0	0
-15.72	0	0	0	0
-15.71	0	0	0	0
-15.7	0	0	0	0
-15.69	0	0	0	0
-15.68	0	0	0	0
-15.67	0	0	0	0
-15.66	0	0	0	0
-15.65	0	0	0	0
-15.64	0	0	0	0
-15.63	0	0	0	0
-15.62	0	0	0	0
-15.61	0	0	0	0
-15.6	0	0	0	0
-15.59	0	0	0	0
-15.58	0	0	0	0
-15.57	0	0	0	0
-15.56	0	0	0	0
-15.55	0	0	0	0
-15.54	0	0	0	0
-15.53	0	0	0	0
-15.52	0	0	0	0
-15.51	0	0	0	0
-15.5	0	0	0	0
-15.49	0	0	0	0
-15.48	0	0	0	0
-15.47	0	0	0	0
-15.46	0	0	0	0
-15.45	0	0	0	0
-15.44	0	0	0	0
-15.43	0	0	0	0
-15.42	0	0	0	0
-15.41	0	0	0	0
-15.4	0	0	0	0
-15.39	0	0	0	0
-15.38	0	0	0	0
-15.37	0	0	0	0
-15.36	0	0	0	0
-15.35	0	0	0	0
-15.34	0	0	0	0
-15.33	0	0	0	0
-15.32	0	0	0	0
-15.31	0	0	0	0
-15.3	0	0	0	0
-15.29	0	0	0	0
-15.28	0	0	0	0
-15.27	0	0	0	0
-15.26	0	0	0	0
-15.25	0	0	0	0
-15.24	0	0	0	0
-15.23	0	0	0	0
-15.22	0	0	0	0
-15.21	0	0	0	0
-15.2	0	0	0	0
-15.19	0	0	0	0
-15.18	0	0	0	0
-15.17	0	0	0	0
-15.16	0	0	0	0
-15.15	0	0	0	0
-15.14	0	0	0	0
-15.13	0	0	0	0
-15.12	0	0	0	0
-15.11	0	0	0	0
-15.1	0	0	0	0
-15.09	0	0	0	0
-15.08	0	0	0	0
-15.07	0	0	0	0
-15.06	0	0	0	0
-15.05	0	0	0	0
-15.04	0	0	0	0
-15.03	0	0	0	0
-15.02	0	0	0	0
-15.01	0	0	0	0
-15	0	0	0	0
-14.99	0	0	0	0
-14.98	0	0	0	0
-14.97	0	0	0	0
-14.96	0	0	0	0
-14.95	0	0	0	0
-14.94	0	0	0	0
-14.93	0	0	0	0
-14.92	0	0	0	0
-14.91	0	0	0	0
-14.9	0	0	0	0
-14.89	0	0	0	0
-14.88	0	0	0	0
-14.87	0	0	0	0
-14.86	0	0	0	0
-14.85	0	0	0	0
-14.84	0	0	0	0
-14.83	0	0	0	0
-14.82	0	0	0	0
-14.81	0	0	0	0
-14.8	0	0	0	0
-14.79	0	0	0	0
-14.78	0	0	0	0
-14.77	0	0	0	0
-14.76	0	0	0	0
-14.75	0	0	0	0
-14.74	0	0	0	0
-14.73	0	0	0	0
-14.72	0	0	0	0
-14.71	0	0	0	0
-14.7	0	0	0	0
-14.69	0	0	0	0
-14.68	0	0	0	0
-14.67	0	0	0	0
-14.66	0	0	0	0
-14.65	0	0	0	0
-14.64	0	0	0	0
-14.63	0	0	0	0
-14.62	0	0	0	0
-14.61	0	0	0	0
-14.6	0	0	0	0
-14.59	0	0	0	0
-14.58	0	0	0	0
-14.57	0	0	0	0
-14.56	0	0	0	0
-14.55	0	0	0	0
-14.54	0	0	0	0
-14.53	0	0	0	0
-14.52	0	0	0	0
-14.51	0	0	0	0
-14.5	0	0	0	0
-14.49	0	0	0	0
-14.48	0	0	0	0
-14.47	0	0	0	0
-14.46	0	0	0	0
-14.45	0	0	0	0
-14.44	0	0	0	0
-14.43	0	0	0	0
-14.42	0	0	0	0
-14.41	0	0	0	0
-14.4	0	0	0	0
-14.39	0	0	0	0
-14.38	0	0	0	0
-14.37	0	0	0	0
-14.36	0	0	0	0
-14.35	0	0	0	0
-14.34	0	0	0	0
-14.33	0	0	0	0
-14.32	0	0	0	0
-14.31	0	0	0	0
-14.3	0	0	0	0
-14.29	0	0	0	0
-14.28	0	0	0	0
-14.27	0	0	0	0
-14.26	0	0	0	0
-14.25	0	0	0	0
-14.24	0	0	0	0
-14.23	0	0	0	0
-14.22	0	0	0	0
-14.21	0	0	0	0
-14.2	0	0	0	0
-14.19	0	0	0	0
-14.18	0	0	0	0
-14.17	0	0	0	0
-14.16	0	0	0	0
-14.15	0	0	0	0
-14.14	0	0	0	0
-14.13	0	0	0	0
-14.12	0	0	0	0
-14.11	0	0	0	0
-14.1	0	0	0	0
-14.09	0	0	0	0
-14.08	0	0	0	0
-14.07	0	0	0	0
-14.06	0	0	0	0
-14.05	0	0	0	0
-14.04	0	0	0	0
-14.03	0	0	0	0
-14.02	0	0	0	0
-14.01	0	0	0	0
-14	0	0	0	0
-13.99	0	0	0	0
-13.98	0	0	0	0
-13.97	0	0	0	0
-13.96	0	0	0	0
-13.95	0	0	0	0
-13.94	0	0	0	0
-13.93	0	0	0	0
-13.92	0	0	0	0
-13.91	0	0	0	0
-13.9	0	0	0	0
-13.89	0	0	0	0
-13.88	0	0	0	0
-13.87	0	0	0	0
-13.86	0	0	0	0
-13.85	0	0	0	0
-13.84	0	0	0	0
-13.83	0	0	0	0
-13.82	0	0	0	0
-13.81	0	0	0	0
-13.8	0	0	0	0
-13.79	0	0	0	0
-13.78	0	0	0	0
-13.77	0	0	0	0
-13.76	0	0	0	0
-13.75	0	0	0	0
-13.74	0	0	0	0
-13.73	0	0	0	0
-13.72	0	0	0	0
-13.71	0	0	0	0
-13.7	0	0	0	0
-13.69	0	0	0	0
-13.68	0	0	0	0
-13.67	0	0	0	0
-13.66	0	0	0	0
-13.65	0	0	0	0
-13.64	0	0	0	0
-13.63	0	0	0	0
-13.62	0	0	0	0
-13.61	0	0	0	0
-13.6	0	0	0	0
-13.59	0	0	0	0
-13.58	0	0	0	0
-13.57	0	0	0	0
-13.56	0	0	0	0
-13.55	0	0	0	0
-13.54	0	0	0	0
-13.53	0	0	0	0
-13.52	0	0	0	0
-13.51	0	0	0	0
-13.5	0	0	0	0
-13.49	0	0	0	0
-13.48	0	0	0	0
-13.47	0	0	0	0
-13.46	0	0	0	0
-13.45	0	0	0	0
-13.44	0	0	0	0
-13.43	0	0	0	0
-13.42	0	0	0	0
-13.41	0	0	0	0
-13.4	0	0	0	0
-13.39	0	0	0	0
-13.38	0	0	0	0
-13.37	0	0	0	0
-13.36	0	0	0	0
-13.35	0	0	0	0
-13.34	0	0	0	0
-13.33	0	0	0	0
-13.32	0	0	0	0
-13.31	0	0	0	0
-13.3	0	0	0	0
-13.29	0	0	0	0
-13.28	0	0	0	0
-13.27	0	0	0	0
-13.26	0	0	0	0
-13.25	0	0	0	0
-13.24	0	0	0	0
-13.23	0	0	0	0
-13.22	0	0	0	0
-13.21	0	0	0	0
-13.2	0	0	0	0
-13.19	0	0	0	0
-13.18	0	0	0	0
-13.17	0	0	0	0
-13.16	0	0	0	0
-13.15	0	0	0	0
-13.14	0	0	0	0
-13.13	0	0	0	0
-13.12	0	0	0	0
-13.11	0	0	0	0
-13.1	0	0	0	0
-13.09	0	0	0	0
-13.08	0	0	0	0
-13.07	0	0	0	0
-13.06	0	0	0	0
-13.05	0	0	0	0
-13.04	0	0	0	0
-13.03	0	0	0	0
-13.02	0	0	0	0
-13.01	0	0	0	0
-13	0	0	0	0
-12.99	0	0	0	0
-12.98	0	0	0	0
-12.97	0	0	0	0
-12.96	0	0	0	0
-12.95	0	0	0	0
-12.94	0	0	0	0
-12.93	0	0	0	0
-12.92	0	0	0	0
-12.91	0	0	0	0
-12.9	0	0	0	0
-12.89	0	0	0	0
-12.88	0	0	0	0
-12.87	0	0	0	0
-12.86	0	0	0	0
-12.85	0	0	0	0
-12.84	0	0	0	0
-12.83	0	0	0	0
-12.82	0	0	0	0
-12.81	0	0	0	0
-12.8	0	0	0	0
-12.79	0	0	0	0
-12.78	0	0	0	0
-12.77	0	0	0	0
-12.76	0	0	0	0
-12.75	0	0	0	0
-12.74	0	0	0	0
-12.73	0	0	0	0
-12.72	0	0	0	0
-12.71	0	0	0	0
-12.7	0	0	0	0
-12.69	0	0	0	0
-12.68	0	0	0	0
-12.67	0	0	0	0
-12.66	0	0	0	0
-12.65	0	0	0	0
-12.64	0	0	0	0
-12.63	0	0	0	0
-12.62	0	0	0	0
-12.61	0	0	0	0
-12.6	0	0	0	0
-12.59	0	0	0	0
-12.58	0	0	0	0
-12.57	0	0	0	0
-12.56	0	0	0	0
-12.55	0	0	0	0
-12.54	0	0	0	0
-12.53	0	0	0	0
-12.52	0	0	0	0
-12.51	0	0	0	0
-12.5	0	0	0	0
-12.49	0	0	0	0
-12.48	0	0	0	0
-12.47	0	0	0	0
-12.46	0	0	0	0
-12.45	0	0	0	0
-12.44	0	0	0	0
-12.43	0	0	0	0
-12.42	0	0	0	0
-12.41	0	0	0	0
-12.4	0	0	0	0
-12.39	0	0	0	0
-12.38	0	0	0	0
-12.37	0	0	0	0
-12.36	0	0	0	0
-12.35	0	0	0	0
-12.34	0	0	0	0
-12.33	0	0	0	0
-12.32	0	0	0	0
-12.31	0	0	0	0
-12.3	0	0	0	0
-12.29	0	0	0	0
-12.28	0	0	0	0
-12.27	0	0	0	0
-12.26	0	0	0	0
-12.25	0	0	0	0
-12.24	0	0	0	0
-12.23	0	0	0	0
-12.22	0	0	0	0
-12.21	0	0	0	0
-12.2	0	0	0	0
-12.19	0	0	0	0
-12.18	0	0	0	0
-12.17	0	0	0	0
-12.16	0	0	0	0
-12.15	0	0	0	0
-12.14	0	0	0	0
-12.13	0	0	0	0
-12.12	0	0	0	0
-12.11	0	0	0	0
-12.1	0	0	0	0
-12.09	0	0	0	0
-12.08	0	0	0	0
-12.07	0	0	0	0
-12.06	0	0	0	0
-12.05	0	0	0	0
-12.04	0	0	0	0
-12.03	0	0	0	0
-12.02	0	0	0	0
-12.01	0	0	0	0
-12	0	0	0	0
-11.99	0	0	0	0
-11.98	0	0	0	0
-11.97	0	0	0	0
-11.96	0	0	0	0
-11.95	0	0	0	0
-11.94	0	0	0	0
-11.93	0	0	0	0
-11.92	0	0	0	0
-11.91	0	0	0	0
-11.9	0	0	0	0
-11.89	0	0	0	0
-11.88	0	0	0	0
-11.87	0	0	0	0
-11.86	0	0	0	0
-11.85	0	0	0	0
-11.84	0	0	0	0
-11.83	0	0	0	0
-11.82	0	0	0	0
-11.81	0	0	0	0
-11.8	0	0	0	0
-11.79	0	0	0	0
-11.78	0	0	0	0
-11.77	0	0	0	0
-11.76	0	0	0	0
-11.75	0	0	0	0
-11.74	0	0	0	0
-11.73	0	0	0	0
-11.72	0	0	0	0
-11.71	0	0	0	0
-11.7	0	0	0	0
-11.69	0	0	0	0
-11.68	0	0	0	0
-11.67	0	0	0	0
-11.66	0	0	0	0
-11.65	0	0	0	0
-11.64	0	0	0	0
-11.63	0	0	0	0
-11.62	0	0	0	0
-11.61	0	0	0	0
-11.6	0	0	0	0
-11.59	0	0	0	0
-11.58	0	0	0	0
-11.57	0	0	0	0
-11.56	0	0	0	0
-11.55	0	0	0	0
-11.54	0	0	0	0
-11.53	0	0	0	0
-11.52	0	0	0	0
-11.51	0	0	0	0
-11.5	0	0	0	0
-11.49	0	0	0	0
-11.48	0	0	0	0
-11.47	0	0	0	0
-11.46	0	0	0	0
-11.45	0	0	0	0
-11.44	0	0	0	0
-11.43	0	0	0	0
-11.42	0	0	0	0
-11.41	0	0	0	0
-11.4	0	0	0	0
-11.39	0	0	0	0
-11.38	0	0	0	0
-11.37	0	0	0	0
-11.36	0	0	0	0
-11.35	0	0	0	0
-11.34	0	0	0	0
-11.33	0	0	0	0
-11.32	0	0	0	0
-11.31	0	0	0	0
-11.3	0	0	0	0
-11.29	0	0	0	0
-11.28	0	0	0	0
-11.27	0	0	0	0
-11.26	0	0	0	0
-11.25	0	0	0	0
-11.24	0	0	0	0
-11.23	0	0	0	0
-11.22	0	0	0	0
-11.21	0	0	0	0
-11.2	0	0	0	0
-11.19	0	0	0	0
-11.18	0	0	0	0
-11.17	0	0	0	0
-11.16	0	0	0	0
-11.15	0	0	0	0
-11.14	0	0	0	0
-11.13	0	0	0	0
-11.12	0	0	0	0
-11.11	0	0	0	0
-11.1	0	0	0	0
-11.09	0	0	0	0
-11.08	0	0	0	0
-11.07	0	0	0	0
-11.06	0	0	0	0
-11.05	0	0	0	0
-11.04	0	0	0	0
-11.03	0	0	0	0
-11.02	0	0	0	0
-11.01	0	0	0	0
-11	0	0	0	0
-10.99	0	0	0	0
-10.98	0	0	0	0
-10.97	0	0	0	0
-10.96	0	0	0	0
-10.95	0	0	0	0
-10.94	0	0	0	0
-10.93	0	0	0	0
-10.92	0	0	0	0
-10.91	0	0	0	0
-10.9	0	0	0	0
-10.89	0	0	0	0
-10.88	0	0	0	0
-10.87	0	0	0	0
-10.86	0	0	0	0
-10.85	0	0	0	0
-10.84	0	0	0	0
-10.83	0	0	0	0
-10.82	0	0	0	0
-10.81	0	0	0	0
-10.8	0	0	0	0
-10.79	0	0	0	0
-10.78	0	0	0	0
-10.77	0	0	0	0
-10.76	0	0	0	0
-10.75	0	0	0	0
-10.74	0	0	0	0
-10.73	0	0	0	0
-10.72	0	0	0	0
-10.71	0	0	0	0
-10.7	0	0	0	0
-10.69	0	0	0	0
-10.68	0	0	0	0
-10.67	0	0	0	0
-10.66	0	0	0	0
-10.65	0	0	0	0
-10.64	0	0	0	0
-10.63	0	0	0	0
-10.62	0	0	0	0
-10.61	0	0	0	0
-10.6	0	0	0	0
-10.59	0	0	0	0
-10.58	0	0	0	0
-10.57	0	0	0	0
-10.56	0	0	0	0
-10.55	0	0	0	0
-10.54	0	0	0	0
-10.53	0	0	0	0
-10.52	0	0	0	0
-10.51	0	0	0	0
-10.5	0	0	0	0
-10.49	0	0	0	0
-10.48	0	0	0	0
-10.47	0	0	0	0
-10.46	0	0	0	0
-10.45	0	0	0	0
-10.44	0	0	0	0
-10.43	0	0	0	0
-10.42	0	0	0	0
-10.41	0	0	0	0
-10.4	0	0	0	0
-10.39	0	0	0	0
-10.38	0	0	0	0
-10.37	0	0	0	0
-10.36	0	0	0	0
-10.35	0	0	0	0
-10.34	0	0	0	0
-10.33	0	0	0	0
-10.32	0	0	0	0
-10.31	0	0	0	0
-10.3	0	0	0	0
-10.29	0	0	0	0
-10.28	0	0	0	0
-10.27	0	0	0	0
-10.26	0	0	0	0
-10.25	0	0	0	0
-10.24	0	0	0	0
-10.23	0	0	0	0
-10.22	0	0	0	0
-10.21	0	0	0	0
-10.2	0	0	0	0
-10.19	0	0	0	0
-10.18	0	0	0	0
-10.17	0	0	0	0
-10.16	0	0	0	0
-10.15	0	0	0	0
-10.14	0	0	0	0
-10.13	0	0	0	0
-10.12	0	0	0	0
-10.11	0	0	0	0
-10.1	0	0	0	0
-10.09	0	0	0	0
-10.08	0	0	0	0
-10.07	0	0	0	0
-10.06	0	0	0	0
-10.05	0	0	0	0
-10.04	0	0	0	0
-10.03	0	0	0	0
-10.02	0	0	0	0
-10.01	0	0	0	0
-10	0	0	0	0
-9.99	0	0	0	0
-9.98	0	0	0	0
-9.97	0	0	0	0
-9.96	0	0	0	0
-9.95	0	0	0	0
-9.94	0	0	0	0
-9.93	0	0	0	0
-9.92	0	0	0	0
-9.91	0	0	0	0
-9.9	0	0	0	0
-9.89	0	0	0	0
-9.88	0	0	0	0
-9.87	0	0	0	0
-9.86	0	0	0	0
-9.85	0	0	0	0
-9.84	0	0	0	0
-9.83	0	0	0	0
-9.82	0	0	0	0
-9.81	0	0	0	0
-9.8	0	0	0	0
-9.79	0	0	0	0
-9.78	0	0	0	0
-9.77	0	0	0	0
-9.76	0	0	0	0
-9.75	0	0	0	0
-9.74	0	0	0	0
-9.73	0	0	0	0
-9.72	0	0	0	0
-9.71	0	0	0	0
-9.7	0	0	0	0
-9.69	0	0	0	0
-9.68	0	0	0	0
-9.67	0	0	0	0
-9.66	0	0	0	0
-9.65	0	0	0	0
-9.64	0	0	0	0
-9.63	0	0	0	0
-9.62	0	0	0	0
-9.61	0	0	0	0
-9.6	0	0	0	0
-9.59	0	0	0	0
-9.58	0	0	0	0
-9.57	0	0	0	0
-9.56	0	0	0	0
-9.55	0	0	0	0
-9.54	0	0	0	0
-9.53	0	0	0	0
-9.52	0	0	0	0
-9.51	0	0	0	0
-9.5	0	0	0	0
-9.49	0	0	0	0
-9.48	0	0	0	0
-9.47	0	0	0	0
-9.46	0	0	0	0
-9.45	0	0	0	0
-9.44	0	0	0	0
-9.43	0	0	0	0
-9.42	0	0	0	0
-9.41	0	0	0	0
-9.4	0	0	0	0
-9.39	0	0	0	0
-9.38	0	0	0	0
-9.37	0	0	0	0
-9.36	0	0	0	0
-9.35	0	0	0	0
-9.34	0	0	0	0
-9.33	0	0	0	0
-9.32	0	0	0	0
-9.31	0	0	0	0
-9.3	0	0	0	0
-9.29	0	0	0	0
-9.28	0	0	0	0
-9.27	0	0	0	0
-9.26	0	0	0	0
-9.25	0	0	0	0
-9.24	0	0	0	0
-9.23	0	0	0	0
-9.22	0	0	0	0
-9.21	0	0	0	0
-9.2	0	0	0	0
-9.19	0	0	0	0
-9.18	0	0	0	0
-9.17	0	0	0	0
-9.16	0	0	0	0
-9.15	0	0	0	0
-9.14	0	0	0	0
-9.13	0	0	0	0
-9.12	0	0	0	0
-9.11	0	0	0	0
-9.1	0	0	0	0
-9.09	0	0	0	0
-9.08	0	0	0	0
-9.07	0	0	0	0
-9.06	0	0	0	0
-9.05	0	0	0	0
-9.04	0	0	0	0
-9.03	0	0	0	0
-9.02	0	0	0	0
-9.01	0	0	0	0
-9	0	0	0	0
-8.99	0	0	0	0
-8.98	0	0	0	0
-8.97	0	0	0	0
-8.96	0	0	0	0
-8.95	0	0	0	0
-8.94	0	0	0	0
-8.93	0	0	0	0
-8.92	0	0	0	0
-8.91	0	0	0	0
-8.9	0	0	0	0
-8.89	0	0	0	0
-8.88	0	0	0	0
-8.87	0	0	0	0
-8.86	0	0	0	0
-8.85	0	0	0	0
-8.84	0	0	0	0
-8.83	0	0	0	0
-8.82	0	0	0	0
-8.81	0	0	0	0
-8.8	0	0	0	0
-8.79	0	0	0	0
-8.78	0	0	0	0
-8.77	0	0	0	0
-8.76	0	0	0	0
-8.75	0	0	0	0
-8.74	0	0	0	0
-8.73	0	0	0	0
-8.72	0	0	0	0
-8.71	0	0	0	0
-8.7	0	0	0	0
-8.69	0	0	0	0
-8.68	0	0	0	0
-8.67	0	0	0	0
-8.66	0	0	0	0
-8.65	0	0	0	0
-8.64	0	0	0	0
-8.63	0	0	0	0
-8.62	0	0	0	0
-8.61	0	0	0	0
-8.6	0	0	0	0
-8.59	0	0	0	0
-8.58	0	0	0	0
-8.57	0	0	0	0
-8.56	0	0	0	0
-8.55	0	0	0	0
-8.54	0	0	0	0
-8.53	0	0	0	0
-8.52	0	0	0	0
-8.51	0	0	0	0
-8.5	0	0	0	0
-8.49	0	0	0	0
-8.48	0	0	0	0
-8.47	0	0	0	0
-8.46	0	0	0	0
-8.45	0	0	0	0
-8.44	0	0	0	0
-8.43	0	0	0	0
-8.42	0	0	0	0
-8.41	0	0	0	0
-8.4	0	0	0	0
-8.39	0	0	0	0
-8.38	0	0	0	0
-8.37	0	0	0	0
-8.36	0	0	0	0
-8.35	0	0	0	0
-8.34	0	0	0	0
-8.33	0	0	0	0
-8.32	0	0	0	0
-8.31	0	0	0	0
-8.3	0	0	0	0
-8.29	0	0	0	0
-8.28	0	0	0	0
-8.27	0	0	0	0
-8.26	0	0	0	0
-8.25	0	0	0	0
-8.24	0	0	0	0
-8.23	0	0	0	0
-8.22	0	0	0	0
-8.21	0	0	0	0
-8.2	0	0	0	0
-8.19	0	0	0	0
-8.18	0	0	0	0
-8.17	0	0	0	0
-8.16	0	0	0	0
-8.15	0	0	0	0
-8.14	0	0	0	0
-8.13	0	0	0	0
-8.12	0	0	0	0
-8.11	0	0	0	0
-8.1	0	0	0	0
-8.09	0	0	0	0
-8.08	0	0	0	0
-8.07	0	0	0	0
-8.06	0	0	0	0
-8.05	0	0	0	0
-8.04	0	0	0	0
-8.03	0	0	0	0
-8.02	0	0	0	0
-8.01	0	0	0	0
-8	0	0	0	0
-7.99	0	0	0	0
-7.98	0	0	0	0
-7.97	0	0	0	0
-7.96	0	0	0	0
-7.95	0	0	0	0
-7.94	0	0	0	0
-7.93	0	0	0	0
-7.92	0	0	0	0
-7.91	0	0	0	0
-7.9	0	0	0	0
-7.89	0	0	0	0
-7.88	0	0	0	0
-7.87	0	0	0	0
-7.86	0	0	0	0
-7.85	0	0	0	0
-7.84	0	0	0	0
-7.83	0	0	0	0
-7.82	0	0	0	0
-7.81	0	0	0	0
-7.8	0	0	0	0
-7.79	0	0	0	0
-7.78	0	0	0	0
-7.77	0	0	0	0
-7.76	0	0	0	0
-7.75	0	0	0	0
-7.74	0	0	0	0
-7.73	0	0	0	0
-7.72	0	0	0	0
-7.71	0	0	0	0
-7.7	0	0	0	0
-7.69	0	0	0	0
-7.68	0	0	0	0
-7.67	0	0	0	0
-7.66	0	0	0	0
-7.65	0	0	0	0
-7.64	0	0	0	0
-7.63	0	0	0	0
-7.62	0	0	0	0
-7.61	0	0	0	0
-7.6	0	0	0	0
-7.59	0	0	0	0
-7.58	0	0	0	0
-7.57	0	0	0	0
-7.56	0	0	0	0
-7.55	0	0	0	0
-7.54	0	0	0	0
-7.53	0	0	0	0
-7.52	0	0	0	0
-7.51	0	0	0	0
-7.5	0	0	0	0
-7.49	0	0	0	0
-7.48	0	0	0	0
-7.47	0	0	0	0
-7.46	0	0	0	0
-7.45	0	0	0	0
-7.44	0	0	0	0
-7.43	0	0	0	0
-7.42	0	0	0	0
-7.41	0	0	0	0
-7.4	0	0	0	0
-7.39	0	0	0	0
-7.38	0	0	0	0
-7.37	0	0	0	0
-7.36	0	0	0	0
-7.35	0	0	0	0
-7.34	0	0	0	0
-7.33	0	0	0	0
-7.32	0	0	0	0
-7.31	0	0	0	0
-7.3	0	0	0	0
-7.29	0	0	0	0
-7.28	0	0	0	0
-7.27	0	0	0	0
-7.26	0	0	0	0
-7.25	0	0	0	0
-7.24	0	0	0	0
-7.23	0	0	0	0
-7.22	0	0	0	0
-7.21	0	0	0	0
-7.2	0	0	0	0
-7.19	0	0	0	0
-7.18	0	0	0	0
-7.17	0	0	0	0
-7.16	0	0	0	0
-7.15	0	0	0	0
-7.14	0	0	0	0
-7.13	0	0	0	0
-7.12	0	0	0	0
-7.11	0	0	0	0
-7.1	0	0	0	0
-7.09	0	0	0	0
-7.08	0	0	0	0
-7.07	0	0	0	0
-7.06	0	0	0	0
-7.05	0	0	0	0
-7.04	0	0	0	0
-7.03	0	0	0	0
-7.02	0	0	0	0
-7.01	0	0	0	0
-7	0	0	0	0
-6.99	0	0	0	0
-6.98	0	0	0	0
-6.97	0	0	0	0
-6.96	0	0	0	0
-6.95	0	0	0	0
-6.94	0	0	0	0
-6.93	0	0	0	0
-6.92	0	0	0	0
-6.91	0	0	0	0
-6.9	0	0	0	0
-6.89	0	0	0	0
-6.88	0	0	0	0
-6.87	0	0	0	0
-6.86	0	0	0	0
-6.85	0	0	0	0
-6.84	0	0	0	0
-6.83	0	0	0	0
-6.82	0	0	0	0
-6.81	0	0	0	0
-6.8	0	0	0	0
-6.79	0	0	0	0
-6.78	0	0	0	0
-6.77	0	0	0	0
-6.76	0	0	0	0
-6.75	0	0	0	0
-6.74	0	0	0	0
-6.73	0	0	0	0
-6.72	0	0	0	0
-6.71	0	0	0	0
-6.7	0	0	0	0
-6.69	0	0	0	0
-6.68	0	0	0	0
-6.67	0	0	0	0
-6.66	0	0	0	0
-6.65	0	0	0	0
-6.64	0	0	0	0
-6.63	0	0	0	0
-6.62	0	0	0	0
-6.61	0	0	0	0
-6.6	0	0	0	0
-6.59	0	0	0	0
-6.58	0	0	0	0
-6.57	0	0	0	0
-6.56	0	0	0	0
-6.55	0	0	0	0
-6.54	0	0	0	0
-6.53	0	0	0	0
-6.52	0	0	0	0
-6.51	0	0	0	0
-6.5	0	0	0	0
-6.49	0	0	0	0
-6.48	0	0	0	0
-6.47	0	0	0	0
-6.46	0	0	0	0
-6.45	0	0	0	0
-6.44	0	0	0	0
-6.43	0	0	0	0
-6.42	0	0	0	0
-6.41	0	0	0	0
-6.4	0	0	0	0
-6.39	0	0	0	0
-6.38	0	0	0	0
-6.37	0	0	0	0
-6.36	0	0	0	0
-6.35	0	0	0	0
-6.34	0	0	0	0
-6.33	0	0	0	0
-6.32	0	0	0	0
-6.31	0	0	0	0
-6.3	0	0	0	0
-6.29	0	0	0	0
-6.28	0	0	0	0
-6.27	0	0	0	0
-6.26	0	0	0	0
-6.25	0	0	0	0
-6.24	0	0	0	0
-6.23	0	0	0	0
-6.22	0	0	0	0
-6.21	0	0	0	0
-6.2	0	0	0	0
-6.19	0	0	0	0
-6.18	0	0	0	0
-6.17	0	0	0	0
-6.16	0	0	0	0
-6.15	0	0	0	0
-6.14	0	0	0	0
-6.13	0	0	0	0
-6.12	0	0	0	0
-6.11	0	0	0	0
-6.1	0	0	0	0
-6.09	0	0	0	0
-6.08	0	0	0	0
-6.07	0	0	0	0
-6.06	0	0	0	0
-6.05	0	0	0	0
-6.04	0	0	0	0
-6.03	0	0	0	0
-6.02	0	0	0	0
-6.01	0	0	0	0
-6	0	0	0	0
-5.99	0	0	0	0
-5.98	0	0	0	0
-5.97	0	0	0	0
-5.96	0	0	0	0
-5.95	0	0	0	0
-5.94	0	0	0	0
-5.93	0	0	0	0
-5.92	0	0	0	0
-5.91	0	0	0	0
-5.9	0	0	0	0
-5.89	0	0	0	0
-5.88	0	0	0	0
-5.87	0	0	0	0
-5.86	0	0	0	0
-5.85	0	0	0	0
-5.84	0	0	0	0
-5.83	0	0	0	0
-5.82	0	0	0	0
-5.81	0	0	0	0
-5.8	0	0	0	0
-5.79	0	0	0	0
-5.78	0	0	0	0
-5.77	0	0	0	0
-5.76	0	0	0	0
-5.75	0	0	0	0
-5.74	0	0	0	0
-5.73	0	0	0	0
-5.72	0	0	0	0
-5.71	0	0	0	0
-5.7	0	0	0	0
-5.69	0	0	0	0
-5.68	0	0	0	0
-5.67	0	0	0	0
-5.66	0	0	0	0
-5.65	0	0	0	0
-5.64	0	0	0	0
-5.63	0	0	0	0
-5.62	0	0	0	0
-5.61	0	0	0	0
-5.6	0	0	0	0
-5.59	0	0	0	0
-5.58	0	0	0	0
-5.57	0	0	0	0
-5.56	0	0	0	0
-5.55	0	0	0	0
-5.54	0	0	0	0
-5.53	0	0	0	0
-5.52	0	0	0	0
-5.51	0	0	0	0
-5.5	0	0	0	0
-5.49	0	0	0	0
-5.48	0	0	0	0
-5.47	0	0	0	0
-5.46	0	0	0	0
-5.45	0	0	0	0
-5.44	0	0	0	0
-5.43	0	0	0	0
-5.42	0	0	0	0
-5.41	0	0	0	0
-5.4	0	0	0	0
-5.39	0	0	0	0
-5.38	0	0	0	0
-5.37	0	0	0	0
-5.36	0	0	0	0
-5.35	0	0	0	0
-5.34	0	0	0	0
-5.33	0	0	0	0
-5.32	0	0	0	0
-5.31	0	0	0	0
-5.3	0	0	0	0
-5.29	0	0	0	0
-5.28	0	0	0	0
-5.27	0	0	0	0
-5.26	0	0	0	0
-5.25	0	0	0	0
-5.24	0	0	0	0
-5.23	0	0	0	0
-5.22	0	0	0	0
-5.21	0	0	0	0
-5.2	0	0	0	0
-5.19	0	0	0	0
-5.18	0	0	0	0
-5.17	0	0	0	0
-5.16	0	0	0	0
-5.15	0	0	0	0
-5.14	0	0	0	0
-5.13	0	0	0	0
-5.12	0	0	0	0
-5.11	0	0	0	0
-5.1	0	0	0	0
-5.09	0	0	0	0
-5.08	0	0	0	0
-5.07	0	0	0	0
-5.06	0	0	0	0
-5.05	0	0	0	0
-5.04	0	0	0	0
-5.03	0	0	0	0
-5.02	0	0	0	0
[truncated: 3,002 more rows]
