# Supplementary material for: Test-trace-isolate-quarantine (TTIQ) intervention strategies after symptomatic COVID-19 case identification
Source: PLoS One. 2022 Feb 11;17(2):e0263597. doi: 10.1371/journal.pone.0263597 (PMC8836351; doi:10.1371/journal.pone.0263597)
Supplement: S1 Dataset — (ZIP) [file pone.0263597.s008.zip › S1_Dataset/TTIQ-S4_FigA-sourcedata.csv]

class	output	lda.LD1	lda.LD2	lda.LD3	lda.LD4	lda.LD5	lda.LD6	lda.LD7	lda.LD8	lda.LD9	lda.LD10	discrete
[1.1,1.2)	1.16646789754679	-2.11339210374076	0.720535216109837	0.0187041294256604	-0.644829735514296	-1.17276748728389	1.34788874449218	2.16409111380751	-0.056941151152339	0.250562938351774	-0.525599695114166	1.15
[0.9,1)	0.938216722777624	-4.97470968467109	0.388438481215534	-0.370103649703261	-0.289400665404795	-1.16116330802893	0.0745539578459162	0.749423609655848	0.619900293161684	-0.652707030753523	0.104884941187802	0.95
[1.2,1.3)	1.2505437318554	0.176044780764717	0.618316352708032	0.792463019680407	0.769181504747515	0.0181032227792935	-0.302718105978388	0.172731987634585	0.28605807082011	-1.6504541272616	-0.4052764851884	1.25
[1.3,1.4)	1.33907143057665	0.388939610131655	0.926756528492949	0.480289150572652	-1.04674912711499	-1.09484115251924	1.31026998100774	-0.329967630356169	-1.08410395627724	0.771150022330023	-0.904685211365389	1.35
[0.9,1)	0.997235389495894	-4.19121296428453	0.0102123015283752	0.94032275076638	0.981792343844072	-0.852308666439615	0.473697365510549	-0.0628557148852837	0.219281272078562	-0.322090049507483	0.28341970930457	0.95
[1.1,1.2)	1.19371853612194	-2.19176741013502	0.567077657889223	-0.115766368796105	0.696415524634967	0.326815199516746	-0.34762534361103	2.98141986673669	1.32199034575459	-1.6004652456025	0.198113924023199	1.15
[0.9,1)	0.997519167443404	-4.41731532116643	0.0566891263837427	0.520985393428358	0.474429952743576	-0.912021830049616	0.955192113357233	-0.389547110034651	0.269833686417318	0.619546946034653	0.658214430932371	0.95
[1.4,1.5)	1.40174646478893	2.5213192366088	0.651282065353791	0.0284795036252078	0.720902947381103	-0.580655892370953	-0.687421106248119	-0.852000533406036	1.21796237707632	-0.469235989269581	-0.360865119484739	1.45
[1.3,1.4)	1.39833849482796	1.59722757795004	0.689815478031067	0.462118856763161	0.12582823721907	0.180694931600515	0.183869824317651	-0.304626025974351	-0.438035568213348	0.676704204942045	-0.454771003606348	1.35
[1.2,1.3)	1.27245034890458	0.67128553986856	1.1035740990369	-0.203193259412075	0.150359720604905	0.293160398483568	-1.25295550657097	0.623650468669317	0.287609651756674	1.1803171794294	-1.88573770477754	1.25
[1.1,1.2)	1.19744579876197	-1.20150024670456	0.927145123932402	-1.36537154009174	0.140814859129595	1.98359235485809	0.26043705227966	-1.79707779496451	-0.260597949648991	0.694891083282622	-0.689961488226546	1.15
[1.2,1.3)	1.23836291994304	-0.624573694569882	1.06863869959747	0.309671305375899	-0.772073108279589	-0.116811136882606	-0.264799491133255	1.47898477774221	-0.111098668489622	-0.906781949613017	0.973014312865886	1.25
[1.3,1.4)	1.37093766452463	-1.80231264499705	1.0839218658958	0.387824206485711	-0.269094956986118	-0.266047896173659	0.424598257411023	-0.0298360958669868	-1.03284887320064	0.14559703355085	-0.0863127973319657	1.35
[1.4,1.5)	1.46028515096186	4.55043564374581	-1.79225444863056	2.04200750123198	-0.353248510590907	0.259362634681599	-1.65102546753882	-0.835995267531291	-0.202091301207955	1.93267878191252	2.43283463212921	1.45
[1.1,1.2)	1.14938433362239	-1.65109965223785	0.457521936207843	0.450264823552091	-0.198726236445816	2.77095346944008	1.13062303841964	-0.244443298156104	0.21225802222072	0.673026400826617	0.00384731419896323	1.15
[1.4,1.5)	1.40575069327298	-1.09153441961281	0.975471285015381	0.662558375012811	-0.564567090578706	-0.356926377964475	0.73761510391082	0.255824866527123	-1.21580294355417	0.117602253656847	-0.190386590083419	1.45
[1.3,1.4)	1.37282427368896	-0.265968421985409	1.05774105379254	0.264769049709924	-0.58967244508795	-0.463472960387215	-0.321486083423007	0.232105177538565	-0.734180815070721	1.16826026861847	-1.00681187244295	1.35
[1.4,1.5)	1.46955337734203	4.3049974933218	-1.27033722154925	-0.184064810185509	-1.71832566389043	0.230886694810795	0.822173984790852	-0.517267752763154	0.736897977734013	-0.77613229616094	0.368063783574826	1.45
[1.2,1.3)	1.27771786389114	0.781416387331453	1.13470944442769	-0.0233877148446977	0.135918796542094	-0.279645404977743	0.0566109271818893	-0.758684481502286	0.828830216716847	-0.174554495020915	0.430259087037954	1.25
[1.2,1.3)	1.24034441792488	0.200878670788747	1.34629811914885	-0.972098634812623	1.14662084092772	0.00458709914941249	-2.00155388780308	-1.38045420859009	-0.660077768189996	0.938377993436178	0.708644719037058	1.25
[1.4,1.5)	1.43829521868299	3.74838348779249	-0.298727406013643	2.00570424969949	-1.5462051719191	-0.696689069949267	-3.57016553779936	1.19130923635	-0.763031071898418	1.9654379322052	-4.35082701847143	1.45
[1.4,1.5)	1.43499395219118	3.75540232427034	-0.94967132795942	-0.345627507285476	1.20056321704694	-0.532980661404374	0.42624063664628	0.384133249181464	-0.248408170209387	-0.0921864931414506	-0.624243816469103	1.45
[0.7,0.8)	0.769860222301247	-8.89489882032458	-1.59113008934684	-0.181805439143492	-1.40885159050711	2.21380236309744	1.11729490998321	-0.306145759631311	-0.302164555217683	1.16405428134643	0.182585788154267	0.75
[1.2,1.3)	1.29596482865018	-2.77091505760708	1.0721792337569	0.332123760058826	-0.0531551636023285	0.154644732207492	0.877975710492242	-0.144097005600432	-0.969627026167748	0.400385066706908	-0.328452679857683	1.25
[1.4,1.5)	1.44183969752816	3.64650114412207	-0.330294366973875	-0.30659106392746	1.33073119391983	-0.841119292423138	-0.0992986729771525	-0.189370545691677	0.724611776871712	0.264136387290308	-0.707122353358941	1.45
[1.1,1.2)	1.16848134629981	-0.855476640784408	0.860443195641686	0.476854747731994	0.0568741095136421	0.411782247201527	-0.101572478712712	2.07667375838826	0.283220528106946	-1.70807147268617	-0.00625786427969244	1.15
[1.4,1.5)	1.40132909564911	3.04417033481372	0.161091829585939	0.255575234604428	0.821799217711084	0.930358800820569	-0.326485071551164	0.130053851047742	0.283250896101392	0.363313877046191	-0.859056686849582	1.45
[1.2,1.3)	1.23925575741686	-1.45873959591054	0.605477598827098	0.0238922442007032	-0.364131708765842	-1.90487131979228	2.04746780316275	0.904359009478733	-1.22293565346173	1.44583953646724	-1.21772645605347	1.25
[1.3,1.4)	1.31117399559042	1.54509370640719	1.12885678983774	0.0484021890672145	-1.04997448921003	0.596635364080779	-0.290880261723088	1.92996081885114	0.872877595951783	-0.72140874174531	1.83536377344031	1.35
[1.2,1.3)	1.22782517673256	-0.8403624832111	1.26939712981321	-0.745817688314902	0.393742573163303	-0.13232639112127	-1.71580190414044	-0.2375050698427	-0.600297603554145	1.14472282871632	-0.441636944030478	1.25
[1,1.1)	1.01804177121642	-4.50386724587792	0.351130339684142	-1.37369496991446	-0.622771286852341	3.15546082513222	0.97434641677627	0.0248518359387471	-0.172250989150827	1.39701571618104	-0.00715186795166423	1.05
[1.2,1.3)	1.28351945545128	-0.0796432426472421	1.18418456931063	-0.0747847896831991	-0.150920562813379	0.147684827511556	-0.101477446001751	0.302465155010992	-0.188543360144701	1.23464149625624	-1.23908679906715	1.25
[1.3,1.4)	1.37167344249908	2.388385971749	0.490496896491703	0.26958763694174	1.11113078075419	0.0587889817631782	-0.927936868717016	-1.03490518502365	0.254389056883787	0.914760317047104	0.488741740609086	1.35
[1.4,1.5)	1.42910535049814	1.6536587820249	0.626147741826401	0.728540387519819	-0.832618244123525	-0.170517474624798	-0.0293785044628486	0.306088770129687	-0.812867960322817	0.25409341037142	1.03511808450342	1.45
[1.4,1.5)	1.49702856646211	5.08036822514643	-0.80877529470053	-1.3448395277232	2.65435705463161	0.61586020992475	1.30410432958805	2.26735043044154	0.804383688658235	2.21013727989746	-1.4849938619082	1.45
[0.9,1)	0.998771358334761	-5.1269259693079	0.281028967784183	-1.36208782275792	-0.600186330602869	0.541460871247207	-0.393799910617384	-1.52159045456275	-0.39794727720085	-0.227775327006223	-0.377594240960223	0.95
[1.4,1.5)	1.49825354250292	3.64999616507554	-5.16862646884164	-1.90405787290504	0.432065794237421	-0.871780638877456	0.651418471582243	0.328679951555495	0.491653050059802	-0.32228509577183	0.170155245971723	1.45
[1.2,1.3)	1.28679927472816	-1.397002821626	-0.189545843753856	2.19674716874	2.1709439226725	0.386085252615356	-1.76176300617355	-0.511660122633907	-1.31351497019043	-0.882838889382362	0.566692516188689	1.25
[0.9,1)	0.942553986612858	-5.33397188725581	0.280868070840082	-0.176362428372781	-0.255603225328633	0.143171281232686	0.947394652164549	-0.167881841828754	0.172413526178357	0.755174691083989	0.198331895619208	0.95
[1.2,1.3)	1.2684682182365	0.624133091986453	1.07015728959487	0.226343785485331	-1.2071330171226	0.607401474146994	-0.04254255081019	2.62327452625482	0.228837743512192	-0.84873005316726	1.37448161668691	1.25
[1.3,1.4)	1.31651726040602	1.39446707404446	0.375784250210942	0.583667984145716	0.611416722058524	0.159906502022717	0.764264099534588	-0.0196918854902681	-0.789421002673122	-0.856169372973371	-0.27091371611529	1.35
[1.2,1.3)	1.23488139190122	-0.360889479753433	1.13366076336771	-0.334106354588967	0.0487315773872288	-0.331391360833238	0.213623671431226	-0.780774854059528	1.65070272172581	-0.441993245007769	0.361345516658551	1.25
[1.4,1.5)	1.49561344083685	4.95489162181884	-4.05859114868286	-1.72050137667645	-1.75775745322883	-0.121891043720555	-0.545368022423234	-1.18177802500088	-1.03287009744406	-2.25668552673646	-0.748774390203646	1.45
[1.3,1.4)	1.36068401086205	0.212123784537282	0.957362521852584	0.329168284069028	-1.04685209679031	-0.932809700249186	-0.24406626522345	0.429507352989537	-0.410575015380992	1.29947056364451	-1.62137491963475	1.35
[1.3,1.4)	1.3199999442335	0.938275184280258	0.995460475413659	0.00170060165208075	-0.173709334991133	-1.03482602558364	1.03335425562633	-0.84301900340078	0.241935538883646	-0.0259985176676704	-0.0255780555864984	1.35
[0.7,0.8)	0.791844374540373	-8.73806588829624	-1.84516529419752	-1.75858110003485	-1.25755682479196	-0.728710628745986	-1.68274831788898	-0.746864733411179	0.152645696482185	-2.02704066823575	-0.431129802766324	0.75
[1.3,1.4)	1.3774442041317	0.106661472376643	1.04214154633766	0.321936958362011	-0.209050985558694	0.0865925351510586	0.142729419076519	0.0813978163860463	-0.820773635115439	1.08562544868253	-1.00581405879005	1.35
[1.1,1.2)	1.12977086773079	-2.84827127062488	0.527923561954334	0.231292536621916	-0.0448191291175382	1.75777532705959	0.684561466572669	-0.927847465596754	-0.337002913558544	0.277087854093676	-0.750762352442352	1.15
[0.6,0.7)	0.692455917580781	-7.78063657829002	-0.777212872331477	0.698485328832894	0.82845416199928	-1.17925639587743	0.12137420856169	1.45243541494231	0.272163980158549	-0.889087112921696	-0.36035059450094	0.65
[1.4,1.5)	1.43072749239481	3.78978369950589	0.152811193512891	1.08969950453245	-1.64890964930344	-0.693679827565555	-0.762463662568287	-0.19241030967825	0.149861604738883	0.70870043902236	-2.43998155365336	1.45
[1.3,1.4)	1.30777716651869	1.49072850121061	0.540377858133101	0.445739467045587	0.586948542410239	0.0140917842298632	0.534293913652614	-0.235061275945055	0.0636721312262924	-0.777965750956539	-0.2137081963961	1.35
[1.3,1.4)	1.36529075986317	2.22002867395454	0.583820997540887	-0.048500690590708	1.6796957700315	0.657500101138702	-0.629535714793332	-0.657362654974286	0.445102961079869	0.881448048493147	-0.0848501178356347	1.35
[1.4,1.5)	1.42154891724081	2.9326620015209	-0.02808037188273	0.218847668790444	0.738204091499943	0.323398387919004	0.77105353691069	-0.321676104964643	-0.264734415000763	0.319903731590803	-0.0965342233149711	1.45
[0.8,0.9)	0.880389659800674	-5.30217269768045	-0.0446592665320986	0.372341088182547	-0.0937065647244735	-0.338101712879458	0.0631533967018953	-0.23203050123591	0.624413188544716	-0.897687505604226	-0.210663202080424	0.85
[1.4,1.5)	1.48806122173643	3.5303850534436	-3.25346781517861	-0.441930550833285	1.62745125407234	-0.20012932321762	-0.0359595903769292	0.0918692329759945	1.30988300764041	0.208676735287702	0.0392272868301318	1.45
[0.8,0.9)	0.853472343499922	-6.58455538510596	-1.27570828069068	0.52185219411599	-1.08864003378039	1.32924411872266	0.190326894987175	-0.99408003382435	0.368946301475067	-0.377379468012654	-0.609516105183973	0.85
[1.2,1.3)	1.22631146357225	-1.51329606351646	1.13704055174445	-0.0457613280999719	0.514859238513159	1.30729041523601	0.88342517390033	-0.453406342978826	-0.410300584289772	0.62532769139219	-0.238933071477979	1.25
[1.3,1.4)	1.35206531927182	1.41712746930459	0.449380081253662	0.751971458488164	0.590376535519563	-0.242498324224091	-1.35321852753914	-0.323063389878954	1.13517674515367	-1.36195758394265	-1.44840211422529	1.35
[1.2,1.3)	1.28119812624161	-1.15859373043788	0.225199097269563	1.24705068210769	0.94910393777525	-0.00863506150655846	-0.446441567210846	-0.664683243369906	1.00006680486016	-0.970986981985199	0.417374569095952	1.25
[1.2,1.3)	1.23139048603401	-0.788805872147417	0.816925349269319	0.272932779711623	0.508900748090281	-1.09914070281535	1.02298619894129	-0.67221184796867	-0.344724944097094	0.11516292055619	0.214790293263415	1.25
[1.1,1.2)	1.19432920814332	-0.842641033134351	0.888296020437618	0.46266721193741	-0.435241654021922	-0.396839319602236	1.00811905185612	1.17863953776252	-0.267598354402155	-0.769102742722424	-0.203672907604946	1.15
[0.5,0.6)	0.591738248660159	-9.84594028499027	-2.16519714076555	0.979544098821926	-0.364390615995776	0.0306721012540869	0.0920551807669983	-0.174586717740842	0.281044158002875	-0.388591149172256	-0.278647535220821	0.55
[1.3,1.4)	1.38468259859468	1.98478713114857	0.863745653649834	0.648609468694286	-2.15075210328909	0.246813466456092	-0.451219248834672	2.17911422969881	-0.402478865480512	0.453166869950735	1.94628412974978	1.35
[1.3,1.4)	1.31575103731256	0.137299081060367	0.794369036321824	0.57674991591919	0.560972827367299	0.434072668532111	0.920531639797636	-0.309266893279981	-0.635128935348079	-0.132958827461529	-0.266841276276382	1.35
[1.3,1.4)	1.38876094046481	1.88242256442392	0.733019970958183	0.568154320586958	-1.21357321324605	-0.889392201001887	-0.592531899444249	0.276723604751952	-0.365490943345164	1.43664077076538	-2.59674537812307	1.35
[1.3,1.4)	1.37749290571451	2.50370704701468	0.679483334513819	-0.118846599670731	0.903965342999951	-0.517568594445682	-0.257700634529763	-1.15389576729505	0.905257954916046	0.0226212561189142	0.171478702944862	1.35
[1.4,1.5)	1.45727216793779	4.57513873286403	-1.08212252372695	1.21290830280946	-1.26926285027663	0.478066555955345	-0.419891515305268	0.00275585884403617	-0.0194093023591684	1.21010445799969	2.67994752513328	1.45
[1.2,1.3)	1.20226570419493	-1.0428567176544	1.31148242766284	-1.07319617575074	0.396965525332064	-0.405491145405363	-2.19077882484185	-0.581763584002177	-0.976731350000287	1.02928803096451	0.379641104039724	1.25
[1,1.1)	1.09489637718989	-2.86870144439673	0.756873507833075	-0.585339029847905	-0.210917739149051	-0.368754681045059	-1.35658258250104	-1.24134443448633	-0.392668348279113	-1.03741847000778	0.114656842052084	1.05
[1.3,1.4)	1.389760923074	2.66030837390532	-0.239626822397964	-0.319013620481561	-0.587995644966545	0.906952000007957	0.558123994820486	1.24134104390081	-1.6068772505881	-1.7282438128815	-0.4742333434165	1.35
[1.4,1.5)	1.4888462972076	3.22318823111221	-4.45977397961192	0.129728379380263	2.71273485734949	0.318668264171408	-0.957568498634261	0.681552566189359	1.07353364330265	0.599109080571289	-0.572020771228233	1.45
[1.3,1.4)	1.38821191142977	-0.10048232215238	0.105556828350223	1.36097597358125	0.902014534103296	0.0754257341332389	-1.49564208052361	-0.259276673444223	1.6833262843064	-1.74483377087338	-0.820846167002426	1.35
[1.4,1.5)	1.42411334330693	3.43479606791724	-0.310054074369513	0.0603575735679864	0.866854676834545	-0.442271762136021	0.213365103495444	-0.778455886015064	0.437109646416636	0.593887749241897	0.802753217639025	1.45
[1.3,1.4)	1.37918124485785	1.9144003677738	0.539673530173012	0.285462463117415	0.455832472655903	0.415514970010836	1.03767293824931	-0.26994615964202	-0.474686231483831	0.0519794684553165	-0.0857094612241105	1.35
[1.3,1.4)	1.3709836266884	2.12922419825977	0.223772056008631	-0.0776502213211616	-0.0778593951330625	1.04884354134172	-0.236003124578378	1.83943347895127	-0.35285467938406	-1.75191209514916	-0.35646214498472	1.35
[0.9,1)	0.935885661434538	-5.84955445103679	-0.79751623056424	0.243777049495422	0.0929748761502161	-0.625692377547741	0.39449536915443	-0.297758649236123	1.22785248432316	-0.15753789172491	0.364229699313793	0.95
[1.4,1.5)	1.49569969006039	3.92865628684819	-2.17380307815587	-2.23380897472685	1.64217601184548	-0.337708382306351	0.625041045846917	1.30969658079111	0.310935870019044	-0.447289843792878	0.457179579441501	1.45
[1.2,1.3)	1.2657963843178	0.5042429201498	1.17209231754943	-0.411237282204858	0.614898948294643	0.155730021620173	-0.0305832405587161	-1.40996342280284	0.765751798291952	-0.0317234494724245	0.144548712519692	1.25
[1.1,1.2)	1.13220110800896	-1.68790086360135	0.641517152460752	0.644821633900255	0.193288127145798	1.6344164971013	0.907121236940433	-0.444298734886007	0.106054065992165	0.169591777301466	-0.0890790209214343	1.15
[1.4,1.5)	1.49947171671985	4.10143903316129	-4.92511591784689	-1.63877904188827	0.756800559379842	-1.40384543834172	0.375109529231803	1.09764620121728	-0.155524626124575	2.84847168167113	1.31711835151108	1.45
[1.2,1.3)	1.23926887438413	0.0432971256088314	1.16778639670031	-0.331528386818283	-0.587061222844696	-0.773613011944207	-0.303082454206816	0.311014098597056	1.23398945506411	-0.38549882205901	0.846877058887513	1.25
[1.4,1.5)	1.48724041883167	6.00858858516775	-1.99925554719072	-0.516575069721365	-2.66707629481698	-0.308501679217664	-0.367250048233229	-2.20494486083221	-1.37851558869863	-1.45187428176408	-1.67319609444485	1.45
[1.4,1.5)	1.42222470495561	3.51302944781477	-0.167511334059257	0.463230821498527	-1.5791030415417	0.553534063178323	0.778836743168165	0.875049949723802	-0.197685873424052	-0.533169546467073	0.785751245094661	1.45
[1.3,1.4)	1.36705716396156	2.20043100173807	0.772385844292585	0.5817899866543	-1.57081690633392	-0.722044393251187	-0.0117568303283377	0.40103873674178	0.640746640795315	0.387082956794193	-0.280372985813356	1.35
[1.1,1.2)	1.17148004655088	-1.44783747496316	1.05757828854167	-0.628009600709407	-0.17041726254403	-0.166525079712207	0.148568133903031	0.34535315093964	0.408729738817118	1.53821325943535	-0.678040362762666	1.15
[1.2,1.3)	1.28224505220429	0.51382445646519	0.808064048387859	0.592027284154778	-0.636321261313935	0.307961767672528	0.10516949853193	1.60627766045668	-0.308395358343591	-1.2119121874005	0.45898485806422	1.25
[1.4,1.5)	1.46438968827454	4.41478827974695	-1.58956986934423	0.440384936499268	-0.329800772200897	-0.0577366776438532	0.367469004938739	-0.584174997598033	0.341080867825882	-0.0229309118880866	-0.0284055356173964	1.45
[1.4,1.5)	1.47418765093622	4.25242340810467	-1.70861730027633	-0.979026668774571	-0.996825088014922	-0.201482672624303	0.816575849809626	-0.714409133921838	-0.0720808452619126	-1.23515439672586	0.10378689742775	1.45
[1.4,1.5)	1.43281311554495	3.87509965758426	0.181504382412745	0.0342471012995758	1.10054247192986	0.177845396257391	0.0390272829290836	-1.0370173137454	0.440796971587138	1.27953732655876	-2.61830652296611	1.45
[1.3,1.4)	1.37720918605893	2.4903676481778	0.538529141659652	0.100783295774009	1.04109091994525	0.0381958462248332	-0.454181671048341	-0.993194347466858	0.838393902609604	0.523543577845301	0.423675079611931	1.35
[1.1,1.2)	1.13073130490142	-2.11368159411389	0.518579832227507	1.00929322878334	0.914580595689313	-0.201091767149625	0.933969490682558	0.653491736277023	-3.04388871790398	-0.870773436446473	-0.55040085512596	1.15
[1.4,1.5)	1.49992211387684	4.00022210617832	-5.76917955198449	-3.02904274634123	0.864486820585958	-1.72074755140172	0.771677653324126	1.74783152093881	-0.644442966588793	1.0627999203569	-0.337435656828123	1.45
[1.3,1.4)	1.35095680232245	1.68128946902823	1.05476034385697	-0.310114325286564	0.807509644207841	2.78896126207797	1.21843211721707	0.509837597102894	0.856233622185023	0.835997542097244	0.2382407577282	1.35
[0.9,1)	0.99783980779536	-4.58050483318381	0.380743864140819	0.890478162647154	0.452288877965409	-1.15567136909123	1.46185207188269	-0.193778960295991	-1.42395094443493	0.885366938797564	0.265356501186798	0.95
[0.8,0.9)	0.876939788233299	-6.04355303333097	-0.197002808915915	1.07015167180689	0.984853259668241	-1.32927085951851	1.22781979331172	-0.120621971624709	-1.21975286063241	0.986173566108121	0.485251952398692	0.85
[1.3,1.4)	1.31534601983587	1.64627632670235	0.61626928499536	0.561490264842627	0.274987497299545	-0.353469197360615	-3.66244712636883	0.107574558118383	-1.03808475118178	1.59300519010403	-0.352989557202861	1.35
[1.2,1.3)	1.27994628305958	1.17955244788932	0.678582185655628	0.469238453147501	0.260709551390914	-0.105644046350561	-0.10390476585826	0.190375705183357	0.45129737527037	-1.22134578456634	-0.096073044771196	1.25
[1.1,1.2)	1.13715368164478	-2.38696346485218	0.229238227405305	-1.17337718728499	-0.730300442659395	1.37376420098131	-0.320822160527645	-2.52895811799091	-0.420094163265555	-0.0734379730786585	-1.14197934971298	1.15
[1,1.1)	1.09803416257986	-2.50303936189172	0.896590571229178	-0.0345272411641687	-0.152622025003965	-0.644009503759986	0.727019124703002	-0.243856557579141	0.641179367677934	0.113907639401768	0.0609719346753658	1.05
[1.4,1.5)	1.42679919551701	2.74604534556463	0.305462605859589	0.972570781339533	-0.874327290055429	-0.241256007449484	-0.476789816158951	-0.168161813162911	-0.262471931807586	0.734661914350004	0.447098070745383	1.45
[1,1.1)	1.01937660844385	-5.6224492007906	-1.32632453708543	-0.505943291124187	-0.841299264843374	-0.159204820592241	-0.53878955388917	-0.985466675666171	1.45644397595581	-1.29890934033999	-0.303774485966673	1.05
[1.4,1.5)	1.43730995746579	3.78998247456617	-0.0131817540507278	0.0838109211238328	-1.40440099972701	-0.10313059939293	0.763386255990858	-0.701903083970518	0.909378979615791	-0.78343758796949	0.0490534820464845	1.45
[1.3,1.4)	1.31368656750377	0.93733258471587	0.604097239085993	0.641868219170295	0.481964824554877	-0.00432155077682456	-0.476897858157116	-0.723625474213425	1.27011616219288	-1.06117394290506	-0.845099424122868	1.35
[1.3,1.4)	1.31050169412218	1.14728997506124	0.759859394019831	0.227346694622134	1.08544971122542	1.06876508047755	0.981228791778139	-0.296231831686283	-0.144354145082789	0.319730763362857	-0.344471485837559	1.35
[1.4,1.5)	1.41086216340783	3.38329919114028	-0.493582949945236	2.38364400652234	-0.756286807709863	-0.395290256346201	-5.88379985220056	1.49978731064855	-2.12891394204495	2.67891647887471	-2.44496688268093	1.45
[1.2,1.3)	1.29600596053761	-1.976350403468	1.28546365060664	-0.53539920184405	-0.874792533100014	-0.398034195595266	-2.04648428858404	1.24076351219125	-1.6635720052677	-0.4054370904767	2.58402528495456	1.25
[1.2,1.3)	1.23483308849738	-0.971711342275476	1.21881956370616	-0.205169171925333	-0.404993539979988	-0.516619651578393	-0.896352906410759	0.0558070863788322	-0.315585187088188	-0.40089605261228	1.27493885418395	1.25
[1,1.1)	1.04091260245822	-3.78103703841992	0.578926552738147	-0.886477402276802	-0.294600399379356	1.8934348635511	0.900782246127013	0.373265338816438	0.325049474002018	1.50788369951629	0.499223616848166	1.05
[1.3,1.4)	1.30982638857031	1.18807084687002	1.07958533644295	0.0229163329389091	0.197710561641239	0.107996374592517	-0.0736527552067477	-0.383803391484149	0.659559285538125	0.368388543565519	-0.380468498662294	1.35
[1.4,1.5)	1.49900886288201	2.17508861034012	-3.42479542026781	-0.431726398927495	2.50740412937748	-0.206474971848716	-0.595857134372238	0.466191504731638	2.06204488627694	0.213484888941394	0.000196327099599103	1.45
[1.1,1.2)	1.19644655132711	-0.623733766530019	0.997277016999146	0.324220355211653	-0.324773017571807	-0.649027815580138	0.73718157514502	0.223454311679095	0.529740816571962	-0.651072554996167	0.0661255461703044	1.15
[0.9,1)	0.932865957842548	-8.81549766803038	-4.12580809542583	-2.5477280112481	-1.43979670176735	0.122142495446441	0.913895587193354	0.665721386621019	1.1464128176856	2.47680225500619	1.14938339312118	0.95
[1.2,1.3)	1.23455275623509	-0.0738075922199549	1.18988026127448	-0.491295153521244	-1.06018507715528	-0.635431462986016	-1.1401401814916	1.349234360264	0.244971546295904	-0.00398430036722541	1.85514580912589	1.25
[1.4,1.5)	1.43800585895163	2.71545921100883	-0.0750794174916849	0.477465819752799	0.165486110819456	-0.0602159949922032	0.832410431335619	-0.196235279174151	-0.726738082817799	0.0149368071376645	0.0943898689541802	1.45
[1.2,1.3)	1.29019600554389	1.1289855592771	1.1478843218268	0.0486512279390318	-0.729586437708858	-0.287135476824747	-0.574156448427527	0.415677257340962	0.58797537375667	-0.288036234287165	1.6244515253386	1.25
[1.3,1.4)	1.37063273455402	2.37535558619149	0.592936275182489	0.644788522811608	-0.246508426119893	-0.287901323488849	-1.03225587279746	-0.446282905444797	0.375895194329795	0.649452890532293	0.07212389025819	1.35
[1.4,1.5)	1.49968980985584	4.2288032768741	-6.28681628875575	-2.45837759523021	1.11815759704816	-1.88345500525298	0.85832403485843	1.54633558600376	-0.569978803762074	2.38342102793054	0.311392565411738	1.45
[1.3,1.4)	1.37457587729706	2.07607673507388	0.230395127667791	0.391616789042482	0.879384308912544	-0.0425087288435007	0.511448595825021	-0.206190008496907	-0.422480643283233	-0.224590206926004	-0.414363985185183	1.35
[1.3,1.4)	1.33531830773208	0.589925459501632	0.83866038368315	0.518176162337473	0.0679804311888603	0.124560947581887	1.11954716190906	-0.286539194360738	-0.67508845230626	-0.0947563928922948	-0.111091016918684	1.35
[0.9,1)	0.972732057856001	-4.99338258839986	0.312870392469603	-0.113992365073247	-0.35189239307961	1.56040797229252	1.11136185457158	-0.197215983993471	-0.103544654241015	0.947857085677037	0.262156631320825	0.95
[1.4,1.5)	1.44210105804613	3.9387770513161	-0.429003735954782	0.335147260803154	-0.926539646282253	-0.127355884832453	0.79093582310972	-0.67106111873556	-0.21543560655961	-0.442156403493233	-0.396299646638263	1.45
[1.2,1.3)	1.22838170090472	-0.991929816201214	1.10826475079942	-1.43859203502652	0.206902174031495	1.97462703241557	0.252507726115561	-0.377890867436034	0.966005855673182	0.523395324751249	0.0431448103716642	1.25
[1.1,1.2)	1.18714108751929	-0.654540056867767	1.1012820614215	0.0103808492925891	-0.274259512935306	-0.563975446510346	0.0271886059452869	0.0454830891930854	0.974982827604226	-0.800091865604936	0.508615514603515	1.15
[1.3,1.4)	1.38283699622572	1.49845856656867	0.572265923536568	0.582337938036991	-0.424724573763854	-0.154229601513168	1.17128491281314	-0.224356929826627	-0.844085974977011	-0.324996356780433	-0.195047260640132	1.35
[0.9,1)	0.939681673464354	-4.87137785274928	-0.0596192894760539	1.08096847851436	1.88971906465123	-0.8110678591924	0.481221491092989	1.045616415666	-1.21258432460999	-0.347214189637669	-0.330216068597711	0.95
[1.2,1.3)	1.2904717165366	0.957996168740575	1.41895552245381	-1.07073908145477	2.18665582310105	3.92225777171104	-1.01767143754475	2.25216185956419	0.125777745241956	1.25519156773553	-1.07839500286451	1.25
[0.8,0.9)	0.834818231776334	-10.9032582564049	-4.49620180045566	-1.8474263109608	-1.74613294027187	-0.788918734878118	-1.71151687245081	-0.589401316744726	0.879162458779514	-2.3258568314125	-0.859224328719039	0.85
[1,1.1)	1.00109087406485	-4.95199057783686	-0.0511134110793521	-0.455611092849036	0.196802979895738	-2.17612416250389	1.04213098092355	1.07390970254508	0.738302069119805	0.79124406303144	-0.277478133243477	1.05
[1.4,1.5)	1.47570758424355	5.71218731653168	-1.81475478515585	2.24253050629661	-3.25767499339064	1.16371502811962	-0.546947561630637	0.190835424314573	0.779711096623648	0.859036682635632	0.901702162101518	1.45
[0.9,1)	0.957693659696331	-5.07753027172728	-0.272973417846886	0.625941894229147	0.0424067836235909	0.349613778879305	1.00663954276291	-0.402363325289244	0.26327785349628	0.951256982759981	1.09853906093845	0.95
[1.3,1.4)	1.39694278303894	3.31984462596819	0.160200697916135	0.707460845183786	-2.29437547100327	-2.41348315155928	-1.55373946873535	1.29527596572771	0.227379238340879	2.44908185446002	-4.63322752886529	1.35
[1,1.1)	1.03495353787557	-3.29068472735644	0.356730174936973	0.60053546464758	0.419564896291924	-0.621736261086609	0.246048632649056	0.0311715680204867	0.91537296287863	-0.944350885940437	0.0530889401249361	1.05
[1.2,1.3)	1.2349806408563	-0.5375943882943	1.25594798031965	-0.413297420279892	0.102579388685411	-0.441961773558097	-0.884040165744071	-0.974183132705217	-0.257462269550787	-0.100861467920334	0.998390833708252	1.25
[0.9,1)	0.950626847511972	-4.99610091054104	0.340093355305628	0.834741281838765	0.295643789026714	-0.956139357262326	1.19609077773182	0.128914379879477	-0.756606649777203	0.273295146764132	0.0366410397042998	0.95
[1.4,1.5)	1.43160512968188	2.23501786820946	0.606894462607615	1.02261969355735	-1.62834673550145	-0.279458501533203	-1.62040868253473	0.914725688298675	-1.17048257701256	1.37281854396437	1.58501140613497	1.45
[1.2,1.3)	1.29307609768097	0.760050665937265	1.027227589303	0.292551579650502	-0.529637603700912	-0.440040973762359	0.252638264514305	-0.0503497321402661	0.488022208793849	-0.346369289983159	0.47322828644065	1.25
[0.9,1)	0.902269454194231	-5.19388590938844	0.0625609649189316	0.881568008033646	0.34509401308365	-0.465657095636963	0.913514257931334	-0.201995241610464	-0.154097985262575	0.185510920383187	0.357348456631811	0.95
[1.4,1.5)	1.42854921194139	2.89658666918921	0.584395987305762	-0.486546617681271	0.737911354865335	0.524595198231864	0.351002604154829	-0.278047984343422	-0.200764471720998	-0.721960893973665	1.47676098136029	1.45
[1.2,1.3)	1.26986974350102	-0.147810457835263	1.27527252967114	-0.264946335186041	-0.844432074278483	-0.393879144065382	-1.40955468970015	0.809526040470703	-0.598760176783942	-0.047555296116241	2.33503663477442	1.25
[0.9,1)	0.915577139680586	-5.71661449704086	-1.61762799991874	1.29202920227313	-1.26637248213025	1.87443207384943	0.0444005268926319	-1.03725063841004	0.443517087555168	-0.399493022890646	-0.841534806009973	0.95
[1.4,1.5)	1.40751580852305	2.40174346732475	1.22376086168344	-0.976609603206628	1.22999763810382	-0.728299669454874	-1.1893188762474	-2.81177787521568	0.126500756062158	0.718264783112603	1.41546555706493	1.45
[1.4,1.5)	1.44934746649679	2.77318755315366	0.747687675683158	-1.04747789002334	2.78601599315233	-0.0433366213488912	-0.320298233094494	-2.1467138417252	0.276675362899103	1.8300736957889	0.472368906334608	1.45
[1.3,1.4)	1.30892418131797	1.36542726210809	0.955168145033174	0.244342292220389	-0.296613224917401	-0.254801457792512	-0.223804362566882	-0.0629454822540243	0.425757437533957	-0.432823795864943	1.0764359465547	1.35
[1.2,1.3)	1.23100857466894	-1.76461411150789	1.08297988000074	0.320431300476773	0.0673515712835827	0.217552896998345	0.9115863650703	-0.290426186323992	-0.423021726544099	0.222110242309762	-0.146102245316935	1.25
[1,1.1)	1.09332232678885	-3.13140757067569	0.876298968720543	-1.26313431516717	-0.188212356665332	-0.246270499681645	-1.21092062187145	-1.72360651269088	-0.622762362008072	-0.502983589691656	0.300923067108735	1.05
[1.2,1.3)	1.21092767278962	-0.945600604667091	1.03825171704532	-0.273298521196258	-0.908627153081793	-1.2094730385632	0.0571895740502887	0.7985616109979	0.751353288781174	0.168084830766682	0.075928963362601	1.25
[1.3,1.4)	1.32571057705179	0.0203652378454035	0.227907219078118	1.41199772676486	1.58211626901526	0.26911320587709	-1.36860262683515	-0.0378457094911293	-0.464613470997882	-1.55482051286031	-0.370603167898966	1.35
[1.1,1.2)	1.11549343594492	-3.79536899049021	1.06451961349783	-1.04131278854456	-0.145815625879485	-0.0779211045032286	-0.22919206407518	-0.48935746378966	-0.331482011738094	0.494413470470772	-0.138192403092735	1.15
[1.4,1.5)	1.44321298148772	3.89077247265232	-0.76422247450735	-0.205488784856557	-0.565316927944201	-0.0518260454516235	1.21165987297099	-0.446637168272625	-1.26714221677429	-0.916248873240598	-0.103280180193296	1.45
[1.4,1.5)	1.44776898291406	3.62100925418467	-0.25864463810572	0.169844726993582	-0.352752637005624	-0.237457058752952	0.110779486134514	-0.921877345955584	1.66629266867991	-0.582463853912405	0.151857897911396	1.45
[1.4,1.5)	1.42808007558498	2.47383418259805	0.338793645537005	0.8377083567045	-0.239036829696919	0.272274061016039	-0.558500187452944	0.0853326234039389	-0.666965560209003	1.00132190063676	-1.60519175609716	1.45
[1.4,1.5)	1.44956556682775	4.42818795769075	-0.476878359599854	0.412851107371924	-1.20803084043766	-0.175420131946359	0.149766579805175	-0.913245688608235	0.0936539770530216	-0.459421640570303	-1.04790132342696	1.45
[0.9,1)	0.960438575640322	-4.89975500629546	0.0416710615113911	0.398563580972263	-0.0568386739634126	0.560317778074813	1.16633194610423	-0.250102875358429	0.0338859292730347	1.17029363594659	0.997998932010307	0.95
[1.2,1.3)	1.2487425200346	0.601346685354433	0.907156105701416	0.3676795706755	0.152695001552216	-0.231678183109031	-0.0225239402802558	-0.170666033339681	0.742891243951091	-1.05710715932952	0.155809294809698	1.25
[1.3,1.4)	1.38532235686061	2.24682349462365	0.860480178597463	0.201413070476654	-1.23185428230423	-1.46543081850982	0.729798063109051	-1.07085251751337	-1.13595402102202	1.32771066618207	-1.42520438388511	1.35
[1.2,1.3)	1.23433092864067	-1.22415345371067	0.869726344957177	0.721341963446643	-0.591795753849435	-0.287351778769628	0.793595180982757	1.29738360643643	-0.679492145933452	-0.934527388498766	-0.125854433751865	1.25
[1.4,1.5)	1.43908302836551	3.7830419432512	-0.803983574443172	-0.414162295083081	-0.666518398487094	-0.0619938508674868	0.954902167342353	-0.233062864188661	-0.417255687481541	-1.09968988042952	0.0649452877974717	1.45
[1.4,1.5)	1.49400220258217	4.78674081824083	-4.47556877322072	-1.41795758324325	0.897654771005224	-1.27396690867091	0.573238759449402	1.11430426526792	-0.670724688876733	2.02110968565172	0.579586304171701	1.45
[1.4,1.5)	1.47763883783345	4.27884227907694	-3.17543516198553	0.910613662989951	0.668929659089331	0.217808720650651	-0.881495314366812	-0.354692240028768	0.810979904209609	0.233535555822653	-0.613517516049325	1.45
[1,1.1)	1.0736446554288	-2.68344924742172	0.752889900474886	0.629314546006996	0.193700112183127	0.271852853190988	1.0885665757794	-0.40017461166159	-0.176591471082678	0.318279782320338	0.535426217267825	1.05
[0.8,0.9)	0.883514247591616	-5.72334963011482	0.197665250048909	0.648420122852094	0.0124998595134137	-0.588416392658889	0.122455649526066	0.530064904870062	-0.0871217436964716	-1.05318243618757	-0.352278647581251	0.85
[0.9,1)	0.94452979627483	-4.96170544650436	-0.553796864132849	2.1827211738905	2.29546549712401	-0.308718901405781	-0.554014741756061	-0.0903232368641051	-1.46909055187118	-0.489499103748409	0.296784343802814	0.95
[1.3,1.4)	1.35857212693036	2.29433581078905	0.872579980006889	0.0546950782575246	-1.04520485022849	-1.58355983942708	0.0613531139391023	-0.665704326231715	0.229310877487729	1.30751018190128	-1.80231901505817	1.35
[1.4,1.5)	1.42737676167095	3.99702822084996	-0.163556912451186	0.196799632111608	-0.124282624065368	0.248018865861641	-1.16196771849263	0.551368718973492	-0.578742661639324	1.12694802723295	3.02595100333113	1.45
[1.4,1.5)	1.41024650321836	2.53776815217396	0.404461312743537	0.69263616014977	-0.548620826176786	-0.222775324561504	-0.0546129462878606	-0.318964893853617	-0.06063368739679	0.383526495992467	0.689469106182367	1.45
[1.4,1.5)	1.40649201767071	2.58638596340191	0.629853323587984	-0.443285448449131	1.68816776266738	1.05402110622356	0.0875363760395305	-0.0336953242365914	1.37010645385512	0.295868031394035	0.0383844387875225	1.45
[1.1,1.2)	1.14140239235329	-0.940698616594037	0.599991183738553	0.940061139209273	0.440394654434209	0.122923714660562	-0.122058917415513	-0.352745354422418	0.310979560786435	-1.15163750194682	-0.675254027171427	1.15
[1.4,1.5)	1.42729288499738	3.86218030672327	-0.153152527610284	0.960428258739109	-1.1190882995265	-0.123032344672645	-0.333104735715085	-0.512963494038212	1.08977537905182	0.141965796536857	0.395578390220776	1.45
[1.4,1.5)	1.48999740916213	5.05404878732013	-4.63670043065754	2.69372586680131	-1.54613980352338	0.850140169030892	-1.11410344765126	-0.60604435507197	-0.0819245804890889	2.46711850919531	2.9107814703203	1.45
[1.4,1.5)	1.45204437793953	4.00901672903678	-1.52798504972639	-0.733743513946083	0.150075000523959	-0.121116765572286	0.997903416016653	0.364441095667693	-1.73577162310381	-1.08991597112903	-0.279226929146401	1.45
[1.1,1.2)	1.18012582770724	-1.55374604786388	0.929806228283308	-0.0662853850447253	-0.130423023344741	-0.842987109513138	0.946197809056475	-0.402043444441144	0.0745997516094131	1.27746529744689	0.110284466319768	1.15
[1.3,1.4)	1.36881713546278	2.23528155979283	0.656856116874588	0.241663069518915	0.297346701061084	-0.320132764133917	-0.353049474286633	-0.844792119466177	0.10167563523513	0.40293901142772	1.20481037101736	1.35
[1.4,1.5)	1.46075363944966	5.29549039910285	-2.03962424390639	3.54827617642382	-1.35109842769309	0.530950383962337	-3.63718048382005	-0.0487915159314738	-0.505069749793314	1.88899097681361	0.0211659118213425	1.45
[1.3,1.4)	1.35303438097273	2.12897155931833	0.798266987537885	0.401248686352293	-0.8332170984048	-0.457379419385689	0.337592677927863	-0.288040156267978	0.844845592282757	-0.185972226587627	0.156624525664632	1.35
[1.3,1.4)	1.3892521736255	2.95682356672842	0.870845426720843	0.0305600506444295	-0.839717925605259	-0.828982557171231	0.281035374290001	-1.18135058024167	-0.0368754747783365	0.372822402448574	-0.745742549957563	1.35
[1.4,1.5)	1.46575180939754	4.19244195416773	-1.59069966593611	-0.0468827643701603	-0.318035543171039	-0.216333495118895	0.515399950528861	-0.644051169867447	0.819343684192167	-0.375730509524856	0.231443758619893	1.45
[1,1.1)	1.09050521828675	-2.7931767989632	1.12018741925673	-1.40006956257786	0.125718205797942	0.684607047979041	-0.355300654179259	0.234410537645175	0.16704466454311	1.18149290952932	-0.672406860147711	1.05
[1.3,1.4)	1.30286700784338	1.04547569446905	0.917207084043051	-0.274235623799894	-0.500313232623258	-1.74060654429183	0.335787700421833	-0.659536868291046	0.532121106553521	1.52954503525816	-1.02554755028717	1.35
[1.2,1.3)	1.25433279970462	1.22372235947476	0.808620903617879	-0.302675566759755	-0.453783268596644	-0.853815730205653	-4.11038468058353	0.977355248410642	-1.46795655142597	1.48429347752423	1.46559456993145	1.25
[0.9,1)	0.974877305420712	-6.05028134808787	-1.02700152106355	-1.18954715663745	-0.2995089208533	-1.16184244775302	0.139502177005094	-0.0753285269549808	1.68319739516817	-0.217751300178763	0.264448666559766	0.95
[0.9,1)	0.939832797821847	-5.59778849893797	-0.152165287056804	1.00355990989337	1.58203504165718	-1.79981658963656	1.38557074309927	-0.0634389015344472	-2.17510829191034	1.34633537504839	0.226286285587155	0.95
[0.9,1)	0.962729900020704	-5.51613016448167	-0.318157956961051	-4.07305611162152	-0.83892507686225	-1.20523972846357	-2.72986723131693	-1.29699588226247	-1.33012140492749	-1.19147801708876	1.38254133921899	0.95
[1.2,1.3)	1.28291517403924	1.09658666236765	0.528581278884931	0.648639603668272	0.901174440396206	0.672890096890438	0.416277632253597	-0.412852050998996	0.0735710804411558	-0.187707087525522	-0.926684697357716	1.25
[1.3,1.4)	1.38464396755673	2.68767280758719	0.708358919583677	-0.201173431291864	0.274522840173883	0.345234865601853	0.681324674432447	-0.541419516677911	0.223826954536927	-0.450838491158826	0.596562552673646	1.35
[1,1.1)	1.0736407259504	-4.09665729819588	-0.173763845095665	0.0721297780393674	0.551371550719201	-1.27520948348916	1.12167017982862	-0.635267858068338	-0.105709212355514	2.34762688486728	1.35171557786323	1.05
[1.2,1.3)	1.24729542739615	-0.0706357843554267	1.25112205163103	-0.457930509975028	-0.549972804202844	-0.733204636902577	-1.46890498887075	0.0973145379799685	-0.214192270605561	0.335270307125952	1.5492345146796	1.25
[1.3,1.4)	1.30172228618909	0.29859930731317	0.592555389668839	-0.486303970356838	-1.61516192532681	-1.94383104198696	0.285259294745271	2.43356022568916	0.887627307721653	1.45587388631074	-1.16144543672584	1.35
[1,1.1)	1.02107705008566	-3.73147175204952	0.686296479904059	0.0286416791567957	-0.122651511629976	-0.215266138798953	0.639628637227036	-0.336896157113253	0.411652535758332	-0.0538046219510815	0.0363716580402715	1.05
[1.4,1.5)	1.46366801199315	4.34235888634977	-1.90925915148784	-0.81087526090126	1.32379187826286	-0.474857510701797	0.978715768134006	0.643297616775978	-0.827499825495046	0.0663329548509382	-0.442159727491712	1.45
[1.4,1.5)	1.42138283401672	3.41975742064052	-0.183245818741807	0.250196938231409	0.159858587721001	-0.0131978155186121	0.379801972457217	-0.605546316071696	0.662396504818875	-0.100818610895619	0.0126958996176347	1.45
[1.4,1.5)	1.47731947280287	5.27620873314205	-2.37993915457792	2.20822118483781	-2.334950226739	0.678073837089045	-0.848096038341793	-0.464687511203475	0.835572942898852	0.760512654014318	0.716767994939195	1.45
[0.8,0.9)	0.837414860908692	-5.49145221860125	-0.131838900881303	1.17316701283789	0.407439118245876	-0.328764127504711	0.288330000403568	0.0600389689795138	0.0646948004906551	-0.793990584126002	-0.190846391068109	0.85
[1.4,1.5)	1.46230592076753	4.18790767228701	-1.72490418601641	-0.669549505655733	0.786933123296053	-0.442031681486357	0.936344308251406	0.115060685313989	-0.121940704137228	-0.0822566023139237	0.0424270112541645	1.45
[1.4,1.5)	1.46466169493261	4.01660631419206	-1.93976435614029	-0.534276449601817	2.02963199174474	0.763929931035102	0.241150257903301	0.712430174657973	0.481701248097723	0.272081885747741	-0.258930107068982	1.45
[1.4,1.5)	1.47552383403283	4.26467973378715	-2.38331194513828	-0.973247935889358	-0.347685686101371	-0.160913458902149	0.608568974554912	0.830054951219634	-0.303092412983198	-0.19556544368587	0.307904834004489	1.45
[1.4,1.5)	1.47299151133333	3.59262908352918	-1.15032536967106	-0.746845804953157	2.79152781756146	-0.57337973642343	0.481526633599931	-0.564829107397294	1.0264305088305	1.68956526383496	0.32320002534361	1.45
[0.9,1)	0.918869458033902	-6.39512092160241	-1.43241164650194	2.74059138001167	3.03780745421454	-0.17333715487736	-1.50608613188159	0.470005857456799	-1.15541321118095	-0.802598642299316	-0.241654271860512	0.95
[1.4,1.5)	1.43330451170539	3.26057379800721	-0.0925109351549823	-0.378673917637522	0.908690423634507	-0.36740483187869	0.539402969797985	-0.409277491189688	1.13012332688508	-0.303796183779871	0.167857537469978	1.45
[1.1,1.2)	1.17564129916692	-1.65623766838786	0.722170575000396	0.145999204320337	0.045283067297616	-0.0750345130336312	1.42576196926006	2.6787759350768	-0.838971705486693	-0.263559204288618	-0.683362862896759	1.15
[1.2,1.3)	1.27655931741552	-0.218466108933344	0.829765578769767	0.167906767885881	-0.475420825204596	-1.59801536258572	1.67538301250373	-0.30153945504835	-1.103159279874	0.894522737815758	-0.740475473093186	1.25
[1.2,1.3)	1.26476978306516	-0.716389847066232	0.742923899530804	-0.149402018287849	-0.942836126917749	-2.15488531954778	1.15437137858537	0.550221951310707	0.220326812250326	1.40449648214814	-1.26483833606047	1.25
[1.4,1.5)	1.4102299155039	3.53558397030314	0.471228915161099	0.459943940072993	-0.897385969980672	-0.203595120170399	-0.539754381236476	-0.36956165208953	-0.171837403500162	0.486185637631911	-1.90136516756429	1.45
[0.7,0.8)	0.768553106655664	-6.51454438458959	-0.436162658086366	1.46251992924397	0.537151525677968	-0.281817300255558	0.449606929119968	0.048385575861113	-0.348355552937704	-0.436520316307668	-0.0479735312443229	0.75
[1.1,1.2)	1.19215416414089	-2.31765530299125	0.222218215839622	-0.895397355263274	-0.430790105506905	0.0786474059452805	0.0236114872604832	-1.13124081218997	1.77813710725724	-0.622785010908568	0.259789758897474	1.15
[1.4,1.5)	1.43333696781571	3.22842979824534	-0.229763231621799	-0.482769356778657	2.22316652806493	1.96756921562238	-0.41371998821352	1.34369806478647	0.930600501836595	0.175496798151523	-0.412260115666721	1.45
[1.2,1.3)	1.20830761326817	-0.460295010842034	1.04757488280715	-0.00177165109617838	0.399044362124543	1.07081901816456	0.746124557090214	-0.646913605436567	0.69121956834636	0.0929164416910127	0.0560548445890781	1.25
[0.7,0.8)	0.761862190017368	-10.990749556801	-3.72163558992064	-0.835352351330117	-0.267635430443226	-1.36861286893157	-1.03003354257846	0.726265375958689	1.46368115344722	-1.58995456106866	-0.438590911168151	0.75
[1.3,1.4)	1.33745955422953	1.24830492407605	0.67452283315395	0.439536568318975	0.29371450106783	0.120614595834578	0.975063113309878	-0.32257138499229	-0.364776400014472	-0.340501237466948	-0.0418912647482808	1.35
[1.4,1.5)	1.41710843753367	3.55435244339326	-0.0461818399457142	0.290128637166922	-1.26952995510326	0.522406126625641	0.463445803077703	0.626189613726363	0.564994851648397	-0.453624097912427	1.18934117216704	1.45
[1.4,1.5)	1.42623207984972	3.640967061443	-0.0288776944067496	0.00349028075060159	-1.01466574875691	-0.261402516616652	0.84012636808717	-0.87717538217987	0.298889469836868	-0.827311020450334	-0.0856346355120361	1.45
[1.1,1.2)	1.170622167961	-1.42661735467272	1.26155330128382	-2.42978142029526	1.30014704614452	1.91772077286025	-2.02063706119248	0.342210496220575	-0.410321518093967	0.936210702651751	-1.10915306693048	1.15
[1.1,1.2)	1.14040075728708	-1.70238940335511	1.46407852817539	-1.71412680442305	0.985154378162138	3.43155990410598	-0.392605209481576	1.40779657554067	-0.30466360178729	1.72530064930707	-0.826411765475471	1.15
[1.3,1.4)	1.39679120616573	2.98665563527972	0.207948675286272	-0.0404998230979634	-1.0244183452486	-0.154611943739754	1.19364438234086	-0.586709044394031	-0.902134234601615	-1.0060965304237	-0.177029929715007	1.35
[1.4,1.5)	1.49171988648536	4.68779524170201	-4.36468304741633	-1.09151548425088	-0.681873060678907	-0.416134845862809	0.956105389890025	-0.111041610470322	-0.234191186724271	-0.361072205665507	0.159751743744607	1.45
[1.3,1.4)	1.30503199278151	0.796306338819263	0.952943822033274	0.0387435780748161	0.885027208206048	0.487244832518437	0.551858355175507	-0.808115259153788	0.056678085952651	0.26699457012956	-0.146586425389738	1.35
[0.9,1)	0.978823209246387	-4.83594542288327	0.266256043426719	-3.81738810429445	-0.357884026678582	-0.370299441986326	-2.12474230510935	-1.43008951610139	-1.27570278105905	-0.106748853858061	0.462045816413972	0.95
[1.2,1.3)	1.27484802299006	0.380343115429951	0.981225045085559	0.408561555683848	-0.190510836383864	-0.303180582178905	0.944583020264222	-0.391839435895743	0.0255233352276841	-0.307741578629071	0.00226089828385789	1.25
[1.2,1.3)	1.22591369457793	-0.0273569921086561	0.33085198581362	0.997244930944524	0.229509845233072	2.45041561308384	0.844487316667198	-0.20180741085773	-0.0759734795427733	0.493838685255751	-0.946802237263341	1.25
[1.1,1.2)	1.1749598303669	-0.949619743330137	1.05063173378736	-1.68033438518777	-0.232356537403135	-0.722930170127981	-3.58952327884835	-1.90903147203567	-2.00061844608285	-0.987400508088377	2.11869454590005	1.15
[0.9,1)	0.920969375329972	-6.51909591430023	-0.924227400735278	-5.46165535989513	-0.818659692541386	-0.0661149441942442	-2.30139987399257	-1.0038525096458	-1.82352183193413	-0.0428930534795979	-0.104006650427141	0.95
[1.3,1.4)	1.37480428933353	2.32199589501568	0.645966754433499	0.30329011641757	-0.67707606833919	-0.356422088189688	1.0090997461068	-0.723298257127934	-0.427958743637615	-0.222934351452045	-0.283036246745844	1.35
[1.4,1.5)	1.41804055727025	3.06820088969548	0.206945295507575	-0.0280761440624998	0.435612856319093	-0.34075136013812	0.267056203716315	-0.848464521326648	1.42731311751354	-0.184194284694677	0.659666774185268	1.45
[1.4,1.5)	1.43361601483161	3.99302207831912	0.428699401067397	0.447855166177787	-2.19483150316985	-1.2967902529219	0.701212968349682	-0.994654933545608	-0.33335362015457	0.67966987767208	-2.07247391670404	1.45
[0.6,0.7)	0.615381510321339	-9.28396083368528	-1.81762868629898	1.0383997986568	-0.142755506794592	-0.13020373600149	0.113034623041628	-0.0880196126860613	0.276346493020342	-0.44646152201181	-0.243426035909935	0.65
[1.3,1.4)	1.37580237442844	2.4286831319398	0.516421087262099	-0.228950904579184	1.56996304704115	0.928649350876911	0.699622820779373	-0.226507997658804	0.30638582584689	0.652643704790469	-0.0569353084279394	1.35
[0.8,0.9)	0.812450360109568	-5.86321336564258	-0.205117113357941	1.40982930938579	0.57361203485277	-0.324630242658844	0.477831344781141	0.0631561619776099	-0.370975839169237	-0.514585527780996	-0.05687816690623	0.85
[1.4,1.5)	1.46353189419764	4.16930585517865	-1.16764116119134	0.577608447929716	-0.316654941372072	-0.12067304841211	0.476082686386098	-0.301481641844731	-0.256561807386853	0.519501862044826	0.877628276163933	1.45
[1.3,1.4)	1.39971819974392	2.96176615467108	-0.260053440397544	-0.137839538977164	-0.219654323772663	0.370173259625073	0.170422202459738	1.01900856604171	-0.234635689009604	-1.26065083550208	-0.0806050321840841	1.35
[1.4,1.5)	1.49207162495857	3.62585433938063	-5.88228256775137	0.162472696107859	2.23034914972399	1.09117490818013	-2.01004604858993	1.6719557948415	0.573897196500789	-0.585056406160658	-1.84752374930822	1.45
[1.4,1.5)	1.40809770770937	3.21273973544941	-0.02473382660731	0.0177772093818605	-0.570298577069153	-0.127365565000349	0.811474351578898	-0.335071953199769	0.357322600199706	-0.882363117626195	0.238341147254834	1.45
[1.4,1.5)	1.4300020001786	3.32951750672376	-0.357680410616262	0.355823244323706	0.850934485245042	0.184611561764344	0.237433662936701	-0.527646705480709	0.0901406122325983	0.59383560611879	0.026887704187049	1.45
[1.4,1.5)	1.42097728424866	3.22745527787663	-0.671781866873742	-0.705199783199347	-0.00634413823613809	0.039814856325641	0.532649673723023	0.13385835884809	-1.52835377119889	-1.59617423512702	-0.234667768475249	1.45
[1.4,1.5)	1.41696823344294	4.04117109323761	0.205092483372458	0.561195258517121	-1.0851592295477	1.16488070719308	-1.44848748432544	1.39412424453234	-1.01028611389534	1.26426823908978	4.66757307472267	1.45
[1.4,1.5)	1.48766370153803	4.16804148664898	-0.676210133835924	-0.82817811581664	1.93639376977118	-1.44014832414265	0.0677779908568575	-0.460610872639058	1.11180635667894	1.40929707585427	-0.807841277506223	1.45
[0.9,1)	0.944564061428475	-5.37594757579367	0.0790449102954104	-3.02016034206371	-0.731973741645636	-1.55541875435102	-2.39567549531427	0.917072767588068	-0.497452327000357	-1.10010663534539	1.87118082394439	0.95
[0.8,0.9)	0.815485729377839	-7.35100175300064	-1.4290277698684	0.532781317189101	-0.544443812715427	0.520588372667222	0.565301499272474	-0.486480012977155	0.658988336158219	0.22638297600373	0.342726122435551	0.85
[1.4,1.5)	1.44513628937467	3.56137781798206	-0.283044830624232	-0.319745978971904	0.967474444597344	-0.789144387115412	-0.128829537764837	-0.331846959682915	0.905360765661187	0.225802565643252	0.120188665371401	1.45
[0.8,0.9)	0.833142380906142	-8.68996881473626	-2.6917277683323	-1.49931696949185	-2.81284280843453	2.36207336410684	-0.0477872035795323	-1.99454701034027	-0.634053719561798	-0.288353821043189	-1.35478607481275	0.85
[1.1,1.2)	1.1250741956092	-7.43298482242793	-3.09339464170697	0.523166446494288	1.41665613034908	-0.109780871225141	-3.28133916109831	2.70575113381323	1.97363814601274	-3.52035229053134	-1.47486048453082	1.15
[1.1,1.2)	1.19728427042129	-0.792168296528366	0.428125128373927	0.517793819036036	0.0712761990934542	1.79347637561234	0.51413456676701	-1.00934721559256	0.0418732459278628	0.213916598376993	-1.22015212212579	1.15
[1.4,1.5)	1.4578733467081	2.3014246174763	1.24949339020226	-0.311318775244569	0.365223961210404	0.331809395454082	-0.0291273820076874	-0.824780742832467	1.62343223914164	-0.305939269632467	2.01859837210653	1.45
[1.4,1.5)	1.42550859658795	3.68329150397686	0.278679333473926	0.8599801779887	-2.37178699644561	-0.454841623329355	0.679003386099874	0.133674585795554	0.223662478462346	0.245904047477491	-0.862721617291453	1.45
[1.4,1.5)	1.46201071719565	4.02535288412266	-1.43560432815547	-0.669872018031816	0.730331103591251	-0.679092476008721	0.00541694075021543	0.688785550110333	0.105541244026529	0.149669459644933	-0.171704277609809	1.45
[1.4,1.5)	1.47205211403828	4.55127455812156	-1.88122580024652	0.161899188095481	-0.668129893923262	-0.0222363765771006	0.755986831671128	0.176826066001791	-0.383641962391122	0.275498403914876	0.904783759485313	1.45
[1,1.1)	1.01035238848104	-4.76955609439351	-0.970409840786893	0.875561701151887	-0.328457667089305	0.169405228249319	-0.62605180649244	-0.766248884937371	1.3032632845661	-1.40504520280678	-0.652769666727534	1.05
[1.2,1.3)	1.22770702519068	-1.02520850629008	0.579003413644515	-1.00590802184839	-0.021139578058273	-1.253721830724	0.139835677406382	-0.257934378147364	2.20860826164279	0.274512203738313	0.0911570009211182	1.25
[1.4,1.5)	1.41125862204328	3.38806742929373	0.00161964566362885	-0.0287970084586068	0.722099282950677	-0.578963769303474	-0.655216935475421	-0.201519350891498	0.257897584325076	0.277627219835603	0.55258443553977	1.45
[1.4,1.5)	1.48605858671069	5.35026678357698	-3.57118719704385	2.30482776696664	-1.54773873019183	1.11963136887997	-1.0172854395418	-0.113702176185197	-0.802727650067169	3.1307688165555	4.64666205948593	1.45
[1.1,1.2)	1.13769285354378	-4.57581207031955	-1.32447838394402	0.0643844939950087	-0.492238727741668	-0.339706000869368	-1.70278019335897	-0.634194770743478	1.63623510591621	-2.4003194798271	-0.86967490024351	1.15
[0.8,0.9)	0.8653740471515	-8.01651535594219	-1.20583563267053	-0.841695504929272	-1.61371807025254	2.66094473611151	0.887644880920863	-0.743538059550493	-0.523236125638344	0.860948150786745	-0.426225463666284	0.85
[1.4,1.5)	1.45979156517388	3.90082639468925	-0.999030890979768	0.29782233662952	0.366773627147108	-0.00982892057811813	0.813180335726067	-0.315809417571956	-0.454301386515166	0.301411635585969	0.0668158719317899	1.45
[1.4,1.5)	1.45246216034194	4.01910998983984	-1.23022025311362	1.26093347071721	-0.109303835328996	0.0915269580586336	-1.35662026959094	-0.691632863157187	1.41415476848044	-0.0569707119072709	-0.781250795770649	1.45
[1.3,1.4)	1.33755570639439	1.99451248822249	0.0620886552870129	0.323875457152821	0.533859642498617	0.0390742002335209	0.330990957033781	0.34814706488238	-0.903118456615319	-1.39490084167701	-0.47760893325397	1.35
[1.2,1.3)	1.29553878146123	1.26125040199768	1.09293324996037	0.179405144008812	-1.03941998150522	0.214152739562362	-0.363598033014977	1.43790861411775	0.48402637828984	-0.567255400894997	1.74221822890324	1.25
[1.4,1.5)	1.48353007390245	1.8422112812652	0.550336538057536	-0.21308399225998	1.56304065134065	-0.028105646725143	-1.66558865057338	-0.799145290666969	-0.877703024880155	-1.25985394499437	0.812072235892821	1.45
[1.3,1.4)	1.37708825799736	1.08658256058286	0.833500616217931	0.586771763868962	-1.21596886559485	-0.85029027153472	1.12496826169962	-0.221341285733924	-0.893373543330838	0.540320198040894	-0.973632808435441	1.35
[1.4,1.5)	1.47867795742421	3.71509889380436	-4.09174295656834	1.34522965915101	2.12142608555737	0.690733881796388	-2.00742750968647	0.264342174234284	0.731305747085127	0.596647617152211	-1.21506903635148	1.45
[1.3,1.4)	1.37032166676492	2.75006243723715	0.791284036196827	0.286022731453922	-0.595063768914636	-0.23262691917696	-0.695894313339296	-0.111333846671139	0.276144715107046	0.704988054690307	-1.82658354537278	1.35
[1.3,1.4)	1.37798580026341	2.18611268271736	0.737229232516668	0.598147193664097	-1.12861785237672	-0.0772629166815064	-0.315965336011322	0.493884484701762	-0.0226179436606425	0.176299987274126	1.55085006083898	1.35
[1.2,1.3)	1.27048229933208	-0.203275393869339	1.10870928183788	0.135664723480367	0.130493237589494	-0.147291051498665	0.262568332099856	-0.591102139484234	0.102205799089137	-0.0991807460680274	0.173088651486438	1.25
[1,1.1)	1.05623366349659	-3.52891229502736	0.674542972830485	-2.90471707627125	0.169522510158245	2.36124461957631	-0.898529976782997	1.06419014883909	-0.157422024728294	1.4689099251301	-0.935677335997856	1.05
[1.4,1.5)	1.42298625772047	2.58569388522565	1.10213146808843	-0.879958959468013	1.64084373445893	2.76842502236453	0.67863573979966	1.44666127299032	1.31783886997451	0.534315043378878	0.604729716087397	1.45
[1.2,1.3)	1.21126621640771	0.00676961629474127	0.373247276518437	1.28310208355557	1.12173062205094	0.405716549572554	-0.106949162118245	-0.0940162573707261	-1.09047434830077	-1.14460691637268	-0.0164340559072317	1.25
[1.1,1.2)	1.16776719759265	-2.51832288858515	0.960615693767981	0.142370032163346	-0.855828207859158	-0.761568675399486	0.283214140988771	1.72671159301168	-0.103622730627777	-0.562219149265678	0.32791583516615	1.15
[1.3,1.4)	1.33640428460954	2.18970299304415	0.643135395042983	0.541458990565618	0.457022203659528	-0.231693227104113	-2.50590823453524	-0.608965280605195	-0.0776496775760499	1.02861083383241	0.501935474926969	1.35
[1.4,1.5)	1.48353566318098	4.72218067398523	-3.31906472528403	0.890321056954363	-0.337631194456616	-0.113553771975917	0.0443661600701762	-0.59443382181773	0.231557671251006	1.36458499802602	1.55880925274622	1.45
[1.2,1.3)	1.20210193661781	-1.86269784744447	1.1891986782989	-0.362124802361619	-0.850607111633868	-0.327685245254879	-1.41394110380757	1.61451363025195	-0.683622145383489	-0.803783790238578	1.97485752573205	1.25
[1.3,1.4)	1.37638440743988	1.91541173774893	1.23855712991885	-0.335681151405044	0.63014063166178	1.45939402297434	0.578448548441456	0.17149398679841	1.18179579206901	0.0451038977830951	1.12592813895554	1.35
[1,1.1)	1.05105835957346	-4.14524174682054	1.07439333512431	-1.66574639729656	0.138247865865823	1.82192164655686	0.0372011555629332	0.313701278737748	-0.577780088313246	1.58869237500355	-0.643449927624779	1.05
[1,1.1)	1.04352040843812	-4.08109612978511	0.757004878748614	-0.0703324385599945	-0.179879271849444	-0.115188803638538	0.76219068664314	-0.225241194126579	0.0625545173812754	0.312787974491719	-0.0538108856578945	1.05
[1.4,1.5)	1.46668436004361	4.29551586325347	-1.69510899126569	0.271411612070213	-0.69528572772779	-0.0775865278843892	0.443075699782005	-0.411266573998782	0.745901089682712	0.260646827281272	1.15080373800095	1.45
[0.8,0.9)	0.838048947380702	-7.00730581163214	-1.38997184896358	0.92918469369272	-1.12822522937878	2.29763874213125	0.886834908097117	-0.508994221411486	-0.0489166135371986	0.650030542622149	0.153648088759145	0.85
[1.2,1.3)	1.20384369451624	-0.349083894546533	1.0241961448501	-0.0113542801918876	-0.120906110772775	0.136669337346438	-1.60541596237061	1.2143696866643	0.563217272109573	-1.6937534148067	1.02927185536893	1.25
[1.4,1.5)	1.44083719438681	3.90979559112445	-0.74405344618666	-0.173350737797499	0.904009433338989	-0.724182856086692	-0.163920424643938	-0.13051763091073	0.0864337621833456	0.733767792302665	0.56773661012794	1.45
[0.9,1)	0.951497021105056	-5.5484142233756	0.203626001120051	0.138131097058631	-0.312745401760985	0.769087253732322	0.816064736573245	-0.430458714562861	-0.129912988204039	0.296332709748071	-0.0923067904950705	0.95
[1.3,1.4)	1.30215662301405	1.13981755031736	0.670876446775228	0.303419079144794	0.550080851478543	-0.131812186667424	0.658903773017883	-0.923407380805182	-1.82858024644826	-0.815213096819647	0.701791619124665	1.35
[1.2,1.3)	1.29735333339987	-0.524059548908683	0.611739042876485	-0.000282527762745843	0.246795329119082	0.19573814804344	0.517316526494096	-0.735039018194802	1.22593356954439	0.926414797166365	1.92878439218497	1.25
[1.3,1.4)	1.30285952766771	0.943929536474018	1.12400089780166	0.0159240789769087	-0.174442212675789	-0.616899295225003	0.602684007387868	-0.713981210510511	1.33096038239106	-0.359297500172832	0.206456191588781	1.35
[1.1,1.2)	1.17549398273426	-2.77909728115453	-0.212519909422675	-2.29013423151517	-1.11952912449811	0.15124246106505	-1.29172355043976	-2.82422341969283	-0.133618685870718	-1.11847408108533	-0.238793733164446	1.15
[1.2,1.3)	1.27609458218306	-0.198047048184782	0.984201772854098	-0.0829369745889769	0.165837662857953	1.06204761941931	0.611781021237272	-0.18113474188389	0.624324841167882	1.15537098951087	1.98362050180407	1.25
[1.2,1.3)	1.22331950256584	-0.253845711159506	1.13534202968475	-0.0949247734895065	0.0159404179764096	-0.397058772713129	0.299100714770486	-0.659143939849333	1.38110184383429	-0.529064929615533	0.325571956778096	1.25
[1.4,1.5)	1.48408828331853	4.71734605986881	-2.80928113403593	-0.829644185081972	0.901031818618536	-1.0136634703095	-0.0283448782211418	0.822402034746263	-0.465412145921959	1.84630173562885	0.773313814249525	1.45
[1.4,1.5)	1.48600813620886	5.02735068972032	-3.74410735512517	0.226916182525166	0.696832388434866	0.43090937713645	-0.0843140201578199	0.19067367143498	-0.345475414528625	0.108227301635346	-0.870262716272444	1.45
[0.8,0.9)	0.836979217939027	-8.85972866261042	-2.20527182190787	-0.489157301743639	1.30393547463228	-2.50625513439971	0.675400381050543	1.33930803903862	1.18883442638566	0.87018293211825	0.0979438120594254	0.85
[1.3,1.4)	1.34985863092137	2.1912218267815	0.394840725543186	0.277025736274844	-0.388205635120751	0.0626093909136297	0.571559807955829	0.36569474280496	0.0566178824300085	-1.12387785120399	0.155200514311894	1.35
[1.4,1.5)	1.46704549918616	4.31145123557156	-2.01015222053231	0.12903102686286	0.679378219339433	0.372157861790263	-0.157852062228871	-0.0913358267744648	0.532163299969047	-0.182341896410236	-0.565985730167326	1.45
[1,1.1)	1.09634015220867	-1.97458204939437	0.246444649405411	0.990163526402762	0.0694468203449133	0.700667028548098	-0.193510287830714	-0.892169032319778	0.29274448469556	-0.843299704046444	-1.13812915190073	1.05
[1.4,1.5)	1.49342595101441	4.11527206461594	-3.59743469153429	-1.77286465749886	-1.30776181566972	0.741978875235881	0.505195993042756	1.96079111465756	-0.684620960029981	0.185846856379991	0.607927568443341	1.45
[1.3,1.4)	1.39669327587701	2.97665588635919	0.723163310333476	0.092198702891908	-0.908281379266452	-0.664266044926814	0.606400722976373	-1.06666096638756	0.722545980807809	-0.351729911236479	-0.377905142720297	1.35
[1.4,1.5)	1.47555937604625	3.06546894278431	-0.587489927336726	-0.996223452816829	0.827069240456787	-0.337102227958314	-0.543548817996949	0.547427244350565	-0.142576463137701	-1.40297955952584	-0.608173312967143	1.45
[0.8,0.9)	0.890891912188764	-9.65129843834952	-3.75079979112009	-1.76241469095212	-0.696601597754481	-1.41548283380687	-0.485818487391803	0.177176537941459	1.74252512241181	-0.872853285666878	0.00295966036442552	0.85
[1.3,1.4)	1.33580987960024	0.963869098171577	0.861161988421733	0.340744492261309	-1.20783161041855	-1.31507929033256	1.49535376717769	-0.320621906718978	-0.874721194530393	0.597955360311787	-0.957270122186674	1.35
[1.2,1.3)	1.23973282557408	-0.282711523941826	0.266944218098739	0.665846466399371	1.86150159452	0.314750843033912	-0.585686943293707	-0.204453330381313	-4.16981560365273	-1.4842432829777	-0.0878419970479847	1.25
[1.2,1.3)	1.26027301591062	0.383149101096341	0.932632673247485	-0.123352094257682	0.675614986924193	0.477329671297891	0.0754824577210229	-1.45537206883986	0.222183177937534	0.116977660227684	-0.580776851725246	1.25
[1.3,1.4)	1.30047103127302	0.179223973163819	1.06099647204611	-0.14729013544304	0.0135028215527575	0.149400797943612	-0.800050072671667	1.16532565101946	1.67234511536718	-1.62480264478203	0.905737407219929	1.35
[1.4,1.5)	1.4731667101369	4.25218496540091	-0.801935778529243	-1.13659738464009	-0.590853316392353	-0.160574064443194	0.166730121178579	-1.17244751229654	-0.30922238808626	-1.42687618736793	0.362313429798598	1.45
[0.9,1)	0.920586191916267	-7.60815033953176	-2.23733948405215	0.578175389564769	0.643838593026663	-0.99631000796669	0.692242234592575	-0.346506719872456	0.839570377533553	1.4795589499509	1.36311555341364	0.95
[0.9,1)	0.977392967320902	-4.23976661218535	-0.250728156009298	1.5269378372393	0.226205376535469	1.03127103182227	0.700251577962039	-0.456738003979759	-0.144794592598331	0.376231976450517	0.97770406111289	0.95
[1.3,1.4)	1.38554674565643	2.32816780371594	0.726968533669058	0.0934419679973609	0.813327069163031	1.61741525574143	0.856415880439014	0.0509258476330683	1.03520411030032	0.40760285308824	-0.295333188369604	1.35
[1.4,1.5)	1.4902837736375	4.1590676528616	-2.0891130364033	-3.12970078058236	-1.368844486987	-0.0640886264096353	0.131804503747935	-1.67201882462407	-3.63117285628386	-2.22284959193846	0.209810133473425	1.45
[1.4,1.5)	1.45808584973948	4.96859115428038	-0.531577714555928	1.44382949789348	-2.26176696345362	-0.490982527412351	-0.71026903697027	-0.505894684684971	0.312378124094561	0.338726987115766	-2.36710604876902	1.45
[1.1,1.2)	1.10141350748307	-2.28626054969133	0.127331757173102	0.942169725564803	-0.000506922116924919	0.482371829475496	-0.144740444550862	-0.81730405225027	0.989073599375208	-1.00060178459006	-0.545741842124388	1.15
[1.4,1.5)	1.45680479152182	2.99151633574404	0.121654865944088	-0.788900671557076	0.873568825850437	0.00725611096918233	-0.167794776599333	-0.328309178798327	-0.780557059092977	-1.2268699537295	1.01261354379808	1.45
[1.2,1.3)	1.21492606808481	-1.04276531606072	0.303344119566597	1.12735721738329	0.151995314145432	1.15621148560581	0.356482987960198	-0.562870891572376	0.8849810618089	-0.290469326165981	0.45067812535732	1.25
[1.2,1.3)	1.22649468948853	-1.11800433387549	1.28917286552649	-0.503296753471424	0.178982944700716	0.756507635953857	-0.38153495604784	0.682501919060195	-0.382451562911899	1.58788752643727	-1.34629862150442	1.25
[0.7,0.8)	0.722404888911551	-8.67544607938079	-1.69668326488382	0.330060994843198	0.333911716694531	-1.13114553717633	0.192453528856531	0.370965214688343	0.906493636226786	-0.309354594005457	0.0276077891447732	0.75
[1.2,1.3)	1.25820561176536	-0.0763258141281986	1.33164363373167	-0.766776727603591	0.435425805132195	2.23887778746502	0.525702839609918	0.474384530176245	1.03744932062675	0.766102903660439	0.489810140128081	1.25
[1.4,1.5)	1.43730897719469	3.73331460371348	-0.670112121920205	-0.624676184063826	1.94623311625706	0.454740467331682	1.06761815573443	0.373058078447375	0.198348986364957	0.550536873222549	-0.0648242853928274	1.45
[1.2,1.3)	1.25525279332137	-1.77500935675992	0.349639373243942	0.855088782623892	2.19151015142185	-0.277276804134249	-0.441586193922616	-0.255470110667308	-0.832181399438823	-0.679581112648351	0.201454816011599	1.25
[1.3,1.4)	1.36109653456971	2.16532634966605	0.671816600421622	0.0107953783975326	-0.330868827807557	-0.332055252138485	0.895184313059671	-0.76885336903281	-0.151215856104924	-0.950471659986295	0.15058040283536	1.35
[1.4,1.5)	1.47863076326202	4.69627616065493	-1.51969073480299	-0.356214111705415	-2.70349885369488	0.7935515447226	1.08942195228021	-0.466609997483517	0.287179126211067	-0.872984507056012	0.0624809688915964	1.45
[1.3,1.4)	1.38746841044792	1.45620811003283	0.63227711332315	0.684217560105976	-0.946944344482519	-0.697662160495891	-1.85613742009096	0.89870924443425	-0.628641848569582	1.81572637830676	-3.1180169042829	1.35
[1.1,1.2)	1.11125096401488	-2.15297502228881	0.332686225007195	0.626300547430813	-0.177349270165761	1.87393468485114	0.745024063385522	-0.672338335382564	0.329078623632383	0.127108081252587	-0.333888905898626	1.15
[1.4,1.5)	1.43338139574892	-0.174087565650184	-0.941606487455377	2.18836551628094	0.582950280806261	0.281249066846415	-2.94436665916755	-0.135655513759184	2.03715057179268	-2.20171299407791	-2.28955865685399	1.45
[1.3,1.4)	1.37534570435896	1.19634368952332	1.0444613310921	-0.0994000815589617	0.14381164386152	1.46081783205311	-0.737174388719174	2.58028366505767	1.28501206757081	-1.70530867843123	0.53397404906721	1.35
[0.8,0.9)	0.841405882863761	-8.58546047849427	-1.80563019555713	-1.16226873433656	-0.0393288598410589	-1.08520602695799	-2.07219755719737	2.01896617410892	1.01016107444622	-2.72590543406087	-0.0374322338400459	0.85
[1.4,1.5)	1.45000675899112	3.91196218501668	-0.878109339767134	0.224761818621782	-0.766928925442706	-0.0151979062331511	0.958051029459725	-0.00355554471125408	-0.430945570427854	-0.43610857524253	0.290462583847111	1.45
[1.2,1.3)	1.2314980225869	-1.05657901104148	0.818031113803135	0.810225798866961	0.0688826766591575	-0.142334141145899	0.495391436183772	0.159778755747801	-0.483599852922355	-0.914555936526836	-0.238862626657849	1.25
[0.9,1)	0.997509196549093	-4.93056179294354	0.56498960672936	-0.738536407195371	-0.340420766282535	0.159859731533361	0.272829805733878	-0.561597535280919	0.0736160810943005	0.15757907040771	-0.142946516963031	0.95
[0.7,0.8)	0.731159710447363	-13.3863305110249	-5.65353607566841	0.0249063341802794	0.414440231952491	-1.35778583866433	-1.93372954033504	1.55935918164029	1.56180067224588	-2.2030294496316	-1.0797740242588	0.75
[1.3,1.4)	1.33821070608779	1.82946072604593	0.848708860286473	0.0387031651815983	-1.33744063851951	1.94054410027016	0.798263172632555	3.48102340537076	-0.116056931122907	-0.981311537902644	0.52893490826471	1.35
[1.3,1.4)	1.31809666889468	1.21280691603493	0.582524009327766	0.478582455583442	0.728127822939794	-0.053469004034063	0.163439575861731	-0.444861091930688	-0.142313313336019	-0.407366737104197	-0.444002280665147	1.35
[1.4,1.5)	1.44095138828704	3.54236202710489	-0.0709011887788792	-0.587587647548442	0.847136095287129	0.724936667225323	0.322296302686955	0.130738446503046	0.790041743940443	-0.528421968894625	0.356720533098084	1.45
[1.3,1.4)	1.35239998224285	1.94870260730482	-0.110637381493393	-0.0628432703314188	0.230712485534582	0.396529528224032	0.389619629716673	0.526447009048942	-2.5694791585319	-1.84463322814304	-0.578394769990567	1.35
[1.2,1.3)	1.22759354445083	-0.141211827547299	1.43158488641443	-0.906946824662175	1.14385969645946	1.96204637136091	-0.519243555052136	0.508179488782385	0.188265942019226	1.11494621089914	-0.760472008753897	1.25
[1.2,1.3)	1.23858093102227	-1.94464639848198	0.919197460144514	0.623695984974545	-0.479267344168321	-0.982403380100471	1.54913111201926	-0.0791121716334318	-1.3650653312434	0.645388428866671	-0.40864534862992	1.25
[1.3,1.4)	1.38612595779321	2.73646251995445	0.461746845537767	0.0735919815198565	0.518913348738982	0.524932744358777	0.366722841827642	-0.267623041925484	0.470553831996571	0.0561350644188531	-0.219925534353339	1.35
[1.3,1.4)	1.35209843077487	-0.65710005818906	0.944039648537105	0.679032567707391	-0.458399168430489	-0.316653630950773	1.17533903707842	0.00572616036928952	-1.06792107365397	0.097215242700188	-0.355833367575587	1.35
[1.1,1.2)	1.19937145291144	-1.36313225843782	1.25775284311047	-0.769557062618432	-0.258974508346057	-0.549192579286647	-2.05010606217877	-0.440996957783884	-1.09235543624288	-0.56019187326069	1.96541330643801	1.15
[1.3,1.4)	1.3422314348187	-0.288772737446174	0.854976076554142	0.735273318131117	-0.724512672053132	-0.143942527814069	0.438108251466639	1.05945007805839	-0.786073133735053	-0.776461499377519	0.253841190814736	1.35
[1.2,1.3)	1.28668416348127	-1.62158412619547	1.16075697735928	0.0839507191737662	-0.411335400961892	-0.459235466887842	0.428343555749869	-0.00644080765591326	-0.406451598910069	0.539441434964465	-0.358664568625051	1.25
[1.4,1.5)	1.49962162413443	3.92402546819745	-6.95451454371661	-2.6276999644357	-0.558847840264818	-1.00704248447631	1.15545767562173	1.13054696021567	-0.688969277719746	0.830704361551373	0.455110996552823	1.45
[1.4,1.5)	1.42994452885257	3.56379523523789	-0.41406289533595	-0.547460705306536	1.07376506231488	0.264757401550021	0.927707051518179	0.0782945911659922	0.20551878727135	-0.308950949596684	0.228835665917758	1.45
[1.2,1.3)	1.23062133044277	-2.04080268474525	0.0143071961766036	-1.00086244004978	-0.781630115973966	2.50389507823445	0.824906703715636	0.46008135377954	1.35512989686696	1.2177801542417	1.35202521251501	1.25
[1,1.1)	1.03029003109756	-5.05762674460822	-0.609534021411228	-0.967535624765919	-0.356238870945421	-0.86709930515413	-0.236501756076154	-0.37050157706639	1.68162300397917	-0.9105595177918	0.201653188015128	1.05
[1.3,1.4)	1.36742159007733	3.03927580947723	0.884517671456725	0.462747684311912	-1.71420108160589	1.2406248197024	-1.20809564105069	2.28184335411234	-0.468929669195684	0.48696685238065	4.05431071642572	1.35
[1.1,1.2)	1.1558761286091	-1.47686448713796	1.02016678012689	-0.870457586190188	-0.0106822946137071	-0.284192454119877	-0.752230882000546	-1.49533832801167	0.500689986829821	-0.611114221030256	0.398963653034351	1.15
[1.2,1.3)	1.2958412499038	0.81523242577665	1.22666505749121	-0.756875830558945	0.939365812216457	0.81169009644727	0.163450144379409	-1.46191227986357	0.662632690410573	0.44355557595778	-0.0781868502693437	1.25
[0.7,0.8)	0.799281218751079	-8.47073572692427	-1.89128735641098	1.73014369809007	3.07853843248306	-1.65349574831836	0.19824040857955	0.233847699785612	-1.30618360831349	1.27268749041986	0.644889164047965	0.75
[1.3,1.4)	1.34474991902024	0.194499768077843	0.898547103692552	-0.090790498141292	0.907095926999075	-0.00452178258198965	0.4538290837066	0.405221060831285	0.372449214669105	-0.784476404371253	-0.0901773343238763	1.35
[1.2,1.3)	1.24843117412401	0.284288353157402	1.17869757069935	-0.336241138109498	0.359790256084654	-0.218936388937361	-0.288234277995581	-1.28341836594307	0.841557277702814	-0.350340081880609	0.421548100830257	1.25
[1.4,1.5)	1.45191797077155	3.22120156783823	-1.23426060895245	-1.9427330109053	0.0234580908717797	0.44383516617029	-0.155156021750492	0.0673879723935642	-4.01136342239925	-2.18677365771769	-0.468290589301502	1.45
[0.7,0.8)	0.790451275159717	-7.33388193960402	-1.45366429310021	0.372616668019428	-0.810478107128113	0.326425582430704	-0.337836474460324	-0.795424307426544	0.651473190528059	-1.04426091203655	-0.686280382430823	0.75
[1.3,1.4)	1.30583035922498	1.23505002848063	1.1248477803884	-0.189133117598331	0.608608353222448	0.1135972475393	0.217824003747742	-0.927553066446677	1.08377519148479	-0.0357849805923753	0.280780564754106	1.35
[1.4,1.5)	1.47650139346718	4.20219953993484	-2.28396364865289	-1.74198459907321	1.25493621017034	-0.687270151515939	0.259299312661491	1.28164918868247	-1.35351667960757	-0.761941703640672	-0.748494889228119	1.45
[1.4,1.5)	1.47501808704359	3.89060599899998	-1.54880427814765	-1.06341427737004	0.886005999911243	-0.826832976293456	0.313292948921292	0.485363798250593	0.414958474951774	-0.17887960186355	-0.296775348779817	1.45
[1,1.1)	1.09058152431219	-4.39342700497773	0.744647804930906	0.13291703877082	-0.285684938544162	-0.545218660512001	0.154588412699974	0.136808951379291	-0.266363884519155	-0.576293106254917	-0.106939708569818	1.05
[1.1,1.2)	1.12447624364236	-1.73596636051053	0.00917871038863277	2.03077398536178	0.788752644785362	1.01593768382531	-0.134027335446134	-0.297720217943717	-0.439649168362804	-0.547965253273112	0.31735321663643	1.15
[1,1.1)	1.02903340432829	-3.56063413503029	0.686869007084263	0.283055198643139	-0.0540519466758737	-0.599523931361506	0.822510726156305	-0.13382935257252	0.278351804846875	-0.0569272340681544	0.052021850605829	1.05
[1,1.1)	1.03470751666757	-4.14962679854182	0.341822959524474	-0.528821561439368	0.0368673672117233	-0.434741516667218	0.137098084994183	4.1845967884559	0.681254034486687	-0.912590334949016	0.348035404017677	1.05
[1.3,1.4)	1.39033611852356	2.03681935322211	0.0737813758412975	0.489836417117055	-0.0730982689176515	0.0224474211753982	1.05896358326004	0.178316304417957	-1.36772119219613	-0.962501299667934	-0.26514573632271	1.35
[1.2,1.3)	1.28832546780605	0.758079240147149	1.10695557036022	0.117327948804847	-0.333593266201391	-0.464055767821687	0.42256083576254	-0.424872167687827	0.737171562060453	0.10604638749172	-0.223367557696654	1.25
[1.4,1.5)	1.47104120178312	4.04456333878062	-1.82559666582548	-0.717797450274856	0.246738202053097	-0.553840224546185	0.659160833698619	0.0210833381925438	0.516132185225696	-0.0501657904307007	0.439452179924133	1.45
[1.4,1.5)	1.44766040739601	3.91702513953168	-1.21636296389552	-0.463283122836156	0.542349691886041	-0.321802266942879	0.887174204849613	0.11025146576407	-0.318373187447633	-0.407689271616436	-0.0396413444326531	1.45
[1.2,1.3)	1.21132287696824	-1.15941355641049	0.817713698417399	0.629265245081684	-0.0809952002481531	-1.00164981637612	1.53259034292107	-0.32852237785207	-1.73001623886215	0.159189457161122	-0.205719030440809	1.25
[1.2,1.3)	1.20778107630739	-0.4593554430065	0.905742213837904	0.165563349845361	0.375251239931803	0.0443068587666229	-0.189791002223965	-1.09246274548802	0.26089121060986	-0.509750406047705	-0.345533112396302	1.25
[0.9,1)	0.934824209686031	-5.44984325857211	-0.625431689351337	0.635947774204965	-0.0139965079529441	-0.00684650787257476	0.498354978951961	-0.491483993522925	0.901732813684966	-0.0455989505684402	0.450458127750416	0.95
[1.2,1.3)	1.20812737664742	-1.45786680325504	1.10871921981433	-0.69003534562906	-1.01669521485588	-1.15836258357544	-1.08166956279125	1.13772861397867	-0.0742711924296406	0.338175205550354	0.931572726282321	1.25
[1,1.1)	1.01227543846899	-5.07225087949704	-1.83623465926439	2.04126339942209	-0.63507474001255	1.28120359808112	-0.409780825148182	-0.809466836415577	0.925233935979406	-0.60660797311401	-0.362749999008157	1.05
[1.3,1.4)	1.32721619108785	1.57478300894417	0.917743716469336	0.238666733383353	-0.160962856869311	-0.328576876724524	0.164159132773513	-0.550888412798747	0.704906466004401	-0.134999495542332	0.437711035945715	1.35
[1.2,1.3)	1.21579528957549	-0.353908161558088	1.24599906824609	-0.394170104440806	0.0651349625240633	-0.23061910814671	0.0253731728899534	-0.618316010961966	1.03407809013602	0.0328765752129212	0.117458183058852	1.25
[0.9,1)	0.905198859260861	-6.97119936315517	-2.10469167491706	1.97718052413839	0.0740051169539767	0.846288190815736	0.346625898323529	-0.564455851927369	0.208458046003674	0.936804747987608	1.45264589636179	0.95
[1.4,1.5)	1.43532709545896	3.65285253381355	-0.685296463704758	0.106242867864635	1.21542003279936	0.712079768330385	0.138971941049509	0.0163561404500956	0.257382472884662	0.343348779012546	-0.405968453711743	1.45
[0.7,0.8)	0.76235117959879	-8.48644789112042	-1.54230700101716	0.262942189982737	0.35745924352963	-1.19628077043538	0.953461451840726	0.0665305601440269	0.405828654436156	1.20236431019165	0.662408753443223	0.75
[1.3,1.4)	1.30893493409064	-0.0982651858577591	0.586440794469326	0.926146295815009	-0.0400582964222623	-0.0977267679583823	1.23942810988141	0.155291430447834	-1.9042574239802	-0.858498258817703	-0.315409803262324	1.35
[1.2,1.3)	1.26123927417963	0.40061341896831	1.10628981380348	-0.308998380850595	-0.416580205387788	-0.957956816054201	-0.162851009691825	-0.17189314413685	1.40420860523181	0.285983179345063	-0.427749609124428	1.25
[1.3,1.4)	1.3018782673719	1.5562393662577	0.903161555225465	0.156392630422227	-0.120234763446014	-0.565008601843168	-2.31297856555167	-0.137738213983322	0.0282208328064102	0.886162680580268	0.368844884961671	1.35
[1.2,1.3)	1.26980502270285	-0.942782190139346	0.967256875216647	0.320360984956335	-1.36706208998154	-0.81519798435392	0.832005433774522	1.74664446096405	-0.211062616852373	-0.0222730463325143	-0.0620953879941972	1.25
[1.2,1.3)	1.22475031215286	-0.415323286352854	0.819413862013917	0.459031226072009	0.391353176803493	0.679840458204158	-0.470744010245692	2.08205267730356	0.469231161491671	-1.94148435275533	-0.199549408138191	1.25
[1.4,1.5)	1.41629590495885	3.24160436066556	0.491589483129427	-0.231765289799995	-1.69660501267059	0.947641795376696	1.34876622271974	0.80894038331896	-0.0948968975085713	-0.725228863050282	-0.203274411525368	1.45
[1.4,1.5)	1.44287284113468	2.5070138828419	1.0653606649759	-0.983268597198032	1.94193192190651	2.40599195447707	0.398822778564093	1.11682210388955	1.63308093789161	0.487708103145655	0.250954787466577	1.45
[1.2,1.3)	1.28038371155298	1.01741299420179	0.81319363389409	0.39320324764835	0.350999759893017	-0.146955344756287	0.356872890927514	-0.380457151933793	0.735530026486895	-1.0223575479137	0.0299309752877129	1.25
[1.2,1.3)	1.24640537026145	-0.520116152992876	1.01583424891921	0.389379369271469	-1.17504702042353	0.683962242776093	-0.0462630918684137	3.34700224513387	-0.436157824188977	-1.08950482126789	1.07074722747219	1.25
[1.4,1.5)	1.46018481400518	3.80754699993509	-0.590924997170159	0.273898494935661	-0.613327713915421	0.100493262906178	0.0271197956844467	-0.359805549985452	1.33896547386108	0.293761984592771	1.92725788828078	1.45
[0.9,1)	0.959156234018404	-6.23098235984168	-1.50858504522872	-1.57491997698505	-2.15980723365969	2.67683106890366	0.462154612010221	-1.50852912950219	-0.150934018392014	0.259953083265094	-0.736358022512951	0.95
[1,1.1)	1.0184106758849	-4.65669121415988	0.644593621185371	-0.216550188227731	-0.251736511521213	-0.316837570145453	0.899228958046361	-0.0247077688050525	-0.0140252222608233	0.777063440562773	-0.0718265744140765	1.05
[1.3,1.4)	1.30446628418641	0.876831703742805	0.0716885418962638	0.692545264710516	1.69742264247033	0.34711032421026	-0.935880580862239	0.0275469570912757	-3.03806790288636	-1.61271457238525	-0.00634993375777693	1.35
[1.4,1.5)	1.43634479208279	3.58722931807416	-0.545729289265447	-0.794669735152949	1.04345187982751	0.103532771059737	0.672261149583687	0.321339968625154	-0.550151898786725	-0.792592894186351	0.30899780353304	1.45
[1.4,1.5)	1.45476762853686	4.07850849122746	0.0221927062204083	-0.17077807080621	1.546700307441	1.55762975793645	0.907589310738561	1.47998424709798	0.463604798625017	1.01175368674316	-0.799970125926769	1.45
[0.9,1)	0.985322563421326	-4.16657668090832	0.520436664901407	-0.182693444518181	-0.183637611579649	-0.841224931175591	0.447208853653514	-0.008798624895026	0.736235515414725	-0.260246452754661	0.0582593834333374	0.95
[1.4,1.5)	1.40307677242097	3.05676209658047	0.490694162138125	0.831174239826831	-1.9944513073419	-0.309597789301037	0.312730960127923	0.499369537012197	0.426824319995201	0.2438524437367	-0.00767643413081398	1.45
[1.3,1.4)	1.3238239815397	1.72201600992094	0.952759764600748	0.109887336606137	0.275538106090843	-0.225782313152515	-1.08065532569286	-0.627873066015923	0.809531140588676	0.424238972973142	0.0325294671510208	1.35
[1.3,1.4)	1.39497624277979	2.56340877028708	0.301336261405422	0.304110111346009	0.399490488213637	-0.310630106260412	-0.0350356825836181	-0.470344851116754	-0.167846334883442	0.198153696926052	0.7891847107876	1.35
[1.2,1.3)	1.285310943682	0.781508947886636	0.385281884017724	0.377624195889012	-0.0491995428794229	2.9108226739835	1.00386164094163	-0.493024625931973	0.159458519761103	0.957109538410427	-1.35818829772727	1.25
[1.2,1.3)	1.24068021883642	0.0723023701269387	1.13994902046274	0.0923459126962105	-0.499492075819717	-0.425438096345553	-0.216950048588226	0.274323204529798	0.512077493691248	-0.592835369552205	0.919704336554651	1.25
[0.8,0.9)	0.865243372033178	-7.42719467318475	-1.6225294036328	0.454457403828152	-0.303879447436637	0.481492695006279	1.06881819314599	-0.240486644606601	0.375159273423287	1.68112558049476	1.47210285831889	0.85
[1.4,1.5)	1.43561895750836	3.04268448544978	-0.620612476005671	-0.944012075924591	0.318766796050278	0.0317242885042823	0.0380229534922659	0.258895696710188	-1.36726402149937	-1.72334254306344	-0.324967274025187	1.45
[1,1.1)	1.02931684885167	-4.354604521139	0.221356966591647	-0.569439296918174	-0.131232807006943	-1.91549801466126	0.779200039283971	1.59624361033748	0.868265386780008	0.305561536791506	-0.22506142614864	1.05
[1.4,1.5)	1.42335698365193	3.43436335696787	-0.21692901041178	-0.0129275008110702	0.429857043934816	-0.442290915264163	0.128600096539074	-0.47644954381435	0.743793751665871	0.155602748637079	0.896041627371645	1.45
[1.4,1.5)	1.44661562486836	3.69666915202272	-1.23834499733647	-0.946683400064002	0.966757338243051	-0.347737991356615	0.270719602780645	0.71810552261208	-1.04138273549932	-1.04851879585547	-0.545262245848015	1.45
[0.7,0.8)	0.711232463165957	-7.64929742986938	-1.15610007699956	1.20629923600961	-0.0932892434906493	0.131274352457659	0.0773966792799612	-0.244154448563061	0.228818344514921	-0.661207168106606	-0.350782730584297	0.75
[1,1.1)	1.08068987640001	-3.03097510942782	0.213531437794298	1.39212901153549	1.95202417360292	-0.592074619132926	0.195271890910495	-0.77626034468865	-2.33680981600141	0.0363324666066676	0.804937951914604	1.05
[1.2,1.3)	1.21817269933043	-0.480600208011016	0.961394689575948	0.0852502428744411	-0.738551421634198	1.4526641630864	0.571872077061959	4.51497692102912	-0.200225999699565	-1.08553800093341	0.380350555026404	1.25
[1.3,1.4)	1.38452518816338	2.53362126108801	-0.36026057883546	-0.350035852154569	0.0208021143136236	0.384909998965565	0.424990439894757	0.546946060652982	-2.26571450317552	-1.82670895109086	-0.543615680709393	1.35
[1.3,1.4)	1.39239817250286	1.76980873130009	0.724932943834752	0.694506779188006	-1.29040274821932	-0.596233505335646	0.337929710653609	0.0975698834136771	-0.0758196637243712	0.362570882014548	-0.413455552616103	1.35
[1.1,1.2)	1.15398896853139	-1.97670764131921	0.583317028641469	-0.768443004811374	-0.294493318845477	-0.267457040113968	-0.973078132916569	-1.60754873452531	0.741088729079202	-1.14188495401032	0.00764298000508346	1.15
[1.1,1.2)	1.1458898340676	-2.85257676922472	0.82068670568699	0.31860572319223	-0.573589394409115	-1.27460166196854	1.14681601798055	0.850751834655392	-0.314944115515559	0.139476553629025	-0.388803003452595	1.15
[0.7,0.8)	0.781032995637372	-6.82528494441145	-0.51386798426608	1.13250689450036	1.50264883582421	-1.296593640304	0.685031952665105	0.977349907514657	-0.777345445056324	-0.0244809570296984	-0.177226291737465	0.75
[1.2,1.3)	1.27903136395951	-0.0637325439634573	0.668779564452922	0.84993813502899	0.432688587568575	0.201040353818826	0.850316790774069	-0.0899312641780452	-0.839126629052705	-0.659095891956287	-0.308028121122324	1.25
[1.4,1.5)	1.46392900135508	3.36400055400008	-0.297259341032514	-0.830196160144207	1.74569622246426	1.42417987317192	-0.122275759690544	1.15216763490908	1.35181893535514	-0.374384945186403	0.233985860632919	1.45
[1.4,1.5)	1.49634091105555	4.56014529194094	-5.11550477083836	-0.0574395480896113	-1.07202718031222	0.416953800135879	0.338510055222589	0.875794162377396	-0.514385908765845	3.21516347416842	3.73474873150488	1.45
[1.3,1.4)	1.30648115036435	1.39207695793853	1.05571931835124	0.207868589139216	-0.77232089646239	0.0535425916545869	-0.634296972576318	0.830956044433559	0.200655671654324	-0.40877453754711	1.90259371848705	1.35
[0.9,1)	0.953715542136342	-3.68220460259132	0.204183825243413	1.49488854317018	0.702215271434214	-0.0281946915970413	0.322002108597705	-0.129154321676891	-0.379697917545209	-0.813969659049837	-0.0437346399265374	0.95
[1.3,1.4)	1.35460580614816	2.12911379477939	0.781757026998892	0.214313578469018	-0.59689164699981	-0.468240783441827	0.901945064383449	-0.735694687178581	0.273887386280794	-0.450280427469575	-0.074150289332188	1.35
[0.5,0.6)	0.557006998289669	-15.547104959323	-8.54094405058445	5.04319167808358	1.99124975410641	0.0992938239617778	-1.62352544635209	-0.244133639251345	-1.03827154170954	2.50963202306243	1.90976801366345	0.55
[1.4,1.5)	1.43043609111953	2.95608183811218	0.0331448072497521	-0.629269262613311	0.528982366787572	-0.126419528545028	0.290203757668141	-0.439954018654702	-0.479932026062669	-1.31438637746681	0.47475702611902	1.45
[0.8,0.9)	0.806360461810004	-7.03052855924245	-0.462679758015758	-0.364317966824504	-0.188293565732756	-1.0805951997947	0.378678166796264	0.253873674803292	0.715254302777803	-0.191291446114505	-0.00945311377915053	0.85
[1.3,1.4)	1.37653965704719	2.53651139028428	0.692491447160027	-0.134217502067262	1.19414619810324	-0.422863735241947	-0.755500990476578	-1.6742519271154	0.314706794459931	0.903641032528818	1.44203904954229	1.35
[1.4,1.5)	1.41502672813096	1.47675604997268	0.166908741231954	1.16982506479552	1.26747672719129	0.238477992175733	-1.4588537554233	0.140424711253798	0.166182359449589	-1.38370164751838	-0.754607155385146	1.45
[1.2,1.3)	1.20655059699268	-0.63994872811786	0.229035030155334	0.333683148423709	-0.247126996626074	1.30574445259862	-0.126411910269352	-1.74964546150301	0.0533956158620068	-0.0771985084650789	-1.80903596427525	1.25
[1.4,1.5)	1.45709283455856	3.95383402630905	-1.0143677674237	-0.636368738262953	0.127698256878629	-0.151478854064836	0.712022764497633	-0.454331808244513	0.408277684777053	-0.815259235984836	0.214523835278917	1.45
[1.3,1.4)	1.35762049476373	2.7327482388011	0.745806885161826	0.118455612937343	-1.84755425002325	-0.652035044432915	-0.23403030646015	1.90317816769277	1.36614520442148	0.788018346532272	-0.0949068121630074	1.35
[1.3,1.4)	1.3075708535214	0.134701380125093	0.638358353731357	0.478639255704973	0.132978663249469	0.481815725304017	0.115122412424791	-0.931559281735863	1.70454732860435	-0.746641753495707	-0.0471112609613866	1.35
[1.2,1.3)	1.22747391065859	-1.40117031007539	0.628791094192309	1.14032261963367	0.184334443772164	-0.223380981939564	1.22417743771034	0.244394329000407	-2.25876366013944	-0.808493710471483	-0.33177004656043	1.25
[1.4,1.5)	1.4535777555182	4.13481880019519	-1.53274792760488	-0.593097200802907	1.38774491222894	-0.454712444906241	0.809635187143432	0.651229262883789	-0.828026163668414	0.0304477124381966	-0.645049874870669	1.45
[1.4,1.5)	1.43591802734794	3.24818333388554	-0.198376056334598	0.0525731063703597	0.876521781603515	-0.116724282239595	-0.0167209696766888	-0.813740866495572	1.50432177594301	0.0704388195558787	0.404166899010991	1.45
[1.4,1.5)	1.40977107587265	3.40565483031422	0.0450509817078242	0.347537320538038	-0.588185482645247	0.130097690954532	-0.0485442011360323	0.190412526759673	0.464609104208902	0.0277848958189005	1.67749066307057	1.45
[1.2,1.3)	1.27269040968794	0.916542102238656	0.947565331971316	-0.202592012528256	-0.651241040924513	-0.923760405658271	-2.5974326448202	0.643360715307663	-0.360925583902221	1.05866626854983	0.635869771786626	1.25
[1.3,1.4)	1.3704247652033	2.31978133564507	0.452407299534708	0.497809553664062	-0.931597135119939	0.534794492235905	0.0537288164750267	1.40355894003081	-0.245475692160504	-0.699860577528221	1.12392187964861	1.35
[1.4,1.5)	1.49211057963901	4.69311521971459	-4.46447961726837	-0.765914390326225	-0.888952339164814	-0.315150195004853	0.991399700741855	0.0556844738623832	-0.121074098346339	0.293336502605738	0.674331823768555	1.45
[1.4,1.5)	1.47923190401275	4.72351414837919	-2.59642013551878	-1.04715743730631	-0.455057179120338	-0.187650590873396	0.874839137145024	-0.352190046964055	-0.651666106823924	-1.01733466345898	-0.0464222224589099	1.45
[1,1.1)	1.05593300152009	-4.65446364992985	-1.06917655228627	1.68660620826444	0.61035203288259	0.0206189067974486	-0.536674239983423	-0.450801266129463	1.09608520104658	-0.922780020250915	0.0132661068551772	1.05
[1,1.1)	1.0141274589903	-4.2966770440026	-0.709020674821483	-1.81094626336285	-0.0483823449195384	-2.0314259884548	0.242870444673023	1.13111118000113	0.231233950455583	4.16107313500604	-0.730428778397946	1.05
[1.2,1.3)	1.29008222966856	-0.573109162999424	1.33063458949572	-0.437886848133415	-0.645207492098356	-0.427863809654828	-1.90030174065744	0.438525015141109	-1.31224252979533	0.0386437124283869	2.67266941134823	1.25
[1.4,1.5)	1.45979619959661	4.61301443756807	-0.929010200676924	2.4163229678059	-1.29114804110078	0.363811213221295	-2.52945704651677	0.0277122956520508	-1.21781121235266	2.17972975925438	2.14165058623374	1.45
[1.4,1.5)	1.46925474187752	4.23355147396159	-1.25650075961771	-0.139559160147426	0.0476839632028266	-0.120946918308365	-0.39646384419778	0.293644635097017	0.237136844333731	1.40646408978775	2.39378050356104	1.45
[1.2,1.3)	1.29284077115992	0.458405517941899	1.01994128761134	-0.0250497709314352	-0.415438761713545	-0.250968086224905	0.748863498479897	1.08430244846138	1.09849367872842	-0.702494357508067	0.168901938151411	1.25
[1.3,1.4)	1.35992022917092	2.57402115823544	0.849267350093175	0.213476554754414	-0.505874516920375	0.0284902714674808	-0.7376892081413	0.0715142953078525	0.534797698198977	0.0199191455882055	2.32898357678869	1.35
[1.1,1.2)	1.1345290966757	-1.94739928364612	0.94353486531088	-1.11093106143591	-0.103195046788454	-0.357002599752428	-0.148067697918675	-0.0218004513905048	1.12849518813681	0.682091966365492	-0.34247780883332	1.15
[1.2,1.3)	1.2563459168197	0.0316062189762296	0.717709557919524	0.396446476532809	0.352989865707696	-0.484737135743343	1.13515398704875	-0.578140401645024	-2.54766826354698	-0.515822013643142	-0.08707649309124	1.25
[1,1.1)	1.07476236620374	-4.05039033751344	-0.744630932526593	0.401977228454544	-0.520144928515306	0.00031857537237423	-1.10419225518332	-1.00593275848401	1.28861091725396	-1.82250467910234	-0.921628524916928	1.05
[1.1,1.2)	1.14264698688586	-1.1533978445145	0.833230237070816	0.667736333940613	0.213052920167535	-0.162233045880686	0.267967375638524	-0.167148055575763	0.308062862358217	-1.03589048185537	-0.159364186455423	1.15
[1.4,1.5)	1.40990469250467	3.24704533643579	0.204472187950854	0.619508177491231	-1.78931051215509	0.237323398515216	0.83385578336401	0.596784020194142	0.0579110553291357	-0.377222838027625	0.486784564414087	1.45
[1.4,1.5)	1.43639194982553	2.81907315616233	-0.192714113299364	-0.674225058224793	0.749726981722568	-0.123548319282385	-0.154475102792389	-0.0319294284071338	-0.875915679913612	-1.5455933048551	0.00127487586440567	1.45
[1.2,1.3)	1.29845237180882	-0.101781045693861	0.692588197130853	-0.211517805734452	-1.4264506947233	-2.15486351744492	0.802898134156743	1.32781032554606	0.496201676923167	1.48607507308902	-1.54044815885106	1.25
[1.4,1.5)	1.49076539190066	4.4927993483627	-2.90021867380141	-1.9252452697794	1.83639591396971	-1.31908692663841	0.444560402412189	1.51428617377129	-0.44902752154316	0.418834144925508	-1.06639879321156	1.45
[1.3,1.4)	1.38222909555609	2.43492581056986	0.280843094511367	0.491007392337466	-0.856297447067619	0.332385360778294	0.428680427002556	0.994468631889292	-0.31241287839858	-0.784724183713905	0.640396699437573	1.35
[1.3,1.4)	1.37877833980652	2.66894344826695	-0.367309086023889	0.0425816615151398	0.724222045898346	0.012696611662274	0.445113604786765	0.43092691515894	-1.33706613990678	-1.25403143082718	-0.526136541088021	1.35
[1.4,1.5)	1.44275067812701	3.21696955112426	0.0612485229934889	-0.351334166025062	1.22005488645247	-0.52354990623551	0.274108591622372	-0.927986106268786	1.46207441787098	0.306009751568431	0.51421187125155	1.45
[1.2,1.3)	1.2578923515616	0.419956027963453	0.837659913342797	0.346698899616635	-0.293076070147362	0.0149366408433976	0.890965071468678	0.845703276024907	-0.354941212862903	-1.09964253788193	-0.192634018496995	1.25
[1.3,1.4)	1.38811345485606	2.60888948149069	0.652264579756285	0.651039333090129	-1.58158722607247	-0.979631639264954	-0.0181608073984988	-0.0292609248729012	0.520373370591841	0.60816475680317	-1.38904677360831	1.35
[1.2,1.3)	1.22627260757303	-1.31497728516478	0.975108454642981	0.185858819783007	-1.38331214545129	0.027149231473748	0.514482533443278	3.50057740355105	-0.302414240367596	-0.519955421179539	0.614051095955957	1.25
[1.1,1.2)	1.18473442642193	-2.9081979349561	-0.924319344406224	1.99700842694675	-0.1207612350158	1.7767710883251	0.201741753240417	-0.52538332109954	0.433203990232781	0.739750079050169	1.88315130497836	1.15
[0.6,0.7)	0.622593760582756	-10.4523618878851	-3.92859235060621	2.07897419270497	-1.26422227992594	1.43553665807097	-0.248395740759149	-0.635643529473289	0.25597773650706	-0.16836726850104	-0.419484541971718	0.65
[1.3,1.4)	1.32171967759924	1.5380033070809	0.908460452774665	-0.210990986019072	1.27431063512315	1.49576035074549	0.956377197556366	-0.403210031737204	0.326407421580345	0.732673962294362	-0.393993555434708	1.35
[1.3,1.4)	1.38637100266314	2.04656123981686	0.391202988410049	0.406390762200093	0.0842235740886431	0.0243682813819617	1.0246994559092	-0.298388526892279	-0.504158883374273	-0.322170948789295	-0.0537718893277068	1.35
[1.3,1.4)	1.36345758283868	1.53628965092223	0.302670580897602	0.638955704316056	0.965379319126059	0.0496544004899818	-1.1684449027683	0.668055595628299	0.458172609077381	-1.76352385734634	-1.24050457181747	1.35
[1.2,1.3)	1.26753716550589	-0.742354135063863	0.982256408116404	0.497109176722477	-1.1301839682952	0.0793753146263727	0.307618632450667	2.37270102192803	-0.467558241486546	-0.867488492817086	0.621991192492019	1.25
[0.8,0.9)	0.865089060805809	-11.205275651495	-7.1030911127429	4.11372658699961	-0.477254440540196	1.68241029388395	-0.69119128135121	-0.62551394548187	-0.15974042031779	2.42372459627709	2.47477938068154	0.85
[1.4,1.5)	1.44832407921269	3.9259776987318	-0.553970878872238	-0.288204786621072	1.73578021609846	0.134511339579992	0.274036098913526	1.09141266478736	-0.047929758074726	0.134711286641981	-1.11403210755212	1.45
[1.2,1.3)	1.20208617302199	-0.857087751432559	1.02626234344268	-0.372708495076078	0.169516771655948	1.07368664506255	0.57998521874506	-0.789964136677758	1.07584083402741	0.0773124792174183	0.149903172206734	1.25
[1.1,1.2)	1.1931321453024	-1.61650215873516	0.508970430424208	0.488102804166226	0.301951961988993	-0.31338473063242	-0.422596753178114	-0.286872868569281	1.5939610529744	-1.53280943046689	-0.116076421247994	1.15
[1.3,1.4)	1.363442481321	2.8372280782088	0.723802558440002	0.657646091499675	-1.97447090403731	-0.0647415244557159	-1.90161316103475	1.94484114511014	-0.243659309911056	1.19064105777323	2.0739446837484	1.35
[1.1,1.2)	1.14136059640676	-1.64441134621595	1.08179877957246	-1.48852308650087	-0.360691071252521	-0.895659804198649	-1.6730703083625	-0.178922774404017	0.247598770833205	-0.713844254361653	1.81122693718689	1.15
[1.1,1.2)	1.12042431320843	-4.95660233438732	-1.99083651188343	3.25308156306421	1.48741214328398	0.816310554686547	-0.856133757754944	-1.0063016521471	-1.08792990871985	1.37857334497212	2.7314850141461	1.15
[1.2,1.3)	1.28140748418473	0.0489695866394499	0.397242483559471	-0.796332225775513	-0.478640718994069	0.127035491284483	-1.24566697922375	-3.03152711321054	-0.0719905574007175	-0.551342845652918	-1.27436521247492	1.25
[1.3,1.4)	1.35996587117046	2.21450061870837	0.765888399210808	-0.14138937462239	0.901769375662423	0.603702996218787	0.785021901952727	-0.334684662299633	0.839017619256453	-0.101012967580738	0.267275870443598	1.35
[1.3,1.4)	1.38959825684398	2.09683276560786	0.669335247411341	0.733174952505071	-0.833775626891569	-0.400182365224946	-0.903121661631487	-0.0421720139872313	-0.166218650537039	0.785107083931993	0.574760750873698	1.35
[0.8,0.9)	0.873491103358884	-5.64301084921677	0.110924604206598	0.684672808842203	0.0987281841161195	-0.515820070734335	0.606836442340587	0.0767161943817482	0.0171289736893365	-0.40908830167104	-0.107393452028927	0.85
[1.2,1.3)	1.2795037933577	-1.11633445166715	1.08539079845171	0.375330236765085	-0.394480596472338	-0.401620904133957	0.991324244578589	-0.10502103325602	-0.526876039408666	0.425228716314154	-0.367084453603857	1.25
[1.2,1.3)	1.27115390779109	0.449340024230369	1.04138821239177	-0.309899443850328	0.903759318547276	1.20029741137171	0.571124065639814	-1.09369502625608	0.171308430933612	0.576584786470562	-0.489840745910488	1.25
[1.4,1.5)	1.46808176007084	3.31153024065729	0.109127717302936	-1.58493646446022	-0.387348040302655	-0.159632363366126	0.167828102432353	-1.96961260730294	-2.01584436712541	-1.40405828812319	0.447597110026369	1.45
[1,1.1)	1.01356416927025	-4.37725150878956	0.42582630194406	1.15100882911808	0.205257183037619	0.337735469413479	0.872534068426381	-0.161729984196333	-0.75417286574483	-0.246487834493948	-0.169758227147061	1.05
[1.4,1.5)	1.43412942117595	1.15756821076494	0.252983439143962	0.88645667662132	1.45803906951321	0.259624239287194	-2.11347295083003	0.75995074487258	0.50650008680668	-1.99784525055596	-1.54727581074388	1.45
[1.4,1.5)	1.4408538888949	3.44619442826592	-0.585981536116003	-0.544227769085935	-0.125851661287779	-0.164871724040035	0.545370800266831	0.00232115763768748	0.326628030859439	-1.04684706928764	0.140034300331518	1.45
[1.3,1.4)	1.36890966382732	1.87342691000129	0.718988630390363	0.578681816184044	-1.57285101942431	-0.488063817302505	1.03373978398516	0.381081273277416	-0.111133354453531	-0.138227980872422	-0.296733780712588	1.35
[1.3,1.4)	1.33206634822372	1.44392092464868	1.17309381463691	-0.568655915077866	1.52779584846047	1.05758705380703	-0.707290356394066	-0.406713972463973	0.933908668299912	0.541291799776694	-0.238946936229498	1.35
[1.3,1.4)	1.37237751266105	1.85420306353901	-0.247473090574482	-0.577324656254971	0.779747977967576	0.66105944024443	-0.352291924367519	0.495929070711605	-3.67689677901061	-2.10725870891345	-0.722308663259963	1.35
[1.2,1.3)	1.29232897603764	-0.0193637512147005	0.919510257741357	-0.715344809243514	-0.100528088256575	-0.840679518066992	-0.0625459118891485	0.506799208901477	2.34984047905431	-0.781387845305059	0.777120637479533	1.25
[1,1.1)	1.05548080487161	-3.6261223703474	0.480107638495262	-0.152538312600016	0.241084442138796	0.169663074277119	0.480841584881746	4.58901747987532	0.16937312672877	-0.919715330166673	-0.0407746004290739	1.05
[1.4,1.5)	1.41045016397873	3.18684426403896	0.103171441811833	0.520137444520726	-0.0252310289545251	-0.225313418316572	-0.322476848241758	-0.635322329140538	0.138487957056636	0.622329640576044	1.58956309032289	1.45
[1.4,1.5)	1.49947188724415	4.10233947856869	-5.3470640741936	-3.71875763479283	0.474481198403419	-1.27996092468767	0.45492795433358	1.91425694640091	-1.9504131170291	-0.49592481135224	-0.778874729209194	1.45
[0.9,1)	0.925661197729278	-6.78643072556135	-0.555484665523713	-2.470810160703	-1.29933721374385	0.302770410487416	-1.39438075307202	-2.33624005050088	-1.26564663567026	-0.830180779291425	-0.524078949398424	0.95
[0.6,0.7)	0.682114998738633	-9.57118034484687	-2.3556107563921	0.384813411103731	-0.627258361815809	0.176242520092254	0.570350006976489	-0.276697294494002	0.542731763001434	0.47311108487868	0.348698207227701	0.65
[1.3,1.4)	1.35715779293385	1.29633991285508	0.26208966853827	0.665866984843898	-0.0417372377958454	0.0486118231848769	1.01188741029639	0.316167108284659	-1.63486119477461	-1.13872196510544	-0.362133137922962	1.35
[1.3,1.4)	1.33804874779879	1.82904661321365	1.0110934688904	0.0616956749313201	-0.0191284569075535	0.212979029424257	0.412370508696461	-0.373759762972492	0.405210348075604	0.202674077406673	-0.249176745421228	1.35
[1.4,1.5)	1.42237390217762	1.89295239610978	0.434391846841978	0.697399833283449	-0.599035011961755	-0.14945526495045	0.583537116853136	0.0965082888412199	-0.649951226503775	-0.109244212550101	0.366428475651046	1.45
[0.8,0.9)	0.817975771441523	-7.94081132895704	-1.28764088770818	0.858881223202839	2.92507147892961	-1.70794568278498	0.654641768549558	1.80261943808135	-0.994339689606621	0.78367447773085	-0.36813127417319	0.85
[1.3,1.4)	1.39173588136759	2.77823648668311	-0.128428441273895	-0.28421679613412	0.625713719965137	-0.0191155372158318	0.447976944430288	-0.0727678271272745	-1.04793039640016	-1.29698424112919	0.0592367176861678	1.35
[1.1,1.2)	1.12585174781323	-1.39179246648331	1.13333148798604	-1.71649432499433	0.942156965467373	0.228146630633859	-3.04967606157371	0.38624760275444	-0.775797721933184	1.25003666323888	-1.37570146698075	1.15
[1.4,1.5)	1.42467938040551	3.53159752123571	0.199623453531206	0.606375421907413	-0.830323864445031	-0.22497575674841	-0.237613324620361	-0.69676131771844	1.70691493018476	-0.20672849471443	0.433555148038626	1.45
[1,1.1)	1.07898292675743	-3.5102345080776	-0.20830297945856	-0.181681894212668	-1.12897368043246	3.5188670464811	1.09017299310857	-0.783186317890287	-0.190444102533011	0.876708744372449	-0.668027181334984	1.05
[0.7,0.8)	0.767850013733316	-8.41014218264213	-2.18288361965332	0.882183217525324	-1.18826439577886	1.8200439031356	0.839576256117941	-0.445137777588881	0.164578210354446	0.850906924427269	0.536974996468627	0.75
[1.4,1.5)	1.42687474065681	2.15341713179572	1.20306326816109	-0.338714733004673	-0.102978803119838	-0.425428932161874	-0.00124664191750767	-0.578071748851566	2.81237816941926	-0.902082792447619	0.911435704532752	1.45
[0.9,1)	0.901791678105134	-7.19656352590723	-1.13737563208614	-4.09061161487962	-1.33156928104222	2.25967163978378	-0.210478139452531	0.328876353118792	-0.613751272902047	1.37587805819586	-0.530039824136783	0.95
[1.3,1.4)	1.35557703500984	2.02147897400671	0.655733890683354	0.391524787362851	-0.472583728789281	-0.278326035904934	0.673406433456099	-0.336819276008496	0.377507577750977	-0.436330229512458	0.198315129584967	1.35
[1.4,1.5)	1.42948278442364	1.69438635937175	0.619612425901387	0.931465246232528	-1.23203228946917	-0.577587239022734	-0.902233622135547	0.373071942618177	-0.745019192765879	1.19819261644054	-0.580787787296856	1.45
[1.3,1.4)	1.35780004312235	2.37409001737	0.763094962372163	0.0402925219763675	0.268435736613132	-0.325243988120737	-0.773702441784509	-0.389496157078115	0.604038436229245	-0.302438075776372	1.14354916518506	1.35
[1.4,1.5)	1.42534750381854	3.48891688075098	0.0651004635874807	0.7228089527128	0.554801427090032	1.30917681980732	0.238832733262526	0.0592407637313677	0.698751067193288	0.813343955748104	-2.27522554151056	1.45
[1.4,1.5)	1.48740169499551	4.47893728656697	-3.59361168963795	-1.64850565795853	-0.783260558429785	0.0775968836569895	0.699641648839783	1.50879663912381	-1.16264545794712	-0.220821714211974	0.0585782919263143	1.45
[1.3,1.4)	1.34105526307942	-1.7451770537926	0.970646652074302	0.652947189292029	-0.900726985431585	-0.635743458721729	0.804263616149817	0.914030801093749	-0.977313756241047	-0.217365674399351	-0.139587186499421	1.35
[1.2,1.3)	1.25152488302433	0.140919667512445	1.14672154339049	-0.308561678943379	0.483942087814404	-0.238169238586577	-0.566024842376374	-1.43277355152103	0.00747969429757583	-0.0763191334511177	0.428437955400085	1.25
[1.2,1.3)	1.25592219622459	-0.497325230976566	1.13319651133509	-0.184175720405591	-0.918015173627723	-0.976123177245555	-0.537925415214365	0.566545996862772	0.227948006219824	0.353482111216005	0.380632184329441	1.25
[1.3,1.4)	1.30598499046903	0.769761187521796	1.02283737444699	0.01096521752878	-0.462594679666925	0.580153754309712	0.528229252055501	1.9560878409165	0.839355716706494	-1.08321257842161	0.346867892613339	1.35
[1.2,1.3)	1.20747328252498	-0.601571527118579	1.25448250699037	-0.524070788406836	0.418643609593851	1.08343950844768	0.505520458259337	-0.522563501702108	0.822691885306008	0.365754815352679	0.099995921791451	1.25
[1.3,1.4)	1.33535688592522	-1.66262981513441	-0.0319961351358862	1.5287020448819	2.72152931907676	0.785507226906168	-2.49635730991785	1.27658636297025	-0.350834547322442	-2.09697719006945	-1.3624196720482	1.35
[1.1,1.2)	1.18267972619262	-1.22610399209411	0.993664927158539	-0.556736652459558	-0.821518389664435	-0.932435520928676	-0.207297894483152	1.59220027231199	0.999765937857472	-0.355114049406313	0.844087646005289	1.15
[1.2,1.3)	1.22281504826954	-1.59642880769262	0.112284421474884	1.37849469939677	0.843711571490608	0.0259303392835255	-0.843184710601764	-0.215909815988884	1.12992841133643	-1.60215658118491	-0.484236328767133	1.25
[1.3,1.4)	1.34961732315158	1.13723062531622	0.0649372238547306	1.2394055936009	0.226726074890541	0.083302934717068	-1.44772729918913	-0.789511481371804	1.18151278319256	-1.23062456770599	-2.24475559148589	1.35
[1.4,1.5)	1.47798352616608	4.03341851238802	-0.398669729031181	-1.20291474950455	2.3697619525796	0.896140028166767	1.15377138191135	1.47905529434645	1.00054813779761	0.973112316545446	-0.140452502597997	1.45
[1.4,1.5)	1.45786307055564	4.00902155077719	-0.721375420551145	0.474746702287249	-0.27950908155044	0.102198493745202	-1.0989884511394	-0.626024425025154	1.61221504606075	-0.851106219411218	-1.16434629162559	1.45
[1.4,1.5)	1.45275555444279	4.16851037724192	-0.970087252085814	-0.485470460957348	-1.75027140749407	0.448898609163256	1.13422169751514	-0.104241788034892	-0.522808088029384	-1.15357696133379	0.0144400712934047	1.45
[1.4,1.5)	1.4052458044724	3.15603707223744	0.48722317088398	0.858406588848664	-1.24355914944726	0.263131685368889	-1.1670854288891	0.548062524139097	-0.531021901840447	0.936930245542198	2.97097475449892	1.45
[0.8,0.9)	0.878192752403657	-7.11985133313608	-1.39646180182733	-0.390441776949064	-0.444367864507421	-0.345670295872874	0.533705935771895	-0.31989066407629	1.19195989236411	0.302817208149131	0.424756665684322	0.85
[1.4,1.5)	1.40831776922976	1.47126860037149	0.463900044137646	0.0866833514193937	0.874653665802165	0.733906077488388	-1.15851208003831	1.40284892192251	0.258052253028332	-2.01365802319878	-0.905640325500928	1.45
[0.9,1)	0.97899075086979	-4.5197448210182	0.16127200039271	-3.44133311967241	-0.237921713597539	-0.969919897941971	-1.93256454177519	0.0515424402741262	-0.262296312921205	0.396313079636899	-0.154331467697501	0.95
[1.2,1.3)	1.2678375178303	0.158501493203524	0.91340557139967	0.144065090878665	-0.421077424251427	-0.707519763046694	1.29843360287077	0.489353127203703	-0.0995351211222304	-0.214525046157425	-0.364365352712968	1.25
[1.3,1.4)	1.38658191944672	2.35446252193476	0.188936252128139	0.040960999404295	0.494338905970958	-0.0100370949886269	-0.301622440033634	0.529984590953198	0.384185554273392	-1.43001307609214	-0.469456691406543	1.35
[1,1.1)	1.08670194307714	-2.99953989525898	0.725281397067064	-1.23245454847823	-0.331314625675306	-0.986438757864675	-0.160096178768427	0.461364920801869	0.713639931932687	1.28299608349978	-0.832549702169696	1.05
[1.4,1.5)	1.44643579671422	4.15556236425563	-0.86175797280136	1.04114509172083	-0.602837367952601	0.0468165913768822	-0.469591970814911	-0.580230798515825	0.439646700779819	0.926573103215223	1.89515815292654	1.45
[1.4,1.5)	1.45300133307931	4.02452360416062	-1.33078798215886	-0.412156358611124	0.948637106455828	-0.510026475788564	0.765289892715927	0.0420737500239388	-0.0604172156918164	0.192568777246392	0.0372142394459676	1.45
[1.2,1.3)	1.22402029157349	-1.15306849503888	1.26054603938844	-0.421823728334736	-0.293515974065148	-0.61554245102599	-0.833615201613808	-0.322242074864623	-0.230338663442304	-0.0633961191280248	1.0098706284877	1.25
[1.4,1.5)	1.43727536065217	3.75730079620659	-0.566467336398081	0.173694627197088	0.550226707264023	-0.453090837517497	-0.0888434238446044	-0.347013023087943	-0.211529176653496	0.825956712281739	1.24966970709562	1.45
[1.2,1.3)	1.26867116686051	0.590380378956139	0.434705493372587	0.522915880478968	0.214378139593134	2.20788407027441	0.750075480702177	-0.6534925763918	0.171864952838565	0.603496107896655	-1.33864042707018	1.25
[1.3,1.4)	1.35462558996391	1.94719439717839	0.948453996157009	0.0494905113701704	-0.921623307523002	-1.35527270977522	0.761748686506831	-0.841357609622353	0.464934887806499	0.550984255572519	-0.859211380767392	1.35
[1.2,1.3)	1.29914690683137	0.726748135442814	1.31166493592028	-0.789187516493922	0.448078312880541	-0.35412083475695	-0.711153753268315	-1.59088746759139	1.05419132791489	-0.245799829374765	0.904377129961207	1.25
[1.3,1.4)	1.39648627981996	0.782029002678286	0.671611136522404	-0.131014790689486	-0.0685036849912754	-0.284294534455119	-0.652917737470676	-1.42857919653154	2.29959880486628	-1.32750197580295	-0.129424562295344	1.35
[1.3,1.4)	1.32590230764806	0.910024751072138	1.31856301614699	-0.5896480807853	0.610126520367752	2.22499738979596	0.731746255397995	0.286877961827521	1.3027482132924	0.473812067905435	0.615703652639876	1.35
[1.2,1.3)	1.28566129549595	0.41092866082371	0.52298486233358	0.192477460777811	1.13019626018371	-0.0790172487743126	0.285556794389839	-0.896883804755454	-3.7866359979942	-0.973307306412269	0.237120696545943	1.25
[1.1,1.2)	1.19652669048227	-0.850998629722588	1.110320463297	-0.882444666177647	0.0720513853538518	0.384420854068744	-0.0891148455000827	0.273629802574259	1.11524770674428	0.990024754943921	-0.308102768358557	1.15
[1.2,1.3)	1.27516518483582	0.394582658540157	1.14961351511289	-0.392439573959658	-0.210123394968599	-0.693765098354047	-2.77832866651481	-0.0822032102745869	-1.25300272448674	1.17131655002108	1.63820800607463	1.25
[1.1,1.2)	1.18568145961365	-1.18500039234639	1.08994435288463	-1.10325055278923	-0.230890114329033	-1.03101994281993	-2.44675595420806	0.401254183980668	-0.645891862506079	1.08698853292672	-0.0738991006895108	1.15
[1.3,1.4)	1.30649596907797	-0.430199728745902	0.9723476131605	0.542298626501084	-0.753021558606128	-0.803225711477701	1.29042518028004	-0.101386698186181	-0.860738491883189	0.357433725006095	-0.527119931034518	1.35
[1.4,1.5)	1.45394881601382	3.95889419896992	-1.45517712604358	-0.740134390910941	-0.0719017091660443	-0.229781822093668	0.780790310195137	0.270914849809996	-0.500760019183403	-0.872661221200284	-0.0410771221003916	1.45
[1.2,1.3)	1.28786003780855	0.457664093442404	1.16402098636281	-0.0142637081704741	-0.286518857954906	-0.510454331106661	-0.537334355908042	-0.377617186544976	0.209104924513314	0.192545956952847	0.75944645319779	1.25
[1,1.1)	1.09975112572036	-2.81990415102752	0.892227052315409	-1.42602744304988	-0.168234320102844	-0.268672114427871	-1.37469436278847	-1.95621618044283	-0.680740520080196	-0.507729213431733	0.393844544191998	1.05
[1.4,1.5)	1.49243645705071	4.35257398357308	-3.94521653555945	-2.02453749261762	-0.70662846261818	-0.511718119191833	0.931029959774264	0.0612720720860589	-0.676829861509233	-0.982393061656019	0.0667247027985217	1.45
[0.7,0.8)	0.762777038321725	-11.0504103657849	-4.29767620005892	-0.749523455756996	-1.33002794816126	-0.566703867283893	-1.17740982289848	-0.385418730457135	1.14224637936535	-1.74909953948177	-0.823893078813425	0.75
[1.3,1.4)	1.39621968639038	2.29165214290574	0.432417913476803	0.257177800273027	0.480279319784523	0.477879774671842	0.836361089980286	-0.254060306593363	-0.358422531407806	0.238980827962487	-0.205041023451092	1.35
[1.3,1.4)	1.359181059396	2.35149713886287	1.14272642164726	-0.661647053855624	1.41376502179885	-0.665093353098488	-2.25307432687534	-2.66173072296562	-1.20790687827829	1.4535361798404	3.17126363019451	1.35
[1.4,1.5)	1.43338182591809	-0.356469914798187	0.767851376592434	0.853438112249241	-0.228705350319074	-0.00412128844130466	1.15066489949614	0.100546999096026	-1.66790735921527	0.0801426883195708	-0.380142033470087	1.45
[1.3,1.4)	1.3354431844296	0.154840747970373	0.637739347870645	0.305710260497808	0.188687310778583	-0.269606717903606	-0.990063895437602	-0.75597223665465	1.87977953208859	-1.62514602530877	-0.398986875515416	1.35
[0.9,1)	0.926179773475874	-5.22851857771421	-0.104626382356366	1.63601037592766	2.32041568070113	-1.06982942126346	0.763624764675406	-0.354439577064143	-3.75187772396138	0.727227343261636	0.439938761740819	0.95
[1.2,1.3)	1.25661467418379	-0.258675206054404	0.992940317832284	0.513771528953917	-0.0670165455933608	-0.136042089431843	1.16178261981815	-0.377586334457656	-0.533990824930247	-0.0489610203686011	0.020242745459891	1.25
[1.3,1.4)	1.36987535331833	2.36394403099471	0.592218872754905	0.437251074094038	-0.571158343409346	-0.0236396013536289	-0.14171093687698	0.245797503721	0.129961921003136	-0.180302059554895	1.40271198686612	1.35
[1.4,1.5)	1.4781938736343	4.22517646891737	-2.65810349216251	-0.376062845725912	0.690653520075334	-0.258051261056485	0.480633252816825	-0.244275088678376	0.677387215277854	0.0365540324045674	0.142620346009801	1.45
[1.4,1.5)	1.49885668552883	3.79875912276046	-4.59184625963029	-2.88032516776629	-0.00878871855767317	-0.990311694607318	0.740104623699457	0.578222680959346	-0.506922628844192	-0.833541139322816	0.0687280244803302	1.45
[1.3,1.4)	1.34292233442306	1.94741213049688	0.796326995872017	0.427676120070462	-1.54529162961649	0.302453404560894	0.728322907017805	1.45331303289805	0.267899758891241	-0.553024569403189	0.609411699694802	1.35
[1.4,1.5)	1.4341482216925	4.12545461450963	-0.549507239019307	1.90669197892317	-0.976409646768952	-0.108085579092176	-2.19002830938039	-0.0859376098687183	0.185801008830135	0.982131423943455	-1.37133584827195	1.45
[1.4,1.5)	1.47604362688004	5.23152023962278	-2.67334803375939	2.74437553962357	-1.6623344176403	0.900646129080467	-1.60041838403111	-0.37644269406794	-0.0932561287617049	2.04787743766796	2.71231202111187	1.45
[1.3,1.4)	1.37989035307489	1.73911323383312	0.745006554595589	0.551683652847588	-0.40025856340142	-0.135303086582857	-0.497601413822308	-0.0244138576867434	-0.123210081921481	0.855512317540993	-1.27337271820797	1.35
[1,1.1)	1.07945155948803	-3.53591926171522	0.728039759571278	-0.55547128203165	-0.440603796437272	-1.30453218156632	0.575734699530179	0.29792416225567	0.479449607396729	0.859764607221084	-0.413191457181214	1.05
[1,1.1)	1.00822787993758	-3.6186262863636	-0.017407255855053	1.79372732823634	1.86257279789587	-0.243651802122904	-0.230852468772727	-0.169671960242306	-1.51319280470496	-0.694509883837993	0.253379194247315	1.05
[1.4,1.5)	1.41902931199709	3.42281702004555	-0.4653764178104	-0.478850311294953	0.709272555343729	0.027335374710945	0.870829557676736	0.0190837065465235	-0.597155593088097	-0.813800951363518	0.134905513001956	1.45
[1.4,1.5)	1.40737405126754	3.03579881409627	0.508504962878755	0.581630505700367	-1.52697003599046	-0.737806354733396	0.602511030011372	-0.564512566292165	0.00758019602853474	0.195399824925749	-1.13751793134335	1.45
[1.1,1.2)	1.19648991185072	-1.17080736863286	1.29818290831186	-0.722494598318051	-0.5440022954008	-0.514460783386143	-1.8525703471035	0.373645539183918	-0.769178755810173	-0.484680158976936	2.34030191404882	1.15
[1.1,1.2)	1.12519823919006	-2.04927408633637	1.03884712851239	-0.109363229046864	0.0468957523381654	0.459428032516055	0.810103768209619	-0.363573206662902	0.465143634151151	0.415963679060733	0.188098833086041	1.15
[1.3,1.4)	1.38330092445549	2.65648367325459	0.414245346478629	-0.0706060842299283	0.794553976900005	-0.0935658822312511	0.569257283510936	-0.628442499127363	0.915618484759052	-0.194148979693758	0.220366701708819	1.35
[1.3,1.4)	1.36281692655929	2.1401653355272	-0.0105309425773395	0.114629999296789	0.0963012149059388	0.0687000300373163	0.914299539049561	-0.112213182410538	-2.39278914687763	-1.38972923333597	-0.165176257500954	1.35
[1.4,1.5)	1.42001222310543	3.65602265953455	-0.126120872972574	0.276076544795505	-1.86845110567465	0.712359843787246	1.01669912964602	0.821679185345124	-0.0766676914936313	-0.719690488150956	0.48286446813891	1.45
[1.3,1.4)	1.38996172673251	1.65976017987637	0.71602757337129	0.353811406835625	-1.76639353413656	-2.04615212796206	0.482421277808359	-0.0149571332599196	-0.606685893574607	1.92134901274804	-2.63862713985183	1.35
[1.4,1.5)	1.42295521030975	3.56683163013253	-0.275391227085781	0.103688477260802	-0.790059763012824	0.406623244233647	0.256609687134857	0.684936880513989	0.426853416871267	-0.405341027398623	1.16526658587698	1.45
[1.2,1.3)	1.28115858299867	-0.808111408579309	0.878626905981035	0.685921767258433	-0.0567441408479373	-0.188958479671087	0.40889589571949	0.136414297465047	-0.503673792789303	-0.743757380947647	-0.0876162800941582	1.25
[1.4,1.5)	1.43594901450942	2.81804553028235	-0.142960470203371	0.880667267933803	1.31118837424662	-0.0157725821024565	-1.9790404166456	-1.12067565285431	1.2833376430536	0.479054339554103	0.607925533583102	1.45
[1.4,1.5)	1.47651065816024	4.66596625621871	-2.14037896040555	0.198191649848604	-1.94351477369822	0.964313853314431	0.623246273693815	0.642073215199793	0.344163889175354	0.474063023558697	1.94344713614783	1.45
[1.4,1.5)	1.47752519106786	4.64138796790572	-2.34264020353879	-0.104711903327198	-1.21447894008694	0.694383944005409	0.342127106717297	1.07253461994474	-0.122844714160038	0.975925575846755	2.1947357771979	1.45
[1.3,1.4)	1.36159141918345	2.46362714454791	0.17616385605988	1.12476287339676	-1.09804402185997	-1.06111712783105	-3.9369385167625	1.50603894806102	-0.640365319509844	1.99697421761098	-3.06435066544961	1.35
[1.2,1.3)	1.28146949617646	0.472981485711066	0.764095837420176	0.525170117422612	0.283254737116802	2.25843620600442	0.968987584470077	0.0817518851719248	0.65903310369896	0.385024772753208	0.604349454631339	1.25
[1,1.1)	1.04559538597727	-3.86328698996968	0.265689437988025	-1.36219603808635	-0.324813854476799	-1.59072786261919	0.181239329265334	0.436420066614861	1.1708382332894	1.01736812374969	-0.410862983542768	1.05
[1.3,1.4)	1.3142400167846	-0.302080496245344	1.26159051053859	-0.156877216314449	-0.634507897569275	-0.296343880963784	-1.59876239387733	0.558184938356579	-1.18333953258217	-0.106353036866836	2.40448946665092	1.35
[1.1,1.2)	1.13548697520359	-2.01892500293223	0.971288225780137	-0.303679158380125	-0.501908461535257	-1.12803967672299	0.305763272463955	0.327548188883483	0.839009908870963	-0.0665802594036777	0.0581833900482183	1.15
[1.4,1.5)	1.44561040505472	3.68576819960735	-1.15081803983033	0.395862046040091	1.40444039762914	0.00529395735563798	-0.237748041578157	-0.71918841700466	0.601208696405991	0.90755202098736	0.361877583469696	1.45
[1.4,1.5)	1.48893507731194	4.80000980841513	-3.82033068891793	-1.66793641008621	1.35908731176276	-1.20105323772694	0.902497489121874	1.16263366633029	-0.853350012090892	0.789750378320656	-0.440986185808451	1.45
[1.4,1.5)	1.488760197521	4.11025484976657	-2.28479439895056	-1.48124223676269	-0.866934052533925	-0.355121163415564	0.51482295085085	-0.833975293655403	0.110307631069904	-1.45937722729367	0.154234300464726	1.45
[1.1,1.2)	1.19976956950196	-2.25232981999277	-1.78905833617068	3.26167345003222	-0.782102292241757	2.25846803607066	-1.00101196378489	-0.500561979143228	0.569555809291842	-0.376905490673318	-0.864632299406707	1.15
[1.2,1.3)	1.27281950370939	-0.0675923986137331	1.384023651935	-1.74736696067486	1.02851580871143	1.90880046640908	-0.180649434871379	-1.19121842690161	0.162719855109979	0.777663717303064	-0.220988267417838	1.25
[0.9,1)	0.987632300795494	-5.55080939219033	-0.688549124130414	-1.61629703404151	-0.940838449384878	-0.666294459942765	-1.97876980138675	-1.14892076786317	0.187831099862352	-2.0772405365151	-0.0261296597753848	0.95
[1.4,1.5)	1.41650851025216	3.29791111611696	-0.204149207437421	0.153404730169633	0.410108762818247	-0.33982337285891	0.326982119691503	-0.452434052918276	0.304859277055327	0.150764473767827	0.675189144450942	1.45
[1.1,1.2)	1.17005755343047	-1.24277201929955	0.880380088355596	0.196015470789088	0.315245174798351	1.19038145821649	0.721134632998402	-0.735240117519287	0.252148917591217	0.0968068601160224	-0.267031131926767	1.15
[1.2,1.3)	1.26117194153055	-0.818743889645345	1.2900749628877	-0.351452418030651	0.302997313667414	0.178240890419623	-0.203282142671175	-0.482190281892548	-0.209300221715035	0.72431045069714	-0.217532064772451	1.25
[1.4,1.5)	1.43130792792367	2.42612852236706	0.372778649144846	0.843285606428831	-0.879770344658935	-0.242041000645042	0.169231145005582	-0.120255970865629	-0.391060900303436	0.418958967948824	0.206676545273311	1.45
[1.4,1.5)	1.43666950207439	3.84269862944841	-0.268591528656586	-0.549147557562636	-0.326302067321509	-0.0526867448711812	0.736395534738089	-0.87722828279603	-0.619646553561657	-0.994225343710271	0.284515860110597	1.45
[0.9,1)	0.922404494398343	-5.7355041815366	0.204468005051093	-3.37548192073544	-0.550256052724051	-0.920408804084086	-1.93627379802474	-0.750509243452486	-0.932543952450654	-0.145698407732877	0.549069050711759	0.95
[1.4,1.5)	1.49991020888921	3.4501274669476	-6.04674724092509	-2.59998977426686	-1.63895315382934	-0.384883998800007	1.0153079396701	0.441286614585885	-0.325876459537217	-0.255477308050368	0.400566778151398	1.45
[1.3,1.4)	1.39651482124136	2.53732723738712	0.616185502302389	-0.424562999527221	1.79027553510962	1.15301168187995	0.0756658962050504	-0.0095938318083133	1.16173133718473	0.446284071699699	-0.0403727010206145	1.35
[1.4,1.5)	1.4123770001232	3.05092017474581	0.327567272541531	1.19570020088974	-1.08323809406913	-0.145216200618581	-1.78594562640868	0.160438093189983	-0.62993532912147	1.31999929297789	1.62009216059223	1.45
[1.4,1.5)	1.48553629683555	4.81513909077759	-0.743679447012842	-0.531612532428072	2.00496080927106	-0.57322284318482	0.21968859316847	0.882208838584584	0.639031387242643	1.38243203192029	-2.33788284006264	1.45
[1.4,1.5)	1.49615486333947	3.77559015202231	-5.92951617708343	0.984922242872448	-0.132752772496883	-0.282972629369294	-0.150196206400024	-0.661611540703612	0.545134219078145	2.24960743640409	2.17225066623228	1.45
[1,1.1)	1.07057088434675	-8.07476205676295	-3.84034078380955	0.247050190315869	0.433192906611441	-0.994495272579897	-1.1847901894488	0.337212034208845	2.25250272785318	-1.47472837720908	-0.3565484734073	1.05
[1.1,1.2)	1.17967373123836	-0.962626859167277	1.24838257537147	-1.7438930448719	0.68102867319233	0.110981601591368	-1.73600796041623	-0.688682413687712	0.159520707295224	0.454838336612155	-0.1026976155424	1.15
[1.4,1.5)	1.42077578042849	3.32644414580715	-0.706092840145815	-0.261756271341444	0.0571526954595199	-0.0239832386293867	0.939439617149394	0.159395381121717	-1.47419295915388	-1.18694160407912	-0.225212686207228	1.45
[1.3,1.4)	1.3368759023301	-0.283353543390194	1.16025801872089	-0.0726276951806505	-0.546901398636986	-0.679038990115263	-1.33260432951175	0.0870188675880025	-0.860611827396917	0.929850548569423	0.62326865743716	1.35
[1.2,1.3)	1.26937991566749	-0.509242988902123	1.01373515796941	0.392114859415447	-0.381287860065869	-0.190683025909566	-0.482240310143903	0.695757768933252	-0.36900885318245	-0.875069063080299	0.766944994450144	1.25
[1.3,1.4)	1.36847787906644	0.787981870766677	0.69741176881908	0.713567630591797	-0.688098188206539	-0.120145638230251	0.647056636770813	0.629448561078434	-0.677604954856081	-0.656910911092672	0.200372867404402	1.35
[1.3,1.4)	1.38015807176613	2.54710989773825	0.0853989591110262	-0.195344367625363	0.278695987444287	-0.0584333887687206	0.561960617298093	-0.288104265667422	-0.932955827549267	-1.37475329544513	0.0724010480747026	1.35
[1.4,1.5)	1.4118025948398	2.55411659457465	0.218303463161763	0.533540880053122	-0.586555544546644	-0.147481634244835	0.907061808726629	-0.189182100450068	-0.377899266436923	-0.343753690944131	0.0566194343109079	1.45
[1,1.1)	1.03132719658526	-4.79660972777898	-0.0662615582846449	-0.703081427501352	0.205425702699546	-2.01480607063397	0.935664839904334	2.41502906629565	0.874682138302795	0.451024820748393	-0.329616642250969	1.05
[1,1.1)	1.05637595635144	-4.04654739186631	0.557924349250188	0.560779659064992	-0.0444526121891832	-1.39799651894845	1.40134188869767	0.818813535075454	-0.851664595131935	0.263987763962556	-0.415676527304396	1.05
[1.3,1.4)	1.30145832357446	0.803585161960929	0.660693421701492	0.568442157019478	0.643994291041082	0.322544607849546	0.818924345530719	-0.268809166289896	-0.381573455428233	-0.403919584931495	-0.252515182100409	1.35
[1.3,1.4)	1.37614254112095	2.5997684405849	0.696555401030659	0.247626450362553	-1.44676591638733	-1.84613693331142	-0.325186206570373	-0.251686936664276	0.0462811101045486	1.72257328421206	-2.84022170001844	1.35
[1.4,1.5)	1.44198849374198	3.79067818617548	-0.659248935506092	0.664290981718426	-0.0642073285313246	-0.115748760188929	0.0903762808512066	-0.655319384069002	0.356693016178166	0.415389043737948	0.46860848676059	1.45
[1.4,1.5)	1.44400671839742	4.15067279097726	0.130408137236678	1.13969438092239	-2.37256026928759	-1.6928132605471	-1.36871470803548	0.244378881528498	-0.54834076288869	1.94173408660079	-4.66485723281501	1.45
[1.2,1.3)	1.20011908072568	-1.00799388071276	0.840762319122379	-0.478637956215252	-0.0734890420377694	-0.412408321612912	-1.08343794687582	-1.29117630658533	0.847680338584384	-1.19645849850907	0.231745577485904	1.25
[0.8,0.9)	0.869585597503414	-8.53920156713574	-1.25133333262473	-3.44713278485825	-2.06132788722113	4.76802012244269	0.861575865604769	0.069684248484573	-1.65821476034549	2.05299035303325	-0.653242328520518	0.85
[0.6,0.7)	0.691732546396097	-10.7290341131796	-4.12575276138231	2.08469052664589	0.366052498720705	-0.226184860421191	-1.38104402282664	0.199594804799236	0.968675375896012	-1.34412728658337	-0.880238226015944	0.65
[1.2,1.3)	1.28667208830063	1.07429356540753	1.21678825505422	-0.376203044313039	0.558411251454095	0.763583465609112	-0.862949852445377	0.32706971699979	0.945898850191107	0.609725217688059	-1.00584106548854	1.25
[1.2,1.3)	1.29372117105875	1.04174035696722	1.10367252588644	0.0250005135485727	-0.79973217921142	-0.691236614319022	0.0254704436480094	0.195013725319797	1.25294757933245	-0.22324535741525	0.494688210016442	1.25
[1.2,1.3)	1.21516728151042	-1.38584910775532	0.380423941376468	0.871355574329847	0.510097970830697	-0.141013283416686	-0.724226869207303	-0.168955096373224	1.45051978218474	-1.73035480550942	-0.461872438965712	1.25
[1.4,1.5)	1.48395131657711	3.63061295907617	-3.18354131423987	-0.465273813223158	2.46875134837689	-0.231537224368057	0.153308775849046	0.171909029884169	0.998460063984872	1.02273288774118	0.158622008742683	1.45
[1.1,1.2)	1.11956327450896	-1.92893621337063	0.0626169221345736	1.0240795672475	-0.255763772359929	1.8732180981005	0.439300354352102	-0.798235211530309	0.22091335930662	-0.0845295296091683	-0.927677257312825	1.15
[1.2,1.3)	1.27279679591948	0.767679332422639	1.23491391612533	-0.670905482003419	1.35288147424005	0.132678735196465	-1.93888063011275	-1.29433467071947	-0.421646521307007	0.996468225020509	0.549784275958453	1.25
[1.3,1.4)	1.36492470592736	2.31931046420361	0.415453851608423	0.0784533892470384	1.24407393797338	0.00390729847774152	0.43047603464887	-0.68069367614255	0.115314617754847	0.280147399246306	-0.403098719550381	1.35
[1.2,1.3)	1.2292751850057	-1.91055099779969	1.04809993289747	0.184232491349339	-0.181558471088796	-0.384639559300149	-0.229257857553208	-0.0944839351692395	-0.342913315516243	-0.615436502672801	0.280967514009108	1.25
[1.4,1.5)	1.40223424896765	3.11407731719642	0.332564157753125	-0.0520426434044656	-1.49789943480554	0.462262034014988	1.18019405802913	0.33932278916652	-0.14934188362175	-0.949559442878699	-0.0751213454169384	1.45
[1.3,1.4)	1.31145874852649	1.0307644442937	1.02663740815203	0.127350592564932	-0.0357936014848049	-0.33978142063613	-0.606062798287911	-0.427741555699395	-0.0776021364754857	-0.142572766102906	1.25015431809665	1.35
[1.3,1.4)	1.38191311163947	3.30022060789172	0.186352531716887	0.846794639834879	0.185443657993849	0.605831572181537	-2.37902110653379	0.642101732346794	0.477788422175477	0.528261411893462	-2.9068304514734	1.35
[0.9,1)	0.908669614250116	-6.50604497981459	-1.32939247216791	-0.46387576932257	-1.63738211784454	1.28364337263003	-0.564263819212381	-1.96272826979976	-0.283115926658121	-0.880857069691703	-1.47067505800763	0.95
[1.3,1.4)	1.36308989806277	2.22923197409259	0.293518299901156	0.487637473052285	0.310183065625806	0.53390888999541	-0.35345560854448	-1.40604699389603	0.615354436807847	0.200338363192547	-2.30249338244559	1.35
[1.1,1.2)	1.18285749831167	-1.18556515255093	0.60597994166692	0.688718626018245	1.2967531012273	-0.114535791961559	0.318437480763838	0.150512235601435	-1.8905205058669	-1.00003495984525	-0.212389473184739	1.15
[1,1.1)	1.08048135302103	-3.66326937813248	-0.093968250474678	0.794377531572366	0.730147129818053	-0.590610163264956	-0.0564670176407879	-0.0802284371912683	1.22838034713844	-0.995628022796566	0.102955439649961	1.05
[1.2,1.3)	1.20617518787327	-0.332575049759068	1.06882652264899	0.0816613829232796	-0.0753437832088774	-0.435145147740251	-0.0841596551443295	-0.158908254109129	1.14070992113823	-1.02128749149224	0.456792525350376	1.25
[1.1,1.2)	1.16277026362271	-1.88329076021034	0.878646610158807	-1.45883769376972	-0.110506045874311	-0.149313434699262	-0.538072073511693	-1.29441626971113	0.984401146692291	-0.406630417755685	0.364348580198963	1.15
[1,1.1)	1.00046517496253	-4.20010475963482	0.185288552472314	-0.296016668415249	-0.480734050719509	0.95927909709803	0.397593563241864	-0.979390555277328	0.468109123162267	-0.113681832536467	-0.241142607609271	1.05
[1.4,1.5)	1.40671558603835	2.79538237894804	-0.000969473100094383	0.219058926137383	0.352384552864476	-0.0282585601855314	0.920842949057608	-0.28061068811156	-0.275281450024837	-0.288080014658624	0.0241176696395469	1.45
[1.1,1.2)	1.12158309365306	-2.43581796126311	1.13584335301582	-0.987951011107786	-0.456634421020018	-0.87718466714597	-1.14711265027823	-0.0285693927492556	-0.102654156084299	-0.346273837721573	1.1349568331512	1.15
[1.2,1.3)	1.29530674383326	-1.9067077591222	1.0093237004522	0.494274019577431	-0.783867104510461	-0.482334586972426	0.232117286717955	1.17420410390444	-0.694933008978672	-0.60692413115659	0.313840849231869	1.25
[1.4,1.5)	1.44032564888363	3.06563501538214	0.242919265858042	-0.419942502277352	0.969647063809997	-0.0557437345647038	0.499352469653047	-0.545361396397661	1.65499725739265	-0.300104132580369	0.393904041519185	1.45
[1.3,1.4)	1.33189060073105	-0.1384515016158	0.448674165807949	-0.0378492607778737	2.1822308448138	1.1428250859862	-1.08443664144367	0.811027715386927	-3.28231428759394	-1.69547026681721	-0.897594219974731	1.35
[1.2,1.3)	1.23278168343003	-1.14697994579215	0.756386910018361	0.114541388926752	0.729507892033575	-0.132005610314664	0.679745942109421	1.42609401546178	0.26132095767904	-0.757161844803078	-0.256029337644209	1.25
[1.3,1.4)	1.37094741078126	2.3698913434609	0.260872231990809	0.280770444835288	0.347830833424545	-0.178217612415239	0.521823081986825	-0.202871771269427	0.0650241875587898	-0.517058109821845	0.0753525629531735	1.35
[1.3,1.4)	1.31317321901658	1.2928677758636	1.03156973168183	0.0379641884307167	0.258682607908469	-0.223004133412194	-0.108644645129239	-0.821101531649999	0.608672637595693	0.11664096152755	0.485214451598132	1.35
[1.1,1.2)	1.15047763415012	-1.43910502683646	1.09166361376538	-2.20406475478052	-0.255742618160428	-0.822497194517729	-3.03473471492635	-1.50992271255308	-1.35313923347893	-0.915812899739851	2.67324519837375	1.15
[1.3,1.4)	1.39945298696111	3.07994132763214	-0.174442603608469	-0.106229878787395	1.2742502619232	0.243497572779929	0.950523606306262	0.143545116425128	-0.292831558283138	-0.115050350497426	-0.263944957303234	1.35
[1.3,1.4)	1.39441533714495	2.52747029633597	0.727193683681454	0.80910139176089	-2.20702786906264	0.0434646483522381	-0.663951648942434	1.7726675751895	-0.217549095104898	0.748694608356488	1.61075578716707	1.35
[1.4,1.5)	1.42398321407928	2.99578282044725	0.563043479928717	-0.452496352946409	0.77200751230908	0.623893353593065	0.427011972875211	-0.142173101605013	1.22938719850309	-0.453023912045005	0.537453166971222	1.45
[1,1.1)	1.02826721160995	-5.06930652389974	-0.25503192521767	-0.0826310173162955	1.18698261424732	0.213116933788822	-1.10051201697401	4.11343657350569	1.1192781161531	-2.16615078046741	-0.105568191689173	1.05
[1.4,1.5)	1.42150273329817	3.51207446718926	0.32926313101463	0.0747057948216624	-0.792035704696907	-0.374268936586743	0.415899660932384	-1.05000023122388	0.831784618413535	-0.610723239445238	-0.295700943091443	1.45
[1.4,1.5)	1.44325499511611	4.29877417207501	-1.82330294966202	1.93812470036527	1.42103431724862	1.8062104504578	-3.8365763943111	1.40205595119941	-0.427640292511627	0.648500944743495	-3.96443256700272	1.45
[0.8,0.9)	0.883492301017386	-5.27189757077238	-0.192714786582289	1.77832444472092	2.29759153232945	-0.695037056434395	0.285915790954311	0.180750029093827	-2.73883498907512	-0.0877049885557742	0.0895281523243991	0.85
[1.1,1.2)	1.18512052202727	-1.6511607930745	1.06633433034143	-1.76821892152656	0.0582773005010294	5.23206962414268	1.0775876132899	1.33152560719415	-0.179738765888012	1.85684102136446	0.0626124011486531	1.15
[1.2,1.3)	1.27169014144563	0.126997448257677	1.02614739539321	0.119768629352208	0.182368668149122	-0.342191527901542	0.200155556104398	-0.682116069894931	1.66486105068392	-0.966025642011487	0.323195012062217	1.25
[1.4,1.5)	1.44075179045947	3.67439394877313	-0.839667155052745	0.104664911537066	1.21241160268001	0.0977234033146439	0.362339246704498	-0.464439315712619	0.373099083465833	0.587318455787122	0.141691617043843	1.45
[1.2,1.3)	1.27340420061397	-3.72950603491948	-3.15462815392638	4.90277929342671	1.14858615373929	1.36013033311147	-3.42157440071076	-0.307094192016821	0.0260859898067305	-0.769543307963244	-0.783488655209851	1.25
[1.3,1.4)	1.37133940857468	2.01088485349156	0.505112894710397	-0.2803928876068	-0.0403864514795153	0.0931829440335592	0.625013367378194	-0.397056178099818	-1.21640137602827	-1.36961424843027	-0.0785211733308673	1.35
[1.2,1.3)	1.27873404611016	-0.425279684141957	0.869979679473866	0.476855437417471	0.697499589490381	0.887552599369188	0.876151622958876	-0.460056112930468	-0.528321683184515	0.135638328844581	-0.419285161186126	1.25
[1.4,1.5)	1.40531383324429	1.79711545373586	0.884834431915045	0.609235356022177	-1.68245824460175	0.613584668669265	-0.899153870307672	2.1505114838283	-1.12240098891891	0.236719213264016	2.91728835191158	1.45
[1.4,1.5)	1.46973017455747	4.19098967543292	-1.09724722694974	-0.574089964431604	-1.25079392190547	-0.167405208553249	0.704851132384032	-1.02324267545515	0.458144619078172	-1.17308800365863	0.0317607791136253	1.45
[1.1,1.2)	1.19880869684672	-0.537064992011179	1.05067374897848	0.344352426558754	0.283046770214146	0.453716449074858	0.951735098089423	-0.460564176179304	0.257265884584788	-0.0180758778093071	0.367516021906926	1.15
[1.4,1.5)	1.43733731789261	2.28292426422483	0.481736657449987	0.903861307955625	-0.997943609428441	-0.211382291396707	-0.368952994663413	0.204621510019802	-0.968164894458832	1.2058517287219	-2.19312566438648	1.45
[1,1.1)	1.0934726785438	-2.65016034634946	0.909888661196837	-1.39003315809074	-0.0972013829475662	-0.117140511606071	-0.261867866985603	-0.308005889784275	0.865593014070795	0.445764609583081	-0.14336961345535	1.05
[1.4,1.5)	1.42741788909219	3.79560691529873	-0.0636844041163579	0.389376776908113	-1.4969420253889	-0.151121824361676	0.77173015488584	-0.530194689621491	0.553799890902152	-0.538113746511135	-0.0665073590985279	1.45
[1.4,1.5)	1.49203586714645	5.81744577647775	-3.54645918537598	1.10259771897729	-3.36145895122946	0.231075920971589	-0.63495292706112	-1.552135620688	0.507529993269817	-1.02501428967533	-2.06498952672418	1.45
[1.1,1.2)	1.13076052393778	-2.95922387441032	0.24544059264811	-2.06327202878477	-0.415945366513083	2.24366278687817	0.158469268225026	1.08575800431286	0.860556812777483	1.55586428649502	0.250349015541351	1.15
[0.7,0.8)	0.790858788815928	-8.5044206384978	-2.34929751013107	-0.0509720774234791	-1.00244367042898	0.252186991187272	0.111064759453768	-0.623911526859966	0.992772604138353	-0.323271857715558	-0.0750418358442155	0.75
[1.3,1.4)	1.31630622435043	1.13340879868481	0.65996202384313	0.412666745618435	-0.458823097067704	-0.367947527002172	1.31456609584188	-0.352486620059977	-1.51227611243187	-0.737323701500592	-0.198724774949176	1.35
[1.2,1.3)	1.28907135481704	-0.918236969659724	1.00032718603007	0.436156175486146	0.211637430703677	0.116393321682113	0.653514975629621	-0.399667242293094	-0.463715844427013	-0.119784742714088	-0.156564609249228	1.25
[1.4,1.5)	1.43516878689442	4.63304401251935	0.0745882407205641	1.40138164166303	-3.06990254515077	1.45072070777724	-0.488992640601025	2.32847388650902	-0.140942336322671	1.09020541579715	2.76594729358788	1.45
[1.2,1.3)	1.22777104239641	-2.15839607798782	0.288506437508366	0.864917913925063	2.45426785569375	-0.253748874119263	-0.412108384810344	-0.0997518522941263	-1.33031000474844	-0.551453069914071	0.0876735901478063	1.25
[1.4,1.5)	1.41003157474168	2.6187090623771	0.373036055600407	0.986492496483208	-2.41929712897399	-1.33032767786254	-1.71098438235134	1.82178917016786	-0.207821386363192	1.8394132974978	-1.80261372880915	1.45
[0.5,0.6)	0.575922647112197	-10.8919613200208	-3.62832922046228	1.79370021923333	-0.802313968237127	0.874361731650973	-0.0341606710743739	-0.421100233327457	0.234085669539994	0.0296222781236411	-0.0861474151900972	0.55
[1.4,1.5)	1.45492939382152	4.09592797084542	-1.2683972709139	0.106535410700655	0.449604500055721	0.173158079050704	0.221956650886972	-0.35843440318989	0.550465736350143	-0.138875327814776	-0.242958621024308	1.45
[1,1.1)	1.04882064312275	-3.8252931667644	1.13734109469132	-2.17556726386584	0.356269872828132	0.894670920121703	-1.19562422705924	0.0879225296112907	-0.83285611460377	1.4036902288758	-0.912061898617285	1.05
[0.9,1)	0.903761954840099	-6.87653832550193	-0.946404012343078	-1.85351912569248	-0.887084466918427	-0.93264102094548	-2.55646843443734	-0.138336192225089	-0.0829369327022746	-2.52994680457082	0.305207341369632	0.95
[1.4,1.5)	1.44789303166849	3.8964995007753	-0.137224514027057	1.66893953494846	-1.93107751192846	-0.463532242867616	-1.26965114400442	0.28234538502121	-0.130679353604786	1.09646136628772	-1.47784780568569	1.45
[1.1,1.2)	1.17993681504816	-0.845595449982394	1.02778871665485	-0.544435113099561	-0.0643969832975078	-0.495083026296586	-1.82276825049654	-0.926532276322247	-0.114706252933382	-1.10898853690351	0.901993128592056	1.15
[1.3,1.4)	1.3753927625878	1.72207018454014	0.598541538596365	0.29494616115714	0.544355278842465	0.218253884865415	0.792250194065468	-0.440446741573763	-0.2371898886909	0.129944131855095	-0.0321542776040205	1.35
[1.3,1.4)	1.39870932127609	3.10316343404434	0.0285593650461168	-0.0434397005463728	1.4029455635426	-0.4465128298958	0.187209206489895	-0.612728944512841	0.150736711128523	0.476213448260853	-0.453371606598726	1.35
[1.4,1.5)	1.44752975741465	2.80837202829558	1.0727686613524	-0.483101802129372	0.125295074511221	-0.195057700720397	0.0514344701224769	-1.17800617505373	1.47944072629528	-0.709467184675117	1.01936613906618	1.45
[1.3,1.4)	1.3678857169293	1.87597024074334	0.862785653121373	-0.168183680768592	-0.600982021243491	-1.16094811511607	1.44398526766031	-1.28156442735231	-1.42052394414094	0.467022501989817	-0.591776053861582	1.35
[1.1,1.2)	1.15466237751545	-2.57074012733713	-0.993066020796913	3.11647252791263	0.761941502665283	1.29799318360768	-1.19396652122602	-0.311468614110456	-0.244443504666712	-0.609903711854508	0.0123984238628965	1.15
[1,1.1)	1.05475207584288	-4.22017177761724	0.406283430676136	-0.559364001224494	-0.396612928355707	0.0534198603904912	-0.887451075830193	-1.4802036595502	-0.465921460014695	-0.858790999008739	-0.5036796784334	1.05
[1.2,1.3)	1.20352340674016	0.0836555648699402	0.631932230959143	-0.809549990852077	-0.513702418879042	-1.56526877838999	-3.144802126448	1.46798508813361	-0.113674940063584	1.49118774690483	-1.72118641632791	1.25
[1.3,1.4)	1.34036533094877	1.77460035091051	1.00847816168732	-0.452198469176043	1.59601767560094	1.48715722743398	0.175197294399179	-0.0262017239418917	0.64170508049308	0.710890895011089	-0.173701064664209	1.35
[1.1,1.2)	1.15897334273088	-2.2554549471528	1.16217362230139	-0.61710861624668	-0.436631754584576	-0.68353428209939	-1.14739209083728	0.0334027887812439	-0.366970266181287	-0.570368838720471	1.21133364979674	1.15
[1.3,1.4)	1.30492494288557	-0.135067471160693	0.416744489164359	1.09977378853223	0.735110668690597	0.0305399162543175	-0.82733665874068	-0.272298872374843	1.27127859966002	-1.60726700231214	-0.616043487185419	1.35
[1.1,1.2)	1.18376934751801	-1.82258555315373	0.936808826661463	0.585516785262281	-0.251832155493034	-0.477440839168017	0.650322428702469	0.313764642886887	-0.223038390976388	-0.672940929346493	-0.0742247162063442	1.15
[1.2,1.3)	1.23904493698575	-0.453548722940549	1.28270861256558	-0.489039549682076	0.82310487428338	1.20971971691467	0.446714660422648	-0.685714624846895	0.0151626718803213	0.705166549106687	-0.174980109408816	1.25
[1.2,1.3)	1.22496083912714	-1.7497836512791	0.271330144706523	0.172034038393946	0.223432813376217	0.348560944999269	0.702332824873485	-0.60751435872622	0.750266850624366	1.4413509805805	2.15939894540491	1.25
[0.8,0.9)	0.872140652641674	-6.54629676820401	-0.724819128353561	-0.643431934404631	-0.970839948335067	0.0580541240360177	-1.03453293864265	-1.32957508236607	-0.043077550776468	-1.40116417512979	-0.824585761922838	0.85
[1.3,1.4)	1.39717085569921	3.06456663566954	0.406096202221689	0.0320427937138159	-1.64350555974375	1.66456510747541	0.729216716353414	2.22155861365164	0.151605315095534	-0.910056719788335	0.810854253437229	1.35
[1.2,1.3)	1.29898347449866	0.940027539448416	0.578347608145295	0.337344694354621	-0.250550222122906	-0.0123957496201914	1.12370024208871	0.19007327717748	-1.86723720785684	-1.13336452136775	-0.368384629490268	1.25
[1.3,1.4)	1.38150927100952	-0.268550057353165	0.840478086366026	0.757282462894542	-0.600978454424831	-0.227211306952923	0.513982478950543	0.633919086543786	-0.969094064745839	-0.510543003029845	0.159727867299922	1.35
[1.4,1.5)	1.46892812284765	3.49512122992071	-1.69537701861252	-0.582827791064865	2.55355191081003	1.26827702888011	-0.37779468541235	1.27595593709119	1.07149357731491	0.105105559795543	-0.404422151719027	1.45
[1.3,1.4)	1.31884116715559	1.56845160931073	1.19529911707209	-0.312063558583255	0.301700283079642	0.421476190195899	-0.643169515041456	0.0985002624426568	1.36781706097949	0.333255800629874	-0.730662169404564	1.35
[1.4,1.5)	1.42108014488754	3.05504463905809	-0.605845658420074	-0.424245612158717	1.14435034910194	-0.136663158302919	-0.252093520848092	0.670598436402482	-1.14721667624702	-1.33601595925577	-0.67474245362766	1.45
[1.4,1.5)	1.48206340403085	4.51265888401575	-3.4076317598904	0.894148510731087	0.185799163651926	-0.143479876810346	-0.211022953762511	-0.681189344069778	0.511943231137403	0.949609876832044	0.63784291259298	1.45
[1.3,1.4)	1.36308721244799	1.578570940895	0.913393959124909	0.0624013735771233	0.326401201531172	-0.287712123542095	0.472658930780035	-0.89315233892847	0.642339981621715	-0.97307990666233	0.570039085069775	1.35
[1.2,1.3)	1.27511732220137	-1.63290324631275	0.0486115164537539	1.26065177839513	1.13508807627882	0.215774951772888	-1.84149418071185	0.88265007444597	1.36430856146527	-2.39635306218568	-1.17351296802494	1.25
[1.4,1.5)	1.4449580107245	4.31164161210628	-0.220830108925676	-0.461504650601353	-1.39319413965832	-0.408530024673589	0.921552503975224	-1.69488728890558	-1.93429092850581	-0.835112092382032	-0.301398293628429	1.45
[1.4,1.5)	1.41967366676785	3.16339149663369	-0.0572321675378515	0.373435912236992	0.101710699656638	-0.0133161080761901	0.531090818002394	-0.528070417316143	0.18694144365101	0.0645759148767409	0.0275617792658582	1.45
[1.4,1.5)	1.40511735807292	2.79583865100644	0.342894987377414	0.461931241317637	-0.878909111437691	-0.28127156187223	0.938627284039896	-0.535729949374016	-0.304942662954786	-0.256666380733427	-0.377192531472747	1.45
[0.9,1)	0.929492844126762	-6.44206721806759	-0.425538049542125	-4.50448915048992	-1.10801199679799	0.933815753621394	-1.67917296067849	-2.4854624102239	-2.27114532861148	-0.0314583045934546	-0.278647594735928	0.95
[1.1,1.2)	1.13534439489033	-1.88311462523192	1.43458647386321	-1.67574606505638	1.08325219216786	1.8130056236418	-1.18343974327207	0.255270348473392	-0.630090751578381	1.45241897875549	-1.03586171903677	1.15
[0.9,1)	0.977980017857072	-5.1955860535106	0.480420553666138	0.0397341052039714	-0.286781524628867	-0.643878365373679	-0.123873373339765	0.265848139603795	-0.0453227178278552	-0.907945954929311	-0.112864371711512	0.95
[1.4,1.5)	1.47262279680071	4.53216538643147	-1.67324410833457	0.519248599600871	0.0748812345644827	0.240611528125901	0.412413321134382	-0.284030697356344	-0.462205381482595	0.231315970488135	-0.50796499393188	1.45
[1,1.1)	1.06329117556461	-3.92651838379397	0.270989129854233	-0.101318049554708	0.854444954679085	-0.215803595042994	0.813073365189709	3.94518639383069	0.0736122570968241	-0.505736807572561	-0.45398786614674	1.05
[1.4,1.5)	1.44720110153455	3.47762505817282	-0.709995384954325	-0.555317442579834	2.1689229563245	1.35194035163565	0.0189839975397204	0.938689278445545	0.922079072793159	0.203425445488605	-0.191419325238722	1.45
[1.4,1.5)	1.43138938432362	3.4378086805579	-0.396908834878215	-0.520400588059918	0.887192485194648	-0.174633844012155	0.731052754080091	-0.0616039732190339	0.386854093303678	-0.56348819110111	0.0886750448202998	1.45
[1.2,1.3)	1.23955233269811	-0.58815024409533	0.928515152530987	0.541568281596266	-0.912575841749854	0.271075801920591	0.412593405534095	2.40820402609873	-0.426094723268916	-1.11121819745965	0.376923195784503	1.25
[1.3,1.4)	1.35083108598962	1.59520282827065	0.662906751785578	0.432424323386948	-0.653388002636761	-0.405883811778331	1.31544521167455	-0.526940697450434	-1.06493534178648	-0.42829601309412	-0.209468912287838	1.35
[1.2,1.3)	1.20927845348644	-0.812634399282973	1.18276644408199	-0.0616587922611036	0.26855462454138	0.35955002810386	0.571234747155597	-0.584846378777466	0.343017448001349	0.149253211975007	0.00609826737627572	1.25
[1.3,1.4)	1.38989515145362	2.82536050336265	0.0345822828994552	0.477833506088449	1.28798666248915	0.618600204177696	0.134864484833441	0.567625068289063	-0.0464330786707916	-0.301527868068328	-0.795655470801763	1.35
[1.1,1.2)	1.10680623693981	-1.72307893891619	1.18700199629656	-1.72032892928411	1.46110581270273	1.45793591962462	-3.48030355683866	1.43307925465322	-1.32469241187512	1.89289979403417	-2.65887319232005	1.15
[1.3,1.4)	1.37477149832863	1.62878829820318	0.728860813387942	0.336358337215947	-1.92535460332646	-1.79418446056908	0.917579796368822	0.472016391748802	-0.0708775126681586	1.34710352007066	-1.93454562228033	1.35
[1.4,1.5)	1.48461721901382	3.92018327150823	-1.82011512885302	-1.07235883712005	0.175653958125173	-0.11772132038078	0.170691584613369	-0.325769235850399	0.857864450381577	-1.15765697881799	0.179585216193286	1.45
[1.2,1.3)	1.21757537530463	-0.369051152480364	1.16197144970317	-0.171911711248575	-1.02483364276395	-0.160885038115927	-0.487511022641308	2.00448995859219	0.449432796625913	-0.646030268364331	1.57614889552494	1.25
[1.1,1.2)	1.14099935790165	-1.8001155702093	0.903255290971653	-0.398493767834374	-0.0285782606694926	0.109834764501099	0.316047349250757	-0.823235967421572	1.22832315165254	-0.268472761471571	0.208531034591938	1.15
[1,1.1)	1.06828623611928	-3.55713962915749	0.614161395275237	0.128941365888835	-0.253091563759556	-1.53728541231842	1.137278407076	0.809377496285124	0.0388317555220846	0.307262789760468	-0.332596879992471	1.05
[1.3,1.4)	1.36475470640694	2.23323611545906	-0.0428249562241307	1.48078301438948	0.478712431645476	0.288411011372517	-5.24820697056371	1.55624456004173	-1.5288127916121	2.19597679983569	-4.34447719958196	1.35
[1.3,1.4)	1.30334448754158	1.18503052345581	0.968115668304912	0.24394715033641	-0.423188329109869	-0.553099309107533	0.876457091554605	-0.497675458618671	0.541779873056905	-0.526591930798446	0.0555826482600155	1.35
[1.2,1.3)	1.23342786467928	0.188283423864807	1.06630365327414	-0.473733858030286	0.145621279246387	0.137250809574653	-1.74853228471185	0.989565716143282	0.239649183174037	1.45020218761239	-2.36106533462368	1.25
[1.2,1.3)	1.22916580246334	-0.0949212776028535	1.3175124512755	-1.07542199621509	0.289170628438077	-0.50632435990035	-1.28164825525914	-1.10501808060461	0.569233433250024	0.0164087540854185	0.930060547668812	1.25
[1.4,1.5)	1.43020568483308	3.42315621215937	0.931687502787907	-0.571987963999991	-0.459020049126343	-0.922092012202227	0.157412358433214	-2.25743038311933	-0.486031870546506	-0.0661715979474917	0.457478936864596	1.45
[1.2,1.3)	1.22040827704871	-0.801709674130919	0.893200594034697	0.0827485319636278	-0.539098733021818	-1.26722203900621	1.17054567377616	0.541229030449103	0.386808611035876	0.175294592831073	-0.379948290777263	1.25
[0.8,0.9)	0.88936226240552	-4.95542700742106	0.0446451816824329	1.39884101249657	0.479308500267851	0.00627757009335428	0.701311359442181	-0.200711592980884	-0.521818178219909	-0.233607585722063	0.190148655110482	0.85
[1.1,1.2)	1.17409094824733	-1.47465314785428	0.876102586937408	0.144263427588245	-0.207206840611094	-1.26469831043778	1.06881632014737	-0.0709210299459049	0.393929718864414	0.226210754274214	-0.131948567962391	1.15
[1.4,1.5)	1.4162752947835	2.6666919538648	0.0261141453820397	-1.1446690286342	-0.272148485209551	0.565803594205952	0.564462225217894	-0.672714785099268	-3.39227661480267	-1.54249997835864	-0.375987182455248	1.45
[1.4,1.5)	1.45844191630402	4.55642985818927	-1.02859044926044	0.842792580611039	-1.54205119797667	-0.030198099509969	0.329665299806294	-0.61164398640932	0.471223181612825	-0.145121856188965	-0.131315335529696	1.45
[1.4,1.5)	1.46367712414111	4.16413792170958	-1.21835593644451	0.439865811783276	0.0290042315730777	0.00716195537903719	0.632802633352	-0.404381915082695	-0.273560102232971	0.238156252817384	-0.0173665765229378	1.45
[1.2,1.3)	1.2309101850538	-0.423202656197687	0.848668642443027	0.664545645585831	0.0936497577374641	-0.160049397212358	0.402779482521308	0.0105512434139388	-0.125063868509089	-0.912785137985383	-0.119137376194782	1.25
[1.2,1.3)	1.26599343124712	-0.250792585364105	1.15882200253087	-0.360538358460283	0.711684780474933	0.969524231365941	-1.85237834336189	0.947459687936979	-0.776819423140763	1.75767799202752	-2.22612690476861	1.25
[1.1,1.2)	1.18354891521867	-2.34326882224162	1.01513766970543	0.208162247754105	-0.589514295294867	-0.664373716113633	0.125103312212621	0.831991525416152	-0.127298108008622	-0.632603343648966	0.309058473681581	1.15
[1.4,1.5)	1.44986102914753	4.4391759190433	-0.711709523508211	1.65552279745607	-1.04360773357785	0.43268232200847	-1.50166923503521	-0.142361937909923	-0.749388208072128	1.85104349472155	3.32618889852315	1.45
[1.3,1.4)	1.36499162493203	0.607589936005117	0.909910339168948	0.539547135144295	-0.683117275425075	-0.427344647732737	0.631336509122007	-0.0325459271626807	-0.33977748006913	0.0892150076885462	-0.119901713103924	1.35
[1.3,1.4)	1.38022256167084	1.88090448245208	0.539645035171155	0.858916745199386	-0.301835982318265	-0.319988856915969	-2.3141703819996	0.192821780028684	-0.644192959004234	1.45836613893544	-1.05871351233736	1.35
[1.1,1.2)	1.11765569257094	-2.30492275501969	0.836021930571862	0.734401235976859	0.0844062482893564	-0.267431739089044	0.858701281026705	-0.118774342532267	-0.281890915200163	-0.480990851407286	-0.0694989972804554	1.15
[1.3,1.4)	1.34962080779278	2.22449954935878	0.735327013405656	0.311116992241508	-1.00364936947084	0.201938812703565	0.449277064566735	0.73446421703883	0.692124634282926	-0.771926390516905	0.78649726940704	1.35
[1.4,1.5)	1.40155457277751	2.97926072097222	-0.179834116075625	0.0139279277129056	-0.127240092509407	-0.0671185288866899	1.01689608388639	-0.182437219867918	-0.815670531058289	-0.991512960006858	-0.0405188494009845	1.45
[1.4,1.5)	1.44533737275654	1.98942576632393	-0.276650699748292	2.05421764070399	0.241100798684893	0.935360773702851	-1.44914228060781	0.0111140186700263	1.0982458622059	-0.671996971896028	-1.30326680774823	1.45
[1.1,1.2)	1.19619562280015	-1.07735384420862	1.30551757241327	-0.863285829113526	0.00987690977278496	-0.577591193842031	-1.49918115367102	-1.10940819754625	-0.633406734013354	-0.16159514428297	1.4561728212141	1.15
[1.4,1.5)	1.4468365306243	4.11338283215214	-0.788307436951529	-0.940693734910168	-0.792672463276084	-0.144966218012742	0.938465973874183	-1.07108299941229	-2.06253700445439	-1.39643325245738	0.14379778030414	1.45
[1.2,1.3)	1.22039747226355	-1.44345835985125	0.913795193551625	0.288671798205573	0.337030384944413	0.297416041589104	0.18985360781016	-0.851341417542621	-0.258487624665746	-0.283431448722287	-0.404712730918236	1.25
[1.3,1.4)	1.38490863994342	1.99396366838466	0.401610825198338	0.225682901056037	1.09019608543275	0.289785533722481	-0.185645261049859	-0.282323949937122	-1.00880535817625	-1.06118753455215	0.784116653013041	1.35
[1.4,1.5)	1.46289573761284	4.21220278642564	-1.12350958320062	0.865743015942277	-0.296085655810435	0.0455353965665326	0.133097697896621	-0.505142238293331	-0.109175006321446	0.41087082742957	-0.18586245072819	1.45
[1.3,1.4)	1.34846733412375	2.14305255805501	0.269970671810864	0.225208630819648	-0.406779894571252	0.366832907820288	0.497095737638673	0.876963326792437	-0.416181439235666	-1.39971306635129	-0.065299738291868	1.35
[0.9,1)	0.990860844010416	-5.21747827500505	-0.323831539909918	-3.52940310758777	-1.24906512670449	-0.869061101461219	-3.89271902263178	-2.91573390169244	-2.80832232579089	-1.89425992044403	1.0721267122976	0.95
[1.3,1.4)	1.39241238856847	3.04778079247734	0.456953810549226	0.144607365174359	-1.87642966891828	1.06722893553942	1.16995145228201	1.54997873013244	-0.0190504106034646	-0.742228240387453	0.27091759243464	1.35
[1.2,1.3)	1.24522226711942	-0.0336911045928823	0.895732704974151	0.181149906148803	0.716728166031659	1.39173211979169	0.824674112930393	-0.650138639742657	0.0255153723995263	0.365074320291072	-0.505379435683461	1.25
[1.3,1.4)	1.30196001472881	1.11849634451504	1.14667556159061	-0.498142403593022	1.56179978820579	0.799938768928963	-0.976705466896001	-0.758429164308335	0.187429592560806	0.925575843492687	-0.154593884434254	1.35
[1.3,1.4)	1.34050653776727	2.91955123256957	0.0130104172411411	1.52912347709966	0.21188457214319	-0.206150112521755	-4.84227389946797	0.343240337194962	-1.137898993584	1.72601685444552	-0.344789841435262	1.35
[1.2,1.3)	1.20708912064255	-0.782265845533367	-0.0633641943888662	0.888725991614991	-0.437207870727253	2.76078208233333	0.58971864844485	-0.976179456630405	-0.366099778973834	0.60863214379216	-2.00929838763096	1.25
[1.4,1.5)	1.42014568914896	2.35073806276628	0.335480017292826	1.20624501967921	-1.47053038630422	-0.894607963436967	-2.23716480265863	0.93434476935625	-0.651377925860513	1.78186774081806	-2.59543030331766	1.45
[1.1,1.2)	1.18817204861626	-2.04531753234485	0.797106793713811	0.158404258058857	-0.96718175623877	-1.04162247617284	1.27906070558194	2.29901641420566	-0.291877286860932	0.133758392573387	-0.452913628311247	1.15
[1.1,1.2)	1.17337554952587	-2.17101731304325	1.07480709551339	-0.407992960381315	-0.553280499845998	-0.998435821148529	0.0857569218356037	0.208818070416624	0.303518374299216	0.491512629044818	-0.29122141388957	1.15
[1.4,1.5)	1.48278900910022	4.41999945069742	-2.8958792531169	-0.351410830236097	-0.656635762451486	-0.275548910206053	0.717142551237245	-0.4248893543929	0.553734880387514	-0.162629910810453	0.490968909697663	1.45
[1.2,1.3)	1.27896757570177	0.687732965819324	0.796547524006964	0.511984805344164	0.00605877142415123	-0.155353693098812	0.0380002600897955	0.174054466127715	0.0645102769623338	-0.92984222289266	0.189781084225356	1.25
[1.2,1.3)	1.24128424911646	-0.528842280460574	0.792123973079515	0.137454221765308	0.0946044744628272	0.510578777331067	0.352809985591073	-0.953095451113081	1.50795707955566	-0.524449872361979	0.128015623265681	1.25
[1.4,1.5)	1.43313334855718	1.87133865478857	0.596657079295192	0.776539478649605	-1.16501502929751	0.0877247034669134	-0.18765584860458	0.924339278961755	-0.962112947971239	0.151800651494462	1.57365532737819	1.45
[0.9,1)	0.983553313420459	-4.92875996566442	-0.417578410023186	1.09446198414657	1.22142205128953	-0.898902818254394	0.337631094853355	-0.163004535778516	0.279534324252273	-0.0973117003371221	0.464284821571267	0.95
[0.9,1)	0.917923665262503	-7.73458477897141	-2.23355824026263	-3.74740298112178	-2.7826854591057	0.751837406502665	-2.19470529583297	-3.88800030616382	-2.4606834605128	-1.53047042732935	-1.36797655588049	0.95
[0.7,0.8)	0.784674760146366	-8.38908221077632	-1.67202248694433	0.0405316629815782	0.0931814961447146	-0.934429221384727	0.911109929457346	-0.0127881523179225	0.639507752077217	1.19707768116281	0.727442766866667	0.75
[1.1,1.2)	1.11115414695744	-4.14769745833954	-0.570619462220322	-0.598747449488886	-0.0160436137088554	-0.938169994643476	0.2581536525957	-0.386666541397609	2.04402392406461	-0.277613904735857	0.473381330228924	1.15
[1.2,1.3)	1.21568390895874	-0.468892086096683	1.17457149919276	-0.0754218358190075	0.0885985805252759	0.192110082638333	0.731523018695884	-0.425269121728262	0.761919330890511	0.341846196747912	0.329539096393233	1.25
[1,1.1)	1.05640891384373	-4.12831608480012	0.735233885118593	0.232580068050924	-0.145853868118364	-0.351582659058182	1.14186876063723	-0.0689154701494628	-0.357130009675759	0.709948938295788	0.0042014329605784	1.05
[1.2,1.3)	1.26028142248662	-1.88156856962997	0.955063876578916	0.638545908762347	-0.525615423576077	-0.642245213275034	1.03942094114597	0.382541221980814	-0.744621413743437	-0.203434806791131	-0.265831292501591	1.25
[1.4,1.5)	1.41609707312434	3.1747479424621	0.0535725746232622	0.53325865939287	-1.01235664005744	-0.119955658690679	0.758688227905436	-0.174112673805383	0.0777779826160757	-0.351204790374108	0.262974152320974	1.45
[1.4,1.5)	1.48219112985591	3.94617112819716	-1.70545563786903	-2.82311312336552	-1.00550562866074	0.122370355507523	0.157534992299558	-1.29058631716021	-3.87078107231042	-2.1549123751935	0.0667556269380736	1.45
[1,1.1)	1.04546441364144	-3.35968952441443	0.809052098245582	-0.690962218145834	-0.24269535779877	-0.462912976198133	0.107421479810607	-0.434494469993238	0.716293762201065	-0.105994392318504	0.0930097764252593	1.05
[1.2,1.3)	1.20936047023966	-2.37835680914761	0.48362417067272	0.145959538736232	0.262349752910946	-2.57049625969564	1.7612259851808	-0.928983586133366	-2.10786602553395	2.72521433250738	-0.272986315953998	1.25
[1.4,1.5)	1.43361749984842	4.05816689227103	0.392986392081886	0.211331991944992	-2.22530742289243	-0.423624504594732	1.1563147521531	-0.564680629607312	0.253301784807404	-0.0123678499551997	-1.09424860370439	1.45
[1.3,1.4)	1.34462828690336	0.381001444594184	0.752026468838775	-1.48819640461015	0.0526029160567571	-0.874416770681676	-0.662132543402535	-0.795203158393871	2.32365166615245	-0.900400794611768	0.842238264709004	1.35
[1.4,1.5)	1.45047593052342	3.03959236755934	0.148763673177737	-1.10692981850069	0.407113228887864	-0.181285791346567	-0.0578485869076297	-1.21229741040628	-1.73046719798549	-1.39917226926663	1.10278679523813	1.45
[1.2,1.3)	1.26104137969443	0.19821973250165	1.28459438430216	-0.71192580185676	0.429368306926281	-0.00732933072403433	-0.269888685880607	-1.32160153568286	1.12884336721439	-0.154927355751383	0.427794510989803	1.25
[1.4,1.5)	1.47695235135492	4.82947809101068	-2.55817919936756	-0.0367157535913339	0.175139706131648	0.415192851496147	-0.0467900034602091	-0.0457496382509546	-0.0933602865210337	-0.499238525345267	-0.803120312000118	1.45
[1.4,1.5)	1.40134538888888	1.63584303667385	0.528952527553364	-0.14606770424349	0.719096480281805	0.243282267030421	-0.345638870773202	0.117979774992645	-0.267972860500895	-1.72586160991021	-0.241496297327965	1.45
[1.3,1.4)	1.31786332894453	1.55234528001162	0.399274981313319	0.301755475944977	0.406588455535539	0.0727161659129035	0.176051733545	0.277538251309963	-0.421219555032461	-1.57660376216014	-0.312162903722066	1.35
[1,1.1)	1.08857631314245	-2.27074568077697	0.655235718668672	0.0171670814279805	-0.0634120479537677	-0.234110577322333	-0.451326811112703	-0.803992664020843	0.860818946873035	-1.15254941092115	-0.131245575775865	1.05
[1.4,1.5)	1.42315820209442	2.57927359816167	0.666926839689154	-0.312956553587935	-0.146972269737281	-0.27348729741193	0.508808553303194	-0.849077707487319	0.943238554957216	-1.19586336008788	0.371480036949571	1.45
[0.9,1)	0.950567344580458	-5.33713563255058	0.693757418179451	-2.75691509749516	-0.033534447063589	3.34175230013649	-0.214975653688895	1.51426668343468	-0.981834803541882	2.39302720231594	-0.926078344345654	0.95
[1,1.1)	1.03624033444303	-4.04736242795114	0.705496219557722	-0.0936027806807726	-0.336297295151165	-1.05358767831289	0.642794474421359	0.309478957633945	0.276471943465565	0.0382167985611525	-0.107597666858498	1.05
[0.6,0.7)	0.674118928210804	-8.30106625917198	-0.960786567384039	1.64190907487552	2.35776066916107	-1.44860214853398	0.716860658795452	1.00522893491613	-2.07173974456228	0.543092356614183	-0.146091848365533	0.65
[0.8,0.9)	0.854806863003624	-8.71767082852721	-4.52672096523464	0.611375313455311	-3.09348749427359	1.92010092571863	-0.842019346783589	-1.83998252883353	0.452466227155183	-1.21094508795449	-1.86590720337483	0.85
[1.4,1.5)	1.46040798001413	4.05164312030264	-0.313168292096812	0.104008152818245	-1.61767031582202	0.0834905862998012	0.594058616118382	-0.755819014735143	1.40615998830608	-0.745126328925953	0.203658076233258	1.45
[1.4,1.5)	1.49673615681094	4.36057621469952	-4.43286203620319	-2.65354740605073	1.2652728591833	-1.40819912539293	0.8065585243847	1.48753528847653	-0.737996363622365	0.258185407626454	-0.501708683851446	1.45
[1.3,1.4)	1.35861894939431	1.20826664096852	0.900609505421886	0.334946374516131	-0.0108480386468382	-0.0929477000220542	-0.456410184699909	-0.31482046491155	-0.113631107196662	0.761450513685092	-0.418991562241207	1.35
[1.3,1.4)	1.34538853327456	1.12091579771068	0.680184828063531	-0.309148416925162	-0.830714242352076	-2.1565138276278	1.49440271957496	0.173180680020557	0.151666323166331	1.7406357974391	-1.61023253214635	1.35
[1.3,1.4)	1.32741875255576	-0.455965542809312	1.14961380034069	0.0788698556134233	-1.22319949569128	-0.637718983330051	-0.681887081581687	1.13193479249856	-0.54814236753992	0.237126036591606	1.23679296274879	1.35
[1.2,1.3)	1.25757638889359	-0.335015037912247	-0.0767287651366258	-1.70332325803518	0.286062434880279	-2.06027321699071	-0.073080127784225	0.553157889783536	2.68643816764013	0.41109078707437	-0.168714135082412	1.25
[1.4,1.5)	1.41171442667082	3.26709929696362	0.192025271481532	0.663201566432974	-1.56207298039382	0.628383299889821	0.213824941308386	1.18444941538829	-0.109028186878775	-0.113296104457445	1.66074444060468	1.45
[1.1,1.2)	1.13075985146664	-2.29285026379259	0.682744804363872	-0.575375496352794	-0.275216412621904	3.36490972084953	1.22277666766351	-0.0409796441321384	0.114610168970811	1.14775699614073	0.0790200179053344	1.15
[1.2,1.3)	1.25445612553931	0.289727393635535	1.23894592503994	-0.684768831374327	0.673723846368912	0.046866556629858	-0.416426616181022	-1.76048070154973	0.317260264755704	0.146329200387733	0.314790182919513	1.25
[1.4,1.5)	1.4102377896192	2.96750414969601	-0.00108080266156987	1.09862818851055	0.0345551231146584	1.82127531809017	0.181499713201964	0.0181933723965986	0.775652741714491	0.624231580287708	-2.07262535923607	1.45
[1.3,1.4)	1.37336664436854	2.60983849625287	0.648374588463625	0.37633841594335	-0.696238146940033	-0.350410256625294	0.278006642620646	-0.46878794994345	1.08141782579227	-0.289311692808418	0.34655259050883	1.35
[1.4,1.5)	1.43051466215474	3.66144581075764	-0.312816691772497	0.271985529770275	-0.517908377333826	-0.0515696643607854	0.232836079940165	-0.258420303356614	0.870511894237506	-0.0194378368371623	1.29801382248695	1.45
[1.4,1.5)	1.43874122602228	3.70161425512989	-0.204640292178078	1.61365726323805	-0.994970222913248	-0.146455766750642	-2.22169558939536	0.420230834871041	-0.39676644331376	1.22178281277641	-3.19015022640336	1.45
[1.4,1.5)	1.49178360090721	3.84924638727613	-1.26529775154201	-1.72985082315086	1.36828254620036	-0.459023098206272	0.065588445681185	1.02549803582431	-0.265125886319857	-0.752091442395928	0.104870777319961	1.45
[1.1,1.2)	1.19224049875021	-1.69876044528999	1.32166855349252	-1.05688681373004	0.61593379094797	0.569867091562633	-1.56586727467933	0.268298238727712	-0.813001144276854	1.53469232447653	-1.24696863553212	1.15
[0.7,0.8)	0.774242185237213	-11.4505422617648	-4.33242608646461	0.967814213140307	2.5671431124129	-2.11451963773403	-0.164913324678127	1.10956745905654	0.836115863364339	0.938556589034101	0.346260386649486	0.75
[1,1.1)	1.09858269027572	-2.99142444534579	0.961161208702923	-0.533435665288787	-0.078435059014668	0.0106495728496907	-0.0407969700547929	-0.875148290139649	0.128915968620422	-0.169456214541891	-0.00481812395307379	1.05
[0.8,0.9)	0.847075061460245	-8.40030159634229	-2.02957124391836	-1.6410944637608	-0.302454095457318	-1.69601489833366	0.150667451097241	0.458380573402703	1.51518219984171	0.0788118058654788	0.163663481247077	0.85
[1.2,1.3)	1.20308215563784	-0.766248427622502	1.0422267463869	0.337877949443759	-0.104919561007249	-0.357733935818751	0.509949676945765	-0.237576250826989	0.337429423071085	-0.54083854130773	0.099180797164474	1.25
[1.3,1.4)	1.36795157038013	1.43898558364558	0.850659364912287	0.408020074891188	-0.306644141695857	-0.0423770348300729	0.467201735294548	-0.260892882398543	-0.205949633703275	0.450858694586147	-0.640964374377444	1.35
[1.2,1.3)	1.24415430145416	-0.0709563800515174	0.987614972916812	-0.804146601934243	0.397036701670979	0.661252218314512	-0.222641641784448	-2.16941498654165	0.0647408100867899	0.226556886355876	-0.553761448872095	1.25
[1.4,1.5)	1.47128514154673	3.86455731600081	-1.36916918754966	-1.12979640248255	1.83560032685173	0.334263975980974	0.742426825132149	0.719624860792906	0.804460388235446	0.00524256564281389	0.242465844446099	1.45
[1,1.1)	1.02994870608378	-5.53367153805065	-0.876639164184323	-0.532884268522361	0.29026823783126	-1.28046823731441	-0.212250693111717	0.521313838603512	1.89415607730258	-1.00718184963291	0.167646984453409	1.05
[1.4,1.5)	1.44903331487903	3.7880629126867	-0.883708103236609	-0.246224240455945	1.48986791964466	-0.69615424640603	0.30723203145239	-0.793915004249479	0.591310870579146	1.07551686666964	0.709197284645919	1.45
[1.3,1.4)	1.35183434344073	1.9621520458038	0.94780053926858	0.103562202588917	-0.430234631860355	0.00453288228960025	0.00107203196236183	0.287089846686891	1.33400875677154	-0.906570961924898	0.997024912452578	1.35
[1.2,1.3)	1.25061347368884	-0.0233858109123207	0.873888491065635	0.564974329333473	-0.735814002326613	0.124972848973285	0.590252621721826	1.63180321285177	-0.309440374391559	-1.11980670047343	0.156518560812349	1.25
[1.3,1.4)	1.37936401090451	2.72387114292519	0.629204369839173	0.288489221458139	0.154681406436108	-0.283552602362497	-1.18354737538402	-0.839907767658137	-0.453092920925164	0.929890044051905	2.61725992848326	1.35
[1.4,1.5)	1.47227176698704	4.23590287251589	-2.3231556804071	-1.51192489716315	0.556640136388285	-0.52375568711697	0.698315733798009	0.713860096580269	-1.11377421807989	-0.847536958440003	-0.339794520152775	1.45
[0.7,0.8)	0.734841561114152	-6.76971429329156	-0.514171761201236	1.47206866763579	0.503409160590163	-0.300998398654146	0.18201858207151	0.226194940469407	-0.232343693292148	-0.824772273327981	-0.33690099177251	0.75
[1.4,1.5)	1.44435859046045	4.07245729050927	-0.474776548713575	1.18954800389893	-1.12937065777077	0.165408654518522	-0.485921913301211	-0.140593480858251	-0.0175042027637742	0.896319511541192	1.85125143967788	1.45
[1.3,1.4)	1.33530809220309	1.08349480550106	1.08599640342652	0.176728240323574	-0.65087482334511	-0.382492723214383	-1.07394629766607	0.0832018266183907	-0.415762075056927	0.400506269765972	1.86368168828645	1.35
[1.4,1.5)	1.48209929030564	4.38525447503427	-0.591298497959249	-0.642537212128143	1.85364429016893	0.0585925522238612	0.416777964187422	1.34045897017658	0.579446912713323	0.690701012134946	-1.21699234037681	1.45
[1.1,1.2)	1.18936183531099	-0.936456336366059	1.48084327592057	-1.10324372771596	0.969846263568856	2.87596174385849	0.200472091747518	0.797541042022461	-0.0674400009623883	1.4153465044374	-0.410212119383986	1.15
[1.3,1.4)	1.3894984637602	2.8932125749332	0.845290271003814	0.256608111181637	-0.836989186157824	0.0972547714800109	-0.401520827517543	0.124118032963178	1.40578049406134	-0.161463048534613	1.92224504451357	1.35
[1.2,1.3)	1.28039588412798	0.981824964393889	0.588448142725423	0.583709870468043	0.240786915079912	-0.0595753569138806	0.548201954016767	0.0560167470980595	-0.288500697302992	-1.16017265933958	-0.184404854348403	1.25
[1.3,1.4)	1.35829851317534	-0.621892394556949	-0.407583836068724	2.62816447378174	1.72984818603763	0.956885127025029	-1.90584298563035	-0.659940524411551	-1.37970430267324	-0.0915339061453522	1.77274448335938	1.35
[0.6,0.7)	0.694126343904612	-8.88571610076816	-2.71838411230203	2.09948842132083	-1.1778395691287	2.08263451355826	0.274982433736858	-0.572801353866035	-0.180614796542293	0.252222107160674	-0.175388553930196	0.65
[1.4,1.5)	1.41231138995287	2.2504442452193	1.1005270158899	-1.21450908322184	2.60590696170215	3.0089265927735	0.438382080769621	1.08686220398931	0.88596663634457	1.22709098753717	-0.224657174725653	1.45
[1.1,1.2)	1.1736053913854	-3.54626676609655	0.910223823653973	0.251803068792887	-0.150676946877257	-0.199552800559274	0.511051857246762	-0.175394703051787	-0.443201470788191	-0.179234177235332	-0.194199332931219	1.15
[1.3,1.4)	1.39526615815537	1.35179854059364	0.756935717429837	0.69246731994782	-1.25650236704047	-0.799286261941953	-0.996520793068696	0.506411734545226	-0.407395698142971	1.1720203930594	-0.857030279768216	1.35
[1.3,1.4)	1.35974744149326	0.604713950184169	0.817132529407623	0.428684211350353	0.873632787882926	-0.224302137417921	-0.12059653280318	-0.712383142673761	0.716422204100326	-1.15916462363138	0.458131055669501	1.35
[1.1,1.2)	1.11986449979774	-2.08475946568501	0.617546256926068	-0.410994421622526	-0.176229624435995	0.219319679208571	-0.534610951323379	-1.67668042599752	0.341481164887789	-0.701842816696223	-0.472986007204377	1.15
[1.3,1.4)	1.36263248012264	2.40446781144098	0.68158215715363	0.353639924704231	0.212691352684174	0.512615822298283	-0.956419398977672	0.194477548949372	0.406829488848394	0.589980717301612	-1.5570277102836	1.35
[1.3,1.4)	1.39867074104001	2.91359319688049	0.36702343899277	-0.277109442075179	1.46372545971482	0.455954980059367	0.811604025668023	-0.181726887108841	0.785866449148127	0.296241672027176	-0.218383981225098	1.35
[1.3,1.4)	1.34228462378161	0.908488510247984	0.717652397661239	0.472047893125814	0.423416972888837	0.1272175336674	0.800842700765396	-0.350544252154167	-0.397237117596339	-0.217954457690906	-0.117561299198437	1.35
[1.3,1.4)	1.35062988288163	2.15232247398913	0.642743697585386	0.0608280516726925	0.886214691222306	-0.185191714302261	0.169644034628063	-0.798785879728921	0.86050789168263	-0.232739548318061	-0.204737736358145	1.35
[1.2,1.3)	1.2987972234526	-2.04181063045818	-0.164892256592407	0.948098074225544	1.11747109057434	0.349830051123659	-2.31776785961268	1.46403416874123	1.76289823708156	-2.73428464618097	-1.14856940446638	1.25
[1.2,1.3)	1.26430176804716	0.328171158962891	1.13350718407724	-0.202488736507209	0.288476076789728	-0.428574636872965	-1.01814846340054	-1.09540308658659	-0.274506730721794	-0.228548132785015	0.936639430494138	1.25
[1.4,1.5)	1.46131803660209	4.0365596056963	-1.61415029401367	1.03921330336073	0.00719431156019643	-0.0776466315587823	-0.630193579273838	-0.904475483569103	1.13601930374733	0.508604455997736	0.624456476480374	1.45
[1.3,1.4)	1.36785402394264	2.0709913490995	0.478383943835617	0.594334103443455	-1.47898537494243	-1.55878279823111	-1.9537948551816	1.0896256989743	0.0266508941430196	1.91495197566813	-3.68447421580948	1.35
[1.3,1.4)	1.37310570746052	2.31437645328658	0.873975107074962	0.0912237656806536	-1.1575730543612	-1.22831493735883	1.00640139360281	-0.815554801951076	0.228945565123185	0.363166170328828	-0.879711654703191	1.35
[1.3,1.4)	1.36194203287688	2.24567337102538	0.594432137582931	0.718364113330543	0.0700484642047265	-0.276375221555133	-2.51108301722525	-0.525912503769445	-0.860424854675707	1.44203248756786	1.34543199061354	1.35
[1.3,1.4)	1.32513179257902	0.794683423597628	1.01340397877132	0.263092308174182	-0.723319315373308	-0.68332344112644	-0.282760229627413	-0.00315609668455663	0.279393801278659	0.559911051872279	-0.434776165233206	1.35
[1.3,1.4)	1.32210743840265	0.200626113973925	0.584031277123509	0.860810726592447	-0.217161570357004	-0.0647261316257837	0.979087650092697	0.49418709798686	-1.3285562478813	-1.03702608037875	-0.329532499282217	1.35
[1.4,1.5)	1.40266360180064	1.33555380145237	0.783080405746098	0.626261059239408	-1.45356730753723	-1.05220175762128	0.181769899840462	0.183441074768455	-0.736445312944344	1.34747982364728	-2.08303567528434	1.45
[1.4,1.5)	1.46657530310014	3.47434122351905	-0.505910565569379	-0.128636077970298	0.693200988455114	0.615431295330067	-1.03557590728158	0.0944826998420741	1.76610097308792	-0.971770441794973	-0.573533699688731	1.45
[1.4,1.5)	1.49482949788928	4.36428759042453	-4.84781523419826	-1.5914493838114	-0.260190444787226	-0.742236954111735	1.03530360195417	0.368040142872329	-0.185915702628689	0.193867629996075	0.393270487142942	1.45
[1.1,1.2)	1.17639435253876	-2.07782225726269	0.497190387249769	0.352531160827887	0.771595378870212	-1.23327730596895	0.864192465082298	-0.789081411232131	0.247117752558707	0.52627067108014	0.690823852176383	1.15
[1.4,1.5)	1.44996946280113	4.1368060941813	-1.40198598796929	1.3514750058788	0.179623531465208	0.315954932325725	-1.62522900688355	-0.410581559442776	0.997434997866305	0.0894865319657869	-1.29742176854826	1.45
[1.2,1.3)	1.29033213491777	0.501296235335619	1.1431907118411	0.0685505518391689	-0.447397478147456	-0.50870932684723	-0.432711642510733	-0.172099995875294	0.219504856534543	0.02505660965646	0.921595625793842	1.25
[1.4,1.5)	1.42882115714322	3.94728823756766	-0.000107119655987253	0.911398625985368	-1.34170194001791	0.72347633806645	-0.837645040674867	0.800047309639273	-0.519113894020343	1.04195736922606	3.50817862031613	1.45
[1.4,1.5)	1.49080906732033	4.35019026855937	-3.56488549160093	-1.15798033174712	-0.272816750177634	-0.192318045626051	0.192002167826236	-0.282289190049581	0.256105701026334	-1.18140057402043	-0.211406448086463	1.45
[1.4,1.5)	1.4924893358022	4.73962949114541	-4.31804701001467	-1.99748028544476	-0.838692306592835	-0.423858547344342	0.911796762205958	-0.135290366613942	-1.10168526629192	-1.22877865892295	-0.0636902423402228	1.45
[1,1.1)	1.09910119306973	-3.60831675785939	0.33220584572806	0.0385743535093686	0.212752790010701	-2.12063963424357	1.66691427487801	0.968276152215551	-0.537914301505824	1.21136529549816	-0.678924255244768	1.05
[1.3,1.4)	1.3346396483726	1.26800448719434	0.778080983429041	0.32754017534319	0.311454351541307	0.322824486868762	-1.0962910223082	1.10050341693159	0.978893481230907	-1.68888001111993	-0.0743610458028527	1.35
[1.4,1.5)	1.49054537192431	3.8763144430287	-0.984904805242032	-1.25477177710178	1.51462123758983	-0.540902377010581	-0.0303869629906915	1.07847339721172	0.215177716085845	-0.421224898510989	-0.480737335448222	1.45
[1.3,1.4)	1.37167285907536	1.79942928798198	1.13085945294127	-0.949452652058088	2.31499910576253	0.431162605912108	-1.01937315450692	-1.93244861110034	0.0203829316349465	1.2223198522404	0.609421455349158	1.35
[1.4,1.5)	1.46628831384765	3.60398910455028	-1.05345677898297	-1.23845850531511	0.492922323569902	-0.399117287823689	0.372693403715499	0.11522435103535	-0.292666012845992	-1.20733483407392	0.0221509131784602	1.45
[1.3,1.4)	1.34741874378515	2.26803987805407	0.520004641323594	0.156039981179004	0.990026504812696	-0.452658863094461	-0.520981137077155	-1.00433953225312	0.25825569375311	0.00128473099065243	-0.709432926412664	1.35
[1.3,1.4)	1.36439283914904	1.91330006242937	0.439554505550685	0.415615372842556	0.247566648655567	-0.172463571985314	0.37794652839674	-0.171857691221704	-0.123678566049121	-0.442554054669347	0.161609272713503	1.35
[1.4,1.5)	1.4919139658211	4.24454628140866	-1.97629236042002	-1.78702798409885	3.04475162107172	-0.277586499722374	1.18830781335163	1.58086140443027	0.798821648964276	1.39003774009283	-0.379992310692744	1.45
[1.2,1.3)	1.21717236111073	-2.25818052297337	-0.623490644518281	0.81462376841216	-0.399175826135535	-0.03305982621771	-2.17193465146351	-0.967322170478189	1.24175415163142	-2.36485275299486	-1.76835421000506	1.25
[1.4,1.5)	1.42411677298637	3.32493902599678	0.434524297345296	0.995680419524767	-2.05386386419086	0.746291361107676	-0.700129261799872	1.66147698509624	-0.661234188669866	0.758825129712717	2.92433006872971	1.45
[1.2,1.3)	1.21700979314271	-0.363638400984418	1.12111750807906	0.0717749785897513	-0.303081941453874	-0.63930626078987	0.503293602138068	-0.28196508706327	0.863305023609004	-0.269942512650925	0.115950809878956	1.25
[1.4,1.5)	1.45900434128584	4.47805939114545	-1.10166274805277	0.345355056750314	-0.964593273722244	-0.0758413717108947	0.450027319180819	-0.754755583183211	0.200085624889828	-0.496821336882628	-0.474360136261968	1.45
[1,1.1)	1.02794971810748	-3.72606873285758	0.417518784524922	0.0276079844941908	-0.274051385109999	1.59662192229224	0.965313579397856	-0.441535249033495	0.278833317836096	0.538246087156363	0.213087099922228	1.05
[1.2,1.3)	1.25884438682712	-0.0598798100743887	0.944489460259423	-0.237066658770167	0.868965404268	0.649320923509229	-3.32434935923899	1.19416711504285	-1.18561481062601	1.98760815377094	-2.91355649034062	1.25
[1.4,1.5)	1.49841742859425	3.31529551712748	-2.53665140353496	-1.78629528112194	-0.270715321161106	-0.678836597744072	0.537582287257525	-0.19176931744908	0.973532214501896	-0.823395444774782	0.385700150459348	1.45
[1,1.1)	1.08088267294147	-2.40796314815925	1.16642462492775	-2.42799348968283	0.850965388531489	0.455900957457376	-2.51770061653945	-0.17183606224006	-0.983821442729881	1.0731529970548	-0.770302455920988	1.05
[1,1.1)	1.05927937992669	-3.57571570630302	0.751394047518902	0.39132656219322	-0.0111142899307105	0.13122442125386	0.869919176959796	-0.311896971549324	-0.100800467184168	0.0422703268639788	-0.016006189723988	1.05
[1.4,1.5)	1.46281621118059	3.73947414748534	-1.0131583238947	-0.529392700303025	0.521780827305507	-0.618456260273232	0.410015668576074	-0.192786238101581	0.970901336359546	-0.000111420902159043	0.49667575378821	1.45
[1.3,1.4)	1.31964046870375	0.140805086850569	0.602303612858068	0.856458218444704	0.443523946314798	0.223604543603366	0.911243821178507	-0.0248613608806818	-1.06894839465428	-0.596326109454465	-0.374091354078196	1.35
[1.3,1.4)	1.34444133368157	1.64919526838157	0.737273075625403	0.458433051056083	-0.911077115183319	-0.412897299332105	1.03155884947728	-0.109086663865846	-0.081396488094639	-0.488861475694193	-0.118475974129005	1.35
[1.4,1.5)	1.40226534002832	1.68787125258142	0.7825810239418	-0.090842001129102	0.161105913882786	-0.233358398165623	-0.626522853665795	-1.70649254014597	1.67213074674132	-0.72497193861656	-0.661798282388888	1.45
[1.2,1.3)	1.22451407715602	-1.98153941526301	-0.424099571058463	2.1027921196544	1.00749758881428	0.300675912967272	-1.57775090614837	-0.0833738799245425	0.893990288696656	-1.78032852350343	-1.06161537422309	1.25
[1.3,1.4)	1.38867873000211	2.93538012975498	0.251158905601442	0.640104832661838	0.767203879152314	-0.226795996407194	-1.64824944941224	-1.29979070688437	-0.17700850667305	1.32135543241677	1.9115691423389	1.35
[0.8,0.9)	0.84963045603741	-7.96481435729936	-2.21345150608441	-0.800973952742125	-1.92417320700561	2.10053799932759	0.781743322569018	-0.686794988063118	0.414024362056451	0.675844296638149	0.101976461352898	0.85
[1.4,1.5)	1.4646250801641	4.38057725307808	-1.61256543188221	0.35242837255763	0.074881073570802	-0.279441422935205	0.0825273620522124	-0.325490016916386	-0.0221504572550107	1.25770378959435	1.91020033739062	1.45
[1.3,1.4)	1.37621526517184	1.25993236265214	0.432405956614961	0.640162665659229	0.229133042046185	0.0667392928522184	1.0047476086055	-0.0363897286426664	-0.997238030581286	-0.533468305892914	-0.230800322323888	1.35
[1.2,1.3)	1.29075551413896	-0.868710175585813	0.546553518628489	-0.072481555452274	0.661995573684594	-2.80466729696486	1.67933543718664	-1.90345121059081	-3.06689655865655	3.1088248632284	-0.155421336563897	1.25
[1.2,1.3)	1.22581695756595	-0.284198922457027	-0.0883111895565909	1.33540233276105	-0.144421885729007	0.957215133748887	-0.583789341406324	-1.01709362777957	0.741537420346496	-0.774699915640769	-1.86470531832474	1.25
[1.3,1.4)	1.39044765895673	2.71465266975382	0.305597942995822	0.622200506713794	0.474091596168538	-0.132494306170035	-1.01205158032576	-0.907049444836076	0.0784037826052326	0.937421356008804	0.794438535250221	1.35
[1.2,1.3)	1.24568668190061	-0.241352535038185	0.875034095598167	0.491314515788582	-0.561214350898831	-0.636022943371602	1.31137183138671	0.415639947449198	-0.695153468316296	-0.448896487605216	-0.334673567143586	1.25
[1.4,1.5)	1.47631695796304	4.54037965763681	-1.62388682001249	-1.08251810342612	2.21556178969765	-0.941998686722482	0.496722478303278	1.05554972048211	0.0491666504900055	0.884727520522741	-1.36548907767462	1.45
[1.3,1.4)	1.39839890625151	1.78947615696553	0.691214280128225	0.494316820089556	-0.386109067175062	-0.13828876597536	-0.482769810361008	0.123152981007952	-0.698361672511639	0.167694238641651	1.56682119412981	1.35
[1.1,1.2)	1.11781829767527	-4.54655744342068	0.754174183005511	-0.335283872070944	-0.255292074660215	-0.144173308835061	-0.123637095019566	-0.59435170725843	-0.452700098333007	-0.336307479737759	-0.171662770427554	1.15
[1.2,1.3)	1.21504844563682	-0.863787692320021	1.14742910422285	-1.67026112772346	0.46381600723079	1.5013189668247	-0.137793213499869	-1.95275485097488	-0.228626402256754	0.619338887002475	-0.348185929730734	1.25
[1,1.1)	1.04261091321909	-4.09226350309151	0.803385173256145	-0.796879651107347	-0.618282971873907	-0.612833796686327	-1.84396107945195	1.32311032316245	-0.594318216281127	-1.49126965202769	1.40268947732633	1.05
[1.1,1.2)	1.18671347792995	-1.55514970745365	1.1389770201623	-0.832054646500905	0.00477985248622283	0.338230421973243	-1.11948373655834	1.25013572230289	-0.409338094425138	2.08413636127227	-2.18915251286649	1.15
[1,1.1)	1.08826935605702	-3.12916419117466	0.367802794999404	-2.5027820415558	-0.1957975518148	-0.541913573706871	-0.968239065805632	-0.248614070990295	0.880202191884963	0.186535444913912	-0.0929933693459466	1.05
[1.2,1.3)	1.26541970752492	-0.243803187166753	0.715315537675766	0.40403494537537	0.104317850391614	1.10185331082799	0.578013292527746	-0.656974531154968	1.34157527110574	-0.223579056415078	0.397504597005177	1.25
[1.3,1.4)	1.39447089321235	3.04029956534354	-0.165108679345999	-0.100739098463648	1.1952088688825	0.224344269912697	0.873625350174352	0.199504243878438	-0.354490866815342	-0.325542475975355	-0.237886191887127	1.35
[1.2,1.3)	1.24078670639675	-2.08336235813603	-0.458236658249816	0.972740197810773	-0.317040486969719	0.807906343845616	0.0471157924568461	-0.914284068408978	1.71899264302092	-0.478986621304037	0.421134686063914	1.25
[1.3,1.4)	1.31422645426593	0.45487104701507	0.835682734989035	0.108089948313861	-1.58138526619112	-1.54880568666185	0.997354896422562	1.150174107584	0.306962761849178	0.919580246625152	-1.09032294531641	1.35
[1.4,1.5)	1.46878403387234	3.02002320653504	-0.537239084058655	-0.212705623528866	1.9016062115034	-0.267177537273664	-0.156166212955909	-0.884174830184783	1.72279149904199	0.63291419989534	0.634451600595651	1.45
[1.4,1.5)	1.48600212204918	4.94474761034036	-4.12563543761728	0.82016192555615	0.723743976014237	0.565231859806911	-0.864005773822956	0.15682919172462	-0.0592028121444392	0.176735730765385	-1.29151759897733	1.45
[1.2,1.3)	1.20486975987292	-0.441437146423149	1.15312660869635	-0.201878358547029	0.178879837923298	-0.10845066843039	0.14239516487418	-0.900823958022922	1.02211914472178	-0.387442862441097	0.247521043669454	1.25
[1.2,1.3)	1.23045112062829	-0.576077959137653	0.728746663026854	0.676388446792208	0.43885685093232	0.0295614216385136	0.250659725102496	-0.658064440802081	1.12196925900695	-0.878033230145001	0.284131927212855	1.25
[1.4,1.5)	1.41322127571273	-0.519873834645515	0.826904827124044	0.764728327150333	-0.0962715754160022	-0.0307003323640624	0.878852600776933	0.0249308682706553	-1.34520123882949	-0.0520582027173204	-0.24907661686233	1.45
[1,1.1)	1.04028442061698	-4.57517263868116	-0.0341480543836067	-0.423046493645382	0.590311656509677	-1.52215702622976	0.798388729602096	2.41491303825625	0.913062549820223	-0.0319943679400703	-0.215596340361916	1.05
[1.4,1.5)	1.49180499853248	3.9807374507152	-2.7562020864594	-1.92874294621774	1.42451036165396	-0.556520184738906	0.782844823324387	0.808407107874973	0.425957860883666	-0.308262417534977	0.229590464827868	1.45
[1,1.1)	1.03143535927995	-4.19022981731186	0.660220216633256	-0.560272433761942	-0.281429158934479	-0.136135153240927	-0.225975359895573	-0.821219547691274	0.0402738032013983	-0.474988382152971	-0.0877129132643107	1.05
[1.1,1.2)	1.16395886197192	-0.625164430498356	0.566924300446254	0.989200999308019	0.781396863611619	0.075121692621974	-0.0896802826845979	0.497283951793205	-0.516208897534838	-1.67990999846079	-0.496349050094543	1.15
[1.1,1.2)	1.14239294484593	-1.97696645700305	1.14523736686097	-0.355605014547597	0.196596814941462	1.01470892678874	0.706863420027232	-0.371092645961689	0.247886479621463	0.575295606070763	-0.00270919875416098	1.15
[1.4,1.5)	1.43233635187681	2.91907699343345	0.587506310975692	-0.578905319161251	1.26754823307241	0.911059981566798	0.538692590205875	0.155287444940337	1.50002368510442	-0.1409841760988	0.484128420238525	1.45
[1.3,1.4)	1.31400879674769	1.53324847040589	0.808154291916779	0.372758456347926	-1.10363691117149	0.691264683493035	0.418394635004163	1.9271938212013	0.107158305390586	-1.02310738207943	0.730096117875679	1.35
[1.1,1.2)	1.17830113750335	-0.875217921452525	0.862579785861114	-1.25990558351796	-0.66044966153409	-1.52296611023583	-2.49637279460867	1.19716987805232	-0.24134736176223	1.00444502950982	0.0966333711186413	1.15
[1.3,1.4)	1.3395433688438	1.71459970780532	0.898052015510946	0.314199741951457	-1.30920261358841	-0.764332143342661	0.861539872598787	0.1711562034964	0.624810567360346	-0.0435361611797064	-0.35633931167862	1.35
[1.1,1.2)	1.16734473622274	-1.17543387401084	1.01718439844959	-1.17103282275735	-0.0293681196738074	-0.897664661061289	-2.53359213705404	0.567408147167518	-0.412517415183645	1.23418643936251	-0.963515697404616	1.15
[0.9,1)	0.989643117865387	-5.48319339981588	-0.345081070043987	-1.26464338456948	-1.35464576700669	4.25908976231001	1.32671149344357	-0.0773569841348238	-0.577991827766717	1.61199904991148	-0.144907666008195	0.95
[1.1,1.2)	1.14747042350391	-1.34152854992405	1.09841470117714	-0.268803566420327	-0.274796870477094	-0.576045056489055	-0.570940042642158	0.00875455650362311	0.653459586762009	-0.902540546804565	0.803539995728832	1.15
[1,1.1)	1.09734327455258	-1.8347397705911	1.117928973716	-2.63001371413348	-0.0852473030176368	-1.12469191098822	-3.46818149398729	-0.463221423991931	-1.80474623227284	0.145127172175309	2.74763851338977	1.05
[1.2,1.3)	1.2074513040962	-2.00295499033735	1.08334449884771	-0.10326006138487	-0.584521124537638	-0.918046674448968	0.445726705563335	0.179313603866135	0.0751600263800608	0.515201689070372	-0.389549112502902	1.25
[1.3,1.4)	1.33652015464511	1.12414511847312	0.228407839069389	0.58581320217845	1.22304089794236	0.265662206947966	-1.01964174620498	0.68369632825631	-0.713805891162575	-1.95099603893284	-0.972475191144362	1.35
[1.3,1.4)	1.37716386478045	1.98264269607077	0.483946647483398	-0.210795421768081	0.500652890809231	-0.109927758191962	0.258226780556455	-0.794223323673043	-1.27770966683667	-1.34512567080566	0.409773464793925	1.35
[1.4,1.5)	1.40262045808907	3.02076677553825	-0.139655342380786	1.17898454952323	0.911597237235113	0.971462980206839	-0.340431839486059	0.570363889325102	0.253876774568074	0.0892083105107127	-1.99862555173709	1.45
[0.9,1)	0.960536979694549	-8.15007804836946	-3.0897669234163	-0.104272986239831	-3.83249470949378	5.90147582867284	1.29053316046402	-1.21758909432388	-1.5879507776847	1.38752826129695	-1.74628688965494	0.95
[1.4,1.5)	1.42744747407798	2.1959370639773	0.508106781677624	0.933201968865634	-1.13702176296781	-0.467769404880762	-0.367076334105615	0.0921704473728551	-0.494505879772135	0.966935083694462	-1.43234239731166	1.45
[1.2,1.3)	1.23703183735348	-1.89397672414055	0.23260417332031	1.004062951542	3.04337272538672	0.652079300099945	-1.48252559921861	0.617525331564783	-2.87463953954263	-1.37820441304932	-0.657130071185489	1.25
[1,1.1)	1.04464790669046	-6.15846371193639	-3.72573511341638	4.15186265143509	-0.680787601205589	2.68417876005021	-0.755374693995503	-0.508820819372702	-0.25399560628039	1.18778483981431	1.65574452006249	1.05
[1.2,1.3)	1.2425043415766	-0.206221956277793	1.08462313746221	0.263813129132633	-0.156923605274413	-0.460419933742043	1.06183411125113	-0.600704217449555	-0.230806085343904	0.425601290037627	0.145325833167325	1.25
[1.3,1.4)	1.32795923870707	1.63408409566984	0.910217613019579	-0.0191351495389237	0.663247139097558	-0.0739871197376503	0.177579672756202	-0.957392954717041	0.66484087474167	0.077101988202872	0.368949371915898	1.35
[1,1.1)	1.08894389991238	-2.24221110695773	-0.115176859228466	2.35357024547903	1.52264503164571	0.655179020605509	-0.648319385079932	-0.284157503621051	-1.59494634513349	-0.735536379127177	0.48349785721702	1.05
[1.2,1.3)	1.27640818576649	-2.00753768393218	1.24802503247562	-0.424709603899951	-0.463626797089016	-0.641873639897536	-1.09624294704139	0.00324432369476577	-0.952826131103869	-0.0772083501170096	1.21659581551022	1.25
[1.3,1.4)	1.35800174535781	1.94903286641556	0.651648456979101	-0.153323189751467	-0.176608465368059	-0.582932883028644	1.07972481020238	-1.59212316514032	-2.80210903746606	-0.445790096975455	0.263586686773319	1.35
[1.4,1.5)	1.45601605364081	2.69385739668181	-0.0643192102733878	-1.32772023409445	0.452902208002664	0.0483168041343192	-0.337255845989033	-0.821043900554699	-2.14811208021525	-1.75170078031346	0.280952348895552	1.45
[1.1,1.2)	1.10292572841068	-2.69642996726018	1.05358054977769	-0.752816708234882	0.075520464381424	1.06195770658725	0.488549943533705	-0.490127400734568	0.262339028785696	0.610051862788943	-0.0866346345836	1.15
[1.4,1.5)	1.41145866236752	2.65115054046408	0.563678513402464	0.693711280247063	-1.26620300429223	-0.612456593017057	0.115077829665171	-0.271500270910378	-0.339527554259784	0.700972454235499	-1.70295134688777	1.45
[1.4,1.5)	1.47502444412126	4.16255469566489	-1.63593526891465	-0.139733069608837	-0.481317612426237	-0.132209913749828	0.0283784721331197	-0.817858363910753	1.15023830663134	-0.898189616022358	-0.243899256231603	1.45
[1.4,1.5)	1.4830426901833	3.64873890634346	-1.26595619267929	-0.567566321586982	-0.30608264347032	-0.213840324832618	0.362161213139079	-0.071321177683531	1.32952827536113	-0.0366438196959006	1.08975413823248	1.45
[1.4,1.5)	1.44211626674115	3.91873317817663	-0.514956430038001	0.595400433321131	-0.010335154588889	0.46171506922052	-0.213248135902511	-0.189085315374926	-0.0610340897565429	0.133728890121666	-1.11255302070227	1.45
[1.4,1.5)	1.49353577084368	3.00417230490364	-0.475460329234702	-0.87544366960285	1.16058668094356	-0.374037540598267	0.302130500520349	-0.299276513847588	2.32629454951601	-0.431905242131341	0.532793097280341	1.45
[1.1,1.2)	1.17536160653278	-1.64483994932738	0.671429823972903	0.626841452551548	0.909473045161397	-1.06131651143704	0.993751504324802	-1.02455383084872	-1.46298722556008	0.465363180846471	0.667653940495886	1.15
[1,1.1)	1.0066763572608	-4.02026549720624	0.385770030162722	-2.31012495521274	-0.200998079213849	-0.516287491890801	-0.943828134410115	0.958725357398559	0.407770056168651	1.59841859296817	-1.23533827579427	1.05
[1.3,1.4)	1.31977665523971	1.64490967788718	0.875372365995291	0.102153298473063	0.364916732336449	-0.292230627469161	0.0639365301149199	-0.768856653695592	0.792450093634848	-0.348038441645624	0.488513203206309	1.35
[1.3,1.4)	1.31287018410396	1.2643561561	0.804342687044502	0.391741574348977	0.673543654244241	0.563916053828303	0.564976208786239	-0.417986271392173	0.797377893975786	-0.506285471383084	0.18513719074467	1.35
[1.1,1.2)	1.18798901477735	-1.10982520200562	1.4812250552108	-1.63840155510565	1.17535385938486	2.96625893798314	-0.0253992668777547	0.125683915270354	-0.27373607676054	1.37918180275204	-0.537319967385099	1.15
[1.4,1.5)	1.47682241012432	4.57876550944482	-2.56893582751878	-0.728150098901587	1.17847477741134	-0.730134957652758	0.944711628302224	0.303832072638244	-0.421053669540524	0.722522034362487	0.0742363538401305	1.45
[1.3,1.4)	1.33025955635343	1.85740170491036	0.533893353006154	0.318027220011817	-0.760411442395542	0.778687021029679	0.376639055438973	1.69171355757071	-0.198615179492946	-1.3309759821389	0.295678147652507	1.35
[1.3,1.4)	1.37306064236009	2.60112811466741	0.545010777644545	0.211757887831614	0.189134008619462	-0.320431995721872	-0.403563059909499	-0.587922534866881	0.240669729204347	0.2075860784511	1.43864008972539	1.35
[0.5,0.6)	0.566549182619917	-10.2330919627627	-2.5258622378195	1.5167088692103	0.759347285343935	-0.739536111820265	-0.19801443413927	0.407669973446672	0.348140781268624	-0.45308830903012	-0.163821152394599	0.55
[1.2,1.3)	1.22312159375613	-1.60924669638996	0.93356113306508	0.408299501662943	-1.0944304851717	-0.368786404545489	0.769315709179755	2.41985451745095	-0.444314970549143	-0.575155400749783	0.115608667299405	1.25
[1.4,1.5)	1.4128383669533	3.46877319471247	0.203557616873628	1.2590844050079	-1.93678903753078	-1.14462817042567	-1.74165387499835	0.699643256341645	0.266068790129193	1.38514366827542	-2.90516742200769	1.45
[1,1.1)	1.07919339025808	-2.55196639375416	0.824414376422164	0.357285600187927	-0.154703249638098	-0.802093702487102	0.637529849666443	0.488189315340887	0.352426070717048	-0.642802230461678	-0.0152515543713453	1.05
[1.3,1.4)	1.33697994832594	-0.518026780860143	1.06619915411623	0.123487964266079	-0.750276017202912	-0.723377418937052	-0.263463120035411	0.399605488687697	-0.488115285217082	1.29256956052057	-1.37638542684018	1.35
[1.2,1.3)	1.27721581585103	-0.394670971854745	0.905156477471279	0.446685109958307	0.412248787648755	0.108258207509894	0.368897224691364	-0.561388006703384	-0.279703415695886	-0.323084600975153	-0.235978743337061	1.25
[1.4,1.5)	1.4132154302288	3.28735164992325	-0.564526137266781	-0.329116575097891	0.421546828371966	-0.0463182770639508	0.86386403451787	0.0635912939883605	-1.14246023270639	-1.06011977907232	-0.0958600900008	1.45
[1.4,1.5)	1.46362092377601	4.40592004304987	-0.926256267906327	1.56693412847685	-1.65385544424051	0.444982922607229	-0.847128741196868	-0.536239377845463	1.73963561878586	0.252026370909629	0.811599947724381	1.45
[0.9,1)	0.978065169869051	-6.04999422510317	-0.604144265581062	-0.382673648901684	1.09607659514701	-0.31640741515288	-0.961738181097241	4.00763319946915	1.23736083159023	-1.96781197465469	-0.000221053468500099	0.95
[1.1,1.2)	1.16781764613237	-2.30673938831119	0.911466199595158	-0.119319162536205	-1.09243158973578	-0.93940981815603	0.38324338623603	2.36192248839126	0.128125605881777	-0.209628865810334	0.324249194421589	1.15
[0.8,0.9)	0.808793856217846	-9.62255005757588	-2.83434617292886	-3.7944777475259	-2.4699540698083	0.082331018573587	-1.6362113839542	-2.19548085801467	-1.09675249333086	-1.5030375029348	-0.677355615915701	0.85
[1.3,1.4)	1.3860429512166	1.79367220262131	-0.0255915889072088	-0.115147984442271	1.00403138292495	0.48495526952476	-0.932223279418731	1.03689620213085	-1.30624096592979	-2.05641562594601	-1.03022775201985	1.35
[1.2,1.3)	1.27626726788511	0.42840598189493	0.982807898197771	0.37440181708427	-0.670091801835957	-0.680894434327122	0.965201296725492	-0.0589182172022216	0.19408825482998	-0.315534098978621	-0.12721812220735	1.25
[0.9,1)	0.958944693740236	-5.87733754687779	-0.23418798250297	-2.59696125302759	-1.08761100087656	-0.12085743775424	-1.88419249035864	-2.46870773904117	-1.40488176021661	-1.02976953358242	-0.113488306878451	0.95
[1.4,1.5)	1.42335569844754	3.46612021285888	-0.113684131342443	-0.563225651058433	1.84539397817514	0.697849772700526	1.07000051510014	0.461316102052896	0.414122263981053	0.47306243064744	-0.112012589627746	1.45
[1.4,1.5)	1.40316538290396	3.92205970855631	0.122056135439754	1.39792167957842	-1.11505739700634	0.27322723729999	-2.06992312985254	0.149067868345206	0.20507788350372	1.16152948276965	2.42240192634182	1.45
[1.3,1.4)	1.39296194416244	1.47311055871794	0.878204818686967	0.123726559836453	0.332716121003502	-0.298229798471036	-1.23844332846211	-0.398278708051408	1.7202007740236	-1.42255282345111	-0.125211432254484	1.35
[1.2,1.3)	1.25733864764338	0.348801593012016	1.4853475458461	-0.994696047615438	1.08457879474583	2.82205244250449	-0.385782141941665	1.38169532115852	0.553330216760533	1.08029622174127	-0.451849369808877	1.25
[1.1,1.2)	1.13348133951306	-1.86559556755181	0.59134412516818	0.0996035777268903	-0.108091138744285	1.34275894411784	0.592409001981158	-0.913815660422498	0.679882755742309	-0.0298333504075564	-0.226575798318573	1.15
[0.6,0.7)	0.659759803424501	-9.97085996415038	-2.76310682320593	1.41775536171149	-1.51173869567277	2.28498110389761	0.663419607703285	-0.523429881953261	-0.391489423083265	0.61796754062402	-0.109566287235503	0.65
[0.6,0.7)	0.673989392810725	-8.15768668557183	-1.23733935359188	0.68963720300942	0.286232472926304	-0.728718637169872	-0.722156075508618	0.81624005262273	0.667502207261821	-1.68829611753237	-0.626989959035855	0.65
[0.8,0.9)	0.852424708102994	-8.20993283349306	-1.39115087904218	-1.04037965922908	-1.81014488211713	3.11441478198077	1.06271180155516	-0.539358114340161	-0.561763269020843	1.17862806869669	-0.26684740770435	0.85
[1,1.1)	1.08670593908098	-4.12247232697727	-0.293917618037929	-0.316268430322114	0.791253772521565	-2.32816648090108	1.15936038733173	-0.0600283041670751	0.678171739857546	1.67782074461362	0.229921012824964	1.05
[1.4,1.5)	1.41087890883711	3.00634248080006	0.00249122086601688	0.830116973012724	1.10947433213657	1.08977858570992	-0.0619820018441296	0.830634117306527	0.0719756224916814	-0.0163411174418653	-0.94414736131973	1.45
[1.4,1.5)	1.49651972517232	4.30452459438959	-4.3817269836164	-2.74716867934358	-0.653184189593221	-0.540276921487411	0.48613087389364	-0.143138354726524	-1.15938465990573	-1.70473939603071	0.133187555422709	1.45
[1.3,1.4)	1.38234633678756	2.80790228109397	0.461151881880839	0.372729808350332	-0.48702014115255	-0.182528393747906	0.120594826031672	-0.319348819585002	0.811909452176513	-0.191020454579342	1.03132697805091	1.35
[1.4,1.5)	1.40134844996272	3.02204779335053	-0.169748912331047	0.0202147365279061	0.638662938449558	-0.190340894525392	0.701597864078301	-0.144816283734003	0.00204272295449459	-0.425196047048732	-0.0575638873616138	1.45
[1.3,1.4)	1.33788838561892	1.25289546738456	0.84499827249297	-0.0901431050045403	-0.964061396238592	-1.98760018522942	0.204160789493026	-0.468916787011785	-0.667232342797671	2.3953160785083	-2.01591245464828	1.35
[1,1.1)	1.04803748397578	-2.42586476242146	0.220912617093271	1.62940097934279	0.58439372349256	0.715947305553597	0.289812136942503	-0.340423085949294	-0.267174128378903	-0.60752169808893	0.0509535742967155	1.05
[1.1,1.2)	1.10852925515752	-2.28397837187701	0.523060928063893	0.320494595328633	0.16911744382393	-0.115768229607126	-1.48963549039304	0.981241980831873	0.937498174570898	-2.21458259827765	-0.0961409060336336	1.15
[1.4,1.5)	1.46521810327132	3.44757559830129	-0.20571655361715	-0.439276847488249	-0.868178388144142	1.05178721975302	0.0753303870208257	1.21262268317044	1.01991051365193	-0.604670508027425	1.16404850765751	1.45
[1.3,1.4)	1.38821447997308	2.8895817868431	0.421792819160673	0.437573786060793	-0.386065456875059	-0.264201577475358	0.0338763444526576	-0.605877751365504	0.959315336900984	-0.0458561654595502	0.670943383061241	1.35
[1.3,1.4)	1.37215645603005	0.359376416363578	0.920623814699897	0.523148796225795	-0.243133327521007	0.00309393340288056	1.00851118350804	-0.181074018936259	-0.858088156999856	0.355913711713859	-0.403948342280413	1.35
[1.3,1.4)	1.3148607507532	1.79570589762899	0.902481265070604	0.245707669524639	-0.663321109857105	0.706332889652558	-0.733611825344585	1.74601899017108	0.239738514344899	-0.896684877902904	1.68361689438009	1.35
[1.4,1.5)	1.49621767957084	4.32052217471893	-2.54488727243729	-2.06852195444712	3.47234962220163	-0.530230527425736	1.29346852339558	1.89202353508807	0.724464408508279	1.83523830165482	-0.539216224470445	1.45
[1.2,1.3)	1.24000701372394	-0.0157738268287991	0.870920124630188	-0.714732765882822	-0.905221776409561	-1.48899653871252	-0.51874163510717	1.18686585422365	1.34047003319258	0.446994345396144	-0.0218660620958251	1.25
[1.2,1.3)	1.29222342815132	0.496316504656656	0.657376123873369	0.687651721101686	-0.373724612678925	-0.0421560908631918	0.85409195618414	0.652840666662011	-0.832878997430714	-1.14750679612476	-0.198743826009432	1.25
[1.4,1.5)	1.48945504190107	4.84344900932128	-2.49125343739691	-0.183747906951071	-2.63342946771218	0.130235940452793	0.376302790515048	-1.44615753226061	0.627305440459509	-1.1827913007096	-0.63799064331792	1.45
[1.3,1.4)	1.31216147251806	1.28522545722401	1.24322871245868	-0.356394106922614	0.150766666222917	-0.489185407018497	-0.730368646674857	-1.02940056668479	1.08841932110339	-0.313503254769371	1.36167835680053	1.35
[1.4,1.5)	1.44974792204995	4.17898013396404	-0.982608283905056	1.20468952181111	0.0179848829977275	0.453032080717635	-1.15118588148239	-0.153751595190784	0.0848136510134312	0.438206714415536	-1.5994670988451	1.45
[1.3,1.4)	1.37731816549362	2.75307416826829	0.617183207412211	0.107639120030797	0.888332972817732	-0.448546959391575	-1.37844332239607	-1.61651307415541	-0.337031168681214	1.25476026371318	2.47189273303203	1.35
[1,1.1)	1.0864830538472	-2.89634571384795	0.912593041179036	-1.84608762125573	-0.371172934796158	-0.759866708513151	-2.607618638941	-1.52163993915918	-1.35917446733943	-0.980430217585788	1.59191200200945	1.05
[1.2,1.3)	1.29633547172509	1.51199432173973	1.02742436814767	0.139999386763037	-0.503431371651673	0.596109846256205	-1.11732740044066	1.61659519928604	0.249517561518052	-0.94993870260729	1.84625276829983	1.25
[1.3,1.4)	1.33175774858816	1.23478820780665	0.899222482320203	0.447431726338146	-0.92716882903543	-0.569186761226481	0.701826988150827	-0.0343120338991052	0.267272535224471	-0.154249735085261	-0.0919503906200031	1.35
[1.1,1.2)	1.13289187873274	-1.71914898394523	0.596736945514723	1.07894301064684	0.736941426047611	-0.349322484327206	0.913632933316995	-0.0479498222705479	-2.31546401875052	-0.741876979595451	-0.0841565690409009	1.15
[1.3,1.4)	1.31661337783766	-0.374852174588514	1.28724378340062	-0.23099471880865	-0.674817349675818	-0.346385415767529	-1.70020788421506	0.540801468158755	-1.28551253276895	0.0192748754555793	2.53391606289413	1.35
[1.3,1.4)	1.3058849071514	0.137974384061016	0.791009309733637	0.11119305224069	0.224215626927354	-1.6661580398774	1.63000071910442	-1.80315694957631	-3.63560372161891	1.38256085938728	-0.0885052579357133	1.35
[1,1.1)	1.08902375073302	-2.80657068358318	0.848602053385373	-2.65126736436191	0.299112409114149	0.71960441217276	-1.37482615335296	-0.16013706343838	0.00267596462188641	0.692616911419756	-0.575019986760394	1.05
[1.3,1.4)	1.38572445019779	2.91028278054581	0.548255823381407	0.446926501725664	-1.50060471264151	-0.0269208948616863	0.700426802263436	0.287161367183255	0.710808681683772	-0.425887100255907	0.378261350820168	1.35
[1.1,1.2)	1.14497670235855	-1.67875957233159	1.38094837183149	-1.4759689624105	0.735810329026229	1.97691049182496	-0.440549726351831	0.392616682970177	0.0272283392719652	1.24218206544155	-0.68250346189784	1.15
[1.4,1.5)	1.47620058458801	5.0937624476959	-0.4177594957126	0.309005691041355	1.21814412214482	0.244098106454973	-0.000484009713914491	0.467927225263526	0.476360309164309	1.68221573485986	-3.53763976252684	1.45
[0.8,0.9)	0.809115892957708	-8.13111975489338	-1.89458432344523	1.5283509087599	1.30359162560649	-0.940737405091333	0.571068309628387	-0.366706660665677	-0.288030688199412	1.35042493647912	1.30899045147101	0.85
[1.4,1.5)	1.42111991503756	2.60069995246933	-0.0618093139738257	0.855348128718113	1.21717542895772	0.243202732385826	-0.93507501768735	0.56250415494941	0.105901676847838	-0.864927414994328	-1.28488439866241	1.45
[1,1.1)	1.02181231744475	-6.01650021663771	-0.00770145701106475	-0.839862992547535	-0.73819155830983	0.786411506908172	-0.270711870039465	-1.47417177525543	-0.678333633252934	-0.314720989433153	-0.754687335775333	1.05
[1.4,1.5)	1.43704545103894	3.15023049106134	-0.614521532841524	-0.51781469390707	1.33118951364024	-0.0859445940533713	-0.447443243655011	0.736988336112071	-1.33702972881494	-1.27292036914642	-0.481344695962238	1.45
[1.3,1.4)	1.35291789708847	1.64176977559096	0.742391984604956	0.250638694943105	0.523594746812209	-0.375040491533359	-0.776215002768744	-0.857161408371536	1.23472428309099	-0.900534475273329	-0.579948163450531	1.35
[1.1,1.2)	1.13015320601277	-2.4431359827346	1.31999483797679	-1.03944615572895	0.44002899350125	2.0900299908364	0.362321786943033	0.390804192094087	-0.30904780522745	1.44788496792773	-0.424412514788942	1.15
[1.3,1.4)	1.33216166096084	1.52639797137327	0.313380372103904	0.304241755935507	0.731219319923218	0.128111803162943	-0.236832788262505	0.384306658757151	-0.53593900330217	-1.72729250777117	-0.515045081566096	1.35
[1.3,1.4)	1.31618824420896	1.10617745906814	1.09995400165552	-0.274771392901806	-0.337698331697686	-1.01656702550896	0.186036238105177	-0.478207919438681	2.00281477554871	-0.113030982674789	-0.0744638354155043	1.35
[1.1,1.2)	1.18439936489762	-0.387446823659717	0.626759452128401	1.03377195380835	0.725911433938607	0.219141665721671	0.63976576065782	-0.292045234462709	-1.11462500474923	-0.823249424161962	0.221717070153142	1.15
[1,1.1)	1.08092615740005	-3.84280188654799	0.158700689572747	0.405977837657187	1.45381075820164	0.189064626132756	-0.302753670911445	3.05877335005456	0.524523536957038	-1.56070072429312	-0.472629666441251	1.05
[1.3,1.4)	1.37264468428984	1.37957505725344	0.747027532608522	0.53623898713938	-0.540445912838247	-0.145734460504301	0.0220916576628485	0.312332368331665	-0.345687684457024	-0.277850234818706	0.917561177454491	1.35
[1.4,1.5)	1.45461664427304	3.42910331623643	0.0744837911284091	-0.421176705266828	1.36490460276182	-0.214097476445961	0.424494948541746	-0.0534322741684115	1.2671114623263	0.051921300328539	-0.475612717332712	1.45
[1.4,1.5)	1.44190834146951	3.86701538883862	-0.07078156923997	0.35452062598794	-1.51776676919611	0.612824091351502	0.372894823868745	0.290969792921226	1.25605284694349	-0.256699835528372	1.44162436165449	1.45
[1.2,1.3)	1.25359279526981	-0.103127308376884	0.653879399785127	0.711959786813657	0.499514339149875	-0.0542854769635341	-0.986929152932604	0.25979683785223	1.13606325220128	-1.84372915228187	-0.59884323947791	1.25
[1.2,1.3)	1.25541095603738	-4.92333059332181	-2.69956939046523	0.154246847860781	0.850830753382635	-0.575323829392651	-1.98516884999889	0.822342216579286	2.64521132748545	-2.42393370328954	-0.681333375097171	1.25
[1.3,1.4)	1.38309414261181	2.23319516024269	0.566297911304144	0.789020473261209	-0.630299779814511	-0.369425380025332	-1.30108126114774	0.130047440974864	0.0529185133960151	0.993354219375531	-1.65619464168089	1.35
[1.4,1.5)	1.41833507151377	2.76894813749691	0.685657406015882	-0.478619317614997	1.37069386341326	0.699912761328835	0.738010966095271	-0.213842666307501	1.42957482937687	0.198794868329011	0.161997327646578	1.45
[1,1.1)	1.05636167965962	-8.38599367735451	-6.12614095115294	5.3132471378742	0.359392739970176	1.3405889838555	-3.28257189801881	-0.408608377518692	0.554091399648566	-0.748726921582334	-1.10789861295156	1.05
[1.4,1.5)	1.49021308919874	3.99468287291453	-2.46885652904132	-1.70036563815424	-0.951259300058553	-0.342058024346507	0.664887690508574	-0.607519833745283	-0.0587040508403168	-1.3858148530437	0.181071158352257	1.45
[1.3,1.4)	1.31129484081159	1.25854079603471	1.10677638788589	0.0195698762039924	-0.856950747483026	-0.175595931431271	0.199452200476247	0.906328875904243	1.35319770454683	-0.641241157935515	0.898950647379248	1.35
[0.9,1)	0.985757912583058	-5.05544582257724	0.200313830918266	-1.2976391193642	-0.652841742187855	1.23535585126157	0.199869529230756	-1.15278437504567	-0.0893279747498388	0.240844685700364	-0.359201658859344	0.95
[1.2,1.3)	1.21635632528997	-0.515242140438963	1.18517732454036	-0.519568037682809	0.582043358273574	1.26666529867231	0.5190933517912	-0.914558790932305	0.428992075185912	0.431358476885745	-0.146845477693988	1.25
[1.4,1.5)	1.47990263616005	4.75746811911641	-2.3657160406101	0.218283174282283	-0.128182333214689	-0.129465181253854	0.818419247372251	-0.275418402767854	-0.433220693559203	0.293939782828659	0.192673648490118	1.45
[0.9,1)	0.962930106050376	-4.86088688103936	0.101018087783953	0.450962032988611	0.760165652252708	-1.59114333350293	1.16238756456935	0.818880466461233	-0.320648178229363	0.35328088196061	-0.199535979001937	0.95
[1.4,1.5)	1.43007927538471	3.07095109391588	-0.0215731251554262	-0.342171313514707	-0.623869556090161	1.43702412700324	-0.273863493594355	2.18660210419927	0.247148801564666	-1.1040547524867	0.533857351331868	1.45
[1.3,1.4)	1.34610273366868	1.74007626495517	1.08140016491498	-0.345959890423755	0.976972042939382	0.4661397276998	0.288338009262956	-0.814153420876679	1.28926957105043	0.114372194868673	0.231563117502255	1.35
[1.2,1.3)	1.20270950330466	-1.16726418573032	1.08180027301671	-0.622790784690054	-0.860126100118463	-1.22492655260248	-0.80422223801862	0.767620349450079	0.358646617848332	0.392131838928588	0.372312832184291	1.25
[1,1.1)	1.07839613558763	-2.98653089070784	0.872035453270778	0.0855829485257306	-0.0413537178620094	0.0658245880786582	0.672021703621048	-0.436600578107286	0.270442073562886	-0.0198668612630832	0.00374168583637635	1.05
[1.4,1.5)	1.49150127089326	4.35470812922408	-5.95909627981286	1.7757777841413	0.630649772306742	0.39768409115191	-1.83210151287861	-0.147205812518439	0.492107751560264	0.450305017925372	-1.2598721933004	1.45
[1.2,1.3)	1.23808858550441	-1.49333667619417	0.644880270472705	0.15558791156775	0.230810343625593	-2.28257490181325	1.62528967066548	-1.18464515788469	-2.03792977717529	2.2851102368477	-0.126852238156372	1.25
[1,1.1)	1.04419359376397	-3.89104287738681	0.894275227813247	-1.19741418409795	-0.144058097210532	0.510257551911276	0.162724137727147	-0.295557469353932	0.142088830849676	0.761687463090211	-0.233622989897475	1.05
[1.4,1.5)	1.47840275613425	4.54460703399156	-2.6925334047552	-0.540676716528006	0.378901725736777	-0.524507739086372	0.914209606976208	0.0264892461217403	-0.115790281653609	0.360121031339302	0.405656563242391	1.45
[1.4,1.5)	1.40711337392704	2.89322606885139	-0.431347470709637	-0.395860621621622	0.514858987071751	-0.0481841842623536	0.103824247029562	0.460971884162297	-0.828345423759042	-1.49131946880458	-0.482083571849217	1.45
[1.3,1.4)	1.37727479352138	2.27056814427202	0.67202840891901	0.413583407347395	-0.230225001625232	0.0373151265232201	0.0606502108257547	-0.305115287303199	0.205432417994425	0.360925854558832	-0.808708702375053	1.35
[1.4,1.5)	1.48750984256221	4.35327738581522	-3.65812770532375	-0.3886839391735	1.02683253471481	-0.917345149153268	0.572047056633567	-0.259647791341114	0.293050521908485	1.68694952878698	1.2078901186953	1.45
[1.1,1.2)	1.17277580622865	-1.61458786613248	1.05676813589279	-1.15584350960861	0.110553782171666	2.95344150362755	0.796220868439477	0.106329645408893	0.457796955252274	1.0497516901439	0.102788866621258	1.15
[1.4,1.5)	1.49533662989364	3.47352620389135	-1.39630651628073	-1.34294065237496	-0.16905302995786	0.805295704212846	-0.841033765765766	2.3895949996663	0.251724603070017	-0.0690814397344566	0.0476102024227778	1.45
[1.1,1.2)	1.15859675155899	-2.11887452395717	0.913215073562238	0.442716177577233	-0.601395388519045	-0.60521766802823	0.637636841087315	1.43548190539178	-0.177933765123234	-0.743623427565402	0.0134362477229799	1.15
[1.4,1.5)	1.45662140019802	3.59318849559132	0.44525488092242	-0.487970888819788	1.42197587107627	-0.965241220140329	-0.338842828280063	-1.62768985381006	0.959642654850887	0.962844703275508	-0.583531941285059	1.45
[0.7,0.8)	0.766336411094923	-7.73421501604342	-1.51532893680176	0.432220796601361	-0.251067691058046	-0.456878252070207	-1.19510370051778	0.0934312331140965	0.865792622554552	-2.02981840510297	-0.855797553210867	0.75
[1,1.1)	1.03876965189542	-3.65096336609327	-0.309039399773669	0.563028229312481	-0.609186761146323	1.27822605305008	0.329191285489343	-0.972549541278183	0.821152316791762	-0.34362331363957	-0.316222440073532	1.05
[1.4,1.5)	1.45159250024298	3.82509590945153	-0.301378667741441	1.17102040917369	-1.46594662098852	0.015084336917993	-0.00344837978325428	-0.00361694775913368	-0.171527129084205	0.534117247364167	0.754522649776962	1.45
[1.4,1.5)	1.48371912373979	2.5215861133399	0.194763600472326	-0.33123993584429	0.829561338839343	0.14244251687972	-1.48282398394958	1.09153921312569	1.058890428266	-1.47371929733537	-1.12268018397024	1.45
[1.4,1.5)	1.44118941417533	4.17713497765726	-0.311084310958252	1.90404731604022	-1.19374582375434	0.400666912103244	-2.62545133525828	0.199653580427123	-1.52091759486209	2.22086261678178	3.4198053701285	1.45
[0.8,0.9)	0.842795145646713	-6.99986877542107	-1.67293193163612	1.60653297471827	-0.35765238972236	1.21460041207004	0.587385108462509	-0.473928326260971	0.190062098526411	0.646459747119626	0.88606893440189	0.85
[1.3,1.4)	1.37855567668532	2.44280420853695	-0.0398794244449099	-0.274496104461506	-0.306233921610565	0.55260066716236	0.531507221316015	0.674006775434633	-1.43710418341146	-1.70844278723929	-0.405350682271983	1.35
[1,1.1)	1.03015016285074	-3.83094523662244	0.632738176789323	-0.108546315438852	-0.113324109353048	0.167998716651677	1.02428064277198	-0.158391400266094	0.210370707139087	0.980019973084531	0.372056915552412	1.05
[1.4,1.5)	1.45244038666772	3.79017213785473	-0.528162076092283	0.395707102017481	-0.456173852569867	0.0888624949520196	0.901945114362021	-0.410518889540126	-0.736080738894918	-0.163100725735226	-0.434097209699595	1.45
[1.3,1.4)	1.39562492577672	2.75228691375123	0.728704181004057	0.103659256142987	-1.74652128895517	-1.12484799409646	1.49232922442235	-0.257496942867428	-0.303627343086376	0.688969796530281	-1.40269391304989	1.35
[1.4,1.5)	1.43176414371529	3.76293277486998	-0.269474840452015	-0.0339596539503326	0.713267140332311	-0.611488943581087	-0.567658624631731	-0.562410245454083	0.129972760321306	1.00226238048085	1.60512634335367	1.45
[1.3,1.4)	1.38322831227857	2.00239032916019	0.599035579528744	-0.185565541318079	0.124395899190636	-0.0239043372577372	0.401409206629424	-0.38437132189915	-0.154988599502536	-1.41613659651266	0.0896013400879598	1.35
[1.4,1.5)	1.41804152801284	2.42559934829383	-0.0104026100450144	0.04240609877307	2.95661791434099	0.671037026052406	-1.48849364478946	-0.835548785749687	0.551893765487945	1.24574279046964	0.132174000687778	1.45
[1.2,1.3)	1.2029884329067	0.500552059536676	0.823485761798796	-0.735403763679654	0.492773178752341	-0.77475211118495	-5.40065761735972	0.419159918017225	-2.6707444764746	1.79041458389851	1.21827530065041	1.25
[1.4,1.5)	1.41648271800413	3.08715323845347	-0.0784812519949242	-0.23062098494694	1.12324036352341	-0.0448520147795086	0.371803427176932	0.187941628913093	0.239673354318719	-0.666841320679317	-0.257781438634734	1.45
[1.2,1.3)	1.29336793395364	1.11074224555308	0.390903685861236	0.416549974485742	0.577381439284316	0.277403767149377	-0.105294562088522	0.679690553925606	-0.778728548828616	-1.81112193327046	-0.561183390726364	1.25
[1.2,1.3)	1.21668996008236	-1.82647406753801	1.00268572602551	0.386804920791602	-0.472555960752597	-0.337112257065499	-0.267012532719797	0.980561640320645	-0.366381224777439	-1.0015745883101	0.484762556172933	1.25
[1.4,1.5)	1.42300520010818	3.47469822651617	-0.217250887313642	0.477409744706497	-0.227121263402865	-0.19446676433485	0.22455067056118	-0.591585135216506	0.580047913447621	0.148319207288352	0.772372403482895	1.45
[1,1.1)	1.07825108650709	-3.23334672049143	0.599723382104586	0.540758374589132	0.164005891487335	-1.365244993036	1.39353441620958	0.380294565037534	-0.792510829322296	0.320548678105559	-0.270816572005031	1.05
[1.4,1.5)	1.47254917923295	4.44139325610705	-1.10621199321652	-0.911462125874988	2.22813806177846	-0.512831116087912	0.63762348048487	0.985861197814658	0.317922730272112	0.941699449237238	-1.28333133546118	1.45
[1.3,1.4)	1.32579162352516	1.87811722695364	0.724645222488291	0.247849004968624	0.147634165994084	-0.204845815240857	-0.629923068852474	-0.00605765651706536	0.222432397419051	-0.537711934314158	0.815644588508021	1.35
[1.3,1.4)	1.33172295802531	1.29110593084551	1.273645607465	-0.417706512472821	0.18856533708345	0.819514985083278	0.00643270531254991	-0.0587251262194481	0.543994074326768	1.14032780188891	1.59900425298769	1.35
[1.4,1.5)	1.44595628850226	3.83710555828229	-0.985938877598966	-0.821568970156066	0.533144487290901	-0.159874651139054	0.862670262549379	-0.0146912701075927	-0.424265400938485	-0.868044305881287	0.154970169637388	1.45
[1.4,1.5)	1.46345354089094	4.08468032182202	-1.12451685043023	0.672907990714359	0.165845745763517	0.123811503528882	0.312636496174383	-0.421275247822869	-0.311994854560574	0.501541445103268	-0.181726562978167	1.45
[1.4,1.5)	1.43277054141574	2.41921512932437	-0.0265043068161512	0.425486704856169	0.485983859103215	0.181918264037143	1.16046382814532	-0.0616632781165727	-1.1555098470126	-0.110084809533842	-0.222095442472951	1.45
[1.4,1.5)	1.48690830530917	4.53979621456531	-3.72984999943773	-2.2743703133182	0.251335526856475	-0.598559910291876	0.652480292494414	1.38718922339755	-2.07838719390284	-0.835638404960318	-0.687139992188594	1.45
[0.9,1)	0.952297643547852	-5.21599349119507	0.378162403438067	-2.00974675755512	-0.532410443639478	-1.12963666590163	-0.806517370523213	-0.0176668253461423	0.240894351930959	-0.0164291740332878	0.210219000873369	0.95
[1,1.1)	1.04457706319611	-4.1758581444645	0.838537022301992	-1.50440433843986	-0.441919872648464	-0.778629496260201	-1.48354257240047	-0.704014305561468	-0.637458945908797	-0.639762089515826	0.868446721874192	1.05
[1.2,1.3)	1.20980329327424	-1.80765290947252	1.02952089517026	-0.397098609618282	-0.948191247260839	-1.34349675336211	-0.171661404533313	0.818814992505658	0.22486780079139	0.545719672866257	-0.191514771156347	1.25
[1.3,1.4)	1.37755193176048	1.3557700323386	0.995169349420921	0.285485252511822	0.279698402902852	2.13619034850896	0.659294206486865	0.312726038117952	0.869787614215749	0.410219180608359	2.05723817377351	1.35
[1.4,1.5)	1.45911642556084	2.68525206001924	-0.0269573315165026	1.53106351573502	0.463148173482263	1.00904273804458	-1.00241976205307	0.393843195763503	0.858519317138449	-0.355938514295512	-0.852938938318788	1.45
[1.3,1.4)	1.36778442293364	0.270470266640876	-0.0714211189601647	2.16783024952352	0.92127914502161	1.44941050301862	-0.998428023452817	-0.299091976149563	-0.637499128047172	0.0690388761918803	1.92088800095823	1.35
[1.2,1.3)	1.26182977849074	0.578365755649151	0.714031076941433	0.502176089718145	0.428875107561178	-0.153423836027133	0.551051407364338	-0.289698954226674	-0.624487071715133	-1.19920702686665	0.0650435299824472	1.25
[1.3,1.4)	1.32726647956484	1.11388653148771	0.879350967316196	0.410881071966475	-0.404033978403523	-0.24914543399066	0.0989135497470782	0.0706474736273238	0.0867424913811061	-0.41913709475955	0.721069610161265	1.35
[1.3,1.4)	1.3579273068975	-1.62040016883101	1.07428448717045	0.397300551888692	-0.705364219483773	-0.485639516026484	-0.0138794391255743	0.67429237315765	-0.927115440545542	-0.268450088097724	0.477040877891217	1.35
[1.1,1.2)	1.10093633306992	-2.32433988225902	0.81753858940425	-0.421049139733854	-0.249112829405461	-0.435661303100662	-1.16537274711696	1.03627493163747	0.823262018668296	-1.64147966787882	0.940022964454066	1.15
[1.3,1.4)	1.32758960453436	1.40197316469311	0.72880778590834	0.488841397795283	-0.490293286829894	-0.0169113762879773	0.149038336933294	0.579478884335374	0.00417240751023806	-0.767321239571121	0.651723498150058	1.35
[1.4,1.5)	1.48029891145049	3.96144750211362	-3.17003666042968	0.0371263437840174	1.47430896978883	-0.126256047041649	-0.0676390392598518	-0.1843521568222	0.87551396463213	0.590294435626765	0.0660006668076345	1.45
[1.2,1.3)	1.21462729416451	-2.02705170490525	1.33836598759064	-0.854049051028613	0.366208395282814	0.568946813787428	-0.743694767826588	0.161827649746524	-0.714249247607553	1.43177080932987	-0.995597254551475	1.25
[1.2,1.3)	1.29341842692738	-0.00961202558101159	0.954507823349768	0.0436885633768264	0.308424601171942	0.360259561857487	0.543925225242158	-0.708932543012001	0.501622478459566	1.01758570635887	2.00993866454898	1.25
[1.3,1.4)	1.38992797106646	3.10195274803914	0.637711862953066	0.399544509459766	-1.72449442522707	0.640348586859081	0.455093774269338	1.21519469847477	0.891130469163194	-0.348066142122234	1.20824463440558	1.35
[1.4,1.5)	1.43981219965521	2.28694178439293	0.295748039282158	0.775700622218952	-0.730776616619055	-0.166643616259193	0.678421473863117	-0.0934547537194352	-0.704258995841354	0.14289027533382	0.0486899620728338	1.45
[1.2,1.3)	1.2761509855114	-0.591018380783042	0.657308950689602	-0.268445228907844	0.0232408116427302	-0.752811083435272	2.08751103147339	1.86519230247732	-1.17177385191431	1.0580324447465	-1.22828973797005	1.25
[1.3,1.4)	1.36945584911139	2.3917132907062	0.467940384870942	-0.00278462809020541	0.813592672355461	0.387159084842278	0.68847491628372	-0.177426313217321	-0.0279883064013071	-0.681204620439295	0.47924654858183	1.35
[1.2,1.3)	1.26675498875258	0.00662744944961513	1.18347028567936	-0.160251543835866	0.0889605597180847	-0.419281215042381	-0.842318114158937	-0.783222416846598	-0.27938887406898	-0.174628513876401	1.08067079850421	1.25
[1,1.1)	1.08756364563609	-3.83515198204391	-0.490701679565143	-0.761750498625046	0.453487249972719	-2.18396914717375	0.959059815224623	-0.232217270205588	-0.248083765973604	3.95330677777363	0.748892095568391	1.05
[0.8,0.9)	0.86053928157759	-7.75095743959433	-0.47475953891517	-4.66820503676572	-1.11823332202713	6.23693030564791	0.136618822061614	2.16535744534663	-2.32417587795216	3.05225335282676	-1.04282452110396	0.85
[1.4,1.5)	1.49583043803814	3.58274718608956	-3.62619297806139	-0.616608617967689	1.14175565873686	-1.18848947846439	0.420190584937733	-0.404262944815596	1.0007085597347	1.86883856749656	1.52447663767227	1.45
[1,1.1)	1.08083142790755	-2.83119290059162	0.850900986322094	0.348425890760954	-0.330682689270612	-0.60210705194924	0.192660627390553	1.13536203949178	0.114605652074039	-1.02532724017831	0.119738704226015	1.05
[1.3,1.4)	1.32055523621134	0.863259438331863	-0.0212612703730738	0.871181586018565	-0.712443569378756	2.42153643944578	0.469307582624467	-0.737897844570907	0.875636383425263	0.329802810782827	-1.34992128475775	1.35
[1.4,1.5)	1.44287198864341	3.0439318012826	-0.206703094119475	-1.5459375100331	0.244025671202899	-0.0409192577730354	-0.114407856317364	-1.48606045113792	-3.81991106297285	-1.65397895589772	0.64243841766046	1.45
[0.9,1)	0.975916178772159	-4.85874224846417	-0.242757041863996	-0.193117913181112	-0.204515789034971	-0.520603428646836	0.0177279341553156	-0.429068437727604	1.33308214872603	-0.803490166204091	0.0656279565858258	0.95
[1.3,1.4)	1.38169907843762	2.71701981364939	0.185139775385455	-0.0295326379461304	0.0809110326899586	-0.0813726459057683	0.914325166746325	-0.448237067265041	-0.353170211325951	-0.93395791639151	0.158384140341161	1.35
[1,1.1)	1.00709921742899	-5.61741827150653	-0.903386243489091	-1.64236482402684	0.0436737350827495	-2.04248339241129	0.0973977939203248	0.882040037858292	1.88275841618432	-0.0377334612965097	0.196780613060379	1.05
[1.2,1.3)	1.27857205986236	0.0636843523677123	0.771391372532138	0.668646926731516	-0.549546213058812	-0.30034849904197	1.18115514080996	0.514111487998484	-0.993206965713112	-0.829101647602868	-0.278260437210179	1.25
[1,1.1)	1.07713902451824	-3.53829166241781	-0.214568003626861	-0.0119456909738793	-0.478003520091695	0.0587261634244766	-0.496714457030102	-1.13847139476378	1.26700446383414	-1.27232200553735	-0.435815581184145	1.05
[1.4,1.5)	1.47965977527929	3.48148054247353	-0.473129244276397	-0.893874015738543	1.09286173200625	-0.614317145949429	0.320637149705049	0.0723051317182182	1.23948155287612	-0.454825486743164	-0.0817262557368859	1.45
[1.3,1.4)	1.31290644241154	1.40678105313132	0.732944322850755	0.293180393035081	0.058048110610388	0.0156540426408608	0.124413384485438	0.349846548703044	0.670098181173606	-1.39542146513427	0.0695122853104331	1.35
[1.4,1.5)	1.48661370642939	3.98270249734598	-2.01367929543163	-1.65780481511766	0.161662615512673	-0.363582071826401	0.51055721911629	-0.202920398139777	0.140799624010878	-1.23276343203243	0.401772334300024	1.45
[0.9,1)	0.986917910474347	-4.67462693079861	0.523931155937926	0.128244051285454	-0.135966780272256	-0.18788318608901	0.953208629923193	-0.169563757012271	0.030587788449941	0.448041258282433	0.088923794606717	0.95
[1.4,1.5)	1.48320903124975	5.01047079299849	-2.87809082034642	-0.720378940619337	-0.922017683540346	-0.087156865055609	0.641786905761789	-0.605070664853555	-0.578644110293477	-1.06552556717289	-0.36064208787122	1.45
[1.4,1.5)	1.47527665924637	4.24716710904252	-2.17235642621031	-1.49565583457358	1.23465593383135	-0.699084018610878	0.694000174888945	0.857975944077176	-0.521438578018782	-0.351166684728151	-0.390173261561424	1.45
[1.2,1.3)	1.29464876136072	0.934797332394099	1.24303950478664	-0.496960835161295	0.946437897184479	0.684826030149632	0.187657057497841	-0.908388621264066	0.886864197862502	0.32988214265273	0.114463354305083	1.25
[1,1.1)	1.08740644948053	-2.84892386496348	0.778557653771042	-2.26683637187123	-0.198586043722548	-0.764406893639583	-1.45965106375134	-0.965406858683761	0.177289358574928	-0.337771131519289	0.76536822817891	1.05
[0.9,1)	0.996235569939973	-4.49500198455869	0.596066867637985	-2.28400542863297	-0.585213030937282	-1.01144026346123	-2.21971942136484	-0.712561790878144	-0.875119830805882	-0.98820480313515	1.42642232637396	0.95
[1.4,1.5)	1.4479760419579	4.30287899187326	-0.809600608351267	0.339481728149479	-1.9556688340334	0.734725664061963	0.848986231776179	0.592424474693983	0.127101615678334	-0.360354875551799	0.945022205200079	1.45
[1.3,1.4)	1.33009313621206	1.69698663296019	1.09004644363722	-0.14672971569379	-0.425013382956774	-0.778745193505977	-0.478899961272931	-0.335588471666648	1.89355358176137	-0.153715876781244	0.204606271924152	1.35
[1.1,1.2)	1.12053162832174	-1.75864916970513	0.977424943201859	-0.344740490772524	-0.232528225043372	-0.44272860505428	-1.39936129104316	0.111080915689294	0.232023102131268	-1.3752397402244	0.918274365065215	1.15
[1.1,1.2)	1.12760944416982	-2.80170072518135	0.57883081749535	-1.66794924217818	-0.343529555096462	2.40036288583838	0.474560417809723	0.346725601009407	0.751102286387264	1.11147349576561	0.232302650319521	1.15
[1.4,1.5)	1.46994790912495	3.83543514283375	0.201701344719537	-0.44871228088926	1.46529501651863	-0.993622836828591	-0.197390922744673	-1.11746637408024	1.16979486276114	0.927028326933546	-1.02620053759288	1.45
[1.2,1.3)	1.24660110388248	0.620236162004374	1.21289038841312	-0.148904003686181	-0.457294157664936	0.215677791598685	-1.47410137616305	1.20892955741397	0.188894293107194	-0.993288301537839	2.1360121956411	1.25
[0.7,0.8)	0.799320224475275	-8.56917607022554	-1.90562172022189	0.192373769191156	-0.272011517308473	0.212794658034506	1.28941464068359	-0.00522247325672781	0.0298193751768071	2.42086546993859	1.62290533757591	0.75
[1.3,1.4)	1.34645063019989	-0.79018642969749	0.335548602701511	0.204321888494356	0.960192499669764	-0.77118792545009	0.00987426334832908	-0.73531062613154	2.11906759948864	-0.589351457744918	0.70296446709585	1.35
[1.1,1.2)	1.1867390244816	-1.46837697145192	0.783430787834786	0.398835253713229	0.252956091154444	-1.33138438649637	1.33437641401693	-0.627624073702819	-0.922863436546725	0.590537544983007	0.0872039106475639	1.15
[0.9,1)	0.925629678027381	-6.98326614997826	-0.456789159083799	-3.0053602635927	-1.32093505626118	3.16432892389917	0.32072396850972	-0.760365064796707	-1.21074554489658	1.25152567500259	-0.690165036217385	0.95
[1.4,1.5)	1.46580268820171	1.91517840694877	0.580130510603515	-0.375109308623581	1.48133333778398	-0.052065093522089	-1.31170380979078	-1.17299331376126	-1.7020274290858	-1.12989162902492	1.36889955490185	1.45
[1.3,1.4)	1.39438045133682	1.91623750368976	-0.147490993615133	-0.600863138035679	0.64655708961193	1.03596017100501	-0.646038312221359	1.36279623172512	-2.17551011708683	-2.15969865644801	-1.0386123827379	1.35
[1.4,1.5)	1.42348801631697	3.62221911693167	-0.165638755863933	-0.055091564871545	1.66260640713946	0.303471363739952	0.514635816994934	0.491961017946731	0.286060512890517	0.470874540846556	-1.27097943427739	1.45
[1.2,1.3)	1.25616963506049	0.194392897701029	1.28225343252192	-0.667857474287817	0.911659058908465	1.59291710179947	0.550616319787796	-0.661426261868518	0.510295046458637	0.656413340764455	-0.110178381926122	1.25
[1.4,1.5)	1.43902729919747	2.97782297169095	-0.0492688023917462	1.84609124251181	-1.37802605498996	-0.562481349469998	-3.63384303943443	1.09624494247611	-1.49096836280414	2.25438264396108	-1.62668279695633	1.45
[1.4,1.5)	1.42700133046236	3.68074210626494	-0.121451257888701	0.444125761784035	-1.38692540947576	-0.156943079585917	0.87413831937007	-0.446420714532115	0.149076988338396	-0.491808413298311	-0.0973618441775842	1.45
[1,1.1)	1.09409690472942	-2.45836782684318	0.934362977378401	-0.106172682926031	-0.256667482353466	-0.498281795130717	-0.818058282928981	0.2010841373233	0.150621189742542	-1.19238687071898	0.529853135178413	1.05
[1.2,1.3)	1.21925108286645	-1.81345244772802	1.06785279292769	0.0676366101820282	0.328800237033694	0.667984575908057	0.620022504835854	-0.666874427264324	-0.321792315508741	0.2213493765155	-0.246280920743949	1.25
[1.4,1.5)	1.48410212436092	4.62892601469578	-2.25577328863791	-1.76026767779194	2.16257362645681	-0.640890076026552	0.501951186430686	1.92111317746685	-0.882588749534807	0.175988105967449	-0.927824340312267	1.45
[1.2,1.3)	1.24475256142905	-2.78273139623657	1.19074506207108	-0.575484244999869	-0.426463437306942	-0.666409331914134	-1.10990654074812	-0.102114272242914	-0.965595630252616	-0.241111807227245	1.02464191671549	1.25
[1.2,1.3)	1.2202627296867	-0.523265871085556	1.32459493355529	-0.786777822771695	0.743526110520111	0.75267450865992	-0.0463787659605452	-1.15089738620994	0.167180806136511	0.524416822694737	-0.00885774677911066	1.25
[1.3,1.4)	1.330678540527	1.25433074579988	1.04068237166102	0.370292297114871	-1.84047849373474	1.05154007842395	-0.394996937677285	3.37602734472896	-0.472189906302746	-0.365700750308169	2.37146833344558	1.35
[1.4,1.5)	1.46806616721747	4.16696047342876	-1.08666979611335	-1.01159341927472	1.88126494444938	-0.244458705665825	0.596923877376549	1.13166605026878	0.0226859535606061	0.154429889216254	-0.655392056494362	1.45
[0.8,0.9)	0.866308175062003	-5.66446209395288	0.092184072245458	1.53737428468765	0.781721913190103	-0.616633824497541	0.859404440682065	0.426698854148672	-1.47242668512445	-0.38046461287449	-0.178588932520709	0.85
[1.4,1.5)	1.48455228481361	3.72274879826358	-1.91074594908617	-0.771236351064465	1.51008242404672	-0.984773572515643	0.532911277256467	-0.384236503042758	1.25925097663962	0.906282346607588	0.615789398790887	1.45
[0.9,1)	0.988310110281335	-4.05021162976879	0.497529442941152	-0.38552168004979	-0.329870414564594	-0.557484704620545	-1.4482892840783	0.119436137053146	0.0725600871035033	-1.70227268364989	0.289690909185616	0.95
[1.1,1.2)	1.17514805957645	-0.922340675709583	0.709481899862024	0.668170982671997	0.520463365854393	-0.171579979614704	0.737189615616337	0.514886620687346	-1.28483818976275	-1.09296178088472	-0.323494923173642	1.15
[1.3,1.4)	1.32807801422779	1.91517401012066	0.392058071745418	0.448479192641025	1.14648616292084	0.560926977903211	0.586068947006586	-0.144726203753927	-0.00654271392073458	-0.0997054069184571	-0.771004825451335	1.35
[1.1,1.2)	1.19102735485388	-1.09211109361414	1.17773522533068	-0.638637138981696	0.193658800157707	1.85619995269509	0.689173438918679	0.230677050280152	0.800260177135869	0.889855262616845	0.492911004396905	1.15
[1.3,1.4)	1.3574015443125	2.09599875258605	0.561859457595423	0.451318057332435	0.866491687102656	0.476334622611918	-1.49486989551996	-0.194635288817219	0.106957678721713	0.93924724350011	-0.965826812447781	1.35
[1.4,1.5)	1.44400774503476	2.6608112553849	-0.0635002480781132	-0.682156943957374	-0.207811858756547	2.31282298760992	-0.926153087446437	3.39792667325262	-0.363278030487356	-1.53661144831722	-0.339419398559926	1.45
[1,1.1)	1.0455912195219	-4.77777514520579	-0.238370684179261	-0.529512102877577	0.665964498643065	-2.21882148911587	1.16338141942625	1.74097358996466	0.794728317537516	0.846531670882451	-0.387600135067367	1.05
[1.4,1.5)	1.43464873878713	3.05598755844266	0.163855355566872	0.950992972670038	-1.24720542482596	-0.138184259790126	0.112711968597057	0.0387054449178604	-0.199175149913315	0.368441405268818	0.598747008610589	1.45
[1.4,1.5)	1.47811215607832	3.65888316896514	-1.44143326485223	-0.65364984719588	1.20308075945959	0.884460506216651	-0.711230244690775	0.74719024610577	1.25079235333112	-0.9471559061603	-0.285140264224295	1.45
[1,1.1)	1.06690415189182	-3.691911619322	0.542832354869753	-2.7391047488925	-0.172546391756088	2.64746474537705	-0.246074408251461	0.576844457523986	-0.0164537634681978	1.31151680451107	-0.475803200189819	1.05
[1.2,1.3)	1.2579991456731	0.348348951349718	1.23492133543493	-0.309402682388231	0.05837013051644	0.296239659493401	-0.233354200225642	0.210634729038576	0.56816945973131	0.919640597895864	-0.876591712256814	1.25
[1.4,1.5)	1.46660893599676	3.08286190557662	0.134260408889785	-1.63213152207057	-0.0186673873629323	-0.140761133095014	-0.0845465610219005	-1.88756543775066	-2.43513553124235	-1.45998731379226	0.625471894360378	1.45
[1.2,1.3)	1.26911468234182	0.725548582850728	0.857308363693694	0.449801735902321	0.257757130016846	0.0131512042669049	0.891490417916783	-0.452802726840688	-0.0233990198923297	-0.599624208154396	0.163619633006221	1.25
[1.4,1.5)	1.40042001994092	2.69552992213564	0.254554062247118	0.920522912340923	0.089475865099479	0.35349973761078	-1.58574116629821	0.21214553833665	-0.199585687617197	1.01779887779789	-1.98653239145519	1.45
[1.1,1.2)	1.19377367911952	-2.09700774546362	0.935910842804035	0.702343474259077	-0.0421566912897489	-0.197257459452448	1.24113252057931	-0.161105981591453	-0.861560414301774	0.0769521041614706	-0.0682531209439987	1.15
[1.2,1.3)	1.2850661151017	1.10193462198694	0.62035303970332	0.541509104117665	0.155686740308814	-0.0803766445895172	0.273630626316213	0.209569755795707	0.0340229558810571	-1.15096139700445	-0.112459777173823	1.25
[1,1.1)	1.0534413208417	-4.44904784947407	-0.535254745759695	-1.72943087282992	-0.0644022598291778	-2.0202057785474	0.191217124512592	0.561319493874345	1.89700526869067	0.495080741506674	0.0378728807349327	1.05
[1.4,1.5)	1.44767132206876	4.94733133947149	-1.20959971825438	3.54412889397853	-1.73619464095134	-0.158579284396579	-6.13431545744588	1.78054017180474	-2.11548217754492	2.9075978874948	-2.28828019375151	1.45
[1.1,1.2)	1.16771281524868	-1.6249765621002	1.27317476721644	-0.759538196147924	0.550161667396812	2.45729972848363	0.818289597812283	0.010932354800278	-0.112012831110948	1.14883994635024	-0.13782605479422	1.15
[1.3,1.4)	1.3935517552136	2.77126314551632	0.304349465607826	-0.00326165218339303	0.955869093059383	0.792461408850096	0.584989754176681	-0.0824306086149211	0.154851027102574	0.276422300788281	-0.159178048926468	1.35
[0.5,0.6)	0.585892714267164	-9.76087804721409	-2.05092940709096	1.74405076847032	2.12448196712341	-1.21504664136356	-0.170690789587714	1.17633932760656	-0.361771018085592	-0.258853956854585	-0.235413342827735	0.55
[1.4,1.5)	1.43195482351116	2.2241116471367	0.416556693993356	0.833058630609053	-0.39181159882563	0.0722445504343643	-0.298048053655873	-0.035865328216711	-0.704886539494761	0.956727871741694	-1.24016157360897	1.45
[1.4,1.5)	1.46729638837317	3.83533726002162	-0.725090832110706	-0.305105275633748	1.40971629570413	-1.07729387516055	-0.293219345398953	-1.1740838762347	0.663923674311995	1.63738786568469	1.57251099971165	1.45
[1.4,1.5)	1.49022490945961	5.13100024559882	-4.01440717727457	1.2220254178413	-2.31569249644505	0.467550743525808	0.073295408360078	-0.682598628621764	0.618145746215746	0.335363489565861	0.515372453432701	1.45
[1.1,1.2)	1.13544033217659	-3.48846289699348	0.85265581329349	-0.306968247158218	-0.15252913168901	-0.205865121770742	-0.515876772149503	-0.831710985695486	-0.418260886179901	-0.593598039985358	-0.0468558880464665	1.15
[0.7,0.8)	0.778442635835322	-10.6007407857671	-4.09622887618064	1.87581925817506	1.56675902005635	-1.01292470995489	-0.622835387910188	0.286979417080965	0.802703710095847	0.192113932231858	0.34064130976236	0.75
[1.4,1.5)	1.45981728246084	3.4392144582918	-0.854001870544708	-0.99224769277117	0.712586568271256	-0.407084597301163	0.127448525080197	0.358086633310158	-0.200224700670137	-1.15555234192202	-0.294585178591159	1.45
[1.2,1.3)	1.23899661622686	-2.29427306055524	1.04049460988897	0.403706143254043	-0.300464460734773	-0.388233012711297	0.992537978236792	-0.0166832208599037	-0.607248764482016	0.2618666184317	-0.268189093151568	1.25
[1.3,1.4)	1.3560721059252	1.47330697191441	0.826292759667512	0.532181223280217	-1.67685652496246	-0.731949393177855	0.935918273411288	0.630259182556867	0.0223899375170684	0.153713494227108	-0.453608107431016	1.35
[1.1,1.2)	1.19431984901686	-0.677958073336119	0.986278166106663	-1.20100516188514	-0.994552915543142	-1.254423155926	-2.25708042576421	1.62337358100199	-0.348625666764582	0.649962770273356	1.56060681272931	1.15
[1.2,1.3)	1.23695446073823	0.0910192890153991	1.27048698820102	-0.633659729324273	0.00471663164114493	-0.594699520499127	-0.803827397236702	-0.690758104452141	0.945938261310742	-0.0367408092543035	0.669365712808075	1.25
[1.4,1.5)	1.46547656856055	4.94698194700758	-1.15307253683099	1.06495356936574	-1.55186378821483	-0.077396786338272	-0.354875124157093	-0.746976771902096	0.224986961313306	-0.195713880337899	-1.52919486454921	1.45
[1,1.1)	1.01497368934078	-4.82923935341833	0.430680453039937	-0.717663721392804	-0.407345461669806	0.509534643535133	0.0157042385063639	-1.0803612506699	-0.135691356061823	-0.156661449571053	-0.343962942624486	1.05
[1,1.1)	1.09210333206978	-2.89659076319985	0.636859708774569	-0.741057839703725	-0.341455534026861	-1.45510919049179	0.229941552821394	0.491498696138715	1.29929653347643	-0.0313873948308978	0.0877383682988802	1.05
[1.4,1.5)	1.42599678057916	3.22870066675352	0.188491376991107	0.689293241009237	-1.13617826656044	-0.308241144176232	0.538050348307943	-0.489356961674335	-0.159489186874275	0.0554614576974436	-0.786452388411971	1.45
[1,1.1)	1.00607000245589	-4.59567739656965	0.0668463918141185	-1.53596247497185	-0.427033208114834	-1.09940832146762	-0.485859686689258	-0.170774635416104	1.18173695300387	-0.671685133215443	0.363194361266478	1.05
[1.4,1.5)	1.46691958016083	3.78866563531999	-0.842604177188449	-0.814962692268358	1.98396728647227	-0.575381684127183	0.708579126921984	-0.159402464883025	1.08419593683103	0.828528950815609	-0.0419450087272621	1.45
[1.2,1.3)	1.23931578194117	0.155471895673872	0.631080904492294	0.830174532721007	0.481989845938463	0.0560252865334429	0.40574730302966	-0.0365043977960717	-0.334713008389414	-1.01491277800623	-0.415485338811382	1.25
[1.4,1.5)	1.48203908972165	4.31391267842388	-0.114008910446883	-0.504986874868664	1.6869013197171	-0.189099709619821	0.474487526416105	0.225043103320607	1.17936721550602	1.17583548300744	-1.62707965908661	1.45
[1.1,1.2)	1.12762095201259	-2.44601451776011	1.04333352870467	-0.206388167523209	-0.0281466208867446	-0.0337559319308802	0.298889599325295	-0.601763740905682	0.249845782601858	-0.0836889517987978	-0.00434948139331803	1.15
[1,1.1)	1.04508614982281	-4.17078477352308	0.149711156571302	-3.50997426516705	-0.78582311080121	-0.209184152518084	-2.32619987326684	-3.12344928557957	-1.93546461701981	-0.7697485826067	0.541419258059594	1.05
[1.4,1.5)	1.49767722851995	3.83051455762613	-3.6002451933612	-1.92797235537109	-1.38883858582107	1.10591725324299	0.285752853620391	2.41192581726957	-0.515954862235192	0.557702271049849	0.859248033963418	1.45
[1.2,1.3)	1.20599825478543	-0.899782810016971	1.22417235681325	-0.913178485677046	0.309071829788075	1.50675301778525	0.385476136645987	-0.232669856119617	1.0101677298493	0.543548554198416	0.139657527267114	1.25
[1,1.1)	1.07366500445679	-2.34157063611492	0.728996439322373	0.439352758589772	0.108207436521874	-0.102121505422941	0.401784847696638	-0.489626733491981	0.690569397615261	-0.685477918795744	0.00553806651711142	1.05
[1.3,1.4)	1.32948500652768	0.988683647905272	1.33373852385242	-0.829250717480645	0.69124864188229	0.0037371703843504	-0.53301669568012	-1.36621808018389	1.41375080687646	-0.108683429045532	0.547777252320572	1.35
[1.4,1.5)	1.48116609626115	3.90471609105304	-0.94123654226671	-2.13689431717753	-1.04043127356311	-0.106319723448665	0.285806087244973	-1.75159950985412	-2.29285820358966	-1.82510388658744	0.269818462899083	1.45
[1.2,1.3)	1.21050244294256	-0.55558649372173	0.693434962531121	0.890405008857038	0.89080538404418	-0.122917725978418	0.371002398660586	-0.687126338430248	-0.741152101496491	-0.718846199553883	0.640107500768601	1.25
[1.4,1.5)	1.41439552412558	2.62064197556503	0.348128080926543	0.715483099983184	-0.913271476860994	-0.170923888168011	0.326565932572722	-0.0295180124123607	-0.0935121349789435	0.0738894409312022	0.604826078997702	1.45
[1.2,1.3)	1.24468741286399	-1.1189263250444	-0.598405106084739	2.67761423999212	0.265985366935918	1.93838635227342	-0.567328320973013	-0.169145046547895	-0.0759106261408535	-0.0456613802803187	0.634726818563837	1.25
[1.4,1.5)	1.43371161349749	2.82288816549562	0.0026362945336633	1.51483419376966	-0.555502018819004	0.120001646276833	-3.15266867085693	1.19719195126862	-1.23732263566843	1.96803191637553	-4.26580831616175	1.45
[1.2,1.3)	1.22814779579781	-0.189755546095736	0.732749137513136	0.674175934032447	0.791533442034809	-0.319101912208793	0.705450408882285	-0.947441547054595	-2.06909675626709	-0.480958853847673	0.706823660567819	1.25
[1.1,1.2)	1.12767891689016	-1.89924474453885	1.05669323497818	-1.11704792926523	-0.391862065667156	-0.91824619781361	-1.08507102934118	-0.0304724013978814	0.595594885342398	-0.615437243632123	1.21051609147062	1.15
[1.3,1.4)	1.36853556243346	1.34712679222955	0.795577163971357	0.327004569147533	0.458685576073409	-0.253702605000915	-0.741491288963862	-0.33118083903613	1.6108104716517	-1.39236310460476	-0.32780408297805	1.35
[1.3,1.4)	1.33662813625238	2.02447486745471	0.588521615932245	0.212281347199648	0.742565539831729	-0.319700030910873	-0.153815477230427	-0.611494171272081	0.67371913367568	-0.480606337170241	-0.28163297181134	1.35
[1.4,1.5)	1.49096037102517	3.32163040528713	-3.34573420975397	-1.10727810637047	3.33637705662662	0.102638139051157	0.269966416528156	1.17601683945718	1.14621827635523	1.01706386558086	-0.0676653156464284	1.45
[1.4,1.5)	1.43382996350597	4.58250205430981	-0.301401369020953	1.28725368596872	-1.55537605576478	-0.457686764405279	-1.31072751060639	-0.577044597486867	1.31837046069048	0.0138701404422994	-2.14439178249048	1.45
[1.3,1.4)	1.37211324481187	2.37406100181172	0.545047787901584	0.283214332550811	-0.27003667062904	-0.165448656183772	0.821094152612043	-0.560114865987438	0.223645479477195	-0.375157014296276	-0.0103306401881038	1.35
[1.4,1.5)	1.48093000620446	4.51752671698651	-2.9230614807866	0.527343307944384	-0.415178718903039	-0.160650122872216	0.244873264303213	-0.510301733718903	0.502177227193572	1.0729912183045	1.57234356037797	1.45
[1.1,1.2)	1.13190317249703	-3.04595433160948	0.819054864689015	0.771060260453271	-0.0176277390536523	-0.336155832218657	1.07856594307022	-0.00677223799216953	-0.716564092374909	-0.165203327229057	-0.136847682660085	1.15
[1.4,1.5)	1.49654750657288	3.94923329247031	-3.80273514526403	-2.32546052029601	2.02608637297714	-0.678759196421309	0.878754162165796	1.39977593014532	0.372696908759416	0.117692098027301	0.127227205087492	1.45
[0.5,0.6)	0.592702713823609	-10.6789298447026	-3.13932693203359	0.420108514368847	-1.01655379702672	0.0227205541142805	-0.66483013543022	-0.434749103595528	0.606889229254195	-1.22073004654298	-0.869631634188622	0.55
[1,1.1)	1.00508931733888	-4.01796625710062	0.63728804065514	-0.854760943914158	-0.328072367289186	-0.511072484005724	-0.186687439725922	-0.540020630266801	0.578384743671765	-0.406811631400882	0.140441585281525	1.05
[1.2,1.3)	1.22212452111246	-0.304615872111418	1.35060978718539	-0.500964548352088	0.492390888202883	1.93250239953682	0.651534327796595	0.373603113375153	0.522512053421762	0.884714153736787	0.312296700510635	1.25
[1.2,1.3)	1.25666931120308	-0.963370652888458	0.723108801520492	-0.243069549497416	-0.976297476541437	-2.26004672038259	0.898773141521173	0.583186120766324	0.285925903374703	1.59739557275139	-1.43041697277105	1.25
[1.3,1.4)	1.34666762271949	2.26255102899664	0.699128723729846	0.43037463924044	0.190744241794935	-0.0927704413247053	-1.47333685061319	-0.270219190855724	0.897877572675335	0.480688810539118	-0.920067470216034	1.35
[1.3,1.4)	1.38141778009422	2.5477752208518	0.669235977563274	0.29392736702491	-0.217325953021146	0.233205393962945	0.164648467855919	-0.254718208919439	-0.00103703168161773	0.306678185137062	-0.843883851866476	1.35
[1,1.1)	1.04913037353101	-3.34006344455686	0.793550637416018	-0.0659482955114664	-0.253762161005188	-0.845066692767329	0.496898380890414	0.0754491334205286	0.532328297309007	-0.237220346531254	0.0223846449392663	1.05
[1.4,1.5)	1.42359905555469	3.57942858708583	-0.621343243737244	-0.255501175375259	1.46579435653837	-0.281465068878334	0.654787275151676	0.222098460525322	-0.165820536566075	0.0940749570355845	-0.631558909512725	1.45
[1,1.1)	1.03117953651857	-4.56106373964334	-1.44620070002385	0.99899760059433	-1.40865878018946	2.15898674580995	0.328485167854459	-0.995013145764339	0.79438674248379	-0.0817688762089829	-0.365650368475012	1.05
[1.1,1.2)	1.1192061133543	-1.32507502353818	0.434575574596349	1.43603258762761	1.07868683082106	0.18472948903245	0.136773646379971	-0.236037542794698	-1.24217329800465	-1.00632919442343	0.155797187685567	1.15
[1.2,1.3)	1.21703081564376	-3.22705490512795	-0.908243620895068	1.78928089178106	0.879156682289493	0.052212775254056	-1.69577518879298	0.0169533118653238	1.55598607456081	-2.02478999207959	-1.04630504873184	1.25
[1.2,1.3)	1.29520312390953	0.846761541879208	0.371517249192449	0.687997968581818	0.335940128904046	0.0610405467909358	0.850479271876632	0.0767874739539673	-1.87476322126259	-1.24318352276479	-0.25082135583212	1.25
[1.4,1.5)	1.47761680135084	4.10482705893001	-2.38804748497536	-1.63678553430027	0.81549665112351	-0.6999668694972	0.223384229488104	1.20946129339952	-1.00966756246925	-0.700505554700472	-0.803835880888441	1.45
[1.4,1.5)	1.47397365363556	5.81134861685264	-2.22547073645203	2.99062833820205	-2.86260645685894	0.675850298446137	-1.83042675949174	-0.26100439036784	0.929791565199273	0.738584217669263	-0.797722421144117	1.45
[1.4,1.5)	1.43659835599034	3.23509161516397	0.199565423629628	-0.374661478801301	1.35761896727555	-0.62713728437502	0.158429240251359	-1.05259311156822	1.23983084911974	0.509465173548653	0.319122997226811	1.45
[1.2,1.3)	1.29312376383867	0.807873244649355	0.454224157829852	0.122108976424998	0.280067532547098	0.715304776957695	0.512222011780028	1.00156606022106	-2.30382908851831	-1.65327756059474	-0.679722743016505	1.25
[1,1.1)	1.07814851905121	-4.99561734580151	-1.50908030640467	-1.68055204094195	-0.0683761534273328	-1.55142219353658	0.464240628274201	0.0991625481852036	2.08276009239211	0.976536288700708	0.514584517333685	1.05
[1.3,1.4)	1.37360220218991	2.58354428820537	0.6407769810998	0.219101017197683	-1.52906135836059	0.118891148894488	1.19587025098463	0.548678555637958	0.132504870197044	-0.613657830867314	-0.101907815141969	1.35
[1.4,1.5)	1.47044202090435	3.35064737389404	-0.716849396452616	0.677300707358383	0.134498960410026	-0.214255235115059	-0.611273298049891	-1.12306439462998	1.96309797571568	0.188106885537613	1.19717375635617	1.45
[1.4,1.5)	1.42501076741989	2.35238057933654	0.485922433387765	0.899886090179528	-1.35538311523642	-0.338498845881997	0.112608009610397	0.190875089004489	-0.301686918890104	0.426610776886251	0.177156714022807	1.45
[0.9,1)	0.982870019970224	-4.17875070662245	0.66500543670344	-4.30614405371932	0.69189695944759	0.418375310400353	-3.36306386159274	-0.672640161732132	-2.43520579781742	0.854096766560619	-0.425945517036648	0.95
[1.2,1.3)	1.2402272239684	-1.48832915205683	1.31601932066027	-0.730114976103879	-0.353731838821247	-0.716220844313453	-1.48689837705023	-0.269366563632566	-0.896156331638081	0.225139761012624	1.48554204528099	1.25
[1.4,1.5)	1.48420179975753	4.55982952352251	-3.30848062395507	-0.703426863440013	0.474998437266715	-0.586798485060763	0.917801053974938	0.0101058066421291	0.0274329191626235	0.402540073619696	0.380542831257922	1.45
[1.4,1.5)	1.49630901884498	3.95952274725904	-2.04953869487397	-2.89760736545025	-1.53130851948975	-0.260995134321917	0.0485215213527068	-1.8698064263652	-2.07350004405255	-2.14384892925406	0.296725846997036	1.45
[1.3,1.4)	1.36152534560541	2.45566110508966	0.779985343446291	0.0859436662364516	-1.81891636539516	2.22296574950047	0.844358075682912	3.70156606704507	-0.064063222548957	-0.738855373347038	0.929988759690074	1.35
[0.9,1)	0.99048623915683	-4.72379890247052	0.201666762035979	-0.295768678649708	0.0389240453824759	-1.67666350887941	0.828451208390676	1.89696333039557	0.600822454384657	0.0247275661526297	-0.223601447824195	0.95
[1.3,1.4)	1.30842677140588	1.19898853655506	1.06282500240068	0.1472817543966	-0.103509322568199	-0.0609889702264063	0.767547078851251	-0.548953295511234	0.271499697456798	0.0811142350701612	0.00450247924920832	1.35
[1.4,1.5)	1.42900133559728	2.62905735348845	0.410107831217176	0.924871030421901	-1.81119871941368	-1.34153856846615	-1.43850614136574	0.761412526279007	-0.879828245636154	2.17616411232684	-4.28637298547029	1.45
[1.2,1.3)	1.22796767071513	0.0558174686298753	1.07009120585562	-0.000100877235088476	0.0342188638049439	-0.34341143882071	-1.13145032512381	-0.332812446547458	0.0428893067271768	-0.845090174387841	0.857147336183213	1.25
[1.4,1.5)	1.47228291522768	4.18628167854597	-2.58992052648431	-0.515475479693244	2.10236352441984	0.542924717643084	0.295769819506285	0.665691262972531	0.321431326479821	0.452397791124603	-0.285875449360856	1.45
[1.1,1.2)	1.17410912059771	-1.06048966236676	1.05016745227984	-0.315098559251415	-0.339738603385999	-0.0884875227766204	-1.04967224538072	1.52910555591055	0.880772703444724	-1.48644709692363	1.33097022248494	1.15
[1.4,1.5)	1.42402049271237	3.3276020042743	-0.715957349191487	-0.0479504516179374	0.508417884768019	-0.166172424508815	0.716438047660007	0.374067679590913	-0.852147036728747	-0.691135839730995	-0.353449413809932	1.45
[1.1,1.2)	1.17953167339458	-1.33033461807779	0.934335767314448	-0.272839964004237	-0.612516327581459	-1.02268186623821	0.373005662238607	1.21958292530665	1.10140950774493	-0.349826589589412	0.290773873886088	1.15
[1.3,1.4)	1.38246666088283	0.580981724231023	0.895141460609732	0.558096349384818	-0.508040152202919	-0.183605129002038	0.95462182561272	-0.151022359650943	-0.873181717734833	0.452733091959429	-0.583732779657511	1.35
[1.2,1.3)	1.22264196094123	-0.0660966784681448	0.811837437072569	0.63241772409506	0.590485908823618	0.672068452241949	0.793015738205329	-0.387259141477295	-0.0156759727645186	-0.314549315395909	-0.129974041590874	1.25
[1.3,1.4)	1.34824262582129	1.68858995699069	0.773183653546976	0.00672914136294267	-0.402147584021397	-0.835461932655748	1.30318276465434	-1.46253180369107	-2.28910715586971	-0.071355419103375	-0.0293372330485699	1.35
[1.1,1.2)	1.11004786140542	-3.21698228649115	-0.833470564353262	2.44171689709437	0.231573792072494	1.62413422026621	-0.0720027824228219	-0.472934039284316	-0.0521176455123896	0.249147236539067	1.15822697243864	1.15
[1.1,1.2)	1.1900498895376	-2.92216074703317	1.01233749873903	0.331173970406292	-0.104331509692283	0.0232234214753071	1.04841932217729	-0.125403895064525	-0.614094483569164	0.436909184878596	-0.182729960331907	1.15
[1.3,1.4)	1.3644986553634	2.07939210168069	0.767700345752933	0.544727976783672	-0.924587829047555	-0.363140420900124	-0.174588756765103	-0.0105911439267695	0.392396725386293	0.17561840085392	0.725745815684283	1.35
[1.2,1.3)	1.25921018763754	-0.0751089379329496	1.17970834561948	-0.0175710639288246	-0.528082008213078	-0.605401990178201	-0.311611035741569	-0.00428108039182484	0.315644447399	-0.0914731051779681	0.74696769862472	1.25
[1.2,1.3)	1.20444908748905	-1.27490111117775	-0.518611617055676	1.0459462699529	-1.14955716419024	2.61018515957933	0.405369729927026	-0.955000888841613	0.706492855065393	0.100457992803696	-1.08376080998582	1.25
[1.4,1.5)	1.47450583700446	4.35109298087313	-1.72438575605612	-1.60707538112031	-1.7316052285738	0.245253572378469	0.957126536616207	-0.802361360924979	-1.73018924340704	-1.68502979340924	-0.196799039349008	1.45
[0.9,1)	0.933748365105975	-6.64074714186984	-0.214463526371183	0.510760267621137	-0.447198162972845	0.951476437429392	0.606930078389232	-0.538472676502103	-0.460106457634185	-0.0268851426556338	-0.478678537085987	0.95
[1,1.1)	1.05957539110721	-3.55565116287872	0.299938899848801	-0.0725683228565546	0.211014874534044	-1.10159743995072	0.345006500098456	0.312130597925962	1.38105277458979	-0.631432112238129	0.177992563128802	1.05
[1.4,1.5)	1.48966299166165	3.714986104733	-1.18862921409428	-0.984023457401551	0.687541785694487	-0.722724673273377	-0.496270165942233	0.874271090334955	0.787931252898228	0.105844808451052	-0.333801222087777	1.45
[1.4,1.5)	1.43210697304866	2.45597881320249	-0.608371211931081	-1.60154738329257	0.243181723521624	1.24809684419497	-0.376218248417743	0.722182817075082	-4.01072437026192	-2.19762840628824	-0.951567502856579	1.45
[1.1,1.2)	1.15416814300123	-3.67781926491567	0.864350056135087	0.113075081899101	0.057538103934484	0.983702754083568	0.860191880650253	-0.457974442620218	-0.594405430461441	0.427178009988515	-0.29323499018368	1.15
[1.3,1.4)	1.37309727308132	2.11637153216198	0.496728575097976	0.496029431580051	-0.492597129540914	-0.0377569037152447	0.216513904913693	0.335453940367735	-0.0811118245145412	-0.464378068808336	0.787374710841865	1.35
[1.3,1.4)	1.39741216727261	2.97624898966364	0.404390330032609	0.109860661810798	-0.642383268015485	-0.238798485676877	0.983211097457358	-0.894328016392959	-0.690164348116285	-0.443465364658556	-0.146178257313499	1.35
[1.2,1.3)	1.20014490476107	-1.73392887491771	0.568995529660064	-0.398792410403504	-0.128899280729998	-0.411932065208536	-0.378885647866023	-0.936333328446604	1.73643714780041	-1.18724151694958	0.22101158068357	1.25
[0.9,1)	0.958935750146516	-5.35293985718102	-0.870383588364461	-0.0501437027837888	-1.19208684621409	1.86380960851987	0.60262680495027	-0.943033208214988	0.542595440499481	0.146785593186752	-0.196208553400252	0.95
[1.4,1.5)	1.40033934237559	2.84240653773258	0.150382494502791	-0.102885654041575	-0.607669172485106	1.27480091985277	-0.222781717135167	2.111994826448	0.140340023721759	-1.19453007696068	0.538923586395719	1.45
[0.9,1)	0.985189109403865	-4.80974253459567	0.467635841898816	-2.30939099856795	-0.328314690994889	1.96441441845416	0.0510498148519687	0.381326051734714	-0.0845136488841907	1.45621251822246	-0.400073993083891	0.95
[1.2,1.3)	1.26751552158995	-1.72621537661459	0.999218428871982	0.507737339560558	-0.64321386842698	-0.782248271317521	1.06447375514774	0.28172999002588	-0.634905457814946	0.118478049087193	-0.353423356680739	1.25
[1,1.1)	1.06482425475099	-3.85921200144381	0.713561036292092	0.10057384267811	-0.0571691301063324	1.00803389694669	0.904664518044266	-0.434903163489113	-0.199698794989544	0.406977350162287	-0.0872324637017119	1.05
[1.2,1.3)	1.20304686612479	-0.504922056131902	1.2033067532991	-0.518538442323841	0.0621121440687376	-0.443065494751712	-0.526955482238003	-1.01406456019786	0.833201850779577	-0.523027481964933	0.685845759993315	1.25
[1.4,1.5)	1.42487371078141	3.43553249297416	0.282265256247875	-0.376848149413349	-1.52033213883919	0.275391891772683	1.25506961202009	-0.433000169381962	-0.540796000367088	-0.912029632236583	-0.35131097845726	1.45
[1,1.1)	1.06480127996655	-4.20554165572999	-0.130131442866869	-2.4802340561523	-0.655185296931122	-0.567780277839976	-0.911571783001145	-1.10323433200444	0.733777443158772	-0.726566041291258	0.359322559126528	1.05
[0.8,0.9)	0.884353345223623	-8.04928504328722	-2.20816803428159	-2.97381263820875	-0.734667746137954	-1.66859026485076	-0.200795085630974	0.406497688674946	1.34546234647356	0.173422244319685	0.0983124071716905	0.85
[0.7,0.8)	0.706183474256974	-10.3160107911156	-2.76965388457676	-0.212332671125759	0.30091649055076	-1.39915748542816	-0.679608555693306	1.08033206402886	1.29632786004555	-1.29202629358568	-0.364505695728644	0.75
[1.4,1.5)	1.49288412112357	4.06641306417106	-5.36219012880555	0.130936907986687	1.01644874282446	-0.455534955806809	0.00814774367840199	-0.208888084869022	0.574975240855413	1.04125349213354	0.353901626036153	1.45
[1.4,1.5)	1.43160635085549	3.33667508157648	-0.066794279083502	0.590309824687318	-0.323140639756051	-0.0574612289139918	-0.25161142587856	-0.0585697594797774	-0.448220342768642	0.612491415031724	1.83191324453375	1.45
[1,1.1)	1.06060069250812	-3.10772801515244	0.756844998068846	-0.607783248890001	-0.420235389929167	-1.07853742240041	-0.231597096493507	0.82674869318559	0.933709853850223	-0.72707269699001	0.528116256297891	1.05
[1.3,1.4)	1.3337166947176	0.450421796962977	0.808112279138582	0.42306614638347	0.708325386831453	0.535140751369465	0.897504386404911	-0.393172109453171	-0.570778172695289	0.100203702079872	-0.265709029201668	1.35
[1.3,1.4)	1.39638233428527	3.07617837994348	0.305268068695599	0.284113525686039	-0.977190995256899	-0.0597644221431201	0.657194646491672	-0.148871209073419	0.768824794680555	-0.644153787615754	0.481419748513192	1.35
[1.4,1.5)	1.46708640475966	4.7166072822654	-1.64979503445909	1.54534301433725	-0.294303890213982	0.440056035097166	-1.3287824952355	-0.194928539997824	-0.0858372786816735	0.449335773989349	-1.82965272618995	1.45
[1.4,1.5)	1.49518790442219	4.27239613386749	-3.93055576570717	-0.510265700385203	-2.57047007086933	0.528183148100775	0.844694400093492	-0.482017105065623	0.642600497054269	-0.381802324977206	0.619871753117045	1.45
[1,1.1)	1.01948474688921	-5.00412250650715	-0.108746920498344	-0.638763350540287	0.708079196400809	-0.438574000228128	-0.147758271567527	4.31136039326864	1.05553810477295	-1.18089167645022	0.209277227237073	1.05
[1.4,1.5)	1.47499174180176	3.09611485235532	-0.160538121538255	-0.925959080807324	1.13223042017588	-0.059541241659117	-0.604928765793407	0.117123200921718	-1.00542225867351	-1.27001532196599	0.712861046823445	1.45
[1.3,1.4)	1.37999729661551	2.40913633419252	0.333101677108777	0.887816258425367	0.358550993630677	0.371911493887724	-2.12703951733145	0.27045694705092	-0.230038810831648	1.16754093957439	-2.0034578445896	1.35
[1.1,1.2)	1.11567189113281	-1.56967281140567	0.888683699403203	0.321165093612818	-0.055959281691535	-0.274376794349962	-0.718050570967955	0.430673465521462	0.363910305301451	-1.45988709545388	0.21711487142662	1.15
[1.3,1.4)	1.30862615625953	0.293983695749213	1.12210885245149	-0.341618964777785	0.102280339567003	-0.371134629633597	0.228045175404645	-0.885931436748475	2.16738182644848	-0.592310627649884	0.503845017393307	1.35
[0.5,0.6)	0.506816785311955	-10.695147539964	-2.64867600000157	1.63899182791501	0.479802145101914	-0.483872449962771	-0.193372574620108	0.289675308772039	0.181738539675001	-0.472709322267338	-0.255425547578768	0.55
[0.7,0.8)	0.793151822973513	-11.1332777181407	-5.46169871396519	0.336627695188012	-1.7143276624186	0.495486115171198	-0.167972894653468	-0.630922700291268	1.21954855751598	-0.0508389860299819	0.0227838403684664	0.75
[1.1,1.2)	1.1013334061035	-3.37782056236382	0.311359579911099	-2.85937534847596	-0.487180412269003	0.0852348271959195	-1.17579849811497	-1.83506069036121	-0.134811615963156	-0.430129630232588	0.272029797920331	1.15
[1.4,1.5)	1.41187673483835	2.64425605294975	0.740309571777569	-0.471750479303695	1.40675251844022	0.29004348479104	0.49175147418918	-0.78875285646559	1.44587405326711	0.324898204929374	0.122908897542503	1.45
[1.2,1.3)	1.28265050087547	0.233840108015212	1.01347764768903	-0.184205540911963	-1.43214113740092	-1.04992836567009	-0.906747327993521	1.50147097615509	0.239556937294045	0.637611906813678	0.617890529663561	1.25
[1.2,1.3)	1.22066863603394	-0.394373365613353	0.95736943246542	0.567237799684708	0.144543128621876	-0.0238944977364411	1.05422058648222	-0.414137762119824	-0.327105448413678	-0.284602193920315	0.158014639641394	1.25
[1,1.1)	1.06850809007281	-3.66939242232517	0.335257025333146	-0.374582918610182	0.158364586770878	-1.17557701215655	0.445493987969811	2.05651778782883	1.12482252792597	-0.553656747507096	0.0793975503296029	1.05
[1.4,1.5)	1.48064469050569	3.60318629477817	0.395567322998235	-1.17053985992362	2.34604458164921	1.54921495364185	1.1796301786931	1.07080430865223	1.47962544763334	1.34496613131748	-0.252001332161056	1.45
[1.3,1.4)	1.32670307191855	0.932853821648362	1.03206827590082	0.160913288323647	0.328361218040499	-0.160258656642469	0.409330220413597	-0.79456574206002	1.54616464034663	-0.839726105116479	0.453022009727733	1.35
[1.4,1.5)	1.44675809243915	5.00437255615848	-0.418718483496152	2.05276643908475	-2.73572846775964	-1.19369795722713	-2.48923062948513	0.962036926357701	0.0764388816987541	1.72024587215818	-4.2911668054028	1.45
[1.4,1.5)	1.42428983836343	-0.255850614070358	0.804789301221595	0.798433685882068	-0.474229154524528	-0.208713240995813	0.637818653782818	0.349229500772956	-1.30283449492699	-0.18949182033325	0.0144288212525217	1.45
[1.1,1.2)	1.12829016356638	-1.39297405174361	0.724155515897942	0.996474869626703	0.495590524009066	0.554034878886467	0.864726414207032	-0.387211341309349	-0.409797470475593	-0.269422149225472	0.419266674830715	1.15
[1.1,1.2)	1.17669566064786	-1.01088077534334	1.06326401116383	0.193004449030283	-0.229926593792718	-0.466980916098571	0.0606298654573397	0.0404381333113427	0.478476359188642	-0.781597419302884	0.35307906628814	1.15
[1,1.1)	1.02550270660733	-7.24321596559802	-3.94130783737324	3.20393433016131	-0.018384089688396	0.749612139663955	-1.81179221280435	-0.538503332392711	1.14114390626667	-1.09761232306417	-0.826821893250842	1.05
[1.1,1.2)	1.1543950084099	-1.16332134838908	0.841199105518058	0.775835775589831	0.247218180282225	-0.194812379479432	0.844870206717641	-0.261852147212504	-0.278491774903223	-0.657509472704022	0.0554556666237914	1.15
[1.4,1.5)	1.44991595273851	4.06324877830909	-1.09654725406314	-0.430323471378881	1.34617862611877	-0.920995954421887	0.0527148685280907	0.205356419702574	0.035041001877551	0.591966826116403	-0.465460013249295	1.45
[0.9,1)	0.932133649201552	-6.33703742892907	-0.50397225954283	-0.726709197914237	-1.07881673225024	1.46294144610714	0.228159335435794	-1.29279119423598	-0.249928851571725	-0.032388624863961	-0.707626135955392	0.95
[1.1,1.2)	1.14345801297254	-1.9973363072759	-0.702754350127765	0.883612484351823	-1.07135505349679	1.19647382066082	-0.884567302346294	-1.90349980739226	0.381504526817571	-0.95153483406237	-2.33428050162245	1.15
[1.3,1.4)	1.36810076022884	0.795369896342833	0.925610813135599	0.497501375496413	-0.766785857593194	-0.505086675285633	0.401152620878769	-0.064228580948622	-0.24516947735721	0.437897454147287	-0.472754388732481	1.35
[0.8,0.9)	0.891442010320889	-6.25051350740305	-0.407563345796691	0.417207339918655	0.98045133504562	-1.92551995034226	1.18295114030496	0.580865845935981	-0.23389561629822	0.895547352920336	0.0268089343806721	0.85
[1.3,1.4)	1.30829143636565	1.28499847442763	0.80938285410466	-0.0905470798350451	0.570907686566796	-0.148911255069785	-0.603594343526969	-1.77147819252286	0.499510996954801	-0.175085868600447	-0.781622981315515	1.35
[1.3,1.4)	1.37258581378362	1.6387042433995	0.730730399911948	0.604692058967811	-0.967199993970226	-0.739708800298199	-1.08925282518767	0.374674337477026	-0.0529148001610489	1.20895819083561	-1.97053124824871	1.35
[1.1,1.2)	1.13207892502419	-3.10696004608766	-0.177115011280181	-0.624818750898455	0.331719232203953	-1.56164117641326	0.826037816771542	-0.365753336676808	1.03857025872758	2.03847073598222	0.760911043852019	1.15
[1.2,1.3)	1.22362061914796	-2.02923575069641	1.23959189197594	-0.230447281481117	0.347291229921396	1.06449917594957	0.727577359795836	-0.250638454210617	-0.511262225081281	0.85609824216723	-0.28443433494289	1.25
[1.3,1.4)	1.39774281675446	2.85165758527451	0.340203116431824	-0.148655423202442	0.989228578864261	-0.282325047409554	0.3799051883293	-0.793996732316855	1.03403520879923	0.0493664554384766	0.287887998576559	1.35
[1.3,1.4)	1.32354951796737	0.43220497607862	1.06652628392248	0.35852821081164	-1.33944958647571	0.0316540649743018	-0.329058404233418	1.79994627545988	-0.361405023293837	-0.333159238877633	1.59069481725896	1.35
[1.3,1.4)	1.3071923865538	-0.676544588373983	0.730838307532362	0.943571845835998	-0.207899132501255	-0.225943531903505	1.26944724658698	0.210057939822195	-1.56677556418592	-0.631114588505805	-0.322404677951129	1.35
[1.3,1.4)	1.34705737932455	0.963163151586006	0.952400098070287	0.296888306667964	-0.198388210680452	-0.305528549523523	-0.908010959984403	-0.163109670545872	-0.181119499485857	0.91202571520611	-0.480022114413693	1.35
[1.3,1.4)	1.36882148935912	2.38392475321417	0.49502589892385	0.194339159944443	1.49989109500898	0.979444158253854	-1.4575655258451	0.0562518220966097	0.84042674541392	0.508868566783075	-0.979044114761406	1.35
[1.4,1.5)	1.45056871438158	3.56909950961221	-0.381214941253303	-0.359397328507502	1.45750063447081	-0.0250164512580593	0.0957191673600373	0.76892262087911	0.0992943390787815	-0.395017535289626	-0.644112341028293	1.45
[1.3,1.4)	1.38756030501225	2.01487244704685	0.513161299916285	0.640862244935014	0.433839786413731	0.417541131868618	-1.26400139843374	0.0141775298088551	-0.411279690077883	1.160298549526	-1.31673595145521	1.35
[1.4,1.5)	1.47543218849789	2.95881730160736	0.237194009980722	-0.484599726442691	1.30922296112129	-0.465984769020059	0.171054033744362	-1.00026911549952	2.18496386170601	0.114063182276539	0.63753042866623	1.45
[1.1,1.2)	1.13177199244643	-2.05391153505138	0.903581179071648	-1.67448164862969	-0.0612140942098242	-0.562430900841378	-0.80969662625306	-0.467958657065522	0.98889159642809	0.0904715511048255	0.0944330276564154	1.15
[1.4,1.5)	1.41745998395896	3.38900139941938	0.407618512892587	-0.15561433767681	-1.36311934823491	-0.35542695879425	1.1226193514041	-1.03208713911536	-0.3068102295462	-0.702770664277776	-0.370431174291864	1.45
[1.1,1.2)	1.19294463881237	-2.14109015910287	0.311041635937718	0.89071194901753	2.92278675382681	-0.180881509904427	-0.501007890508968	-0.749873008989082	-4.14568410968885	-0.206163202666674	0.335620022243265	1.15
[0.8,0.9)	0.89945754637676	-5.24697542840093	0.314183964591612	0.627914373436838	0.0970909507068079	-0.795550974784469	0.377943202704333	0.829293670559245	-0.0481887616571055	-0.903272451154167	-0.253848415327578	0.85
[1.2,1.3)	1.25812093324512	-0.215044052052096	0.864088385150983	0.0197499437082083	-0.648485462578867	-0.327081416320803	1.47696741422459	2.00942622282334	-0.140941260645162	-0.0397071753805396	-0.516389237896177	1.25
[0.7,0.8)	0.709216744815799	-9.31647631650323	-2.91198750626356	3.36426550102116	2.38050814504127	-0.268977063066343	-1.00068289205163	-0.083846435935433	-1.06002400375468	0.329855155243637	0.655025300053962	0.75
[1.2,1.3)	1.29119791187255	-0.0799668955737648	1.0888236336345	0.322895867462953	-0.225179921391621	-0.113097430703055	0.950504970529944	-0.275991644220507	-0.355659343077211	0.398999419243689	-0.280825940898299	1.25
[1.4,1.5)	1.43662214877276	3.98046308153295	-0.556282477177036	0.298180192591127	-0.829839096242601	0.65092097501182	-0.213039028558673	1.1966560639799	-0.303200491048294	0.335619568443001	2.07107444734034	1.45
[1.3,1.4)	1.34244275005095	1.81254781478521	0.859061398001215	0.053895502482132	0.428468333829929	-0.41744424266776	-0.772447173356715	-0.921339893855019	-0.250174414401143	0.254268601241598	1.32149973517732	1.35
[1.3,1.4)	1.39111136029707	3.07271414523895	0.68088922379821	0.33155507286074	-2.02937192566479	-0.971823738748904	0.509097135811373	0.867236877152031	1.12717974622643	0.783309165205979	-1.17738095414784	1.35
[1.3,1.4)	1.39405193481083	2.92404579316059	0.203732851867824	1.29153061590396	-1.72765059534158	-1.00449036066747	-3.05490526581912	1.42998773662366	-0.461640120987656	1.84872946019152	-1.80459175837234	1.35
[1,1.1)	1.0644786994208	-3.02721320474952	0.319231547289183	1.21710263063492	1.93283396176404	-0.551708159242239	0.447442105700592	-0.273563701127657	-3.14307070482756	-0.211661712662082	0.151483734695039	1.05
[0.7,0.8)	0.758577260224516	-7.16848041073731	-0.58864132578409	0.944034286767708	0.0722741612771334	-0.183311910955681	0.554628636683404	-0.091759416457218	-0.00281275039843765	-0.207438301827052	-0.0311158492881324	0.75
[1.4,1.5)	1.45806611207285	4.1501803030153	-1.34168235219422	0.820943800521741	0.65342230006594	0.501976418995579	-0.433606344500505	-0.202273016050439	-0.0855752756591484	0.577211066178511	-0.816639687329746	1.45
[1.3,1.4)	1.38757028464275	2.8164497513864	0.600148933772129	0.0924712935302204	0.830742424554418	-0.44829321854015	-1.12242302546429	-1.54855769643221	0.256684651853877	0.961502308551598	2.19315689916523	1.35
[1.2,1.3)	1.21218131517164	-1.66992912164095	1.01955283270474	0.342548200701025	0.0927190381014631	0.0083930508500849	0.548619144212918	-0.420738168469842	-0.165269754971202	-0.251024907920978	-0.110899400578141	1.25
[1.3,1.4)	1.3112160014547	-1.52785785097957	0.0554648265449122	1.47493303237257	2.13056373676495	0.0217574847223259	-1.3483528402933	-0.288084705968833	-0.126994765082503	-1.16633806452729	0.083152889135381	1.35
[1.3,1.4)	1.31171680785741	1.28947432226904	1.09402256334345	-0.258604096416181	1.03145420149357	0.541344743120205	-0.388920031470165	-0.656765173209512	0.55822728196085	0.593410962569983	-0.0976770110073333	1.35
[1,1.1)	1.07910345031942	-2.48114877507384	0.700541784131712	0.987886007446691	0.28503382849601	-0.325120476987538	0.790827524352257	0.0592041766357673	-0.558720831462098	-0.746593178260544	-0.123356340512232	1.05
[1.4,1.5)	1.41707136585549	2.56470597146593	0.474641753966993	0.879152438618084	-1.49640499080097	-0.498384655126304	0.242384100670705	0.0350655685337644	-0.0778263317942798	0.402072999944511	-0.508527939931806	1.45
[1.4,1.5)	1.43409622045292	3.3640362162068	-0.607361725091486	-0.102328081039257	1.98140792182369	0.172464187174995	0.100116159653631	-0.573898832838347	0.729612206156056	0.940393900597306	0.24545189517311	1.45
[1.2,1.3)	1.25521431176428	-0.179210954009484	0.906363136493864	0.358112098685927	-0.991594706949088	-0.533163201492669	1.29034459417378	1.34164220269811	-0.296495894821164	-0.307725775049872	-0.338158709421439	1.25
[1.2,1.3)	1.21114702647667	0.0315460785129551	0.449225295442321	1.02567863809697	0.969019223973635	0.134943499343009	-0.149808771429405	0.141446427517063	-0.811711521915639	-1.54655753945589	-0.412394403052924	1.25
[1.3,1.4)	1.39003545533513	2.79719370561676	0.247677418427107	0.125527096318393	-0.280649530214774	-0.117047311612836	1.02916187461685	-0.573023238812873	-0.346517843083128	-0.678107208290196	0.0375174057861869	1.35
[1.4,1.5)	1.4164552000645	1.35055446578598	0.710196842740847	0.726343995493376	-0.963030625325938	-0.414059803603707	0.641199234635369	-0.0380590435425026	-0.710765480179177	0.464318560139903	-0.644502849975896	1.45
[1.3,1.4)	1.38249983534044	2.3575356604545	0.946230076595257	-0.252340353611634	-0.277930696341401	-1.01261979507062	0.790679546371096	-2.08424060186002	-1.66538390982699	0.303231790120307	0.489248868968321	1.35
[1.2,1.3)	1.20970193141133	-1.82218238763119	-0.0938210407542978	2.10268361377198	1.88965999028321	0.318411650470303	-1.1504968907765	-0.519925838790489	-1.23205606354217	-0.810700786810854	0.624514449990136	1.25
[1.3,1.4)	1.37994285602549	1.95648559256473	0.699126134916868	-0.380468866773539	-0.140072080477159	0.0899619836879093	0.827944634482265	-0.496025392160548	-1.15846616626668	-1.02837116324802	-0.172757626476558	1.35
[1.4,1.5)	1.48468246504351	3.25271690936444	0.523713306221174	-1.04755821379213	0.718592540671727	0.618165712224237	-0.0135729173138674	0.162927165452974	1.3908788156126	-0.906009717241939	1.44979448563195	1.45
[1.1,1.2)	1.10674644435647	-2.2668911021152	0.821454342338932	0.62922539227715	0.206803788884828	0.429005042858702	0.882607926717981	-0.408449090609607	-0.0692325333479982	-0.148983284118643	0.048990448958677	1.15
[0.9,1)	0.96083168776557	-7.34131078526007	-2.56629229247417	0.416583757972898	-0.392848654701267	0.989375905048215	1.22241934232924	0.027836972903921	-0.00360904890319302	3.50170513660441	3.13341936157097	0.95
[1.2,1.3)	1.24479113200744	0.24484746433481	1.09930485167445	0.159862372813027	-1.12505152619226	0.798468532550792	-0.239843095454925	3.119346056782	0.152600806366807	-1.00417276692219	1.49794994730687	1.25
[1.4,1.5)	1.45568434522777	3.65471965580247	0.476828577789534	-0.0256370515073285	0.864759355074084	2.06793021185497	0.992403742525844	0.971376672085947	1.08320567695929	1.00500715667655	-0.624920931161654	1.45
[1.1,1.2)	1.16700160675992	-0.695210721014933	0.756843842864331	0.718632660852895	0.10172474594449	0.1981624804156	0.204234082484195	1.42612870665775	-0.333587108151683	-1.63207769739507	-0.296359766932319	1.15
[1.4,1.5)	1.42059224425963	2.91998725705981	0.194138458629207	0.71827311897323	0.592020315311295	0.23780726088462	-0.474979483869632	-0.53491790753689	1.10482579404748	-0.0691831750801256	-2.1177603645053	1.45
[1.3,1.4)	1.3593299620991	1.73760299887046	0.754844923403145	-0.163085971705648	-0.5383432749498	2.51035233201229	-0.0313112781806797	3.74107866423988	-0.150221569728087	-1.56563056438086	0.250031484249238	1.35
[1.4,1.5)	1.499840282698	4.13291673751257	-7.90743280116004	-3.899938089338	0.754445243601002	-1.57530118303662	1.18152095852168	1.77093918415052	-1.50005347425367	0.0487406964287029	-0.214244694683608	1.45
[1,1.1)	1.04837207179161	-3.88178074019887	0.724203207592159	-3.71001989426095	0.197110149063222	1.75109985299938	-1.43063770646841	-1.31225991911165	-1.55158194644798	0.789373534876257	-0.478743077883569	1.05
[1.3,1.4)	1.3950095460572	2.41535680519427	0.431504112506566	1.03886882515195	-1.03999085787688	-0.641371736237049	-1.90422256894507	0.461613313834721	-0.17363928583584	1.31177947914525	-1.86364575807666	1.35
[1.4,1.5)	1.40824762507276	2.48666405108855	-0.0328861894006324	-0.61994057100867	0.594864291607928	0.0287053972475729	-0.0464492438300087	-0.358871919122899	-1.90241599405195	-1.68557584204591	0.112085131693753	1.45
[1.3,1.4)	1.36140564102191	1.63776120908378	0.867977318834928	0.499285671121377	-1.11679756207972	0.11975450937071	-0.351264758806968	1.05810789914145	-0.271657661485593	-0.156427994913908	1.76028346149511	1.35
[1.3,1.4)	1.30265870193164	0.118444386624784	0.9069247355508	0.0224408553731724	0.434735853643113	0.748317761808416	0.389674208831158	1.83512725673413	0.199767651085103	-1.28368226924739	-0.240808531957274	1.35
[0.9,1)	0.91639616983457	-6.73733947808839	-1.89965383878662	0.332070202448291	-0.987258624020101	0.612274438297515	0.0344129052421906	-0.869315032819657	1.16967662661553	-0.505452401904698	-0.130370852766604	0.95
[1.2,1.3)	1.28475862153476	1.10749493264749	0.907316013320614	0.227090143127114	0.309409022123868	-0.229686221152593	0.166609313184767	-0.589776321171635	0.785657666507326	-0.661731230633778	0.209740022146826	1.25
[1,1.1)	1.02332759282649	-3.29603874693283	0.620932175543064	0.441567639223411	0.130029074083555	-0.421539572143765	0.495318494023483	2.26007870505483	-0.020170352209663	-1.10420621059016	-0.211572391752211	1.05
[1.2,1.3)	1.23286195127833	-2.36468934280581	1.12704578832523	-0.224814839123407	-0.988367836876156	-0.681458524535199	-0.713404580807485	1.52173464420297	-0.555956879406778	-0.438636768179296	1.22294212480148	1.25
[1.1,1.2)	1.17883890148387	-1.20773887586158	1.03811785923214	-0.856294155097899	0.180265215017349	0.663780308089184	-0.0294127406105001	-1.53449891928994	0.528055237064463	-0.0149095755916013	-0.10067266801172	1.15
[1.4,1.5)	1.45947059000052	3.70816443899989	-1.68179982937612	-1.6297333961454	0.178470418845054	-0.0835468409881197	0.21486485675728	0.534031054564319	-2.29509948285161	-1.73149521293278	-0.434729271067755	1.45
[1.3,1.4)	1.34796165985178	0.970674252487605	-0.0547450018543846	1.73208033518219	1.29162616826825	0.496400716019219	-1.51356388302315	0.316955800807586	-0.257397057391283	-1.35810680830611	-1.14079200807549	1.35
[0.7,0.8)	0.744830764265345	-9.67251317238421	-3.32423248775942	-0.0239731687471351	-2.705463723416	2.77391695245345	0.460645023673227	-1.18691995423624	-0.212803912950279	0.240862339781784	-0.836522865697678	0.75
[1.2,1.3)	1.29615555700961	0.474583092465926	1.15045741986536	-0.214377885590627	0.96997871046035	1.25999128166597	-0.965980117522708	0.461607266945536	-0.426426996720222	1.34112082999378	-1.37029932351194	1.25
[0.7,0.8)	0.784924875370789	-7.13261001636759	-0.828040576297838	0.121216957330392	-0.00509154291568369	-0.847905510036704	-0.13631587111852	0.261979343703497	0.918666296461813	-1.00866265557304	-0.184325094183981	0.75
[1.1,1.2)	1.12789337086683	-3.21949620322942	0.805074818224318	0.718273898192675	-0.129138162654281	-0.662507893361568	1.18673885538449	0.141372669822152	-0.783506318148302	-0.0324302122660952	-0.185358245127984	1.15
[1.2,1.3)	1.24192596629358	-0.0400952977306009	1.47958684915615	-1.14343909693146	1.45652990383615	2.55308458990094	-0.0490804691076796	0.256531771842428	0.0880973960292595	1.20206252200251	-0.461269540773973	1.25
[1.4,1.5)	1.43711305782742	2.68465444852851	-0.245275235613766	-0.160675245135044	1.03059946783537	-0.158671278477136	-0.965167950490247	0.876267316406398	-0.0311010923406814	-1.47886337416051	-1.23277373378019	1.45
[1,1.1)	1.03268692487003	-4.59277888027026	0.194531752435258	-3.68155897467142	-0.424000082018366	5.6254604252618	-0.214237333659033	2.90894155281519	-1.00437503386331	2.59569934185509	-0.641136220958341	1.05
[1.3,1.4)	1.35076269090685	1.18555380605781	1.06711283523738	0.00955135543832097	-0.00682313873752179	-0.432323360400899	0.431479357497074	-0.405754367633769	1.64328398257355	-1.01367656958486	0.382412145661577	1.35
[1.1,1.2)	1.18153881920144	-2.04594149739001	0.0868858008616942	1.74766422773689	2.22349354049006	0.0389559697905362	-0.934895338354793	-0.610165169858512	-1.98668061188093	-0.735614032953706	0.663651166924781	1.15
[1.2,1.3)	1.25096173263113	0.421564328174871	0.961110662093356	0.0225461500769926	0.518885525654639	-0.022702950945573	-0.158897062418376	-1.22589775188987	0.534571880521221	-0.360546346896919	-0.204057251251237	1.25
[1.1,1.2)	1.17531643310917	-1.3584667434663	0.167987812852097	1.80760246227808	1.08566795406794	0.580595346054398	-0.305600331167726	-0.433344066506798	-0.544782819162022	-0.7027460240903	0.557129471213148	1.15
[1.4,1.5)	1.44052604314168	3.46364320733864	-0.318783107962499	-0.333653739562689	0.859750624779843	-0.645808761909828	0.196112191024346	-0.329936162480965	0.984424347210401	-0.0291650811384454	0.177847942285961	1.45
[1.4,1.5)	1.42543439530519	2.59709643973154	0.297900164265039	0.564000467230235	-0.218701089491788	0.188489832080415	0.576812872465545	-0.271672012817157	-0.585230957822827	0.352678435284199	-0.658295595263911	1.45
[0.9,1)	0.90329371108692	-8.21738737674057	-3.14965133267559	-0.812750307272176	-2.0774083350512	1.75391556885527	0.768737607294233	-0.560485468886151	0.871351185129561	0.817320056607783	0.528108200358722	0.95
[1.1,1.2)	1.19544460071493	-1.09184062824936	1.09800057942897	-0.4936844260452	0.515231726591006	2.93517938535454	1.16090233777476	-0.117918543030405	-0.146438541064725	1.13956984152278	-0.218184879291655	1.15
[1.2,1.3)	1.26131054757357	0.619610068149	0.325307361463507	0.875325666676726	0.316660426066079	0.654998894768726	-0.316429441362044	-0.990488103828052	0.575751414820261	-0.473811252132617	-1.6624553179885	1.25
[1.3,1.4)	1.39888066504838	3.26296652587703	0.652228287568779	0.443586418524406	-2.09680496438636	0.211812011128416	0.779713930504048	1.05508343809646	0.91821895153433	-0.0397268922582446	0.236508213988185	1.35
[1,1.1)	1.04210606207838	-3.71330186213376	0.555889486682002	-0.856586276687227	-0.44494957129067	-1.51590106706707	0.0704797975690761	0.853187901095372	1.01677209210343	-0.128708231480058	0.159043304093973	1.05
[0.7,0.8)	0.773220315718903	-8.32778011722288	-1.54415662354068	-0.31635557936541	-1.30140149295199	1.19794674936818	0.426346023792281	-0.810159146087044	0.153115392324714	0.0557358994240695	-0.352321907250141	0.75
[1.4,1.5)	1.43219196182306	4.66527491888178	0.241659522733901	1.18433450410408	-3.37787751020157	1.31356049611809	0.0947664033047266	2.67239023941678	0.348961738031465	0.945862932186191	1.46305986055403	1.45
[1.4,1.5)	1.40715719629663	2.56930890188724	0.640098933931006	0.579378910449376	-1.99120522953685	-1.5029532579492	0.614342426769999	-0.17107449117031	-0.319408460604639	1.1272727638443	-2.12580150238829	1.45
[1,1.1)	1.09801829751556	-2.97263546428135	-0.048652309995082	-1.35968237472699	-0.0631642823276062	-1.53201507628062	0.309768837479415	0.435851883701362	1.09957936054006	2.339493923702	-0.330731513483085	1.05
[1.2,1.3)	1.20443718089153	-0.769856972032803	1.36711802126925	-1.32568017789896	-0.126206438015107	-0.81763227479993	-3.10004661058172	-0.417067896577155	-1.89160332627227	0.793578038587828	2.74167912990216	1.25
[0.6,0.7)	0.635426563778506	-10.0758343167599	-2.65134449814211	0.674758876644827	0.0662197832825016	-0.741957331931171	-0.355990834838622	0.256281265085483	0.90615342329625	-0.852218318205486	-0.335765390458742	0.65
[1.2,1.3)	1.27756091009268	0.520708449745747	1.1579968657297	-0.108109953974201	-0.406803502683004	-0.0995054394603188	-0.315514760667389	0.895665132075997	1.38647846215819	-1.09561479741927	1.13776945885372	1.25
[1.2,1.3)	1.2457196610079	-0.645463111314303	0.435975030250733	-0.967787774046819	-0.0875499243005562	-1.86682919890668	0.661381312271891	1.28237679590105	1.99594954803197	0.66230556984335	-0.35247296455036	1.25
[1.3,1.4)	1.39338172241091	3.0232817323106	-0.0617123585896382	-0.114347807081956	1.41756519410539	0.510003716442971	1.0185526927307	0.267021162370304	-0.290144878603534	0.0237937103476271	-0.24907081107161	1.35
[0.9,1)	0.919761839144298	-9.01166087827327	-3.4525944744041	-3.16153637011727	-2.41496403862717	-0.570817727668455	-2.61228444113877	-1.998828851925	-0.573597567058419	-2.80184715440883	-0.806203872013573	0.95
[0.9,1)	0.91473540248811	-5.25833666718898	0.237085560424729	-0.337460032775117	-0.198198341643247	-1.20683907087595	0.166452801786923	0.706211035372279	0.729202210227207	-0.607628949471344	0.0547984751167158	0.95
[1.1,1.2)	1.13996898897728	-1.65512609689811	0.735692620753966	0.538789366804946	0.478643657916407	-0.521474219368684	0.785486246901257	0.665331159447971	-0.294014282255475	-0.798105132318725	-0.199451557851436	1.15
[1.1,1.2)	1.13639046910313	-1.56685433801993	1.07616257497786	-0.265408127197183	-0.315448901468983	-0.482767513040803	-0.970749052800323	0.296865895468963	0.301891792617164	-1.10200713833663	1.0018394952155	1.15
[1.4,1.5)	1.49561990242309	5.25113958394276	-5.45731252996154	-0.0489910933561196	-1.6711803872481	0.317927017774321	-1.59989211387636	-0.61908953557192	-0.278347208440564	-1.9595083362426	-2.27794650141865	1.45
[1.3,1.4)	1.31299202701824	-1.22454090218156	0.050922890824772	1.14107882433689	0.983867539833124	0.354840667542364	-2.41478512227048	1.1980828224801	1.51147403033458	-2.68106761954188	-1.45352128457058	1.35
[1.4,1.5)	1.40233451384476	2.41456023167374	0.295649882594877	0.422510905785823	-0.646134250717317	-0.1641827549027	1.29439905665797	-0.430190994022687	-1.14091153864211	-0.482202658193651	-0.243871909338601	1.45
[1.1,1.2)	1.14533942123298	-2.06364782833104	0.783260605633047	-0.632312039676212	-0.146250514625	1.44805332491636	0.693634012533433	-0.476500585225433	1.00948970261165	0.429653667586383	0.325508736172619	1.15
[0.9,1)	0.977203943890016	-4.60163488403115	0.173589328650178	-0.88170773482536	-0.372913936060533	-0.770538544256344	-0.362337397268136	-0.355313228316962	1.02538664138356	-0.887852269011561	0.194795754123886	0.95
[1.3,1.4)	1.31278907231215	1.17965754655787	1.05611361707846	-0.190732483143076	0.773376956038082	2.44015780225249	1.14734644946879	0.201876703134567	0.713329195477544	0.69359934024683	0.190766213113099	1.35
[1.2,1.3)	1.29089326428578	-0.567886870143058	1.12103706111065	0.101964797388313	-0.0223859367118616	-0.33399479397223	-0.281856911369969	-0.468066278232951	-0.352234510563013	-0.201070774942438	0.546156986652603	1.25
[1.1,1.2)	1.18634663039272	-1.89968427784915	0.534676209757908	0.162314770078367	0.518774101368751	-1.15697396576519	0.914777304461247	-0.933570392410828	0.319563300984745	1.08467029046285	0.969394684967908	1.15
[1.3,1.4)	1.39642809552775	2.5808742690313	0.836330464344873	-0.299451162616253	-0.766831304631	-1.31577254890371	1.28701947709819	-1.89615944335124	-1.72640396069318	0.613872973702176	-0.598444524109337	1.35
[1.2,1.3)	1.29926373694479	0.0429561834177777	1.09675815714522	-0.116592391340531	-0.221181659537716	-0.554975917985895	-1.5682804410542	0.0528244503078777	-0.446724581251157	1.11644493275664	-0.405610744518588	1.25
[1.4,1.5)	1.4632476223971	4.20044533798483	-2.12479865071752	-1.31720140919505	0.379250370245054	-0.284573664132621	0.733656357570026	0.731185710369257	-1.90280311478002	-1.15903191219949	-0.445868333014212	1.45
[1.1,1.2)	1.17692194848924	-0.589884109051486	0.108429209305429	1.73535907444602	0.638689245342313	0.790939098267707	-0.403543406949375	-0.217180898593912	0.149364980645462	-1.00212511576158	-0.961778987164101	1.15
[1.2,1.3)	1.20785957936516	-1.3859480923706	0.878853184273739	0.731943794346264	-0.307681845901897	-0.412531685399471	0.802219254179558	0.604707983973447	-0.516207557337	-0.834355881438275	-0.158946023663443	1.25
[1.2,1.3)	1.22362897491856	-0.823764041103172	0.802027262520277	0.273291442196948	0.463214867938719	-0.96076441667	1.13872542417947	-0.235797052058893	-0.68405659935279	-0.0315398070379482	-0.0900257660292665	1.25
[1.2,1.3)	1.28648456275652	-1.34434849685323	-1.19137729389739	3.83604287144818	1.51958995550437	1.42436517627083	-2.63825161589065	0.0523466512420632	-1.26269140922076	-0.683074257332501	-0.145208338689829	1.25
[1.2,1.3)	1.29754499214523	1.67096934906991	0.75137934654221	0.264973144028881	-0.305337807078021	-0.713538380794142	-2.97745432265464	0.366510479389601	-0.191213501204908	1.13691675066866	-0.17817621886879	1.25
[1.4,1.5)	1.40883404553941	3.28371704086933	0.082317806003758	0.628460061114929	0.598209527121287	0.532978086706282	-0.244907094405109	-0.780057792262524	0.581880647836011	0.628385820798191	-2.79119761683803	1.45
[1.2,1.3)	1.29776363971512	0.558135228791844	1.12908984260991	-0.53144707837457	0.469141946937274	0.869386502891376	0.35849538529984	-1.20237411744416	1.24803769406225	0.0181658193526998	-0.0257849264293051	1.25
[1.3,1.4)	1.32243522924928	0.895456205690974	1.01012796918034	0.224139870092845	-0.512870178562399	-0.553569693791361	-0.495879210937287	-0.0751942154142348	0.297969191684901	0.659641331692532	-0.628449889537178	1.35
[1.4,1.5)	1.47464268222005	3.87470983606384	-1.8714687385148	-1.71471476855393	0.499335095370688	-0.469425917752135	0.327199331693631	0.562313665378978	-1.1155254480599	-1.25845536987687	-0.261331078821986	1.45
[1.4,1.5)	1.46459084368668	4.16144965323124	-1.74687329307014	-0.784089385223455	1.34207431919268	-0.382814348839041	0.950147176695606	0.150572148720091	0.199187312013311	0.235097257283479	0.0585938632813874	1.45
[1.3,1.4)	1.38732621804219	2.98896681007638	0.50173248848521	0.585440191684509	-1.38269999988338	0.24536251395583	0.1073223271263	0.639492078312944	0.513646225337042	-0.1159168290034	1.44260466200205	1.35
[1,1.1)	1.07495097023437	-3.74069182926313	0.0539461233895604	-1.31790643406613	-0.670165967511513	0.814842490437699	0.232205711490554	-0.971404017465395	1.0425667437249	-0.0182401840183473	0.0805223003864355	1.05
[1.3,1.4)	1.33321603872126	1.87069156916272	0.0626456092848181	0.843691941024375	0.0521075244126534	1.35077331086374	-0.0737795828660712	-1.10448233579003	0.305680702896418	0.419355563264985	-2.63141460582273	1.35
[1.4,1.5)	1.42112090333882	3.9542186675087	0.43851924181282	0.682099156889431	-2.34526264032145	-0.778588064863875	0.377750001433805	0.201494042147008	0.956204329660503	0.572571600294737	-1.43487512734299	1.45
[1.2,1.3)	1.22233898082541	-0.916413921467237	0.903261245080634	0.0432615414106085	-0.999339374389043	-1.0724925042771	1.02430811949439	1.5700439857316	0.3660330528614	0.114450604231958	-0.288494128608191	1.25
[1.4,1.5)	1.48661322415849	5.0007530780307	-2.41793431438457	-0.212920260661942	-1.85312604363333	-0.119925290815216	-0.358445527686645	-1.42597415057464	0.327756815714427	-1.47211247245083	-1.14639183049732	1.45
[1.1,1.2)	1.15111764651644	-0.972810779500585	0.75496440934469	0.404287938707379	0.181602219301632	-0.209954597060012	-0.793933907179622	-0.544252337946181	0.518529586838295	-1.30140440169595	-0.375606423209964	1.15
[0.8,0.9)	0.808289559111413	-8.06912576182375	-1.71016253982983	-0.731858294422176	-0.795024267636219	-0.232662242191076	0.274334746953909	-0.402788014632572	1.03453332773295	-0.0782583664269693	0.0955991002637659	0.85
[1.1,1.2)	1.12180485691978	-1.24554977057718	0.451192496918629	1.44186836767273	0.792241587440747	0.576618600901439	0.347098042057851	-0.270618959200555	-0.631335686002274	-0.713488922235358	0.161689364139097	1.15
[1.4,1.5)	1.41118991316653	3.29650784889962	0.360190706345223	0.436735770156951	-0.681417601113199	-0.33624289405926	-0.024607442215285	-0.764196081735478	1.532579651397	-0.321909865546136	-0.0106342574367476	1.45
[1.4,1.5)	1.4710091662748	2.80473961942731	-0.513557226050988	-1.81816456892793	-0.674630201721296	2.30990924814176	-0.00912691810750599	1.77271818340133	-1.89631006747204	-1.74834417700925	-0.756326241920938	1.45
[1.2,1.3)	1.26135560049556	-2.36342005311449	1.18668293805359	-0.160648665579501	-0.0169597038613013	-0.0349633077351916	0.209761867329077	-0.439887873619557	-0.555280535378701	0.347295629779697	-0.112404182027022	1.25
[1.4,1.5)	1.4000821407951	2.9769003624293	0.42431428315885	-0.26709227621166	1.5623617046066	0.889783274871565	0.928674195713534	0.0611373500458186	0.696835279203275	0.582015095563891	-0.454773020118259	1.45
[1.3,1.4)	1.33669084957478	1.78145628360265	0.607376046154672	0.141239666107339	1.19961667935625	0.476630769778455	0.638742471439759	-0.597997350548253	0.083247756817884	0.27419313556844	-0.535247021045596	1.35
[1.3,1.4)	1.38359162236118	1.0434696175447	0.660797016539705	0.700707996143689	-0.75343149521576	-0.305097296557713	1.2007642172168	0.0210130159638431	-0.968393402994525	-0.311271497707087	-0.268428599573853	1.35
[1.4,1.5)	1.44202973995354	3.67200291473365	-0.660648247619393	0.29523964737619	-0.279605675035098	-0.00950797424409522	0.338764021403288	0.43805957297235	-0.448192536545716	0.00317167976578794	0.849780234940396	1.45
[1.1,1.2)	1.1496639808859	-5.46688517339052	-2.75333308521154	2.04087514350184	-0.112995629879767	0.227029044373467	-2.25178646053574	-0.39347669487385	1.72943584967468	-2.34240544670639	-1.74377674550898	1.15
[1.2,1.3)	1.20607560159575	-0.748380427750056	1.20836139088283	-1.45593747905843	0.0759455027494988	-0.606641036360066	-1.54308811500549	-1.72542049205655	0.0920268333548351	-0.514187876130272	1.34649249711217	1.25
[1.2,1.3)	1.2990641650034	-0.465339694453962	0.510184413082682	0.638265536515109	2.06992417582261	0.0638804311941914	-0.776730432686722	-0.600340327810564	-2.35381220364649	-1.07075378771214	0.27817931665246	1.25
[1.2,1.3)	1.22448628894654	0.299490649455418	0.626064111177657	0.787072362986448	0.580376754857379	-0.00346757154351562	0.20669821081238	-0.00246544684284293	-0.127800608988847	-1.3489501323348	-0.28126205718588	1.25
[1.4,1.5)	1.46769063538204	3.7821900733031	-0.519914146579082	-1.17513806399389	1.01042304501681	0.617495144778159	0.413723179357907	0.469137094178272	0.496107390763245	-0.768325130558399	0.82563992732867	1.45
[1.1,1.2)	1.14749865091667	-2.37927072560204	-0.118755985342519	1.6528357149647	0.885497429779098	0.0958909799554686	-0.986651080360294	-0.075323267425353	0.877570588851251	-1.69207587533392	-0.704034825754833	1.15
[1.3,1.4)	1.33252185100992	-0.546508200949232	1.10034389076663	0.00551097345233759	-0.633902093906662	-0.723809516668575	-0.819426617003739	0.320581972631945	-0.538480302938119	1.13973046591167	-0.741999456517695	1.35
[1.3,1.4)	1.34851015748307	1.95577387511757	0.522881363295841	0.383698195196476	0.928503609568772	0.565423128612249	0.45509496291108	-0.0608352195080473	0.180430790701662	-0.612707273055378	0.175677765896357	1.35
[1.1,1.2)	1.16992588149011	-2.42533456334857	1.22300074232262	-0.796939457310936	-0.12417330906741	-0.416663155985142	-0.504915576986215	-0.460064694946621	-0.189733382836679	0.374695527131163	0.128035611373721	1.15
[1.4,1.5)	1.48367913896929	4.5023487109425	-3.57582309145566	-0.207141660787131	1.14941809969237	-0.246433410507017	0.467611139453614	-0.0640167817579473	0.21611168673793	0.663044277653627	0.104822628301794	1.45
[1.3,1.4)	1.31325472289285	0.155462155231143	0.333358179482257	1.36002827407946	0.984561153303705	0.3069721152078	-0.720884362827277	-0.318815565639759	0.470730989797787	-1.24021226397573	-0.17221971851528	1.35
[1,1.1)	1.00681633795443	-3.99557596709198	0.291808843767855	0.461089420671874	1.03424641140771	-0.273221663064276	0.349935650133751	2.64195499146356	-0.0159954284630297	-1.09226745246921	-0.460263885723555	1.05
[1.4,1.5)	1.43843878658878	3.99167472386558	-0.522397730565953	0.329612376494125	-1.47020125552921	0.150350435423572	0.837477010417591	-0.114050751940549	0.31413383506832	-0.52074222575471	0.440166628081405	1.45
[1.4,1.5)	1.42063302342095	3.33450857204479	0.290455141018003	-0.114336105713449	0.648038483555575	0.88735254597129	-0.554050576402561	0.170172099122284	1.11928297102775	-0.36244332617159	-0.48989425418518	1.45
[1.2,1.3)	1.25240746880928	-0.293354435611405	0.862719353905644	0.279436278716907	0.145961308512197	-1.15720123359552	1.33327802300317	-0.807159967954772	-1.29908597126474	0.315216171630421	-0.0370901185743777	1.25
[1.4,1.5)	1.4428832126857	3.71321173666781	0.430796584428915	-0.262244118169518	1.07299057726376	-1.22495390841256	-1.58762958583201	-1.49706424283153	0.230617637682166	0.746579376068143	-0.549531976103647	1.45
[1.3,1.4)	1.3921826381129	3.09725807153295	0.416437441303445	0.878855734626735	-1.00128902815589	-0.220287593956625	-0.818977503303653	-0.144895786803787	0.543321917839889	0.533423621586782	0.972521695407274	1.35
[1.2,1.3)	1.23562571425076	-0.00614931185161684	0.571846001553216	0.774370995736549	0.895559095671389	0.160650440433724	-0.312495843293837	0.496389357612026	-0.364095651906497	-1.77707178204161	-0.496255350443204	1.25
[1.2,1.3)	1.20285943121352	-1.66429437322829	1.25057344118539	-0.799356797874168	-0.513701833559572	-0.882405742740376	-1.30655844679579	0.0804129795577053	-0.452893692354972	0.23534307529767	1.12204965649773	1.25
[1.3,1.4)	1.35836839790627	1.95525680059053	0.943051461886823	-0.262757614316171	0.985422912038721	0.209276564146714	0.343208963585208	-1.08322999112454	1.20996118109317	0.0728508616250541	-0.0152174789450183	1.35
[1.3,1.4)	1.36861702097689	2.72568046509384	-0.0477644159888167	1.23891898619957	1.0763806985914	0.54908966160192	-3.33923064186877	0.187192496994566	-0.182254136010513	1.17556944783835	-1.94276583528503	1.35
[1.4,1.5)	1.49102052756092	3.57137253234613	-0.586773778744405	-0.727704025211642	0.69374066330338	-0.824401190308689	-0.402524366411972	0.104263614817108	1.39902269039772	0.305941541252878	0.299179195097238	1.45
[1.3,1.4)	1.30664093570005	1.01928012355936	1.11952193690992	-0.0448486907024273	0.0378322671547999	-0.404117843437752	-0.907344180792096	-0.700439064931597	-0.203874428597501	0.110068874005078	1.58053003709113	1.35
[1.2,1.3)	1.26682768265645	-0.224081243258194	1.14866247068522	-0.98856064142674	0.200745179313121	0.829500301792224	-0.00788529066948862	-0.0311987392948079	1.69630581127946	0.379292006617754	0.19018259733808	1.25
[1.4,1.5)	1.49878887146151	3.73764451902683	-1.37276001424088	-1.47075737666978	1.35610772367679	-1.22691177555551	-0.144192306847708	0.83215979897771	0.917283037307372	-0.0679769173693324	-0.880842852013058	1.45
[1.1,1.2)	1.13897730826747	-2.16500339828122	1.0650483957727	-1.41511913867107	0.168615986811467	3.12748617131893	0.714720397590408	-0.0189393679448346	0.0254982999394153	1.22011522191241	-0.171980667299939	1.15
[1.3,1.4)	1.31357850265934	1.98225654359338	1.02937110534878	0.187410478164834	-1.21979806488141	1.71337638209666	-1.16085052419958	3.41413316267415	-0.325699181737816	-0.687484066174757	2.91216727151788	1.35
[1,1.1)	1.07520537506468	-4.00587921522401	-0.0959146867489132	-2.26894650180876	-0.862939156241337	0.387431889614114	-0.610286918426658	-1.74815421162552	0.3461687959438	-0.534292699769535	-0.0471361656586345	1.05
[1.4,1.5)	1.47023640621879	3.92446754504256	-0.879400452532776	-0.524003680593129	0.905291016846363	-0.911566675905661	-0.263090468363765	-0.0484080174496748	0.752882350296968	0.759733910211468	0.514656042312903	1.45
[1.1,1.2)	1.15821595925795	-2.30661082880861	0.712426826422235	0.549017752924828	0.21345148298426	0.442910941737807	0.213440080034127	-0.741795525036705	-0.249868830021343	-0.489848737640069	-0.618089602188725	1.15
[1.1,1.2)	1.15365285554916	-1.95787672557714	-0.474698360493931	2.39656677127182	0.547408918075485	0.997177109660771	-0.802397825115172	-0.348319131343511	0.276936362144305	-0.945166208607265	-0.510712473268873	1.15
[1.3,1.4)	1.39831972869241	2.07598032744521	1.39660411248034	-1.0575929696221	1.49269341575448	3.93690341263279	0.738705945488276	2.01775689326188	1.06960782925732	0.931306855689105	0.613144241560387	1.35
[1.4,1.5)	1.45836878842365	4.24699597938803	-1.39605102265207	0.816504591830625	-0.363335555445193	-0.0522425010743482	-0.223858320497959	-0.755905913841123	0.915336840842348	0.106591984345028	0.0407590219572878	1.45
[1.4,1.5)	1.45673917544876	5.32666881659981	-0.404924823327401	1.36738197591004	-3.5319502506311	1.24991276744255	0.428529831925414	1.35994048491449	0.597910175069981	0.617937851702365	0.715583972013047	1.45
[1.1,1.2)	1.16806306447996	-1.28703859811978	1.32597520870985	-1.22106981010137	0.141250398071048	-0.534554635810663	-1.44253948902998	-1.27905373188584	-0.410246821541122	0.0633205695905011	1.16444970095618	1.15
[1.4,1.5)	1.44016020139182	3.81729734405514	-0.582077172573763	0.0760552896385083	0.592983069085707	-0.530306869694568	-0.18519786278998	-0.652406126346121	0.364287089789955	0.972794122727701	1.6492644425239	1.45
[1.2,1.3)	1.28116315141062	-0.267701340934203	0.831009660919492	0.0676282991874788	0.769992225723496	-0.0181841261078022	0.739628758190322	0.672894725187466	-0.540081025191945	-0.706027017121891	-0.315690799184666	1.25
[1.3,1.4)	1.33142265829731	1.67069680319714	0.926428960602887	-0.363224021199339	1.15814559425342	0.658585923529174	0.379403611680724	-1.33328426141172	0.465419542608592	0.626201076308453	-0.566952301616418	1.35
[1.4,1.5)	1.43194682142588	4.21689783568814	-0.485837833373246	1.64242550529626	-0.923528278480081	0.314369956530482	-1.71430713919447	-0.302383099352977	-0.160312840527123	1.50648017432827	2.70275592895361	1.45
[1.4,1.5)	1.48442052191859	4.73432108274465	-3.37234819599213	-0.76237829863035	0.538857971442558	-0.326233083558417	0.944977045228087	0.0916148872394769	-0.277319472191981	0.0218365974091346	0.0330052353369403	1.45
[1.3,1.4)	1.37124455943074	2.12867469903135	1.06718332373948	-0.0717967496556982	-0.277916679407453	-0.589236862897468	0.379979218009774	-0.951810096222405	1.58154711795948	-0.38423030587528	0.0817089445041717	1.35
[1.4,1.5)	1.42304320751799	3.07441035757501	0.115958418049167	-0.178597959148465	0.405235505587407	-0.407159985189689	0.292537135581044	-0.451957244921445	1.23689336741154	-0.525545250437088	0.407304985530603	1.45
[1.4,1.5)	1.40972805352964	2.82221824737184	0.241693607238848	0.637910368787606	-0.0958337544270822	-0.190617799019157	-0.226579611756857	-0.620349726083895	0.075938893639487	0.555838919858842	0.757221887718854	1.45
[1.1,1.2)	1.19492502162528	-2.08750881358937	1.07338914162591	-0.149619658468142	0.0375610329839569	-0.171940702024046	-0.217555688151934	-0.786718317987128	-0.233436966148183	-0.319796531193628	0.102382854413585	1.15
[1.4,1.5)	1.47479551457486	4.13544000625177	-1.79774127080311	-1.22319481422495	1.81526606340184	-0.535721704753221	0.932297813243419	0.554355118038399	0.455701694708091	0.376228146246386	-0.0981116063427536	1.45
[1.2,1.3)	1.26096029899599	0.434813729935511	1.16634075258068	-0.116599315086792	0.50905476282994	0.631234464034559	0.621971710521142	-0.66077989645848	0.981636329356924	-0.0282533327353307	0.200443313164933	1.25
[1,1.1)	1.09679309100578	-4.22791735497813	0.493731880110416	1.05733435928575	0.150907804836393	0.652915091430877	0.845028905908476	-0.235106075557241	-0.88467907627582	-0.191351552950862	-0.400078734036742	1.05
[1.2,1.3)	1.22045075519383	0.0669688438407565	0.913789639827319	0.216517589071908	0.232768306063664	-0.298868244696684	-0.749078515878724	-0.592717826682449	0.684892029721361	-1.09819021694703	0.00962984381119003	1.25
[1.3,1.4)	1.32756014201926	1.70093453850304	0.978921924506455	0.122437584490475	0.0272578559503697	-0.266973400309534	-0.296398378778963	-0.634964234533485	1.01261162879927	0.131264867148605	0.0697227222776986	1.35
[0.6,0.7)	0.628720642979022	-10.4577063122709	-3.04477305457533	0.310659591412943	-0.794871213464473	-0.146993958155738	-0.247508496091213	-0.30077813245905	0.794956971348696	-0.690424443772023	-0.399704645966561	0.65
[1,1.1)	1.00743550207653	-3.431547914177	0.610521997798738	0.838727373052523	0.181552439964191	-0.541251059347584	0.50670624031176	0.652698725573197	-0.197688150925749	-1.01574950970046	-0.242365750337876	1.05
[1,1.1)	1.0349172806711	-2.49638683560436	0.177184365009521	1.83013869416209	1.16145668545888	0.235398659145959	-0.126770067340379	-0.14032914271525	-0.961128105863531	-1.03881185202587	-0.0238300095574591	1.05
[0.9,1)	0.924541201796773	-7.06965809121969	-0.230716837853254	-1.26708968528304	-0.885607804585682	0.951095892744621	0.167104883558595	-0.966917106485231	-0.432274911826628	0.206655068730479	-0.463198873446043	0.95
[1.2,1.3)	1.29982305805928	-0.566637311914591	0.713856886862429	0.0536925444459155	0.200251422414451	-0.430448628877836	-0.194862765948063	-0.688900366274826	2.20600591630205	-1.28237573963708	0.283195968947673	1.25
[1.4,1.5)	1.43747397424765	4.16334241940654	-0.497027557239686	0.0588146752929209	-1.72305579073695	2.41345805730497	-0.284254475943018	3.24036517139674	-0.464364215768286	0.116750877558709	2.5762407178017	1.45
[1.2,1.3)	1.28061947911979	0.11908779072411	1.09176941380667	-0.00874358481010881	-0.584085158054854	-0.764168339745906	0.165303226394911	0.0022755754167737	0.277607268854974	0.987646896869008	-1.10301232500011	1.25
[1.2,1.3)	1.23988463632343	-1.40253493439094	1.14818300891559	-0.0642139179944484	-0.614812756010594	-0.80660213179764	0.0827392173782193	0.1739586727511	0.0627390427313622	0.196938468911455	0.0374635920696313	1.25
[1.4,1.5)	1.46121539255611	4.03613074833344	-1.12356279598012	0.0563278012453503	0.0272840028518054	-0.00410940443670937	1.13337505094197	-0.171278440816415	-0.834823550463904	-0.234165551510245	-0.0872728199151735	1.45
[1,1.1)	1.06934806748825	-3.44126927755418	1.23350076819203	-1.75994161891438	0.423227224658831	1.89034366432237	-0.500012741327774	0.748619468768893	-0.636736921289776	1.79138060178892	-1.03940313212668	1.05
[0.8,0.9)	0.800575734099453	-6.99955983300495	-0.616846818019379	1.27959902593568	2.21111081008362	-1.47881273353701	0.854329917996023	0.889303141416597	-1.82867073907369	0.595686206304794	-0.14635372477891	0.85
[0.8,0.9)	0.894681768444529	-7.63907189765441	-2.46938421102027	-1.25386954167282	-2.67918722263784	1.33630265821657	-1.42413821791186	-2.94900439184711	-1.06071666295131	-1.46305760517419	-2.23275578165158	0.85
[1.2,1.3)	1.28384382978131	1.18438253566537	0.838577391967229	0.341433128718066	-0.145292733613783	0.324322599077272	-0.593130376900294	1.20273215243211	0.501325141548626	-1.3645000539356	0.561395037700406	1.25
[1,1.1)	1.04181165560905	-4.05966910124553	0.0651919545697631	-0.746164023941081	-0.718040556884445	0.860844627707909	-0.453361358208705	-1.96494849368259	-0.285586701946794	-0.508385555419208	-0.923228989228013	1.05
[1.4,1.5)	1.41090770831438	3.02296329058028	-0.59171746830125	-0.0264636100463663	0.317971009242549	-0.00215354456258821	0.807142214406241	0.396497227439832	-1.47915657634634	-1.13127851989303	-0.407336203263139	1.45
[1.1,1.2)	1.13942924919596	-2.99457735221605	1.19419061296306	-0.823645539138398	0.0056426658640415	0.660543380487891	0.161694974818092	0.403700918932445	-0.364050749252223	1.50857591469389	-0.76743115454179	1.15
[1.4,1.5)	1.47303721298678	3.85723563824356	-3.12753650582602	0.614098109145253	2.00413578608315	1.02063847567533	-1.57426307065121	0.749779991559658	0.785234025409839	0.0360371621723594	-1.3813745596178	1.45
[1.4,1.5)	1.4436851261962	3.81081786976134	-0.650573996948865	0.00129034561694186	-0.358432095400752	-0.00430629843681052	1.13518996067303	-0.408864631969325	-0.855734738119368	-0.609097571499525	-0.125276018019384	1.45
[0.9,1)	0.99491024908405	-7.14377144184611	-2.76622420808284	1.95389028938578	0.712405676682264	0.362035531600921	0.495008206352965	-0.781634804986444	-0.434128294268619	2.83390800724567	3.30948404125372	0.95
[1.2,1.3)	1.29034774507103	-0.178504873010764	0.508996939776002	1.0117548022499	1.55928773813235	0.0405414011340816	-0.52240566376753	-0.84220551999193	-1.5075275186258	-0.848751831037908	0.930284349340059	1.25
[1.1,1.2)	1.11164207802557	-3.08579820878322	0.855506061632436	0.31145329836955	-0.603914516149492	-0.522188436601839	0.201466092312116	2.11429445965572	-0.220486887711385	-0.997524586043078	0.235577519448254	1.15
[1.1,1.2)	1.17139594490527	-1.67456622101571	1.02055374209736	-0.284280100571124	0.322665203029593	1.17164291524971	0.545299110251894	-0.956297035348667	0.030774854270994	0.322888449219602	-0.310172762562622	1.15
[1.3,1.4)	1.30879573323722	1.19388342820802	1.27582837270225	-0.610987474646261	0.743635414095248	-0.275107877301609	-1.14153748230105	-1.39963003329755	0.74472092321415	0.232159569904981	0.969662221469186	1.35
[1,1.1)	1.08098392225843	-2.5763461976372	0.675482989991637	0.270656712069655	0.0911562953455491	-0.292935974906102	0.65612509034571	-0.491305911225979	0.888932781936523	-0.262445999493938	0.306554661500904	1.05
[1,1.1)	1.09147906511069	-3.35582935265595	0.144219966334374	0.817434228469139	0.76124389517787	-0.522362589549743	0.892156997461306	-0.894979726236581	-0.389997667949539	1.19457287359101	1.59853622689122	1.05
[1.3,1.4)	1.39546264611079	1.34215253387175	0.754488903690909	0.638655426098554	-0.695746954175046	-0.35515972724558	-0.857673861218367	0.319647242569662	-0.552313734116373	1.29619076310169	-1.83158829684499	1.35
[1.2,1.3)	1.20040648561828	-0.453059942099159	1.19014230916453	-1.00689751080679	0.0530059369934282	-0.676472090574949	-1.33015062946453	-0.332881202317667	0.71495132260357	0.329647341801683	0.0870985936471954	1.25
[0.7,0.8)	0.711201455693159	-9.05133329135426	-2.64566808311046	0.318067988686817	-1.52960928780251	0.615646222610652	-0.926500547221998	-1.1510554517419	0.331071979068604	-1.50126529655681	-1.3914547702486	0.75
[1,1.1)	1.06096911914176	-3.22144481275912	0.616224732362313	-2.01489811174904	-0.552128320396507	-1.65050005910143	-1.36178485498979	0.808715885321146	0.448540183337564	0.159689320017797	0.524993393753429	1.05
[1,1.1)	1.09779860707043	-2.3079751340956	0.737023425546693	-0.228165849646148	-0.0993261774109533	-0.318044545096719	-0.170131105140123	-0.774447011083855	1.09661375564551	-0.901367814651528	0.116832538770106	1.05
[1,1.1)	1.02888730709038	-3.96713838054931	0.504856582021354	-0.851813977151391	-0.311386453950558	1.35123300565738	0.832167425845863	0.108986676574448	0.482041740092294	1.24821840954995	0.390109031570594	1.05
[1.2,1.3)	1.23623406491262	0.0971393497157676	1.02745738690428	0.029409221030909	0.109843477410029	-0.358363950419331	-0.670443078272232	-0.506520152139458	1.01127189771794	-1.12628524003514	0.415017107197911	1.25
[1.4,1.5)	1.471184709547	4.46303781838652	-1.8210699225425	0.484441106581232	-1.1913997667995	-0.00392176146481327	0.336343637785093	-0.704274582060766	0.97538563258976	-0.157863941860385	0.49191612134435	1.45
[0.8,0.9)	0.877334528896803	-8.51800324386002	-2.25605823753404	-3.72135039813051	-2.1691214618698	-0.734796409381513	-3.43820162033865	-2.47583578092908	-1.95733153347905	-2.71735168928751	-0.249531485024458	0.85
[1.3,1.4)	1.38437381203478	2.76509981271636	-0.11122289061173	-0.183097677314438	0.328765930755819	0.0131124738152978	0.791116923241987	-0.227004546763573	-1.43935020966268	-1.22752575234607	0.103145765285532	1.35
[1.4,1.5)	1.49818787550867	3.92726664918142	-7.61188380305709	-0.707562977748721	0.412918661165986	-0.547211653678966	0.129707549035897	0.26824740155636	0.20467969447051	0.31936555786996	-0.204884260376591	1.45
[1.4,1.5)	1.41628393537932	3.51863023384303	0.953957775880851	-0.448765847172414	-0.269710038453275	-0.0399943547695139	-0.351317777762762	-1.10013454347104	-0.145896318360659	-0.0273178972796423	0.502768566442198	1.45
[1.4,1.5)	1.45164740849656	4.38722942852238	0.08081506981013	0.0589879449571321	-2.63982617845018	1.25820685165381	1.31443378004609	0.756495470603117	0.567858076991009	-0.350592430575063	0.0286987771013125	1.45
[1.1,1.2)	1.16322373877712	-1.43534348630044	1.06379663670274	-0.283797651470201	0.279565449837498	1.06878300999736	0.606793771068967	-0.787062552257119	0.412195093530949	0.248211226618851	-0.0859971863643412	1.15
[1.3,1.4)	1.34494406886191	1.28518805649036	0.893967342333496	0.437976138664721	-0.945154525194769	-0.721030003409503	0.89250228204699	-0.324570273275766	-0.105657684809512	0.186888555460023	-0.590343852375434	1.35
[1.3,1.4)	1.3660149596369	1.52969745726779	0.761923474811821	0.341398782870426	0.0333586695181927	-0.243460020813141	-0.583574102992925	-0.173668585747703	-0.544679878641326	-0.0466000923463649	1.18671856375451	1.35
[1.4,1.5)	1.4925760843609	5.71567712231772	-4.31252413836184	1.0705349659805	-2.44636277588783	0.224748551705125	-1.50765308512072	-1.1799361996068	0.236572032504684	-1.36921022402269	-2.6473118918347	1.45
[1.3,1.4)	1.34672016961266	1.74506136712307	0.731449530827134	0.404421616930278	0.446143322944888	0.414166900542932	-1.48144198973702	0.169026976910449	-0.0143857701641525	1.02354506385602	-1.55438503503351	1.35
[1.1,1.2)	1.1070310963695	-2.0823706431575	0.88506915190692	0.284373855718806	0.0916460925834624	0.0800016472905241	0.503797806790895	-0.572014096828728	0.460296925270469	-0.421570191346757	-0.0239896430566993	1.15
[1.3,1.4)	1.37797567203726	2.57344160950232	0.556498075065704	0.0977217110402547	-0.824420775767583	0.873139361669963	0.138092590073336	1.46165969731746	0.62728261414802	-1.0578193635145	0.900879039624805	1.35
[1.3,1.4)	1.31957107095836	1.54639284160426	0.703205791949849	0.353255474451756	0.822950383377005	1.35714378612205	0.786828857547917	-0.180922466808206	0.604160396670487	0.162241693425369	-0.352452754448142	1.35
[1.4,1.5)	1.42073782082047	3.62046711686473	0.598034738010173	-0.223033225222428	-1.01609327965599	-0.761109449698139	0.602508772039672	-1.81798313617606	-1.22542470349623	-0.0737567902957614	-0.269973692791408	1.45
[1.2,1.3)	1.26695991897082	0.162766135536719	0.486653588553389	0.183528555830782	0.0115035480679041	-0.314907185576684	-1.72784348283088	-1.58510441692908	0.49424329398492	-1.23870890939329	-1.1910567118606	1.25
[1.1,1.2)	1.17481808507099	-1.76955158905707	1.21100323435896	-0.432958753894332	-0.0578400211544188	-0.195827261048912	0.0892734069066332	-0.414615892271223	0.273588817453463	0.329793594122699	-0.0751259950860832	1.15
[1.4,1.5)	1.42665846698586	3.47784441954955	-0.417173635119943	-0.263820094403842	1.30631034466757	0.417643320790197	0.829528941909462	-0.0583016573667487	0.256967866993322	0.223363517099305	0.0330682462261951	1.45
[1.2,1.3)	1.28117591390353	0.96770895134268	0.945598203819993	0.326370709421899	-0.403796588283541	-0.310636846929067	0.518680307636886	0.0634840924513325	0.679372787541214	-0.843128195994461	0.314301440097465	1.25
[1,1.1)	1.0837060081664	-3.48883272233656	0.387502599474926	0.625615530699568	1.1762148757294	-0.965858845737043	1.56155263659627	1.1676249110961	-2.65062290976182	0.405653101794341	-0.773212252157819	1.05
[1.2,1.3)	1.22854081317605	-1.36312599605677	-0.226206019033599	2.28592412162046	1.21305922116955	0.652851987758482	-1.12007401822613	-0.306743276099727	-0.204746954870667	-1.00747008320436	0.0112344732979002	1.25
[1.2,1.3)	1.23531075198932	-1.20499692726813	0.676980778838442	0.272501916286382	1.02155720353314	-0.935723398323967	0.767799142168914	-0.322543389159046	-0.157922656803522	-0.0870696801432889	0.162903904700196	1.25
[1.2,1.3)	1.26118178856091	-0.612617668289449	0.969186367023902	0.381174063819546	-1.18069845761994	-0.698393825438602	0.916759279077445	1.39048336277257	-0.125192976229457	-0.219651376328174	-0.0759068057381894	1.25
[1.2,1.3)	1.29346273720753	1.00908775789025	1.11764665019747	-0.102553695197229	0.795149635502321	1.60499632283125	0.977614193814949	-0.0466096577285557	0.657423382085412	0.331466027094887	0.379110603504266	1.25
[1.4,1.5)	1.40363705304887	2.7943349714803	0.398881263301781	0.486494448382838	-0.441321643553049	-0.0364077508537699	0.378729224255396	-0.44163089847607	0.0167542634165934	0.131682731856443	-0.663822543090157	1.45
[1,1.1)	1.00062641249479	-4.2640900769861	0.174682794006515	0.952098481652366	1.75989315412966	-1.01507833864174	1.03271112175805	0.645755510885912	-2.37592587017377	0.242254982528736	-0.338790130117206	1.05
[1.4,1.5)	1.47875998556852	5.34056897924621	-2.06837932819686	0.866791562662392	-1.53063647533173	1.42791995821576	-0.59757096854176	1.50057994792212	-1.33796904984557	2.4999073264276	4.77793900230307	1.45
[0.9,1)	0.925902626556278	-6.8644149298083	-0.915190359594263	0.496043185324051	1.44226137765084	-2.46830499747747	1.52195657702646	-0.382133127930687	-1.28331671866605	2.87957600552815	0.892710750098998	0.95
[0.9,1)	0.912281890687072	-7.25082678925525	-2.47003656301856	-3.24839073548993	-0.207034367203933	-2.61196159852427	0.166316040097801	1.25735668526114	1.59736761551499	1.80949479187304	-0.276499861531712	0.95
[1.4,1.5)	1.43108187383302	2.69473431356283	0.131628261406088	0.668637934791941	-0.714540355673031	-0.130193010284129	0.74442440416182	-0.0928673132469537	-0.465966127909137	-0.105212143946717	0.220912902907217	1.45
[1.4,1.5)	1.45174348971269	3.77894966766393	-1.47110617392817	-1.4238035703778	-0.359885976430385	0.100497856730864	0.587188280648218	0.129293674337459	-2.49911815365915	-1.79364642341221	-0.300756448899842	1.45
[1.3,1.4)	1.3593730449508	1.92809508187337	0.714434856618874	0.241973431107174	0.780805174523515	0.896702600844762	-0.676153511884593	0.156868489727807	-0.0149917142320182	0.861981519952991	-1.13439228834171	1.35
[1.4,1.5)	1.4813805670093	3.18345714973219	-1.24404923372547	0.417915555735239	2.46810988196667	-1.00800130739979	-1.29907990293039	-2.32706817315668	-0.124550136667209	2.99575303328443	3.34343776368703	1.45
[1.3,1.4)	1.37643293607908	1.18280937101461	0.837594821854729	0.479836885248774	-1.99912369246977	-0.896708094574798	-0.945190204586116	1.66958698516354	-0.341105698188539	1.10470466189615	0.249803636258367	1.35
[1.4,1.5)	1.49359818413327	2.96944282012988	-0.437558720421186	-0.116443534349278	0.54965921566867	-0.609107730511732	-0.134168807336735	-1.15146992778672	2.17916627839721	0.441108586164258	1.7458440574936	1.45
[1.1,1.2)	1.13902175566952	-1.57849452925901	1.04794494987787	-0.417611751149037	0.0124362506492831	-0.19519109547792	-0.0997168334344317	-0.941535928542762	0.813183686615982	-0.471425669953369	0.221707689011803	1.15
[1,1.1)	1.02027928644321	-3.46838295005937	0.581856507058472	0.0548310501359101	-0.0414615393071947	-0.859926646720002	0.476737148599645	0.0359071701082829	0.879285370824945	-0.47948693786113	0.10344705033204	1.05
[1.3,1.4)	1.36863166451465	2.27430019211116	0.61042523507214	0.0482039619011916	0.746244046632174	-0.202975892042495	0.268657493186701	-0.610506065944425	1.12753215830869	-0.544709045372375	-0.0564642895711831	1.35
[1.3,1.4)	1.3076065805387	-0.825040287426609	0.0546517546267032	-0.388049955825242	-0.0501605848607489	0.524860251547621	0.459146773077756	-0.297876023110758	1.61044200823032	1.41646854998174	2.17054003911263	1.35
[1.4,1.5)	1.43049212407538	3.2748674709014	-0.129527800457515	0.732862536287725	-0.137611427088265	-0.037937000720085	0.0117671014089648	-0.538437418508942	0.0877967750101492	0.433475839771782	-0.0401921558237879	1.45
[1.3,1.4)	1.34465456501216	1.84379984797154	0.957833833761204	0.0875952777276065	-0.376577969311757	-0.570977208255032	0.841280812755306	-0.967211568962049	0.337727178234956	-0.323910853889474	0.101567563774102	1.35
[1.3,1.4)	1.31072341401153	0.834276567917096	0.982496929021569	0.188496760878444	-0.867006208734586	-1.25389862883156	0.990592465901337	-0.453517512580277	0.115397447287634	0.536212511548001	-0.705355602277235	1.35
[1.2,1.3)	1.25588971037541	0.16049881651762	1.26347583943454	-0.382011649813173	0.432783882573563	0.149194859209717	-0.538047080593216	-0.490997093449928	0.39902008892288	0.594050551897744	-0.248345791984838	1.25
[1.2,1.3)	1.28571592394106	-0.59707147431173	1.22457453146597	-0.138980319351198	0.12637433860231	-0.181184822141813	-0.179485916343086	-0.6505848765274	-0.248773058274484	0.347126312515727	0.247146776667635	1.25
[1.4,1.5)	1.4490112983921	4.42044677002982	-0.404375814783379	0.202785325873965	-1.17132974342949	-0.169650663510691	0.303869031374851	-0.998822894345077	-0.258497915239417	-0.541430270946825	-0.907511040618756	1.45
[1.4,1.5)	1.46762782606979	4.331098912616	-2.23807857417968	-0.964981352471486	0.320438184777819	-0.284513427791962	0.865737063454575	0.882158308821382	-1.72903909763655	-0.795996777514293	-0.513148793990878	1.45
[1.4,1.5)	1.45991537639869	3.41762554616002	-0.458057570188894	-0.981465721685148	1.06813343325808	-0.0665462018152174	0.0426005108767057	0.327859603962024	-0.720384079441944	-1.11015675894189	0.416168725580382	1.45
[0.9,1)	0.932506304259972	-6.05154050804719	-0.486900210353193	-0.38305732496116	0.317848409764956	-2.00035701894937	1.05917001218541	0.367889052851234	0.686334764191239	1.22703183790622	0.118907630346907	0.95
[1.4,1.5)	1.49565882699615	4.38656783516978	-5.08236315599591	-1.36417878795993	-0.681697733048063	-0.520549308528304	1.02036459181262	0.528502026055782	-0.203028552660014	0.701903973434686	0.831106869803895	1.45
[1,1.1)	1.0036863291265	-4.73957058412138	0.742050639668212	-1.49089621653137	-0.215571825969081	1.27944558279783	0.337904805195952	0.107551811695981	-0.160430894001675	1.31806686856091	-0.336274487064081	1.05
[1.2,1.3)	1.25465185197366	0.369990406071782	0.804421006258692	0.269192987144749	0.667153994849491	1.53951316468858	0.826850580925683	-0.568984058530849	0.24375108098091	0.340409011413932	-0.574106124634966	1.25
[1,1.1)	1.00483990426141	-7.51915776316551	-3.13195628361632	-0.867795860879622	-0.39012996988991	-0.874946273908473	0.497741136631848	-0.200639556372879	1.8741901136577	0.85088611128831	0.911213404334899	1.05
[1.1,1.2)	1.12506052092767	-3.36522279068993	0.325006878815871	0.301300455719551	2.51526265343703	1.56081926319321	0.0782881698511133	4.24957079156782	-1.86644892702087	-1.02742582814759	-1.32882448516117	1.15
[1.3,1.4)	1.37133267511328	2.4361695452793	0.169811771906845	-0.0816609602896702	-0.421235951567239	0.139800325185199	0.84120447074673	0.0366058641912628	-1.06040495882058	-1.42432295976975	-0.165385379335052	1.35
[1.4,1.5)	1.49859009027001	4.17165549308087	-6.65901997053462	-2.13069700768829	-0.381935334857176	-0.94456643926515	1.12088450805719	0.56752074564892	-0.458959463960739	0.305815949646802	0.310744594749629	1.45
[1.1,1.2)	1.13544436161774	-1.80082784832317	0.393453292437454	1.307472462065	1.64845885635726	-0.14981014933615	-0.104475280388872	-0.438922140220936	-1.9704882196754	-0.833099887735504	0.369689510168999	1.15
[1.3,1.4)	1.37073291727834	0.779083714892975	0.869530748261592	0.434688499236905	-0.219595961714945	-0.198203903167037	-0.488958467166412	0.161505068192122	-0.753251316625939	-0.235597691381155	1.0623686263762	1.35
[1.4,1.5)	1.49711690009272	3.44392699669662	0.297667686821676	-1.61560856127154	1.50317043065728	2.14954786172426	-0.0869854306591892	2.53388657759141	1.24791549552136	-0.516534446439767	1.95897013534448	1.45
[1.3,1.4)	1.33408774878702	1.83059406898065	0.851424338867113	0.143348249507507	-1.00401257094577	-1.32632033558045	-0.467365589229388	0.0105802579397654	0.773080033450855	1.08116755139533	-2.01773623197607	1.35
[1.4,1.5)	1.48917767945604	4.85560755237909	-4.21035049152762	-0.0388641259842455	0.0284800380531628	-0.101225483209381	0.29718974996929	-0.222718076254587	0.0587828053166577	0.00667129456775295	-0.271715405177869	1.45
[1.2,1.3)	1.21905601238445	-0.485902963579766	0.455090885856073	-1.01562184872616	-1.0019986596474	-2.43465741618096	-0.718197477985048	1.69588284249207	1.10778320530638	1.54890086773154	-1.63416360203947	1.25
[1.4,1.5)	1.4354142949076	1.97121285855874	0.859222837773561	-0.0428976570402162	0.361396462311295	-0.0108250611539733	-0.456113280458996	0.0824062521950486	1.85724451825471	-1.45600863163013	0.122321805500812	1.45
[1.2,1.3)	1.22377436937886	-0.403974728142742	1.10576763913359	-0.473340669071143	-0.228756445366324	-0.851378708926631	0.0862620664734942	-0.324734240486777	1.53028399235245	0.0713702891097999	-0.0408173840113862	1.25
[1.4,1.5)	1.46986726061123	4.37908970687202	-1.67579846786038	0.313869352579399	0.0219751371738893	-0.20747980027702	0.677210387833577	-0.313581307022768	-0.25244086739611	0.487971772029894	0.587600495891633	1.45
[1.2,1.3)	1.25803860976282	0.424029305558223	1.16502148268646	-0.135428447789571	-0.811393446992897	-0.498061954093604	-0.243316581234473	0.810479181869341	1.03936635183874	-0.461196283440845	1.11619902657102	1.25
[1.2,1.3)	1.28110963099866	-0.749969626845209	0.959263284178951	0.244155319925627	-1.60223665091685	-0.761948739815451	0.743913662392854	2.22953878824826	-0.171585862615671	0.117945661241452	0.0513276290087901	1.25
[0.9,1)	0.929003959117657	-5.6780379039001	-0.63713907988113	0.18670605380672	-0.447270947107871	0.643193649400474	0.783888944996132	-0.4765827817016	0.775754621709852	0.473105539449041	0.582482951928798	0.95
[1.3,1.4)	1.35424230848019	2.23491959061537	0.905328359336854	-0.35620498422875	-0.962913001532871	-0.681619864203605	0.413539743688843	1.19499697160872	2.0903594135995	0.268322216147548	-0.0473715841320348	1.35
[1.3,1.4)	1.37239266276069	1.5886683967885	0.245407462807942	0.601491597653145	-0.364006622315654	0.0510265690505636	1.03771833432995	0.439285422026516	-1.4288537954427	-1.12132450746486	-0.295682117520992	1.35
[1.4,1.5)	1.4239397575553	2.04251332245124	0.515465156159572	0.752062212051761	-0.489446133180967	-0.22678826757294	-0.171916811088677	-0.269503460076816	-0.497709371216965	0.677350632624091	0.218708364371463	1.45
[1.2,1.3)	1.24297846569204	-1.43119335096291	0.519607450668398	0.411461658745575	1.63984295532184	-1.43419067819529	0.697753695415354	-1.69995561828407	-1.85061140768911	1.22260088147138	1.14830746462266	1.25
[1.3,1.4)	1.33048441111446	1.1175881650773	1.30812144100665	-0.892565926498694	1.68655388673551	1.79342865996022	-1.32449150803389	0.460080801070108	1.01488376505784	0.451616852145753	-0.768762579939686	1.35
[1.1,1.2)	1.1251356225843	-1.8961342610705	0.636378369910684	0.423255601991965	0.132692686521306	0.604272845711681	0.150586560211522	-0.983746488935082	0.241108357700454	-0.498366852109213	-0.634137251275496	1.15
[0.9,1)	0.949752651670571	-6.37528677499494	-1.66335455385368	-1.67057950522961	-2.16510349474315	1.12675649274083	-1.06041393692885	-2.74745033315664	-0.692237287579222	-1.13702078046727	-1.50261153449779	0.95
[1,1.1)	1.02958248600892	-3.75434474782584	0.676086418252672	-1.55023354312539	-0.408738001298501	-0.675615880936227	-1.25191485373623	-1.01523658519602	-0.0040026817963279	-0.815613914143946	0.649508360138144	1.05
[0.9,1)	0.917865547152735	-6.7009195908522	-0.93618899949915	-0.232192528253647	0.633103516972799	-1.18638889140788	-0.505221655437339	1.69379908806205	1.43368336028349	-1.44424412019688	-0.0876348157449178	0.95
[1.4,1.5)	1.40752138628606	2.8885126902438	-0.1323026913875	0.290295924378972	-0.146800588536035	-0.0857845993983389	0.726426855207569	0.116786787308135	-0.364567683286022	-0.637797325441733	0.13990826218302	1.45
[0.9,1)	0.995210293501782	-5.99220633441393	-0.55288214044778	-0.389316198569071	1.6979220469912	-0.750169044083646	0.529716505642758	4.4205310621421	0.550685150086373	-0.355058107533411	-0.489275788930759	0.95
[1.2,1.3)	1.2325643609931	0.245895320545977	0.626646014110859	0.823439365886399	0.627130403200835	-0.0217962073453789	-0.23559389622038	-0.0307540329271124	0.533873288759503	-1.47018891202908	-0.487237401981729	1.25
[0.9,1)	0.943614883338306	-4.8970740061339	-0.129194165789684	0.498517853280429	0.524766945480018	-0.741628724425157	-0.244576568825353	0.806026651397891	1.04347540055736	-1.40213699197211	-0.179555188926098	0.95
[1.4,1.5)	1.48439259839167	5.33395002592322	-3.71434263879396	2.87368426528464	-1.69742749158084	0.537463814696166	-1.80439462005148	-0.726851315600061	0.568111968610345	0.845228205343534	-0.375796660838164	1.45
[1,1.1)	1.00120933380985	-5.62836108566467	-0.355770941634281	0.517454597546773	1.61347574328271	-2.58308155225028	1.71159319510694	-0.192327123787317	-2.02171677535616	2.45098061499903	0.157577817272402	1.05
[1.4,1.5)	1.47183951374469	4.47943598372295	-2.15888251842459	-0.625641743796693	0.391756573002073	-0.330749920636932	1.12000998463224	0.269339985466273	-0.870962331826255	-0.224424989153447	-0.0564170213923321	1.45
[1.3,1.4)	1.38514478803744	2.20058567686646	0.799765753709482	-0.0536920336281068	0.591537822615568	-0.267142592511759	0.223841756489397	-0.804275554147435	1.58295070966376	-0.631317449045112	0.223400606385065	1.35
[1.3,1.4)	1.36199750481769	1.56700009688996	0.833339381305415	0.41329867791294	-0.613428675892045	-0.313584666131227	0.971439365196513	-0.488585649398459	-0.600796187763575	0.232653464337291	-0.502969000399264	1.35
[1.1,1.2)	1.1647381921341	-2.18290941542111	0.883310424880652	0.591596451080877	-0.00855212110354123	-0.242157905811001	0.337695852422993	-0.0266942375573329	-0.197492004071115	-0.777276293585333	-0.159806407597343	1.15
[1.1,1.2)	1.14781661289796	-2.31919912235921	0.84431894574188	-0.57941671196863	-0.819675493608735	-1.60034617447692	0.168349467409162	1.05516600216124	0.707962476108628	0.401028153587227	-0.188079449973618	1.15
[1.2,1.3)	1.24254210286355	0.567613110065389	0.946250146486704	-0.377539864836422	0.386176660300613	-0.585528955548079	-3.69587676452601	0.0680912198449224	-1.17253226677679	1.39021386440677	0.105606414951953	1.25
[1.4,1.5)	1.40009563681149	1.67883614318902	1.14804171365212	-0.100710099926876	0.362331427788081	-0.119023435102473	0.335044613240854	-1.08580150202519	1.37282539361306	-0.482388201957333	1.22838304953964	1.45
[1.3,1.4)	1.32016834159843	1.54036249232281	0.976829576042905	-0.336367163977098	0.877003050668572	-0.219597165208609	-0.411293390103081	-1.80658306151242	0.393342459599442	0.198068176020613	-0.103970683241749	1.35
[1.3,1.4)	1.34126082527503	1.97309484938478	0.843441856712088	0.297646665526352	-0.675098381077186	-0.397391625032532	0.513997714553368	-0.295274467879392	0.935348158054322	-0.476649266292368	0.299360918365267	1.35
[1.2,1.3)	1.22104757174566	0.0472142257802634	0.92581931154689	-0.429232333154307	0.930271543805405	0.345003965180244	-3.64647378038326	0.992816199671748	-0.877659377166762	1.67825876484997	-2.5701992801733	1.25
[1.4,1.5)	1.43070190370937	2.95634797954558	0.0816926193592096	0.420002374071966	1.12585262520144	-0.266788078389854	-1.10175252200955	-1.3930530349082	1.20386980174723	0.672536614019972	1.30354342683477	1.45
[1,1.1)	1.05016605642132	-2.97184602370759	0.661183865072101	-0.365166823051879	-0.241175402168587	-0.527964235352673	-1.31115011737953	0.0271227417404742	0.459359053639021	-1.62885998771092	0.439330094774078	1.05
[1,1.1)	1.0022121883384	-4.50274084075419	0.616426158744744	-2.05793905993716	-0.258526192084145	1.66785591358031	0.0687789192382465	-0.0722794387830057	-0.0566421425749879	1.14234622828681	-0.343131661093278	1.05
[1.4,1.5)	1.43910349947661	3.60623294032315	-0.250874362672087	1.50661359706017	-0.626968780900048	0.0976536322370156	-1.90859419972449	0.243816729492785	-0.393843527237163	1.08601483692591	-2.60637947152679	1.45
[1.3,1.4)	1.394030942733	2.86154763757562	0.194031242309566	0.158257883066278	-0.808335280529292	-0.199817212141278	1.16092102235189	-0.512062116455004	-0.689843080617194	-0.861634907506571	-0.110026445503596	1.35
[1.1,1.2)	1.10681915375524	-3.42869489882886	1.09764642953357	-1.31805444426119	-0.1318764620937	-0.356465307609792	-0.856091323186737	-0.886709703997557	-0.488188734158734	0.132212261278826	0.330255471352905	1.15
[1.1,1.2)	1.12521184508099	-2.89806772490022	0.443183434102929	-1.43218485923931	-0.674737747992406	4.58178154929684	1.27630403913812	-0.3206673786236	-0.683634028647574	1.60031495855665	-0.638659574054798	1.15
[1.2,1.3)	1.24018747011497	0.223267095777016	1.09338738671793	-0.0137378878729294	0.218349193727975	-0.325006079978597	-0.343534487635181	-0.837751466713655	0.488517355890622	-0.516919848585345	0.470176731209957	1.25
[1.3,1.4)	1.36854534947993	0.904132784857924	0.558116613899313	0.7158617491962	-0.390775267396712	-0.15708044468894	1.42044731652293	-0.109140620314995	-1.68307993510181	-0.534263278624877	-0.26988511045721	1.35
[1.1,1.2)	1.11205840809491	-2.42775098458213	0.660047851213005	0.571510819799143	0.374905951769433	-1.12802752233604	1.27784713964602	0.206867578421394	-0.886506858264643	0.0517969451431868	-0.188475549408903	1.15
[1.4,1.5)	1.44337017146364	3.11117314014223	-0.796990844075859	0.787232630394678	1.53568671046181	0.449854298437647	-1.64776811140916	-0.37845602569008	1.46422637510022	0.182857266808811	-0.581599322011671	1.45
[1.2,1.3)	1.29485237259187	1.05922893780859	1.1684464150936	-0.670998706851247	-0.0330979837581134	-0.766662802540802	-1.23981444056152	-0.457330197125431	1.46227648387512	-0.129753669263138	0.757855192628553	1.25
[1.3,1.4)	1.31979991184228	1.34226851415367	0.980291064823615	0.0619895451185491	0.191278783956223	-0.37075662680514	-0.855176170662809	-0.655326433802647	-0.23909353757114	-0.0279300278886203	1.35364072414643	1.35
[1.1,1.2)	1.1914140362743	-0.620419443260585	1.19342798412426	-0.655090918980432	-0.116569818719182	-0.495322887918384	-1.9427134034156	-0.658277014092796	-0.4474429929894	-0.83481487602348	1.63032068795054	1.15
[1.3,1.4)	1.35736052970915	2.27143137274047	0.539849044851272	0.17820529745867	-1.38719665317411	0.963252436055709	1.05458123932818	1.71183577246104	-0.446669201119279	-1.0512670468763	0.0857157707464453	1.35
[1.2,1.3)	1.26909371899224	-2.19140955292989	1.30154683496425	-0.484345005109801	0.0984786322541865	0.355805951179744	-0.151384923193115	0.109074120431046	-0.829324869105853	1.32849739883608	-0.843649097587686	1.25
[1.3,1.4)	1.38667703755994	2.65519701092422	0.409354538956361	1.12725764073186	-1.16507754249471	-0.574139106439846	-2.41144867454837	0.57434231618145	-0.370135775175494	1.39825902692571	-0.289794524974918	1.35
[1.4,1.5)	1.40718454828131	3.11285017608578	-0.0559296900565153	-0.372520205235031	0.326314694499118	-0.0472069748206397	0.786113477841701	-0.394122151531277	-0.394981223069886	-1.02417806397443	0.308573068445767	1.45
[1.4,1.5)	1.44847527458427	3.66178438509408	-0.504168811378667	-0.793369886478577	1.10357266262427	0.283236916671766	0.770106446591999	0.159051188659653	0.577404812764968	-0.430514597283896	0.397401127575412	1.45
[0.9,1)	0.948826837953283	-4.96936636347674	-0.0219660008093611	-0.0528293541868858	-0.486164402504947	0.934755148813752	0.621224518136775	-0.692923122584425	0.446467724341235	0.0837842261751277	-0.034178297134158	0.95
[1.4,1.5)	1.42058093480321	2.6123285864862	0.828683423580834	-0.403927232551008	1.13391631090439	0.0468321825006597	0.362167797792192	-1.01851296698487	1.6251435875253	0.135746927583177	-0.00948836386474397	1.45
[0.9,1)	0.937608355017069	-5.97088110439958	0.239676005506648	0.843071955938312	0.0239454821099176	-0.453156809984977	0.625705919719818	0.301484302427427	-0.550911469121601	-0.515842599405816	-0.334380506543751	0.95
[1,1.1)	1.03141570911695	-4.13055516985045	0.636034908758178	-0.683863689604931	-0.254834416455558	1.25084876787239	0.633997007476433	-0.607077456721098	0.0775328842545833	0.545410513240831	-0.129611081900646	1.05
[1.3,1.4)	1.3061861238048	1.19278482705019	1.18008224008202	-0.399533024695762	0.0426670014616084	-0.109525447536851	-0.0166034504759971	-0.441476343915027	0.32629552594221	1.41604961698409	0.744561999845649	1.35
[1.4,1.5)	1.43414587229714	3.56306015397876	-0.910648041549262	0.864804554994616	1.19453565408254	0.227917079005799	-0.99837441120811	-0.692835514193299	0.468113584250667	0.917633467754534	-0.0137827143798945	1.45
[0.8,0.9)	0.848425563809577	-7.4095488063822	-0.625079974883471	-1.04366474488673	-0.990377176530179	0.90995368546002	0.396495586411986	-0.736261126548871	-0.00667734811095211	0.259480560023304	-0.28211474791795	0.85
[1.4,1.5)	1.43124985023205	3.65411823787781	0.543198739315518	-0.299846229143951	-1.1021195221403	-0.730369776875267	0.663714539844731	-1.76085306668205	-0.181437753728446	-0.496735749465034	-0.314067479552449	1.45
[1.3,1.4)	1.39499187569094	1.02636639057315	0.211686228666791	1.28392854345344	0.394588366135983	0.330632190294617	-0.917542469287873	-0.544506966842788	1.59518815902565	-1.16619476620439	-0.934097702394765	1.35
[1,1.1)	1.09996781045649	-4.6810947834232	-1.05676959859703	0.0851398088940788	-0.321273579253932	-0.33798968104842	-2.43446580764858	-0.0549851698774595	1.19096241656347	-2.89604910137518	-1.00483638017006	1.05
[1,1.1)	1.09008760234463	-2.37430674173397	0.51911350352665	1.28811114496383	0.803346720341565	-0.272489593663267	0.81909608714981	0.290269200657053	-2.29456205891492	-0.908270142275248	-0.270565762828969	1.05
[1.4,1.5)	1.40913173428156	3.55431730372951	0.405104091606086	0.704739455892842	-1.67353983506293	-0.100369149527335	0.108491575364387	0.0763621388245685	1.20830008522295	-0.0216006674467376	0.408264172008904	1.45
[1.4,1.5)	1.41306153817285	2.5387594781855	1.04201062761064	-0.230835041194728	0.157878596888321	-0.244678877124609	-0.961387632330184	-0.505532830322491	1.37230446568998	-0.472756283149744	1.66840868207996	1.45
[1,1.1)	1.07896325378957	-2.56264493093891	0.526245861092385	-2.50516462942904	-0.827356136714612	-1.68606991719065	-2.34794052173581	2.346761978812	-0.248775105778906	0.148931644147456	1.898145902711	1.05
[1.4,1.5)	1.48844845193852	4.27399340982945	-3.82898172164342	0.377375758014802	-0.444141104514305	-0.174945371385494	-0.0348625635744374	-0.668453965443348	0.988202157808737	0.0390635384571481	0.161932769191031	1.45
[1.2,1.3)	1.26000375582264	0.379340995813652	1.32749801566953	-0.521243165267472	-0.0501145720124317	-0.534070269482041	-1.64514685262932	-0.767590090490785	-0.576619939973211	0.21939586929421	2.20470850591794	1.25
[1.3,1.4)	1.39539701663834	3.16208131286664	0.265335089420657	0.0682502472035077	0.287600283606531	-0.198143883674129	-0.901587744111734	0.199778893543033	0.18930689921749	0.0380145477318768	1.18706637124312	1.35
[1.2,1.3)	1.24964382143912	0.00121999085625086	0.873577996192048	0.584944272442655	-0.169521834760661	-0.211697826894605	0.394341926172193	0.293017281923308	-0.0213447564980879	-0.971732472987603	0.079577346833978	1.25
[1.4,1.5)	1.48172980389483	4.63251086712263	-3.48819964107727	1.5835262109005	-0.372338667135815	0.147373801135964	-0.994661063843665	-0.739129652651085	0.763313382065336	0.497514104372913	-0.225261238349823	1.45
[1,1.1)	1.02707523313199	-3.91491794685526	0.612034590753835	-1.48313752456864	-0.250137465851957	0.246536944373316	0.127084651333541	0.114593327484226	0.638069704143758	1.04162822352419	-0.245008400002718	1.05
[1.3,1.4)	1.35158401373944	2.22172144626476	0.317405583477223	0.251298669587505	-0.708037016912168	0.777868985504196	0.354784155175732	1.57605217612946	-0.341759191890549	-1.34515910210764	0.206932234797065	1.35
[1.1,1.2)	1.1695820806344	-1.11479228052576	0.786934451249538	0.420057110800914	0.278053061371495	1.97085055672837	1.05467328097854	-0.295479284770976	0.153528286228879	0.41204265326236	0.037773261279261	1.15
[1.4,1.5)	1.43022184750188	3.55854986142231	0.579544464314515	0.304015716427556	-1.02875973383496	-0.520237366055805	-0.108398546653709	-0.870788384143952	2.2072460520751	-0.463665533429801	-0.381740780140586	1.45
[1.1,1.2)	1.19354517240858	-0.757594306764855	0.969390165153726	0.163316966012447	-0.140289732662489	0.953415598992779	-0.50509957530258	3.24404813470268	0.560040835138012	-1.75354078297719	0.592884385188419	1.15
[1.3,1.4)	1.35903321370015	2.66991423770529	0.31946821753756	1.00064549486015	0.4593381241252	-0.144310047461756	-2.99724794097648	-0.61209323938732	-0.485657114322094	1.36641565640443	0.814853447866998	1.35
[1.4,1.5)	1.47499984447043	4.6220754207352	-2.32357043060906	-0.232702842972216	-1.07671313581897	0.0545403345290369	0.925514168008465	0.12513095202229	-0.150718943252515	-0.137316322563298	0.68051729406391	1.45
[1,1.1)	1.01744103932861	-3.91339288199078	0.59248949374023	-0.681197291848119	-0.302721107326243	-0.0569772495623456	-0.233086723307219	-0.986666830424621	0.317921619278842	-0.515881478352524	-0.0687114214366666	1.05
[1.4,1.5)	1.49620894802436	3.69539359710896	-3.03138933135432	-2.3572480054514	-1.69907500140514	0.362448272813704	0.724297183340943	0.108905934254451	-0.707917264724197	-1.31222203025743	0.0335091591827512	1.45
[1.4,1.5)	1.45652322481056	4.02694463781942	-1.80010384817738	1.98687225370995	0.28170226684607	0.132404343518054	-1.92528431027983	-1.09383589121173	0.436446413640026	1.52703218483753	1.69674224741999	1.45
[1.3,1.4)	1.3925246485757	1.77939078764006	-0.0672389797949411	1.74991367712058	-0.112894206198342	2.21181983402408	-0.109204640100317	0.323579543477194	0.734148857382583	0.177523078744918	-0.297958371241794	1.35
[0.9,1)	0.995243491889487	-3.39733487291508	0.1239978879508	1.66096012738333	1.6643868729997	-0.187606612026043	-0.166361662852098	0.184328913862308	-1.39299447537009	-1.04257854718109	-0.119062027740688	0.95
[1,1.1)	1.04668804104606	-4.80994361743927	-0.990345244250177	0.678702673756418	-0.154399193203029	0.0320981320098593	-0.0343705117833398	-0.693272198769068	1.52176982608146	-0.688441712488815	0.153604388781558	1.05
[1.4,1.5)	1.49621635232486	4.18866335164425	-3.5523660355247	-1.1928548280252	-2.41990379274848	0.0630087232840753	0.589370143734418	-1.18574792775077	0.327812277154966	-1.36335881196532	-0.169255752199777	1.45
[1.4,1.5)	1.47712354782385	4.56921055164617	-2.62240172258047	0.454770437739509	-0.249702309772837	-0.0241972869832133	-0.0162240140210637	-0.593400099953547	0.649598381721178	-0.115604943343025	-0.248607248526482	1.45
[1.2,1.3)	1.270722622555	-0.0310094062550053	0.764491868322112	0.733395215306738	0.300292866431191	0.0970076606043397	0.884212232101328	-0.180384468316113	-0.595894036394022	-0.606829776762972	-0.172542124676914	1.25
[0.8,0.9)	0.87409278748485	-6.23015164232688	-0.811735932389715	0.324454759492296	-0.132269069740041	-0.33811485524777	0.197042849724532	-0.352880234232438	1.04712276577538	-0.525811810427892	0.0589675853719797	0.85
[1,1.1)	1.04493608830081	-3.7662569136765	0.389878685763578	-1.40884939226416	-0.526082826401011	0.864653671336613	-0.122028551279284	-1.51841714962183	0.200721090310157	-0.103778526701581	-0.260480622215029	1.05
[1.4,1.5)	1.44665573232347	2.86803657788185	0.0633705440499377	1.33982288464089	-0.714168912958931	-0.126518676101278	-1.31889315572961	0.0511097131942564	-0.760376550843351	1.30168496679599	-1.2458377527651	1.45
[1.4,1.5)	1.42112672796574	2.73527653512649	0.231944235573594	-0.345824917101395	-0.387374653519586	0.471761705238953	0.306234264919894	0.538633905216826	0.460839331828409	-1.40639215050982	0.126448570757979	1.45
[1,1.1)	1.04293095835397	-3.53091085415892	0.177277565034193	0.308964325209237	0.190745234649168	-0.261196524215817	-1.48068643698033	0.993175754520718	1.01403296493111	-2.32273427821528	-0.258871053927081	1.05
[1,1.1)	1.04109921113239	-4.33663905645994	-0.157378970285221	-2.35977417801615	-1.09790734765709	-0.311422041246602	-2.57364640368113	-3.09609877941849	-1.69045514100979	-1.40249975674428	-0.176390617088784	1.05
[1.3,1.4)	1.36000125287255	2.25290006609822	0.805064425025528	0.145153036089211	0.0132227463513495	0.122364575964891	0.343436762731304	-0.47033710811808	0.62250381777053	0.0056245669253524	-0.286221789540239	1.35
[1.3,1.4)	1.39457908290872	1.54271148465269	0.600196095745055	0.322054325842117	-2.0194531607727	-2.39821242978915	0.335557317407562	0.537442979682806	-0.431269221012219	2.25857540708647	-3.11271282626848	1.35
[1.4,1.5)	1.43307759174	2.51000143663028	-0.796962915690667	-1.40327008424849	1.23229582733853	0.333198418303872	-1.15001880245282	0.157416127571496	-4.6751978350174	-2.1682835457945	-0.2971776213358	1.45
[1.3,1.4)	1.3869839024004	2.68465537923974	0.891231873167916	0.429198839002456	-1.2491221182391	0.793403276864911	-1.80563616046961	1.58472555561561	-1.40442096927307	0.776890618337236	4.42668464030762	1.35
[1.3,1.4)	1.32948370397907	1.53229986251816	0.790082644067113	0.0927042615128442	0.809315581973196	0.0158751020078998	0.347019415379518	-0.849193548576871	0.291336666889283	0.0599292915810369	0.0617560519066318	1.35
[1.3,1.4)	1.39453480147038	3.17493175446671	0.038598337937882	1.06279291364925	0.523298858417593	-0.117945129807356	-2.23370564703287	-1.08517965016457	-0.457437698843453	1.54322146799108	2.01440926145701	1.35
[1.4,1.5)	1.42399473112535	3.06342306812418	-0.226000931898665	0.135896354737334	0.905013771872902	-0.0441675196426183	0.815361684374826	-0.317049800421684	-0.320162550045789	0.231293644709226	0.0137511235328596	1.45
[1,1.1)	1.06973162280751	-3.17046642592441	1.13929915003679	-2.39178124414229	0.29507891781869	-0.587337353709007	-2.81972110510497	-0.339135263006973	-1.6254065276802	1.06100548692579	0.141580843046566	1.05
[1.1,1.2)	1.16473564454543	-1.38554674001943	1.04416268931409	-0.565832509557381	-0.781017234676799	-0.628782297690474	-0.530095099824225	1.80854125442541	0.790996850592547	-0.68896103105835	1.29873302326199	1.15
[0.9,1)	0.9781043054731	-9.92041180842098	-5.04347289716017	-1.96490045408582	-1.33170644312038	-1.13608810158238	-1.77990020518861	-0.154836758166621	1.53699827032675	-2.46050706629909	-0.640500934059996	0.95
[1,1.1)	1.07708034721629	-2.97657765311192	1.33199118325678	-1.83406385781881	0.732195749118821	2.47585907893976	-0.958199615892454	1.4281111084589	-0.835476172442709	2.10319505087972	-1.50163727061298	1.05
[1,1.1)	1.03829661345581	-3.38053296121244	0.541118201535226	0.245686853966112	-0.0978337685538308	1.10026940077015	0.896714133002602	-0.487943406740551	0.305622370987585	0.287572809270276	0.201676352986366	1.05
[1.1,1.2)	1.14976890370389	-2.11384853678629	1.13449340132329	-0.408711851858614	0.205157442880801	0.746224877937027	0.481477338810996	-0.668376424732548	0.123607499014697	0.377653694187501	-0.109368117825663	1.15
[0.9,1)	0.903984914729157	-6.41243028434388	-0.502842196231111	-1.3360015310105	-0.523225488903718	-0.0471246184751365	0.777997511547107	0.294263262192509	0.611040155646043	1.66546241818467	0.276169021141401	0.95
[1.3,1.4)	1.39692580301983	1.37472128544029	0.668781524624523	0.711054416942208	1.15445518527831	0.682864602855843	-0.522505453207782	-0.723178461354609	-1.14310910031083	-0.275041925403288	2.3196173551297	1.35
[1.2,1.3)	1.23569261148673	-1.04726700365011	0.465607369216111	-0.748365294627547	-0.923439603611774	-2.69495405157665	0.326355629587031	1.1381993383877	0.834683990884693	1.95683911351313	-1.84592871038018	1.25
[1,1.1)	1.04027705081719	-4.95103748195908	0.547412524437525	0.3809856794526	-0.202699984950978	-0.484096808586907	0.0250072200014234	0.279788884593332	-0.327050075398937	-0.909871417987505	-0.258937008329116	1.05
[1.4,1.5)	1.43134725887943	2.18716774474562	0.721888202212197	0.409857577329663	0.876802970828662	1.07907028797108	-0.229498822618274	-0.0819137443337469	-0.297312031778559	-0.275509232168156	2.13344807003804	1.45
[0.8,0.9)	0.898353115476556	-5.42846746261147	-0.044597704018641	1.18709420822379	0.738239735636207	-0.699192469348157	1.09365216141549	-0.326479670786545	-0.971577882007421	0.715291877116359	0.704536231077217	0.85
[1.1,1.2)	1.18796059726053	-1.15624973617054	1.15534875285303	-0.355710866558346	-0.467223629206663	-0.863928508353207	-0.134802110153137	-0.00773160423813307	0.657705682048642	0.0560622791170933	0.184900489384743	1.15
[1.1,1.2)	1.19137901887075	-1.17598552585131	1.27195868520309	-0.870499749547612	0.529430816839622	0.592516923117836	-0.156827297699172	-1.33781372572398	-0.0201035418387381	0.398325679850869	0.00150280573763117	1.15
[1.1,1.2)	1.18664371805101	-0.860302555867862	0.302443109466202	1.43178993239531	1.06470379393618	0.164440618942607	-0.921256187149374	0.279761713015197	0.201092895858111	-1.82934013129686	-0.892895632581054	1.15
[1.4,1.5)	1.49272218182255	4.05255058115047	-2.56199025529165	-1.76471249433134	1.73403560949838	-1.10808319503905	0.785423221613355	0.801375441979943	0.592337110607548	0.422545152213461	-0.191276417073857	1.45
[1.3,1.4)	1.39530224930409	2.69209330809588	0.177434939585234	0.174848988793166	0.689371327597965	-0.183073076630261	0.50487390838224	-0.553367951050403	0.131165819739182	0.101495514748319	0.256284363450309	1.35
[1.4,1.5)	1.41386602310424	3.23774962888482	-0.755467213045681	-0.301178006004273	0.430378592222337	-0.102217332347098	0.336706413052657	0.668537270641597	-0.892993409234463	-1.17759203073379	-0.545513045564002	1.45
[1.3,1.4)	1.38988081888317	2.866159358392	-0.248876757066376	-0.0211496168650659	0.48221034657714	-0.122393295084674	0.562068857085383	0.185518345744253	-0.479671075330338	-1.01643489724484	-0.28396513681276	1.35
[1.3,1.4)	1.39034179144748	3.25530593085851	0.157970847613424	1.19511220060891	-0.500611208048013	-0.262285590644964	-1.90239368045071	-0.256004954036038	0.607586184530064	0.741436178433728	-0.491968421293761	1.35
[1.4,1.5)	1.49375033646217	3.39353465733	-2.28871824883811	-3.00679616735901	0.948544943858676	-0.318704016091703	-1.24210796617943	1.05082423560682	-3.80793750911553	-2.02587834697557	-0.582929628443608	1.45
[1.2,1.3)	1.21853482966881	-1.0704322639301	0.994597256461007	0.359841513299594	-0.531637282478899	-0.951754881046633	1.10065525569344	0.00914293715852457	-0.114139259058689	0.106723621493287	-0.274552955121657	1.25
[1.3,1.4)	1.38233549899453	0.0959077709546401	0.919460771501707	0.618264734575661	-0.81428888936094	-0.33677877892192	0.334888765942904	0.540826042843504	-0.709384996118524	-0.199691183252927	0.425995824368887	1.35
[1.4,1.5)	1.41257663957471	1.66447563469249	0.437238671099592	-0.442063443229973	1.47709135424905	-0.00393314608252671	-0.899887058323407	-1.32517748535969	-3.29471876091378	-1.21695362665473	1.12528366481291	1.45
[1.4,1.5)	1.434521203122	3.72948132212371	-0.670307252213003	0.0327598856636365	-0.330833007523718	-0.0840706921318363	0.477487854120148	0.107656487596908	0.30446289518635	-0.247975825827463	0.767977207919183	1.45
[1.3,1.4)	1.35162337252783	-1.70809257275678	1.20753808951813	-0.0550888106599176	-0.52727406472007	-0.605467364127915	-0.390653419577625	0.0855884878315554	-0.93437685847613	0.501494710779856	0.303378126092979	1.35
[0.8,0.9)	0.841195396088423	-7.57693694074286	-1.06056930288964	-0.650519230991593	-1.28781840688953	1.58469024377148	0.548980990549188	-0.873766836995391	-0.0496469434797466	0.28983480537487	-0.379955589587063	0.85
[1.4,1.5)	1.49555686904849	4.779878118893	-0.455319417468319	-0.076797621048615	1.33491285727226	-1.3919373671272	-1.09634020492122	0.0335858946053417	1.0173187534644	1.00500789861117	-3.21183969992738	1.45
[1.2,1.3)	1.29238616672574	0.412311685360617	1.05198440966187	0.180859356340842	-0.830590219358658	-0.931864751829775	0.39962592797643	-0.0304804106515463	0.501129163392667	0.385436524933774	-0.551992987746121	1.25
[1.3,1.4)	1.31343589430778	1.35840159616554	1.10634958178763	-0.232169206669983	0.803902722192783	0.210230399551558	-0.244404308151731	-0.880726030154389	0.811623142743653	0.343003181751107	0.185412140468775	1.35
[1.4,1.5)	1.48258338127808	4.85080007068285	-0.463514404785021	-0.60543397064604	2.09523755404055	-0.949292151900117	0.201498818089769	-0.261921962238226	0.634209323278265	1.9979880687504	-2.38698412377593	1.45
[1.3,1.4)	1.36051566326176	2.43520259913923	0.431928355964275	0.0482975208948032	2.06096869769382	2.42811019939443	-1.78032240858608	1.52513838858494	0.145605946707926	0.813344734235753	-1.8460695426299	1.35
[1.3,1.4)	1.38862893434022	1.33755307380315	0.857872151374587	-0.0488440195911729	0.315532759336703	1.44767012552838	-0.744808922818538	2.36175792847443	0.833432146940979	-1.8312574494752	-0.0514209999232693	1.35
[1.3,1.4)	1.39865097269906	2.57174192156379	1.03989183100436	-0.0995015703874687	-1.04229752115081	0.901547891452233	0.347449575749136	1.52173027480715	1.67050749990448	-0.689869443203772	1.24676639603326	1.35
[1.1,1.2)	1.1962677947926	-0.700839744338029	0.807601905104159	-0.83069703084928	-0.426267757241949	-1.220471947409	-1.63274458214129	1.12239655833539	0.384306971116645	1.76116840488471	-2.50717589237541	1.15
[1.2,1.3)	1.25005674026313	-0.508990098586591	1.16607193106765	-1.36613690237339	0.330714043764103	0.969429310030739	-0.107612300159179	-1.41280885184768	0.862436845439903	0.116441435422097	0.0584091501347518	1.25
[1.3,1.4)	1.39225999304461	2.85060813364907	0.188211697623958	0.464161137435545	1.29951998908979	-0.19198714738314	-1.44748847802865	-1.47029368092864	0.0360463165209423	1.31315073709469	1.49037757842295	1.35
[1.4,1.5)	1.43881186775654	3.65552125478741	-0.224962005223469	1.65628617637628	-0.860259648293011	-0.0167332018227357	-2.62133136340731	0.680616677589583	-0.625420536561534	1.39565009508509	-3.76022933756268	1.45
[1.4,1.5)	1.49844762486143	2.79366186640951	-8.52514449735857	1.43884096276769	0.932840974051828	-0.222068350434082	-1.37721545927971	-0.227241098244143	0.799854495769041	1.26707155301045	-0.0578009544946246	1.45
[1.4,1.5)	1.43241383509538	3.69080013481108	-0.238171242365902	-0.0579585274252986	-1.57373216784781	1.16867656347464	0.652630388716787	1.26048314125652	0.335000109861398	-0.75087916891043	0.948766376770886	1.45
[0.6,0.7)	0.659105498124156	-8.41255644298001	-1.04555377727005	0.475860831909086	0.20423265850413	-0.966460151637697	0.0303621943765024	0.630670362749345	0.456862936965533	-0.837458159953514	-0.297212038559144	0.65
[1.4,1.5)	1.49277695575845	4.47412732116442	-3.54293342290725	-2.38769663888186	2.07911960564573	-0.79057489349823	1.0420427334838	1.6252996359562	-0.390032120022913	0.257512552379587	-0.171390739001933	1.45
[1,1.1)	1.07803426257343	-3.32474014690232	0.836667907132486	-0.56933533658319	-0.0625863744735477	1.8887722308153	0.874304514685211	-0.37698604626292	-0.0315332928467731	0.836167358100852	-0.0688254656588754	1.05
[1.4,1.5)	1.4076466396581	3.52834070187619	0.444640118039937	0.916970074492019	-2.1975503639913	-0.215027732512484	-0.0556438805993273	0.730421255298273	0.771701896773248	0.443886926948985	0.0735889014470392	1.45
[1.2,1.3)	1.20730058196799	-0.812826777952357	0.244951994729885	0.280839020978588	-0.438640187495207	2.95609387299098	0.910994721689825	-0.860896229274597	0.0149292192507819	0.737898323246849	-1.21609156552276	1.25
[1,1.1)	1.08225946493819	-4.54270107017272	-0.310479582981087	1.15314985437267	2.5752232669924	0.564211126680598	-1.28900086634968	2.88803315974844	-0.00394878327225667	-1.94945707513132	-1.10145707283049	1.05
[1,1.1)	1.04038522263899	-3.36180150732109	1.13223841414072	-2.31987401721655	0.74106775589416	1.18261012918493	-2.26053669638935	1.0990225401605	-1.13897616098911	1.91295858620908	-1.9490263755154	1.05
[1.3,1.4)	1.33564259005834	0.984049089457259	0.502301110273493	0.679536670880279	0.220955862273376	0.0108020792353312	0.839927205021542	0.0322917231320923	-0.819807585615152	-0.798002992982481	-0.247096326186396	1.35
[1,1.1)	1.09479042318193	-4.2053456879983	0.873362007472212	-0.314881894792392	-0.297941003346307	-0.371029271828995	0.482298902690739	-0.114935620614301	-0.134993882507371	0.314833328831095	-0.182169363369029	1.05
[1.3,1.4)	1.39432617460046	1.44268350092105	0.783255153179101	0.506089466242799	-0.248055405360764	0.127350819643948	0.0768404041897806	-0.0317632222486148	-0.555864022138045	0.852531450561694	-1.08121209278125	1.35
[1.1,1.2)	1.11294877624124	-2.0229549640429	0.657822677749427	0.902223857456149	0.333835952176854	-0.112243917403788	0.776172647944001	1.37740304806473	-1.35650634028315	-1.22103993567994	-0.540798268340482	1.15
[1.1,1.2)	1.18779648985532	-2.26063639651722	0.537567708272197	0.168104086954875	2.06154810457864	1.674321904855	0.147770531368864	3.73752193114655	-1.85238244692219	-1.12664804584638	-1.21975922630469	1.15
[1.4,1.5)	1.48719291611207	4.33858454670649	-2.93469891871345	-1.27436536575329	0.109938778387288	-0.0701185508993292	0.241862334274277	-0.0765526242334076	0.169392297264838	-1.16180719723051	-0.0406889312647285	1.45
[1.2,1.3)	1.22983230124468	-0.563130012667047	1.29434039579296	-0.666629169645353	0.78150402137102	0.795761769179137	-1.35710580677306	0.257010094224819	-0.39802961130554	1.3436068827672	-1.24692579472975	1.25
[1.3,1.4)	1.39065779497657	3.16689572610018	0.35948433663535	0.396750577415905	-1.58547387847603	1.23025653402272	0.183435431486613	1.98386741681991	0.115685016842558	-0.471133927154188	1.74021019761771	1.35
[1.4,1.5)	1.49066457607337	4.21014380673627	-2.4083469453754	-0.246738499363638	1.24082403610421	-1.12237861948014	-0.482132952313547	-0.701954872342458	-0.108136998752633	3.293799924126	3.11992559074779	1.45
[1.1,1.2)	1.10526371487182	-2.11168442739342	0.884731079435956	-0.359587687061339	-0.135658816889766	-0.4465750091194	-1.07738446286126	-0.746165609332272	0.212645572129114	-1.13191784146885	0.357382131974442	1.15
[1.4,1.5)	1.45952386962977	4.10772558330637	-2.03366753855907	-1.1525136933957	0.300658668463339	-0.189837209025262	0.679897352408616	0.867120415466683	-2.08942582062737	-1.22443231594981	-0.588206475696289	1.45
[1.4,1.5)	1.44467456375664	3.62061065425532	-0.855566949929131	0.454370791208787	0.890602985827541	0.446798679373956	-0.843629621061518	-0.241393280763658	1.27078788039896	-0.118118891691587	-0.675851253019427	1.45
[0.8,0.9)	0.858229783543161	-6.51309459812279	-1.93998236395886	2.64382271381737	-0.378438561282986	1.94974690305053	0.18853189136426	-0.441288260917331	-0.233843932184939	0.475919072745505	0.681238596288308	0.85
[1.3,1.4)	1.33231030394426	0.554916913131362	-0.104350106863354	2.09873903972638	0.42693755388989	1.73570308954601	-0.506922272542802	0.0738175088293549	0.110892378620833	-0.203303140484039	0.339912749875554	1.35
[1.4,1.5)	1.44286177364979	3.58645130193833	-0.615006204241024	0.485622652134779	0.623852354986331	0.158057210995695	0.23801627029995	-0.486511898046821	-0.0424903531096996	0.571567716332124	-0.0440698495450542	1.45
[1.3,1.4)	1.33023632263663	1.62072037102877	0.621924070582982	0.11441824215911	0.526060282203294	1.45346065135365	0.557641616856551	-0.969077778393932	0.568249530375578	0.567742896003064	-1.32171378292639	1.35
[1.3,1.4)	1.39880868552236	3.97899934620294	0.0883029955450446	1.05815437409505	-2.80314464102455	-1.06290208679771	-2.1072951840961	2.89506721183403	0.185447193368764	2.11641298388668	-1.61334869466424	1.35
[1.4,1.5)	1.49786679848621	3.65707702708034	-2.04338383476463	-1.25183530421673	2.06733384994229	-1.59356630293072	0.519912218226007	-0.162239091495507	1.39937196030545	1.56417516717695	0.258027173451026	1.45
[1.3,1.4)	1.37501941804015	2.60785635710611	0.343051060355568	0.296903501005931	0.442186147630765	1.75744277699621	0.610831114244507	-0.712187747375927	0.392546420707994	1.04173192512233	-2.11229735245294	1.35
[1.1,1.2)	1.14404528901795	-3.3056284116946	0.708933927749567	0.950983694596484	-0.152414455374337	-0.721125527881064	1.18570856893251	0.927710050138958	-1.29601562959252	-0.523910518077954	-0.433310711722886	1.15
[1.1,1.2)	1.13657985167609	-2.31849896191703	0.741086116323685	-0.289249439567448	-0.153749150504993	-1.18603750710373	0.857606734203237	-0.206441341991993	0.618748734778489	1.11148633008149	-0.0581309207113296	1.15
[1.3,1.4)	1.35129590426973	-0.68804075609747	1.11164719643386	0.263819216638318	0.0140135363362033	0.0608566122406633	0.539228999498895	-0.271019483509017	-0.710758853645637	0.511088919089647	-0.259364465354321	1.35
[1.4,1.5)	1.41112959987746	3.08086507898068	-0.613630380334537	-0.143026908580036	-0.184245987780592	0.161965317452693	0.717839996353513	0.611247624675587	-1.42197217654378	-1.375706304181	-0.373415979782523	1.45
[1.4,1.5)	1.43279705400309	3.1903382921106	0.160658161968358	-0.41780566555841	1.66237440915087	-0.434127193910788	0.241833532740832	-1.1101283152999	1.12480224443141	0.777804418325848	0.390947419044582	1.45
[1.4,1.5)	1.444589435822	3.94724358446439	-1.00762672922542	-0.343042386699508	1.30428540885269	-0.751510044673148	0.33504850030544	0.0287827773517761	-0.00337047888674147	0.526704937549324	-0.241376036892001	1.45
[1.3,1.4)	1.32710647402607	1.51901273725678	0.954226156460194	0.139397225211044	-0.879296380895126	0.111614460972911	0.752499144507029	0.973598615545451	0.809210794018136	-0.838105878760856	0.318042138786226	1.35
[1.2,1.3)	1.2253393008055	0.0616020996089068	0.82610402754855	0.634926602417077	0.480379469812098	0.110187014610085	0.485854721053184	-0.501963845493604	0.533009308264808	-0.831271994464616	0.140463057153655	1.25
[1.4,1.5)	1.43165037584634	3.20774128637105	0.496118662784433	-0.529573536971358	0.456976518110448	0.439007878396292	0.378727479318108	-0.358885084136202	0.8078907023116	-0.676555159556396	0.731839238847057	1.45
[1.1,1.2)	1.17320847115294	-0.945015263824759	1.01783361315807	-1.06143093824269	-0.281746522619789	-0.402765745009456	-2.99475230720823	-0.348979113988335	-0.709814594588074	-1.49607148736605	1.92456038723707	1.15
[0.8,0.9)	0.860123844665469	-7.18657587762143	-2.06756902020729	0.464339006157429	-1.94361673724676	2.60352960392632	0.536468335995203	-1.05243210994225	0.0944796826159793	0.207526708500579	-0.629418972278507	0.85
[1.4,1.5)	1.45305624270977	3.50551433682171	0.172826027629708	-0.571435243420642	0.347302199686823	0.35349679198673	0.00593223806021177	-0.371288175774375	1.15289538659306	-0.865572704127661	0.411523365719018	1.45
[1.3,1.4)	1.36930294176166	2.30295766811402	0.737250832707801	-0.00444256360763273	-0.682489653231192	-0.57207047941428	1.08759176084385	-1.02656796621957	-0.509879540742045	-0.577150318251388	-0.0839843937444085	1.35
[1.4,1.5)	1.44375915879442	3.88321825906662	-0.78756041989323	0.145474401135997	0.246414208222339	-0.253741361803199	-0.0921336035612128	0.356001716519424	-0.474919252007702	0.511083942031984	1.01496726142145	1.45
[0.9,1)	0.993492118548748	-4.34763903683301	0.626847581948289	-0.50896174064645	-0.33554027799448	-0.818768172954924	0.199628878530451	-0.0207922430016529	0.526672720410165	-0.198398500562931	0.0397516954293785	0.95
[1.4,1.5)	1.4224007025347	3.09911601059668	-0.674881773778256	-0.495406060922352	0.679574357241045	-0.138893275542272	-0.132964403179854	0.770341527951206	-0.699627126487388	-1.37480031099936	-0.756297792007791	1.45
[0.8,0.9)	0.818645597228615	-6.63102566784356	-0.658469090236084	1.61926898876659	1.09487018140377	-0.600668545076991	0.867843401926515	-0.399222530227573	-1.15591453918332	0.963432918278566	1.05979224077981	0.85
[1,1.1)	1.06408492418515	-3.15271988734976	0.767486725228739	0.540233402695722	-0.222163710805058	-0.590227591502269	0.400821496352075	1.30767677141302	-0.124869215600487	-1.04180292803995	-0.0849573277306681	1.05
[1.4,1.5)	1.47660782344137	3.07230865009806	0.163444789430505	-0.153150202570016	1.219860506852	0.455575462707558	-0.755984109070714	0.510786234417883	-0.491739340027607	-0.752863169986433	0.939582677558296	1.45
[0.9,1)	0.992080120883447	-3.80703204220388	0.587205868876966	-0.0623357658778487	-0.168501760445465	-0.58395040643158	0.0282459030874572	-0.149589700020189	0.673073931800577	-0.817077136698535	0.0427876336350766	0.95
[1.3,1.4)	1.33057659583031	1.0865502561407	1.48082954664916	-1.02963936539502	1.21828782965017	3.27847228909817	0.353143188890521	1.24630557400714	0.960977688568637	0.857705189793568	0.225956916787325	1.35
[1.4,1.5)	1.42818531248234	3.04804393164825	0.0375230338617529	-0.154810351839019	1.40340932490691	-0.0504062635961084	0.0596790337606551	-0.855079871302038	1.36646965836327	0.38975103744488	0.45476384936879	1.45
[1.4,1.5)	1.42525660937897	1.9915737445492	0.581531310376543	0.268622308994798	0.659859791998543	-0.0662881536630535	-1.17422597128375	0.426460609486037	1.407085106828	-1.53513058768736	-0.741512407383956	1.45
[0.9,1)	0.994665756962229	-5.31327572819642	-0.676446673034566	0.446921528608376	0.276853982882636	-0.291070311555178	0.993632318611522	-0.47527266272927	0.400821953062321	1.54698553065547	1.50858831890596	0.95
[1.1,1.2)	1.17205512993629	-2.79526624033803	-0.0415097363823136	-0.161962707744855	-0.187878746875414	-0.0649941805853371	0.33049345878765	-0.80422804591375	1.90710706424299	-0.364942656431384	0.535872622412952	1.15
[1.3,1.4)	1.39033317494075	2.67215374917132	0.385715529600224	0.253462205923496	0.0358318391859824	0.0523033099452429	0.67285867359552	-0.512122526030239	0.238260097070106	-0.135035958201912	-0.0912631774051984	1.35
[1.1,1.2)	1.19929625686484	-0.868035973818563	1.1262589912802	-0.118839317633867	-0.0412594161164462	-0.117331971383418	0.736826616729676	-0.349192734241857	0.584577673371004	0.657035907723219	0.18341499627851	1.15
[1.4,1.5)	1.44362775365075	3.73856009332289	-1.08015219420432	-0.513722815466188	-0.787306069926596	0.81989242841738	0.26951323468617	1.61752430769996	-0.52208654809306	-0.883861602906503	0.253592309940947	1.45
[1.4,1.5)	1.4648945826704	3.8171938777962	-1.11821988772972	-0.891076024024867	0.437280428090494	-0.325916650084413	0.715449497182561	-0.260192270225001	0.600725490245883	-0.756698186121385	0.294847699354274	1.45
[1.2,1.3)	1.27289490789152	0.860908251413117	1.15798426635893	-0.303909847819064	0.869151220119175	1.66979986238413	-1.57162512605095	1.361632448035	-0.136589669678561	1.36887441329119	-2.09731915250228	1.25
[1.4,1.5)	1.43073842833951	2.56482688266825	0.368494712143463	1.16397849716244	-1.32159570201553	-0.506654918397507	-1.02416349080932	0.253631759133846	-0.42603035534553	1.12667724716218	-0.915342520998248	1.45
[1.4,1.5)	1.44556431498864	3.67290437190249	-0.560666532933891	0.397041602358323	0.124548030754607	0.134872582124494	0.609291260500047	-0.396506859129514	-0.199266114229769	0.128270071520055	-0.217902379214912	1.45
[0.8,0.9)	0.831186009993782	-6.29132598946113	-0.580057085779277	1.04734123656554	0.654119225512757	-0.720220994386471	0.516099231779668	-0.0300223380521053	0.224785566438121	-0.111408699021414	0.27365072049788	0.85
[1.2,1.3)	1.23375048588085	-2.34939128693989	1.08361705603935	0.0963081471751627	0.109771601424087	0.251614125950989	0.541479129298055	-0.497761067701652	-0.461839081668109	0.157895106085491	-0.19766518043636	1.25
[0.7,0.8)	0.726220952321273	-8.73541823331292	-1.88412659315544	2.00864973149046	1.93704399489084	-1.09730959011973	0.435116644434738	-0.257405539788226	-1.14757125855765	1.33092949683818	1.17647345566155	0.75
[1.3,1.4)	1.32168253971852	1.7073672526007	1.03146686323308	-0.0499306034522508	0.0704917604367911	-0.391693115832703	-1.05443983022551	-0.409303937576794	1.44887831980286	0.165130008364664	-0.450711505028462	1.35
[1.4,1.5)	1.41767885308574	0.933310459992251	0.26264211628761	1.49851991017295	0.900653806251615	0.793237047376125	-0.950290292982236	-0.511365074338658	0.289352695446069	-0.436437925812567	1.33019551748941	1.45
[1.2,1.3)	1.29607064468529	-0.500594377617478	1.08283747348869	0.157682590637356	-0.775334204949673	-0.865570638955568	0.388006818313362	0.127987045625698	-0.0725398222967293	0.775783314455438	-0.816133598369284	1.25
[1.4,1.5)	1.44141626720722	4.478083027872	-0.142849600744281	0.442294388241497	-2.92597994475546	1.88332986441478	1.06098713861329	1.90518149132451	0.295595378830316	-0.144800724357	1.14938054699469	1.45
[1.1,1.2)	1.15093292254354	-2.75059201552922	-1.34684078372719	3.71926055282191	0.806526888695535	1.74554251792627	-1.45429802242491	-0.197378252669402	-0.821840001307052	-0.263396795889456	0.342664836382713	1.15
[0.7,0.8)	0.784905938759748	-9.14570320685183	-3.0245239169979	0.399269001314466	-0.791113037981751	0.0290877668036172	-0.103666137212343	-0.495647478392068	1.15572600213243	-0.435522230077579	-0.0718115969152227	0.75
[0.9,1)	0.994702935612627	-4.76086624267112	-0.617961331344926	1.78378406665784	0.845025437573671	0.294525577117763	0.460505974313679	-0.710605681766104	-0.508734989951047	0.807910095977749	1.66744978934933	0.95
[1.1,1.2)	1.18083201978285	-1.05446330168808	1.11118190767898	-0.784941478865732	-0.111809021957365	-0.519436153521039	-0.237140816611003	-0.115187685617777	1.12521818462431	0.531560471413392	-0.40658595296936	1.15
[1.2,1.3)	1.28683394155575	0.0795268024195215	0.835227161572887	0.657263978429222	-0.627433001768719	-0.119470682588406	0.62694256570164	0.942152651457962	-0.426942590929469	-0.959151464595408	0.102036957440908	1.25
[1.3,1.4)	1.35339978607711	1.87811299808489	1.15885007722815	-0.825853307399337	1.59160989940563	3.1587211648676	1.23781862346716	0.696465131682853	0.490213138062236	1.34588712385918	-0.148920673467889	1.35
[1.2,1.3)	1.2523316487384	0.0767544509033942	0.968899938079838	0.374013590293621	-0.492687014407188	-0.753779040893005	1.10070022073271	-0.111237149038869	-2.98973023923343e-05	-0.332372051472463	-0.141791400481077	1.25
[1.4,1.5)	1.4443531627988	4.59881605455984	-0.118145705915354	1.30396373857106	-2.74519571793534	-0.100359287201005	0.0393107749106573	0.327427370855087	0.612081696964563	0.473224113955049	-0.657841483706502	1.45
[1.2,1.3)	1.287913579547	0.735981747674889	1.21489159647429	-0.101944952637003	-0.449348429802116	-0.122182946331927	-1.57450392055947	0.413564030304474	-0.666636495441582	-0.2466579626977	2.5201100056688	1.25
[1,1.1)	1.06940845232552	-3.37693267172893	0.927162145376939	-0.534058496435404	-0.115811552560874	0.364193635255708	0.585098802737258	-0.296762368999573	0.273492062128818	0.594409670865627	-0.0622444879810247	1.05
[1.2,1.3)	1.25289589973637	0.00528883021192489	0.902121570195919	0.435715283622521	0.677661749256487	0.952521073045297	0.98664936644962	-0.342382756240349	-0.212608110713571	0.0673798843260891	-0.13329612610579	1.25
[1.4,1.5)	1.48289878002944	4.65050515204337	-2.95756141058282	-0.505154893020429	-1.36584814698751	0.457401348157785	0.7793991665423	0.858952873909484	-0.226128411337174	0.398299288992456	1.30299940043511	1.45
[1.1,1.2)	1.1760115617364	-0.534755814707778	0.61028330361292	1.05801820936565	0.713482466069239	0.116610190837809	0.609253927228104	-0.229053262905421	-1.19879378440115	-0.938159124403302	0.0984049324653281	1.15
[1.2,1.3)	1.21749642335118	-0.407737527207706	0.904542127171984	0.312800511722495	-0.363710359882324	-0.228497917704968	0.989231096755569	1.29515970196674	-0.0556345711652413	-0.794202530423176	-0.184262948633765	1.25
[0.8,0.9)	0.839544477341914	-8.57255406378206	-2.16166308268816	-3.0846633451213	-2.35041747545286	1.2748770508215	-0.602726818395992	-2.051034984828	-0.849009613097352	-0.512596583385702	-0.84282595954375	0.85
[1.4,1.5)	1.47492414242157	3.72419520781555	-0.973949250309935	-1.86788014068345	0.26252290261704	-0.244813009176274	0.0809638786433403	-0.520259144119509	-1.76196302571896	-1.65522248958428	0.797284779002809	1.45
[1,1.1)	1.06152899975037	-3.24655598945772	0.714780217012607	-1.4707508492886	-0.248209938381419	-0.638304404523709	-0.257534844993319	0.0599471053554852	0.867152456051111	0.695417914283529	-0.339448781410522	1.05
[1.4,1.5)	1.45218091667177	3.8020778274017	-1.14048585027215	-0.731185771772818	0.878138322566839	-0.567389288099648	0.500860225321091	0.319487021358502	0.127990749862286	-0.414273156037169	-0.27525236966422	1.45
[1.3,1.4)	1.36202601442714	1.9308487327119	1.0192377346498	-0.254040120156657	1.0298344581673	0.268620593663991	-0.627706515113622	-0.812379754724204	1.42336778968918	0.154700359718479	0.120045198450074	1.35
[1.3,1.4)	1.39146917721818	1.89016755265887	0.729749193506082	0.58082901453474	-1.39894170403502	-1.09846569277234	-0.309238036185946	0.173737353823407	-0.304271827041023	1.35978295750383	-2.41809287107831	1.35
[0.8,0.9)	0.869020993779177	-5.54237846419042	0.117386364066963	0.249871740573206	0.172964428581301	-1.09685365396938	0.304278221343731	1.18805625954368	0.445933095910489	-0.84442561406904	-0.138037730799311	0.85
[1.4,1.5)	1.44631546333869	3.39777360987414	-1.30697966556623	-1.28586745776017	0.68652724737379	-0.0873875528951347	-0.150160952287838	0.726762108720055	-2.31662844741832	-1.73292044938583	-0.597224486109856	1.45
[1.3,1.4)	1.32220183779645	1.21820297019678	0.927312322655969	0.288095156617199	-0.468705512429354	-0.65165328290345	1.19447218624725	-0.929844262473134	-0.964685931376942	0.115230342797746	-0.0368013057387026	1.35
[1.4,1.5)	1.49418073690516	4.94118236249581	-3.48526238315138	-1.45873146192136	-1.59801584005162	-0.0587065712895881	-0.769010959312847	-1.18405224169045	-0.769348139023867	-2.19963104862263	-0.802368447926523	1.45
[1.3,1.4)	1.31385974494949	-0.701085152609112	0.342703685350577	0.790042992181224	0.471983206236218	0.54717219127013	0.284997772387772	-0.916954632360048	0.784566658162031	0.615833269271377	2.3221695735951	1.35
[1.4,1.5)	1.43714541016328	3.77474037027399	-0.938250688217552	-0.774666117670872	-0.11480219524879	-0.0745211936177267	0.943100418430318	-0.258101911727499	-1.70432118970045	-1.33362528144793	0.0482969442489227	1.45
[1.2,1.3)	1.2074640623115	-0.248204773698292	1.34250644432653	-1.02005502417488	-0.116505261435088	-0.538237663452682	-2.48459503538041	-0.842096616601882	-1.07733032000953	-0.455088934223621	2.62621572854994	1.25
[1.4,1.5)	1.48587059160759	4.58811962413989	-1.83515732561833	-1.69668625017783	-1.94848666605205	-0.127037750488074	0.614909820784223	-1.70755784540036	-1.28989059136269	-1.76493638903174	-0.177296241491128	1.45
[1.1,1.2)	1.13911619572769	-1.4104029119219	0.515131615350672	1.12884691225247	0.368518645595776	1.26411094672308	0.725181347271308	-0.34921839205132	0.0629462735974542	-0.0575512718347362	0.547322094558432	1.15
[0.9,1)	0.987142480322618	-3.41564762955912	0.183503091732865	1.50203500044964	1.63097158553116	-0.130242972674597	-0.20329261479763	0.701277040383521	-1.23631426364462	-1.31926581776215	-0.447268189754544	0.95
[1.3,1.4)	1.34078442252834	1.75793726239722	0.844450125882052	0.191390359319739	0.538703042747733	0.464906612095045	-0.738404952289558	-0.119977162873397	0.370325847332418	0.680532080857615	-0.902810536870827	1.35
[1.3,1.4)	1.32540754795977	0.489432730581246	1.13167485632516	-0.537959211322813	0.10508234506814	2.98103461501905	0.938781865174583	0.61514114312682	1.28077490407912	0.739140229049824	1.05628547108138	1.35
[1.4,1.5)	1.45104656560373	3.86660002037802	-0.896816287978744	0.0259287771717653	0.792115153838417	0.730885046264362	-0.614326679680726	0.14230280254535	0.985459015979094	-0.473671005176626	-0.710479093022015	1.45
[0.8,0.9)	0.870966278767812	-5.15722542528965	-0.14667329788786	1.27583284966135	0.768480910169553	-0.521309388574202	0.332040687774372	0.0872315511308237	-0.0182629423843743	-0.646640082169878	0.0106442602711946	0.85
[1.3,1.4)	1.38311416623123	1.8999993468355	1.08362034416698	-0.552665922890704	1.57230928250364	0.755391771841808	-0.531574345955358	-0.689085425479725	1.40087261593894	0.307374190125601	0.0852084524817708	1.35
[1.2,1.3)	1.21282147118903	-1.02467011371292	0.782596577183143	0.245035199976558	0.381381179452565	-1.02308918991724	1.21754862205115	0.0160810357662471	-0.549401562558258	0.0377063944515396	-0.199957587414238	1.25
[0.8,0.9)	0.863523264043834	-8.06988526576163	-1.48347477745291	0.509215074978865	-1.46489750365212	2.31636710010817	0.541718814383867	-0.965580619729868	-0.583631473626098	0.180184022656408	-0.931193277000769	0.85
[1.4,1.5)	1.43741541001778	3.66516927699873	-0.734060014248412	-0.179555105134317	1.0249347276454	-0.187816422863261	0.803935597123169	-0.296509127983101	0.196917373824977	0.224298505562766	0.147780215602696	1.45
[0.8,0.9)	0.869064164557347	-7.15041192388921	-1.08029026965567	0.969607213264468	2.60261811898796	-1.67751244409471	0.609731667854566	1.00965350210856	-0.852227610613657	0.767909496808238	-0.0357749759748978	0.85
[1.4,1.5)	1.40259987805919	2.92860515916731	0.0132128180136126	0.186799659016465	0.26521941744269	-0.166950679184653	0.707094547624007	-0.386287294798809	0.165868009289313	-0.268371001978302	0.224585777209722	1.45
[1.4,1.5)	1.44183856502811	3.85481718252549	-0.513854414573895	-0.368352598313277	-1.22173906491928	0.0122606637973093	0.984952432243876	-0.570122198508905	-0.12920765009332	-1.14232988141888	0.0332924049805365	1.45
[1.1,1.2)	1.16824520055764	-0.831694558271681	0.690530758260551	0.863162135365625	0.492427595546837	-0.21469176128178	0.684321239955552	0.0849079622927885	-1.12626089096485	-1.10908575104928	-0.145945716846819	1.15
[1.3,1.4)	1.38775658536203	2.74800494189501	0.695406076427662	-0.174599364451354	0.81618076931997	-0.685672096173038	-0.784044440297871	-1.24034900363229	0.57967390634198	0.242548526064064	0.785052658252637	1.35
[1.4,1.5)	1.47160473791094	4.83161758298763	-2.53574435646944	1.8605689643787	-0.578439425645545	0.315431091125149	-1.77771549818002	-0.526434153823583	0.788569162073561	0.026347213998589	-1.65763209028367	1.45
[1.2,1.3)	1.24027183488842	-1.07287396153314	0.730672095267935	-0.417412589014852	-1.3635389362684	-0.405791244733652	1.14720204732421	4.46192267760719	0.234856631446263	0.550366858996745	-0.055649671312441	1.25
[1.3,1.4)	1.31103071131391	0.810753474103225	0.325508217327849	1.30694087809947	1.07941707122437	0.748151425821053	-0.383849956065441	-0.0836963424508139	-0.489899081281197	-0.820362684042423	0.320212710449341	1.35
[1.1,1.2)	1.15610934551802	-1.93439989173965	1.18190716064178	-1.12441183812424	0.273646822161761	0.536068990258253	-1.48783544797697	1.12866163087551	-0.48707737782696	1.89510777621951	-2.05709376342732	1.15
[1.1,1.2)	1.18292411546061	-2.04024134639899	0.972487922882182	0.115962989290559	-1.02632438813055	-0.650774601652608	0.355956757692949	2.17684328738738	-0.043243527082913	-0.498325290015701	0.409700452717078	1.15
[1.3,1.4)	1.33614899753218	-1.99313143859486	-0.290430454428242	1.44311596585647	1.86072788018068	0.428236895502615	-2.28066310783157	1.20363741022955	1.39279691780777	-2.35273535781739	-1.2956763066337	1.35
[1.4,1.5)	1.4013426123903	3.14582712179089	0.830627606176331	-0.0409455028976242	-1.30864709767807	-0.951081470804547	0.802034654430446	-0.348976654314075	1.37445996223492	0.313278126482753	-0.945025179576124	1.45
[1.4,1.5)	1.4263739569417	3.56128236398454	-0.226719823882829	-0.143135791766503	1.59608589410079	0.0332851757334672	0.420431751830324	0.420734695586576	0.341992233588909	0.194506137187815	-1.07135995602716	1.45
[0.9,1)	0.927359411166451	-7.01957232556236	-1.66045694698864	-2.48851644014305	-1.2279603238989	1.85413186681666	0.786832235222516	1.3056049069622	0.370749866500414	2.79049962526899	0.761392993621717	0.95
[1.1,1.2)	1.1604035563449	-2.31548489852413	0.841412583000974	-0.769787231620285	-0.458830087016601	-1.0017083474768	0.00444867786638531	0.714153552429694	0.000651824178039995	2.19050607788371	-1.47325192444802	1.15
[1.3,1.4)	1.38004304414043	2.09543955737235	0.664846191050624	0.566343767938858	-0.437339207060495	-0.309169602900733	-0.28130266127151	-0.395724866522574	0.195140819361972	0.42637544844915	0.277118521606442	1.35
[0.9,1)	0.940861845751238	-4.17873697574264	-0.124067233278815	2.12583757262286	1.81644287406705	-0.118276822743397	-0.0159396395766816	-0.38862886965791	-2.24171089618282	-0.288370654284883	0.642797411248027	0.95
[0.9,1)	0.958264959322027	-4.09273362233957	0.235923869351561	0.974206840473381	0.705815694880816	-0.714236584832128	0.568372554125803	0.106651022512805	-0.0233499923972045	-0.545925779717383	0.0690731946111621	0.95
[1.2,1.3)	1.2929505431406	0.68055106608334	0.903723086647613	0.396331160221831	-0.379252185488576	-0.669474930015084	1.27922245409655	-0.711351193182523	-0.942206962010056	-0.136962376051568	-0.0444963257702498	1.25
[1.4,1.5)	1.46269615185829	4.58212313721243	-0.957126942058246	0.466609771728101	-2.37905962015806	1.25356782011501	0.662338254253235	0.70777691381926	0.744793228708333	0.00759161283529708	1.58816208052208	1.45
[1.3,1.4)	1.31250559242975	0.869772637973794	1.00333770862804	0.0941390615708265	-0.243822351485492	-1.19983662686522	1.10146276503823	-1.30522366662845	-0.811138501160577	0.629998020851964	0.0925182680007037	1.35
[1.4,1.5)	1.4215728746541	3.60935494795035	0.377290097797366	0.414307359705001	-2.08260598417354	-0.708143124592669	1.14955478264539	-0.66948879934973	-0.355707652107388	0.0247551469691369	-1.15465093275197	1.45
[1,1.1)	1.01365430739378	-5.00181244247048	0.495238147651427	-0.892477790043636	-0.519175497295358	-0.657733361037472	-1.66329029412626	-0.335328865061114	-0.662782464352989	-1.39380594469481	0.435585993676261	1.05
[1.4,1.5)	1.42260315320684	3.58678224228409	-0.444383769630614	1.25080173654862	0.261700364098832	0.37023046511205	-1.71267069918821	-0.139270156238658	0.254909817860394	0.693223619992238	-1.54286190202798	1.45
[1.4,1.5)	1.44340289446119	3.47399781263759	-0.330796843433669	0.346881630739732	-0.177913869075134	0.136513858642231	0.942752563870714	-0.355307437656584	-0.668039475802225	-0.112918276544289	-0.310447658026335	1.45
[1.4,1.5)	1.46499364055201	3.23809676564296	-0.0496502131556131	-0.170115073643964	0.184705116986157	-0.288097825269625	0.085546265905876	-0.92400155953845	2.16338557944279	-0.706307077213921	0.398682491054384	1.45
[1.3,1.4)	1.3738108232216	1.53951910295093	0.650367751440542	0.625233677030312	-0.542529800419559	-0.238779886009271	-2.07680780991463	0.975446775180516	-0.647444854447303	1.78341987432483	-3.32552184899147	1.35
[1.3,1.4)	1.31727813724434	1.3249331829805	1.05276121868713	0.0765188838390098	0.373710952443317	0.295118699413091	0.752263319944812	-0.603931085195556	0.791221049563627	-0.354244044070915	0.599237247120639	1.35
[1.2,1.3)	1.29563134137075	0.992694685369065	0.975684413876222	0.0680321119527968	0.705437856294973	0.422686975015946	0.65584944430227	-0.654899792104582	0.447175069607462	0.0188150842782658	0.0242414249430105	1.25
[1.2,1.3)	1.26865278703286	0.514405252886795	1.19828503280627	-0.203950914185614	0.157165430331085	-0.325170637310476	0.0297772265720553	-0.893489495206258	1.40152660759854	-0.493354782637547	0.476787316876371	1.25
[0.9,1)	0.972265093651068	-4.1930612721766	0.159071227312703	0.903172070836123	-0.057877957898172	1.07864685097414	0.824123930175416	-0.456239717385666	-0.00751305498601407	0.0801228168629173	0.124896783956614	0.95
[1,1.1)	1.00928590134986	-3.40763976499075	0.262022355851533	1.1566412193367	0.816382753193333	-0.434962870218394	0.372983577047318	-0.171660079510356	0.00390419296380617	-0.678166154726397	0.184830530531483	1.05
[1.4,1.5)	1.44409532423703	3.88571715456804	-1.04436951947527	-0.28502703799866	-0.834958493805176	0.668032724815901	0.318507449736663	1.3706527261744	-0.28429063344296	-0.54942326179284	0.663351595392388	1.45
[1.3,1.4)	1.30851783886776	0.75090537322425	1.27037823227386	-0.45426688262768	0.206918551927032	0.569064575933043	0.224979074766779	-0.191407099300204	1.51442902530979	0.357624797140145	0.542719048162018	1.35
[1.2,1.3)	1.27210493675631	0.228489273118169	0.910354471595839	0.515555406335856	-0.0420155633077044	-0.184276008323353	0.888516971950558	-0.283906564994434	-0.130019090462972	-0.498088385112026	-0.00509460000648931	1.25
[1.2,1.3)	1.29593045893335	0.341727880334833	1.12777975329963	0.0499780819437542	-0.400207232512627	-0.272019345789194	0.161642331181289	0.044678509354108	-0.029234116765694	1.05317154959863	-1.09789241663812	1.25
[1,1.1)	1.09150899991364	-4.09574359912462	0.0649063519346276	0.416942983388183	1.41067901272995	-2.33729840320542	1.73045064093924	-0.337783285729621	-2.23399205858066	2.10554848235362	-0.0791506676954836	1.05
[1.3,1.4)	1.32677717339801	1.22728300329886	1.07802102651371	0.296662387925099	-2.062444911678	1.23258650432584	-0.394875945539851	3.97637656001341	-0.50045482168865	-0.232935860579072	2.56708721170352	1.35
[1.3,1.4)	1.35803205554463	2.80741111285532	0.790434382410117	0.418186798214119	-0.148884937746519	-0.0887497706508078	-2.33729002900118	-0.60006391932323	-0.911269463982137	1.3221721229513	3.7538529403737	1.35
[1.4,1.5)	1.48426575830685	3.82393323025973	-1.6855756183179	-1.57349401236513	1.18608392972834	-0.760911482115852	-0.119141452907857	1.06978014483791	-0.541274560303176	-0.817200560988863	-0.777470081126759	1.45
[1.3,1.4)	1.3020627633985	-0.0926583387282065	1.14300103434855	0.0721157647527711	-1.87735656210175	0.408366478003641	-0.611565621002861	3.6166793342402	-0.610175254417505	-0.178640048109913	2.27725270163496	1.35
[1.4,1.5)	1.41720648823479	3.0398596666089	0.772740150269923	-0.820857150367073	1.96373913201283	2.67014640894381	1.36269799448885	1.17093668695462	0.755710863974211	1.32176098757572	-0.108831516487265	1.45
[1,1.1)	1.09792888516738	-3.21813930886155	0.339146791776894	-1.67494113019723	-0.762133246582401	-2.03800168457187	-0.511386813628486	2.39333697562179	0.973333577986709	0.379023605778999	0.315352418844074	1.05
[1.4,1.5)	1.45237014095552	3.53807294410711	-0.427220792424073	-0.627953281561934	1.28072055172861	-0.292269734276226	0.402541268394257	0.336520763767241	0.527484362495637	-0.429019205752208	-0.309752169548649	1.45
[0.9,1)	0.969605030093389	-3.96043725096561	0.542068616902328	0.420401375299808	0.0471252790654623	-0.770245974587319	0.304015889682258	1.19424384045565	0.29613409172356	-1.05181163415319	-0.100554733410221	0.95
[1.1,1.2)	1.1851971463556	-1.79459884677734	-0.0291791325155073	1.32757405423321	-0.00893759283190973	1.2851006910556	0.303494235089616	-0.596513434031755	0.878666076744142	-0.17941482495638	0.559418519918339	1.15
[1.2,1.3)	1.25499150278576	-0.381286344910013	1.08936136157907	-0.729431566072899	-0.056485621433932	-0.617588470455885	-0.647254888368225	-0.855345420105006	1.5753402823682	-0.965858223660186	0.877937749141575	1.25
[1.4,1.5)	1.42544357786976	1.95294762146876	0.457523944541792	1.07624390105486	-1.18601291649605	-0.659097535599946	-1.7713265336911	0.689272494069797	-0.820156117723376	1.680190136665	-2.31634205360756	1.45
[1.2,1.3)	1.27787655166086	0.889697384548724	0.810957435510808	-0.548320682046671	-0.469760257484383	-1.75917224808803	-0.10411346503572	0.00623819979102658	1.78796222514447	0.873703322135263	-1.12294006834501	1.25
[1.2,1.3)	1.25499711006338	0.513048263666025	1.25557550300505	-0.486904793740192	-0.136473517410096	-0.637652464798254	-1.718376299944	-0.479136791507568	-0.132439064022219	0.444324355586393	1.58097550420344	1.25
[1.2,1.3)	1.26425180609438	0.882194466236634	0.521085040655241	0.713686511372143	0.791633601033216	0.280928515952314	0.539712942230935	-0.222797651438505	-1.03885914277286	-0.961478127458547	0.200010114982981	1.25
[1.4,1.5)	1.42955522660113	1.50208232284594	0.610114876146682	0.434332906902649	0.586519823294976	0.343106076597371	-2.78825637529464	1.08708980628569	1.51017813314286	-2.06839942190092	-1.11461812910253	1.45
[0.8,0.9)	0.83273065223142	-9.23807196191911	-2.56340643250855	0.358354870906565	2.28847301251431	-2.90633860166893	1.16807167501557	0.263146634064355	-0.286859011117224	2.8984104228521	0.913835293560047	0.85
[1.4,1.5)	1.41800266202159	2.74073699534186	0.466792217712127	0.753195369683638	-1.16184160672785	-0.443984375703812	0.149319751535304	-0.272195733917091	-0.322555346461108	0.564295117853088	-1.46424715039263	1.45
[1.4,1.5)	1.49957555164565	3.61651470565745	-4.81353810952193	-1.96023178076417	-2.37444360222224	1.15679971046	0.956509488878761	1.4969374423938	-0.271590773778977	0.552413010670253	1.24775666673484	1.45
[1.4,1.5)	1.44711106601909	3.942549587508	-1.05843690970478	1.30269628732308	0.350337134969602	0.132274152589324	-1.07839861567222	-0.661116763864874	0.0985412648079442	1.00100941841744	-0.0328299534175249	1.45
[1.3,1.4)	1.34885145536301	0.666754295940742	0.558047042348066	0.705159121922747	0.629069207020106	0.404597917012413	1.02603570196414	-0.095116971893392	-1.04288383928472	-0.304963825367175	-0.352763738816406	1.35
[1.3,1.4)	1.33253717161753	2.10027027034873	0.836793813880311	0.135688241539954	-1.06057476598497	-1.23283102607472	-0.59757526708099	0.210317082555736	1.47092627149357	0.558154724710849	-1.13959894993845	1.35
[1.3,1.4)	1.37615200333894	2.62044393518692	0.716465712225401	0.641315836745881	-1.65893051039463	0.189608432569947	-0.158312536941559	1.08616257611437	0.290383991511214	0.129407161561399	1.60323364741898	1.35
[1,1.1)	1.09671795527271	-7.04333616372902	-4.09853800950736	0.621197431807497	-1.82513813308769	0.197167272339373	-2.72575696671211	-1.32853193368289	1.23970140930613	-3.06829090313629	-2.41376051762213	1.05
[1,1.1)	1.09407329359304	-3.31746906643858	0.076698703612245	-1.9342086880507	-0.91312944321378	0.68729747081262	-0.98932372799325	-2.83264710846026	-0.666722006415866	-0.541430807073254	-0.658700019291742	1.05
[1.4,1.5)	1.46876264899502	3.98810106842063	-1.24590562414776	-1.15967971608897	2.13351290065602	0.0880611675785914	1.00112783314995	0.766881084907095	0.654813130831062	0.468377232685141	0.0207031524835535	1.45
[1.4,1.5)	1.45751625698346	3.06690593114982	0.63686895527448	-0.186482832879517	0.839597385078212	-0.704402748283348	-0.442192425565359	-1.17398408416331	1.67410827664261	-0.0998354849387362	-0.628476206911726	1.45
[1.3,1.4)	1.35405566791349	0.0574106278292764	1.03386211685758	0.320620917564453	-0.819309727125187	-0.691614807377712	-0.0389772555746312	0.177656410263739	-0.323981769461039	0.803176893792531	-0.688703551174033	1.35
[0.9,1)	0.934514758822273	-7.80983267560911	-3.61666771652927	2.3541256711096	-0.470178552680145	0.521307219495446	-1.69675161156014	-0.544585431352601	1.24474726499119	-1.70060422473871	-1.37810827505512	0.95
[0.9,1)	0.934621911336424	-5.25180287289905	0.110196728641709	-0.439103072021726	-0.397382091231425	0.275587306939428	0.620956395773322	-0.446443341229367	0.561600947884403	0.270401722711192	0.101976086163274	0.95
[1.3,1.4)	1.32277528040381	1.49574710715023	0.968238979395217	0.341490333515058	-1.1010464985636	-0.445384008767925	0.191577409176363	0.406086700862197	0.7225070949873	-0.178157929446947	0.575456762633862	1.35
[1.2,1.3)	1.28124411181241	-0.0130239539261597	1.00620253492755	0.0586195083682295	0.150660381851345	-0.454928903738185	0.0864466399042179	-0.535942377647264	1.84989855928182	-1.09733864019323	0.375653094583639	1.25
[1.3,1.4)	1.33493099229677	0.173199439309475	0.817863674237277	0.187230426581156	-0.982773938785785	-2.20512317619486	1.54057193049581	-0.779448999092971	-1.79193152578263	2.07449795013698	-1.35586010024623	1.35
[1.4,1.5)	1.47829281880809	3.88956869470453	-2.50210574513769	0.200184461517961	1.61475431580327	-0.838772877831615	-0.123505919691183	-1.05694780488962	0.551056536095233	2.09874733833313	1.81072323794569	1.45
[1,1.1)	1.00028750255837	-5.86311796075188	-1.22863203048996	-1.92791896558002	-1.26775099382948	0.849016823105152	0.333517139032906	-0.652791436581953	1.0199199225527	0.290090089258752	0.175332147118605	1.05
[1.4,1.5)	1.4599192045261	3.89314939881323	0.619204326480882	-0.765937595504145	1.58921753399539	3.16356196174447	1.6282361466043	1.92190462796065	0.848429392249196	1.75396782026566	-0.38455693729325	1.45
[1.3,1.4)	1.30295782178485	0.930601192219582	0.832937224111529	0.157358491753415	0.351013545077513	0.606405724118766	-2.70777705348301	1.4203356144034	-0.628827914825556	1.80996469702364	-3.42910926529406	1.35
[0.9,1)	0.981192040867262	-4.91930528097375	0.15536350653516	-2.21705973251468	-0.718742879481117	-0.888925547682611	-2.11296164591592	-1.06119858960868	-0.516429053155202	-1.44385902767938	0.903761454087936	0.95
[1.4,1.5)	1.4816331398834	5.21924279168402	-2.65386679303465	1.15594948760806	-1.71908131277012	0.0940752348356149	-0.840497912495797	-0.976090677470216	0.766490646047189	-0.662699341483598	-1.56951735307215	1.45
[1,1.1)	1.05242577804897	-3.65636937301846	0.434857755929657	-1.32328299138486	-0.390567989314605	-1.45910272084002	-0.364109431437589	0.588778900650305	1.2529683013919	-0.389922387432636	0.429336389791405	1.05
[1.3,1.4)	1.37789906039967	2.19047648045036	0.441643501213681	0.540667789119301	-0.758891335507091	0.284172525204444	0.0982494845732056	1.02397861210628	-0.320575096294182	-0.617896032809064	0.971713394015325	1.35
[1.4,1.5)	1.45497621733258	4.16829230604925	-1.09860018529363	0.30239838675591	-0.911446912696356	0.0947461433827756	0.707986774216194	0.136663728331492	-0.117585742103981	-0.0817439465146229	0.841097639437122	1.45
[1.4,1.5)	1.41312742673284	2.50934520393803	0.442932345683082	0.770092244824859	-1.02121264017725	-0.20962805301451	0.111823508391723	0.0301766374044072	-0.10941769730133	0.239225648118996	0.675082298453125	1.45
[0.9,1)	0.979607501043093	-6.0026987678805	-1.81535832162225	-1.59829408113269	-2.35595243673987	1.39902144819198	-0.889653337481265	-2.80399290708667	-0.574812778677134	-1.04701760498636	-1.60709825187134	0.95
[1.2,1.3)	1.2779785991583	0.302143779825327	1.11427078650902	0.135696576567146	-0.22477878796983	-0.417222140507325	0.0111275336928759	-0.359215030053964	0.345590238943855	-0.180320133041916	0.515006216481928	1.25
[1,1.1)	1.08678548884942	-3.01218260584168	0.972431667664099	-1.99887037695037	0.0827400288996779	1.16240885216391	-0.41281718950912	-1.2897523004718	-0.2733167676238	0.518357568693551	-0.200851536043877	1.05
[1.3,1.4)	1.32758116345405	0.711474477136901	0.935171371419812	0.118543204404386	0.260710462883658	-0.329282173295595	-0.568127822409671	-0.7296607718494	1.71597048653538	-1.2827363360761	0.0566095952372652	1.35
[0.9,1)	0.977723089652277	-4.58597287715496	0.208579467616152	-3.00812426559961	-0.419182050005232	-1.50001982046132	-1.71221385051403	0.330405452350289	0.0301394839846028	0.220936797245488	0.216426843604467	0.95
[0.9,1)	0.959705290497149	-4.45364640679107	0.498740005821006	0.415843861518796	-0.00467428877087283	-0.780595019734904	0.433144455689362	2.0338460237073	-0.0655413374280134	-1.0000041471807	-0.189691348858214	0.95
[1.4,1.5)	1.42623827374406	3.9475496825139	0.401807451324262	0.557515837615481	-2.23885964889433	-2.11816510167948	-0.185279755166678	-0.421563342656517	-0.175748095058745	1.83189673315643	-3.61875810538854	1.45
[1.3,1.4)	1.3300190532944	1.37368034669544	0.907017826950415	0.215236498095889	0.511182793912631	0.114323013924232	0.612919463908088	-0.832692696991971	-0.22219796045972	-0.554186546919397	1.04177735497979	1.35
[1.3,1.4)	1.30952334917424	-0.56670335643027	1.07521119024654	-0.00948711271394642	-0.694160803262419	-0.778685212045274	-0.411960726348822	0.416431635483015	-0.279384524020085	1.28150409951411	-1.39033086788308	1.35
[1.4,1.5)	1.4618148437342	3.27517969487299	0.483837482651223	-0.473805500430735	1.31308724341799	-0.378026127648464	0.295280035285266	-0.852590620023733	1.68680080791979	0.373521693176466	-0.373120742111088	1.45
[1.1,1.2)	1.18033537870374	-0.483774355162835	1.22792076883552	-1.29388306477313	0.459128750677875	2.27334470666535	-1.1598077632134	2.18752546244268	0.288019815666988	1.91773293108114	-1.04765643537036	1.15
[0.9,1)	0.973666113738825	-3.96743901423466	0.218012454621632	0.863016058153308	0.903110191846262	-0.546199845454168	0.0747955265391763	1.05834036186558	0.299720528044468	-1.25789917562138	-0.290011878996382	0.95
[1.3,1.4)	1.31120467454027	-0.0518950169459017	1.32429501619245	-0.309858442535665	-0.750067353768884	-0.17757408474209	-2.09086341631971	0.810123448563412	-1.51525194226796	0.040444234004366	3.19868768449933	1.35
[1.1,1.2)	1.18206181095347	-2.80166125276854	0.799257771578203	0.561447021888729	0.240660364752512	0.937505289732466	0.848625321131764	-0.474204778649703	-0.629625974587281	0.0857895443124792	-0.40082084302511	1.15
[1,1.1)	1.06923960614195	-3.40431464708887	0.959965664821792	-0.797587213246635	-0.107476682333608	0.585213193217202	0.517125253052307	0.000582633727756354	0.2107250478156	1.03139042921469	-0.176081933263554	1.05
[0.9,1)	0.980854639396564	-4.67716587982417	0.412025887255062	0.0554943802352132	-0.23298667296214	-0.117020168942264	-0.0210914799310957	-0.520617689160767	0.123901269229152	-0.732621676619032	-0.290254225549691	0.95
[1.2,1.3)	1.21344119337777	-0.403139389132591	0.503249994540462	0.777328034973341	0.979310663138323	-0.105049164980166	0.582274538424123	-0.438420201005547	-3.32110993856427	-0.986965359904397	0.108831843469858	1.25
[1.4,1.5)	1.4855381828691	4.84934338554368	-4.05241275512201	0.75177386853521	0.747185082784933	0.417817162361777	-0.661722284571086	0.0331072756903361	0.0342328379745265	0.297808135090109	-0.994471087263229	1.45
[0.4,0.5)	0.492237586201768	-11.3919093316619	-3.29998588977613	1.55451786883818	0.303408873892425	-0.489774740813493	-0.640163589789071	0.368602887596336	0.496943688319221	-0.930519357681136	-0.588614421891303	0.45
[1.1,1.2)	1.17848731618448	-2.69890337133592	-0.595552109652218	0.150062854507364	-0.91586481424234	0.645649647846178	-0.420710656311574	-1.54119648582901	1.44417604873776	-1.1154223892943	-0.733515595385267	1.15
[1.2,1.3)	1.21119853605058	-0.926336033735526	1.02229476064774	-0.0946882630729134	-0.639877558439522	-1.22858669889637	0.587613772746004	0.137609724870781	0.729725436563748	0.362250215061355	-0.368873087363285	1.25
[1.4,1.5)	1.47674971282838	4.31372606611222	-2.66271853698364	-1.01529462450637	1.95966359899545	0.0878988199956119	0.836150933519736	0.68874368227731	0.185575219836884	0.395214695293754	-0.0244682361219759	1.45
[truncated: 8,143 more rows]
