# Supplementary material for: Test-trace-isolate-quarantine (TTIQ) intervention strategies after symptomatic COVID-19 case identification
Source: PLoS One. 2022 Feb 11;17(2):e0263597. doi: 10.1371/journal.pone.0263597 (PMC8836351; doi:10.1371/journal.pone.0263597)
Supplement: S1 Dataset — (ZIP) [file pone.0263597.s008.zip › S1_Dataset/TTIQ-S2_FigA-sourcedata.csv]

class	count	discrete
[0.4,0.5)	3	0.45
[0.5,0.6)	21	0.55
[0.6,0.7)	67	0.65
[0.7,0.8)	153	0.75
[0.8,0.9)	348	0.85
[0.9,1)	560	0.95
[1,1.1)	836	1.05
[1.1,1.2)	1173	1.15
[1.2,1.3)	1630	1.25
[1.3,1.4)	2321	1.35
[1.4,1.5)	2888	1.45
