# Supplementary material for: Test-trace-isolate-quarantine (TTIQ) intervention strategies after symptomatic COVID-19 case identification
Source: PLoS One. 2022 Feb 11;17(2):e0263597. doi: 10.1371/journal.pone.0263597 (PMC8836351; doi:10.1371/journal.pone.0263597)
Supplement: S1 Dataset — (ZIP) [file pone.0263597.s008.zip › S1_Dataset/TTIQ-S1_Fig-sourcedata.csv]

R	alpha	f	Delta1	tau	Delta2	g	secondaryCases	tertiaryCases	ter.per.sec	tertiaryCases_asymptomatic	frac_asymptomatic	tertiaryCases.zero	ter.per.sec.zero	prevented.iso	prevented.q	frac
1.5	0.2	0.2	2	2	2	0	1.45955090944044	2.08759394592896	1.43029882166241	0.437865272832133	0.209746379886768	2.08759394592896	1.43029882166241	0.0697011783375925	0.0697011783375925	0
1.5	0.2	0.2	2	2	2	0.4	1.45955090944044	2.02235800822333	1.38560292425747	0.423952630671049	0.209632829077329	2.08759394592896	1.43029882166241	0.0697011783375925	0.114397075742529	0.39070839105654
1.5	0.2	0.2	2	2	2	0.15	1.45955090944044	2.06313046928935	1.41353786013556	0.432648032021726	0.209704639847985	2.08759394592896	1.43029882166241	0.0697011783375925	0.0864621398644438	0.1938531888423
1.5	0.2	0.2	2	2	2	0.55	1.45955090944044	1.99789453158372	1.36884196273062	0.418735389860642	0.209588335740983	2.08759394592896	1.43029882166241	0.0697011783375925	0.13115803726938	0.468571047655768
1.5	0.2	0.2	2	2	2	0.3	1.45955090944044	2.03866699264974	1.39677689860871	0.42743079121132	0.209661898069861	2.08759394592896	1.43029882166241	0.0697011783375925	0.103223101391295	0.324752139800844
1.5	0.2	0.2	2	2	2	0.05	1.45955090944044	2.07943945371576	1.42471183448679	0.436126192561998	0.209732575662485	2.08759394592896	1.43029882166241	0.0697011783375925	0.0752881655132096	0.074208039703622
1.5	0.2	0.2	2	2	2	0.45	1.45955090944044	2.01420351601013	1.38001593708185	0.422213550400913	0.20961811805257	2.08759394592896	1.43029882166241	0.0697011783375925	0.119984062918146	0.419079695733065
1.5	0.2	0.2	2	2	2	0.2	1.45955090944044	2.05497597707615	1.40795087295994	0.430908951751591	0.209690505659679	2.08759394592896	1.43029882166241	0.0697011783375925	0.092049127040061	0.242782842391785
1.5	0.2	0.2	2	2	2	0.6	1.45955090944044	1.98974003937051	1.363254975555	0.416996309590506	0.209573261501251	2.08759394592896	1.43029882166241	0.0697011783375925	0.136745024444997	0.49028362369683
1.5	0.2	0.2	2	2	2	0.35	1.45955090944044	2.03051250043653	1.39118991143309	0.425691710941184	0.209647421943803	2.08759394592896	1.43029882166241	0.0697011783375925	0.108810088566912	0.359423567652642
1.5	0.2	0.2	2	2	2	0.1	1.45955090944044	2.07128496150255	1.41912484731117	0.434387112291862	0.209718662745829	2.08759394592896	1.43029882166241	0.0697011783375925	0.0808751526888265	0.138163255088083
1.5	0.2	0.2	2	2	2	0.5	1.45955090944044	2.00604902379692	1.37442894990624	0.420474470130778	0.209603287428604	2.08759394592896	1.43029882166241	0.0697011783375925	0.125571050093763	0.444926372077426
1.5	0.2	0.2	2	2	2	0.25	1.45955090944044	2.04682148486294	1.40236388578432	0.429169871481455	0.209676258850778	2.08759394592896	1.43029882166241	0.0697011783375925	0.0976361142156779	0.286112737100303
1.5	0.2	0.2	2	2	2	0.65	1.45955090944044	1.98158554715731	1.35766798837939	0.415257229320371	0.209558063196454	2.08759394592896	1.43029882166241	0.0697011783375925	0.142332011620614	0.51029162347975
1.5	0.2	0.2	2	2	2	0.7	1.45955090944044	1.97343105494411	1.35208100120377	0.413518149050235	0.209542739288628	2.08759394592896	1.43029882166241	0.0697011783375925	0.147918998796231	0.528788195533891
1.5	0.2	0.2	2	2	2	0.8	1.45955090944044	1.9571220705177	1.34090702685253	0.410039988509964	0.209511708383882	2.08759394592896	1.43029882166241	0.0697011783375925	0.159092973147466	0.56188399173994
1.5	0.2	0.2	2	2	2	0.85	1.45955090944044	1.94896757830449	1.33532003967692	0.408300908239829	0.209495998181268	2.08759394592896	1.43029882166241	0.0697011783375925	0.164679960323083	0.5767476613375
1.5	0.2	0.2	2	2	2	0.95	1.45955090944044	1.93265859387809	1.32414606532568	0.404822747699557	0.209464180058433	2.08759394592896	1.43029882166241	0.0697011783375925	0.175853934674317	0.603641633229989
1.5	0.2	0.2	2	2	2	1	1.45955090944044	1.92450410166488	1.31855907815007	0.403083667429422	0.209448068767801	2.08759394592896	1.43029882166241	0.0697011783375925	0.181440921849934	0.615846427438012
1.5	0.2	0.2	2	2	2	0.75	1.45955090944044	1.9652765627309	1.34649401402815	0.4117790687801	0.209527288214286	2.08759394592896	1.43029882166241	0.0697011783375925	0.153505985971849	0.545938369137117
1.5	0.2	0.2	2	2	2	0.9	1.45955090944044	1.94081308609129	1.3297330525013	0.406561827969693	0.209480155963133	2.08759394592896	1.43029882166241	0.0697011783375925	0.1702669474987	0.590635884641529
1.5	0.2	0.4	2	2	2	0.15	1.41910181888089	1.88514509195291	1.32840721283801	0.415296064043453	0.220299257503425	1.93082659040729	1.36059764332482	0.139402356675185	0.171592787161988	0.187597806523269
1.5	0.2	0.4	2	2	2	0	1.41910181888089	1.93082659040729	1.36059764332482	0.425730545664266	0.220491341780445	1.93082659040729	1.36059764332482	0.139402356675185	0.139402356675185	0
1.5	0.2	0.4	2	2	2	0.05	1.41910181888089	1.91559942425583	1.34986749982921	0.422252385123995	0.220428331611151	1.93082659040729	1.36059764332482	0.139402356675185	0.150132500170786	0.0714711570339188
1.5	0.2	0.4	2	2	2	0.1	1.41910181888089	1.90037225810437	1.33913735633361	0.418774224583724	0.220364311675152	1.93082659040729	1.36059764332482	0.139402356675185	0.160862643666387	0.133407523972493
1.5	0.2	0.4	2	2	2	0.2	1.41910181888089	1.86991792580145	1.31767706934241	0.411817903503182	0.220233143829922	1.93082659040729	1.36059764332482	0.139402356675185	0.182322930657589	0.235409631841707
1.5	0.2	0.4	2	2	2	0.25	1.41910181888089	1.85469075964999	1.30694692584681	0.408339742962911	0.220165944558849	1.93082659040729	1.36059764332482	0.139402356675185	0.19305307415319	0.277906569026881
1.5	0.2	0.4	2	2	2	0.65	1.41910181888089	1.73287343043831	1.221105777882	0.380514458640742	0.219585834693359	1.93082659040729	1.36059764332482	0.139402356675185	0.278894222117998	0.500160470817481
1.5	0.2	0.4	2	2	2	0.4	1.41910181888089	1.80900926119561	1.27475649536001	0.397905261342097	0.219957559022729	1.93082659040729	1.36059764332482	0.139402356675185	0.225243504639993	0.38110376635281
1.5	0.2	0.4	2	2	2	0.8	1.41910181888089	1.68719193198393	1.1889153473952	0.370079977019928	0.219346696723923	1.93082659040729	1.36059764332482	0.139402356675185	0.311084652604801	0.551882886192137
1.5	0.2	0.4	2	2	2	0.55	1.41910181888089	1.76332776274123	1.2425660648732	0.387470779721284	0.219738376442806	1.93082659040729	1.36059764332482	0.139402356675185	0.257433935126796	0.458492694032261
1.5	0.2	0.4	2	2	2	0.3	1.41910181888089	1.83946359349853	1.29621678235121	0.40486158242264	0.220097632730323	1.93082659040729	1.36059764332482	0.139402356675185	0.203783217648791	0.315928179545004
1.5	0.2	0.4	2	2	2	0.7	1.41910181888089	1.71764626428685	1.2103756343864	0.37703629810047	0.219507535363815	1.93082659040729	1.36059764332482	0.139402356675185	0.289624365613599	0.518678767306588
1.5	0.2	0.4	2	2	2	0.45	1.41910181888089	1.79378209504415	1.26402635186441	0.394427100801826	0.219885738569666	1.93082659040729	1.36059764332482	0.139402356675185	0.235973648135594	0.409246084142911
1.5	0.2	0.4	2	2	2	0.85	1.41910181888089	1.67196476583247	1.1781852038996	0.366601816479657	0.219264080183607	1.93082659040729	1.36059764332482	0.139402356675185	0.321814796100402	0.566824277925079
1.5	0.2	0.4	2	2	2	0.6	1.41910181888089	1.74810059658977	1.2318359213776	0.383992619181013	0.219662769940193	1.93082659040729	1.36059764332482	0.139402356675185	0.268164078622397	0.480160216120974
1.5	0.2	0.4	2	2	2	0.35	1.41910181888089	1.82423642734707	1.28548663885561	0.401383421882368	0.220028180484307	1.93082659040729	1.36059764332482	0.139402356675185	0.214513361144392	0.350146042505244
1.5	0.2	0.4	2	2	2	0.75	1.41910181888089	1.70241909813539	1.1996454908908	0.373558137560199	0.219427835348738	1.93082659040729	1.36059764332482	0.139402356675185	0.3003545091092	0.535873934143261
1.5	0.2	0.4	2	2	2	0.5	1.41910181888089	1.77855492889269	1.25329620836881	0.390948940261555	0.219812688329483	1.93082659040729	1.36059764332482	0.139402356675185	0.246703791631195	0.434940355989413
1.5	0.2	0.4	2	2	2	0.9	1.41910181888089	1.65673759968101	1.167455060404	0.363123655939386	0.219179944976985	1.93082659040729	1.36059764332482	0.139402356675185	0.332544939596003	0.580801449438563
1.5	0.2	0.4	2	2	2	0.95	1.41910181888089	1.64151043352955	1.1567249169084	0.359645495399115	0.219094248841179	1.93082659040729	1.36059764332482	0.139402356675185	0.343275083091604	0.593904819948772
1.5	0.2	0.4	2	2	2	1	1.41910181888089	1.62628326737809	1.1459947734128	0.356167334858844	0.219006947930455	1.93082659040729	1.36059764332482	0.139402356675185	0.354005226587205	0.606213845995731
1.5	0.2	0.6	2	2	2	0.4	1.37865272832133	1.60995375891685	1.16777323675785	0.371857892013146	0.230974268641931	1.779697933435	1.29089646498722	0.209103535012777	0.332226763242147	0.370599969213288
1.5	0.2	0.6	2	2	2	0.15	1.37865272832133	1.71604386799069	1.24472525440121	0.397944096065179	0.231896225666498	1.779697933435	1.29089646498722	0.209103535012777	0.255274745598791	0.180868696892484
1.5	0.2	0.6	2	2	2	0.25	1.37865272832133	1.67360782436115	1.21394444734387	0.387509614444366	0.231541469156483	1.779697933435	1.29089646498722	0.209103535012777	0.286055552656133	0.269010746090498
1.5	0.2	0.6	2	2	2	0	1.37865272832133	1.779697933435	1.29089646498722	0.413595818496399	0.232396639185908	1.779697933435	1.29089646498722	0.209103535012777	0.209103535012777	0
1.5	0.2	0.6	2	2	2	0.05	1.37865272832133	1.75847991162023	1.27550606145855	0.408378577685993	0.232233860044338	1.779697933435	1.29089646498722	0.209103535012777	0.224493938541448	0.0685559869841636
1.5	0.2	0.6	2	2	2	0.45	1.37865272832133	1.58873573710208	1.15238283322918	0.366640651202739	0.230775101636165	1.779697933435	1.29089646498722	0.209103535012777	0.347617166770819	0.398466028144583
1.5	0.2	0.6	2	2	2	0.2	1.37865272832133	1.69482584617592	1.22933485087254	0.392726855254773	0.231721068061885	1.779697933435	1.29089646498722	0.209103535012777	0.270665149127462	0.227445662336433
1.5	0.2	0.6	2	2	2	0.3	1.37865272832133	1.65238980254638	1.1985540438152	0.382292373633959	0.231357257860606	1.779697933435	1.29089646498722	0.209103535012777	0.301445956184805	0.306331597015739
1.5	0.2	0.6	2	2	2	0.35	1.37865272832133	1.63117178073161	1.18316364028652	0.377075132823553	0.23116825418254	1.779697933435	1.29089646498722	0.209103535012777	0.316836359713476	0.340026709049822
1.5	0.2	0.6	2	2	2	0.1	1.37865272832133	1.73726188980546	1.26011565792988	0.403161336875586	0.232067104701602	1.779697933435	1.29089646498722	0.209103535012777	0.23988434207012	0.128315198865064
1.5	0.2	0.6	2	2	2	0.5	1.37865272832133	1.56751771528731	1.13699242970051	0.361423410392333	0.230570542755294	1.779697933435	1.29089646498722	0.209103535012777	0.36300757029949	0.423969216839577
1.5	0.2	0.6	2	2	2	0.9	1.37865272832133	1.39777354076916	1.01386920147114	0.319685483909079	0.228710498936161	1.779697933435	1.29089646498722	0.209103535012777	0.48613079852886	0.569861577078492
1.5	0.2	0.6	2	2	2	0.65	1.37865272832133	1.503863649843	1.0908212191145	0.345771687961112	0.229922232642042	1.779697933435	1.29089646498722	0.209103535012777	0.409178780885503	0.488967794077062
1.5	0.2	0.6	2	2	2	0.7	1.37865272832133	1.48264562802823	1.07543081558583	0.340554447150706	0.229693758719411	1.779697933435	1.29089646498722	0.209103535012777	0.424569184414175	0.507492435417091
1.5	0.2	0.6	2	2	2	0.8	1.37865272832133	1.44020958439869	1.04465000852848	0.330119965529892	0.229216614794104	1.779697933435	1.29089646498722	0.209103535012777	0.455349991471517	0.540785024861789
1.5	0.2	0.6	2	2	2	0.55	1.37865272832133	1.54629969347254	1.12160202617184	0.356206169581926	0.230360370040552	1.779697933435	1.29089646498722	0.209103535012777	0.378397973828161	0.447397847040968
1.5	0.2	0.6	2	2	2	0.95	1.37865272832133	1.37655551895439	0.998478797942469	0.314468243098672	0.228445739215471	1.779697933435	1.29089646498722	0.209103535012777	0.501521202057531	0.583061425608901
1.5	0.2	0.6	2	2	2	1	1.37865272832133	1.35533749713962	0.983088394413798	0.309251002288266	0.228172689784593	1.779697933435	1.29089646498722	0.209103535012777	0.516911605586202	0.595475255821266
1.5	0.2	0.6	2	2	2	0.75	1.37865272832133	1.46142760621346	1.06004041205715	0.335337206340299	0.229458650510341	1.779697933435	1.29089646498722	0.209103535012777	0.439959587942846	0.524721040879006
1.5	0.2	0.6	2	2	2	0.85	1.37865272832133	1.41899156258393	1.02925960499981	0.324902724719486	0.228967340811986	1.779697933435	1.29089646498722	0.209103535012777	0.470740395000189	0.555798615895937
1.5	0.2	0.6	2	2	2	0.6	1.37865272832133	1.52508167165777	1.10621162264317	0.350988928771519	0.23014434918098	1.779697933435	1.29089646498722	0.209103535012777	0.393788377356832	0.468995158220991
1.5	0.2	0.8	2	2	2	0	1.33820363776178	1.63420797501207	1.22119528664963	0.401461091328533	0.245660954705332	1.63420797501207	1.22119528664963	0.27880471335037	0.27880471335037	0
1.5	0.2	0.8	2	2	2	0.05	1.33820363776178	1.60808091580894	1.20167130803691	0.39450477024799	0.245326442450526	1.63420797501207	1.22119528664963	0.27880471335037	0.298328691963093	0.0654445218937877
1.5	0.2	0.8	2	2	2	0.1	1.33820363776178	1.58195385660581	1.18214732942418	0.387548449167448	0.244980880794437	1.63420797501207	1.22119528664963	0.27880471335037	0.317852670575817	0.122849234378646
1.5	0.2	0.8	2	2	2	0.5	1.33820363776178	1.37293738298077	1.02595550052239	0.33189788052311	0.241742911685112	1.63420797501207	1.22119528664963	0.27880471335037	0.474044499477605	0.411859617277258
1.5	0.2	0.8	2	2	2	0.25	1.33820363776178	1.50357267899642	1.12357539358601	0.366679485925821	0.243872139370454	1.63420797501207	1.22119528664963	0.27880471335037	0.376424606413988	0.259334515863866
1.5	0.2	0.8	2	2	2	0.65	1.33820363776178	1.29455620537138	0.967383564684224	0.311028917281483	0.240259106550152	1.63420797501207	1.22119528664963	0.27880471335037	0.532616435315776	0.476537532708557
1.5	0.2	0.8	2	2	2	0.4	1.33820363776178	1.42519150138703	1.06500345774784	0.345810522684195	0.242641443165808	1.63420797501207	1.22119528664963	0.27880471335037	0.434996542252158	0.359064529784808
1.5	0.2	0.8	2	2	2	0.15	1.33820363776178	1.55582679740268	1.16262335081146	0.380592128086906	0.244623713078006	1.63420797501207	1.22119528664963	0.27880471335037	0.337376649188541	0.173609928188712
1.5	0.2	0.8	2	2	2	0.55	1.33820363776178	1.34681032377764	1.00643152190967	0.324941559442568	0.241267499740532	1.63420797501207	1.22119528664963	0.27880471335037	0.493568478090329	0.435124555706848
1.5	0.2	0.8	2	2	2	0.3	1.33820363776178	1.47744561979329	1.10405141497329	0.359723164845279	0.243476416340527	1.63420797501207	1.22119528664963	0.27880471335037	0.395948585026711	0.295856270501482
1.5	0.2	0.8	2	2	2	0.7	1.33820363776178	1.26842914616825	0.9478595860715	0.304072596200941	0.239723753683445	1.63420797501207	1.22119528664963	0.27880471335037	0.5521404139285	0.495047443879966
1.5	0.2	0.8	2	2	2	0.45	1.33820363776178	1.3990644421839	1.04547947913512	0.338854201603652	0.242200567312475	1.63420797501207	1.22119528664963	0.27880471335037	0.454520520864882	0.386595982905573
1.5	0.2	0.8	2	2	2	0.2	1.33820363776178	1.52969973819955	1.14309937219874	0.373635807006364	0.244254344611532	1.63420797501207	1.22119528664963	0.27880471335037	0.356900627801264	0.218816971357028
1.5	0.2	0.8	2	2	2	0.6	1.33820363776178	1.32068326457451	0.986907543296947	0.317985238362025	0.240773277659781	1.63420797501207	1.22119528664963	0.27880471335037	0.513092456703053	0.456618958809357
1.5	0.2	0.8	2	2	2	0.35	1.33820363776178	1.45131856059016	1.08452743636057	0.352766843764737	0.243066445468243	1.63420797501207	1.22119528664963	0.27880471335037	0.415472563639435	0.328945548394072
1.5	0.2	0.8	2	2	2	0.75	1.33820363776178	1.24230208696512	0.928335607458777	0.297116275120399	0.239165882628627	1.63420797501207	1.22119528664963	0.27880471335037	0.571664392541223	0.512293021940728
1.5	0.2	0.8	2	2	2	0.8	1.33820363776178	1.21617502776199	0.908811628846053	0.290159954039856	0.238584042112597	1.63420797501207	1.22119528664963	0.27880471335037	0.591188371153947	0.528399530582498
1.5	0.2	0.8	2	2	2	0.9	1.33820363776178	1.16392090935573	0.869763671620606	0.276247311878772	0.237341996056831	1.63420797501207	1.22119528664963	0.27880471335037	0.630236328379394	0.55761878394523
1.5	0.2	0.8	2	2	2	0.95	1.33820363776178	1.1377938501526	0.850239693007882	0.26929099079823	0.236678191538926	1.63420797501207	1.22119528664963	0.27880471335037	0.649760306992118	0.570911441726846
1.5	0.2	0.8	2	2	2	1	1.33820363776178	1.11166679094947	0.830715714395159	0.262334669717687	0.235983184757752	1.63420797501207	1.22119528664963	0.27880471335037	0.669284285604841	0.583428567879178
1.5	0.2	0.8	2	2	2	0.85	1.33820363776178	1.19004796855886	0.88928765023333	0.283203632959314	0.237976653413619	1.63420797501207	1.22119528664963	0.27880471335037	0.61071234976667	0.543476215182335
1.5	0.2	1	2	2	2	0.1	1.29775454720222	1.43444815850543	1.10533086676359	0.37193556145931	0.25928825608228	1.49435671513851	1.15149410831204	0.348505891687962	0.394669133236405	0.116966941827679
1.5	0.2	1	2	2	2	0.25	1.29775454720222	1.3445853235558	1.03608600444093	0.345849357407277	0.257216370986906	1.49435671513851	1.15149410831204	0.348505891687962	0.463913995559069	0.248770472492487
1.5	0.2	1	2	2	2	0	1.29775454720222	1.49435671513851	1.15149410831204	0.389326364160666	0.260531076828319	1.49435671513851	1.15149410831204	0.348505891687962	0.348505891687962	0
1.5	0.2	1	2	2	2	0.05	1.29775454720222	1.46440243682197	1.12841248753782	0.380630962809988	0.259922377373278	1.49435671513851	1.15149410831204	0.348505891687962	0.371587512462184	0.0621162444918557
1.5	0.2	1	2	2	2	0.15	1.29775454720222	1.40449388018888	1.08224924598937	0.363240160108632	0.258627086406231	1.49435671513851	1.15149410831204	0.348505891687962	0.417750754010626	0.165756402969659
1.5	0.2	1	2	2	2	0.2	1.29775454720222	1.37453960187234	1.05916762521515	0.354544758757955	0.25793710001153	1.49435671513851	1.15149410831204	0.348505891687962	0.440832374784848	0.209436711951899
1.5	0.2	1	2	2	2	0.3	1.29775454720222	1.31463104523925	1.01300438366671	0.337153956056599	0.256462797891129	1.49435671513851	1.15149410831204	0.348505891687962	0.48699561633329	0.284375710993153
1.5	0.2	1	2	2	2	0.35	1.29775454720222	1.28467676692271	0.989922762892488	0.328458554705921	0.255674083289218	1.49435671513851	1.15149410831204	0.348505891687962	0.510077237107512	0.31675858804398
1.5	0.2	1	2	2	2	0.75	1.29775454720222	1.04504254039037	0.805269796698717	0.258895343900498	0.247736655585131	1.49435671513851	1.15149410831204	0.348505891687962	0.694730203301283	0.498357938042855
1.5	0.2	1	2	2	2	0.5	1.29775454720222	1.19481393197308	0.920677900569824	0.302372350653888	0.25307066026135	1.49435671513851	1.15149410831204	0.348505891687962	0.579322099430176	0.398424655246616
1.5	0.2	1	2	2	2	0.9	1.29775454720222	0.955179705440738	0.736024934376053	0.232809139848465	0.243733339938417	1.49435671513851	1.15149410831204	0.348505891687962	0.763975065623947	0.543825567915186
1.5	0.2	1	2	2	2	0.65	1.29775454720222	1.10495109702345	0.85143303824716	0.276286146601854	0.250043777816159	1.49435671513851	1.15149410831204	0.348505891687962	0.64856696175284	0.462652413335891
1.5	0.2	1	2	2	2	0.4	1.29775454720222	1.25472248860617	0.966841142118267	0.319763153355243	0.254847710357418	1.49435671513851	1.15149410831204	0.348505891687962	0.533158857881733	0.346337613009763
1.5	0.2	1	2	2	2	0.8	1.29775454720222	1.01508826207382	0.782188175924496	0.250199942549821	0.246480973032495	1.49435671513851	1.15149410831204	0.348505891687962	0.717811824075504	0.514488505205643
1.5	0.2	1	2	2	2	0.55	1.29775454720222	1.16485965365654	0.897596279795603	0.29367694930321	0.252113590149119	1.49435671513851	1.15149410831204	0.348505891687962	0.602403720204397	0.421474536097298
1.5	0.2	1	2	2	2	0.95	1.29775454720222	0.925225427124195	0.712943313601832	0.224113738497787	0.242226090991016	1.49435671513851	1.15149410831204	0.348505891687962	0.787056686398168	0.557203569055692
1.5	0.2	1	2	2	2	0.7	1.29775454720222	1.07499681870691	0.828351417472939	0.267590745251176	0.248922360135963	1.49435671513851	1.15149410831204	0.348505891687962	0.671648582527061	0.481118696957988
1.5	0.2	1	2	2	2	0.45	1.29775454720222	1.22476821028963	0.943759521344045	0.311067752004565	0.253980916055134	1.49435671513851	1.15149410831204	0.348505891687962	0.556240478655955	0.37346182980056
1.5	0.2	1	2	2	2	0.85	1.29775454720222	0.985133983757281	0.759106555150274	0.241504541199143	0.245148929161949	1.49435671513851	1.15149410831204	0.348505891687962	0.740893444849726	0.529614016549101
1.5	0.2	1	2	2	2	0.6	1.29775454720222	1.13490537534	0.874514659021381	0.284981547952532	0.25110599891833	1.49435671513851	1.15149410831204	0.348505891687962	0.625485340978619	0.442823246436601
1.5	0.2	1	2	2	2	1	1.29775454720222	0.895271148807652	0.68986169282761	0.215418337147109	0.240617981975639	1.49435671513851	1.15149410831204	0.348505891687962	0.81013830717239	0.569819265917266
