# Supplementary material for: Test-trace-isolate-quarantine (TTIQ) intervention strategies after symptomatic COVID-19 case identification
Source: PLoS One. 2022 Feb 11;17(2):e0263597. doi: 10.1371/journal.pone.0263597 (PMC8836351; doi:10.1371/journal.pone.0263597)
Supplement: S1 Dataset — (ZIP) [file pone.0263597.s008.zip › S1_Dataset/TTIQ-S1_Appendix_IC-sourcedata.csv]

t	pdf	CDF	lower	upper
-25	3.3248739717933e-05	0.000251454905975369	5.23491332466036e-09	0.000418055695537418
-24.99	3.33057088331953e-05	0.000251787678118493	5.27078022745341e-09	0.0004184196545482
-24.98	3.33627976547503e-05	0.000252121020551054	5.30690113961637e-09	0.000418784077543957
-24.97	3.34200064802553e-05	0.000252454934471601	5.34327791622834e-09	0.000419148965303632
-24.96	3.34773356082213e-05	0.000252789421081667	5.37991242630797e-09	0.000419514318607792
-24.95	3.3534785338016e-05	0.000253124481585772	5.41680655292131e-09	0.000419880138238631
-24.94	3.3592355969867e-05	0.000253460117191434	5.45396219328991e-09	0.000420246424979969
-24.93	3.36500478048641e-05	0.00025379632910918	5.49138125890036e-09	0.000420613179617266
-24.92	3.37078611449624e-05	0.000254133118552548	5.52906567561417e-09	0.000420980402937616
-24.91	3.37657962929851e-05	0.000254470486738105	5.5670173837789e-09	0.000421348095729756
-24.9	3.38238535526263e-05	0.000254808434885447	5.60523833833989e-09	0.000421716258784073
-24.89	3.38820332284536e-05	0.000255146964217212	5.64373050895314e-09	0.0004220848928926
-24.88	3.39403356259114e-05	0.000255486075959088	5.68249588009884e-09	0.000422453998849029
-24.87	3.39987610513232e-05	0.000255825771339823	5.7215364511959e-09	0.000422823577448707
-24.86	3.40573098118952e-05	0.000256166051591231	5.76085423671751e-09	0.000423193629488648
-24.85	3.41159822157183e-05	0.000256506917948205	5.80045126630734e-09	0.000423564155767529
-24.84	3.41747785717718e-05	0.00025684837164872	5.84032958489698e-09	0.000423935157085703
-24.83	3.42336991899256e-05	0.000257190413933847	5.880491252824e-09	0.000424306634245194
-24.82	3.42927443809437e-05	0.000257533046047761	5.92093834595112e-09	0.000424678588049709
-24.81	3.43519144564869e-05	0.000257876269237748	5.96167295578635e-09	0.000425051019304637
-24.8	3.44112097291155e-05	0.000258220084754214	6.00269718960404e-09	0.000425423928817056
-24.79	3.44706305122925e-05	0.000258564493850698	6.04401317056679e-09	0.000425797317395737
-24.78	3.45301771203867e-05	0.000258909497783876	6.08562303784837e-09	0.000426171185851145
-24.77	3.4589849868675e-05	0.000259255097813573	6.12752894675795e-09	0.000426545534995451
-24.76	3.46496490733463e-05	0.000259601295202771	6.16973306886461e-09	0.000426920365642524
-24.75	3.47095750515037e-05	0.000259948091217618	6.21223759212349e-09	0.000427295678607949
-24.74	3.4769628121168e-05	0.000260295487127439	6.25504472100273e-09	0.00042767147470902
-24.73	3.48298086012803e-05	0.000260643484204743	6.29815667661121e-09	0.000428047754764752
-24.72	3.48901168117055e-05	0.000260992083725233	6.34157569682769e-09	0.000428424519595881
-24.71	3.49505530732349e-05	0.000261341286967814	6.38530403643048e-09	0.000428801770024868
-24.7	3.50111177075893e-05	0.000261691095214607	6.42934396722881e-09	0.000429179506875909
-24.69	3.50718110374223e-05	0.000262041509750951	6.47369777819443e-09	0.000429557730974931
-24.68	3.51326333863231e-05	0.000262392531865418	6.51836777559505e-09	0.000429936443149604
-24.67	3.51935850788199e-05	0.000262744162849822	6.56335628312811e-09	0.00043031564422934
-24.66	3.52546664403826e-05	0.000263096403999225	6.6086656420564e-09	0.000430695335045299
-24.65	3.53158777974259e-05	0.000263449256611949	6.65429821134394e-09	0.000431075516430397
-24.64	3.53772194773128e-05	0.000263802721989583	6.70025636779347e-09	0.000431456189219303
-24.63	3.54386918083574e-05	0.000264156801436998	6.74654250618497e-09	0.000431837354248449
-24.62	3.55002951198283e-05	0.000264511496262351	6.7931590394151e-09	0.000432219012356037
-24.61	3.55620297419512e-05	0.000264866807777097	6.84010839863794e-09	0.000432601164382033
-24.6	3.56238960059126e-05	0.000265222737295996	6.88739303340659e-09	0.000432983811168182
-24.59	3.56858942438629e-05	0.000265579286137128	6.93501541181626e-09	0.000433366953558009
-24.58	3.57480247889193e-05	0.000265936455621897	6.98297802064815e-09	0.000433750592396821
-24.57	3.58102879751691e-05	0.000266294247075044	7.03128336551476e-09	0.000434134728531713
-24.56	3.5872684137673e-05	0.000266652661824655	7.07993397100609e-09	0.000434519362811576
-24.55	3.59352136124681e-05	0.000267011701202171	7.1289323808372e-09	0.000434904496087096
-24.54	3.59978767365716e-05	0.000267371366542402	7.17828115799697e-09	0.000435290129210761
-24.53	3.60606738479835e-05	0.000267731659183527	7.22798288489776e-09	0.000435676263036866
-24.52	3.61236052856899e-05	0.000268092580467116	7.27804016352653e-09	0.000436062898421519
-24.51	3.61866713896667e-05	0.000268454131738129	7.32845561559727e-09	0.000436450036222642
-24.5	3.62498725008823e-05	0.000268816314344933	7.37923188270413e-09	0.000436837677299977
-24.49	3.63132089613016e-05	0.00026917912963931	7.43037162647636e-09	0.000437225822515093
-24.48	3.63766811138882e-05	0.000269542578976466	7.48187752873411e-09	0.000437614472731385
-24.47	3.64402893026089e-05	0.000269906663715042	7.53375229164571e-09	0.000438003628814086
-24.46	3.65040338724364e-05	0.000270271385217122	7.58599863788582e-09	0.000438393291630265
-24.45	3.65679151693524e-05	0.000270636744848247	7.63861931079543e-09	0.000438783462048838
-24.44	3.66319335403516e-05	0.000271002743977422	7.69161707454256e-09	0.000439174140940566
-24.43	3.66960893334445e-05	0.000271369383977127	7.7449947142846e-09	0.000439565329178065
-24.42	3.67603828976612e-05	0.000271736666223328	7.79875503633175e-09	0.000439957027635806
-24.41	3.68248145830544e-05	0.000272104592095484	7.85290086831198e-09	0.000440349237190126
-24.4	3.68893847407029e-05	0.000272473162976563	7.90743505933707e-09	0.000440741958719225
-24.39	3.69540937227153e-05	0.000272842380253047	7.96236048016997e-09	0.000441135193103179
-24.38	3.70189418822329e-05	0.000273212245314943	8.01768002339394e-09	0.000441528941223938
-24.37	3.70839295734335e-05	0.000273582759555797	8.07339660358229e-09	0.000441923203965334
-24.36	3.71490571515349e-05	0.000273953924372701	8.12951315747019e-09	0.000442317982213086
-24.35	3.72143249727981e-05	0.000274325741166304	8.18603264412736e-09	0.000442713276854802
-24.34	3.72797333945309e-05	0.000274698211340825	8.24295804513257e-09	0.000443109088779986
-24.33	3.73452827750913e-05	0.000275071336304058	8.30029236474887e-09	0.000443505418880047
-24.32	3.74109734738912e-05	0.000275445117467387	8.35803863010107e-09	0.000443902268048292
-24.31	3.74768058513997e-05	0.000275819556245798	8.41619989135398e-09	0.000444299637179946
-24.3	3.75427802691464e-05	0.000276194654057883	8.47477922189235e-09	0.000444697527172143
-24.29	3.76088970897258e-05	0.000276570412325857	8.53377971850223e-09	0.000445095938923941
-24.28	3.76751566767999e-05	0.000276946832475565	8.59320450155363e-09	0.000445494873336323
-24.27	3.77415593951022e-05	0.000277323915936497	8.65305671518496e-09	0.000445894331312197
-24.26	3.78081056104411e-05	0.000277701664141791	8.71333952748847e-09	0.000446294313756413
-24.25	3.78747956897038e-05	0.000278080078528252	8.77405613069782e-09	0.000446694821575756
-24.24	3.79416300008596e-05	0.000278459160536358	8.83520974137636e-09	0.000447095855678957
-24.23	3.80086089129636e-05	0.000278838911610272	8.89680360060767e-09	0.000447497416976697
-24.22	3.80757327961604e-05	0.000279219333197854	8.95884097418701e-09	0.000447899506381612
-24.21	3.81430020216874e-05	0.000279600426750669	9.0213251528149e-09	0.000448302124808297
-24.2	3.82104169618792e-05	0.000279982193724003	9.08425945229159e-09	0.000448705273173313
-24.19	3.82779779901703e-05	0.000280364635576867	9.14764721371365e-09	0.00044910895239519
-24.18	3.83456854810999e-05	0.000280747753772015	9.21149180367187e-09	0.000449513163394431
-24.17	3.84135398103142e-05	0.00028113154977595	9.27579661445068e-09	0.000449917907093523
-24.16	3.84815413545716e-05	0.000281516025058938	9.3405650642294e-09	0.000450323184416935
-24.15	3.85496904917453e-05	0.000281901181095018	9.40580059728489e-09	0.000450728996291128
-24.14	3.86179876008276e-05	0.000282287019362012	9.47150668419594e-09	0.000451135343644555
-24.13	3.86864330619334e-05	0.000282673541341541	9.53768682204923e-09	0.000451542227407674
-24.12	3.87550272563042e-05	0.000283060748519029	9.60434453464706e-09	0.000451949648512945
-24.11	3.88237705663115e-05	0.000283448642383719	9.67148337271655e-09	0.00045235760789484
-24.1	3.88926633754612e-05	0.000283837224428685	9.7391069141207e-09	0.000452766106489846
-24.09	3.89617060683969e-05	0.000284226496150841	9.80721876407102e-09	0.000453175145236474
-24.08	3.90308990309037e-05	0.000284616459050952	9.87582255534198e-09	0.000453584725075256
-24.07	3.91002426499123e-05	0.000285007114633647	9.94492194848702e-09	0.00045399484694876
-24.06	3.91697373135028e-05	0.000285398464407432	1.00145206320564e-08	0.000454405511801589
-24.05	3.92393834109086e-05	0.000285790509884696	1.0084622322817e-08	0.000454816720580389
-24.04	3.930918133252e-05	0.00028618325258173	1.01552307659734e-08	0.00045522847423385
-24.03	3.93791314698885e-05	0.000286576694018732	1.02263497353908e-08	0.00045564077371272
-24.02	3.94492342157303e-05	0.000286970835719823	1.02979830338208e-08	0.000456053619969799
-24.01	3.95194899639306e-05	0.000287365679213055	1.03701344931271e-08	0.000456467013959954
-24	3.95898991095474e-05	0.000287761226030426	1.04428079745146e-08	0.000456880956640119
-23.99	3.96604620488151e-05	0.000288157477707891	1.05160073687598e-08	0.000457295448969302
-23.98	3.97311791791492e-05	0.000288554435785372	1.05897365964427e-08	0.000457710491908591
-23.97	3.98020508991496e-05	0.000288952101806773	1.06639996081811e-08	0.000458126086421156
-23.96	3.98730776086048e-05	0.000289350477319987	1.07388003848667e-08	0.000458542233472262
-23.95	3.99442597084963e-05	0.000289749563876913	1.08141429379027e-08	0.000458958934029263
-23.94	4.00155976010022e-05	0.000290149363033465	1.08900313094438e-08	0.000459376189061619
-23.93	4.00870916895011e-05	0.000290549876349586	1.09664695726378e-08	0.000459793999540893
-23.92	4.01587423785768e-05	0.000290951105389257	1.1043461831869e-08	0.000460212366440762
-23.91	4.02305500740215e-05	0.000291353051720512	1.11210122230046e-08	0.000460631290737018
-23.9	4.03025151828409e-05	0.000291755716915449	1.11991249136413e-08	0.000461050773407578
-23.89	4.03746381132575e-05	0.000292159102550241	1.12778041033555e-08	0.000461470815432484
-23.88	4.0446919274715e-05	0.000292563210205151	1.13570540239549e-08	0.000461891417793917
-23.87	4.05193590778824e-05	0.000292968041464541	1.14368789397316e-08	0.000462312581476191
-23.86	4.05919579346583e-05	0.000293373597916887	1.15172831477185e-08	0.000462734307465769
-23.85	4.0664716258175e-05	0.00029377988115479	1.15982709779463e-08	0.000463156596751263
-23.84	4.07376344628024e-05	0.000294186892774987	1.16798467937037e-08	0.000463579450323442
-23.83	4.08107129641527e-05	0.000294594634378368	1.17620149917991e-08	0.000464002869175235
-23.82	4.08839521790841e-05	0.000295003107569982	1.18447800028248e-08	0.00046442685430174
-23.81	4.09573525257056e-05	0.000295412313959055	1.19281462914229e-08	0.000464851406700226
-23.8	4.10309144233806e-05	0.000295822255159	1.20121183565535e-08	0.000465276527370142
-23.79	4.11046382927316e-05	0.000296232932787428	1.20967007317654e-08	0.000465702217313121
-23.78	4.11785245556444e-05	0.000296644348466166	1.21818979854686e-08	0.000466128477532985
-23.77	4.12525736352725e-05	0.000297056503821263	1.22677147212089e-08	0.000466555309035754
-23.76	4.13267859560409e-05	0.000297469400483008	1.2354155577945e-08	0.000466982712829646
-23.75	4.14011619436513e-05	0.00029788304008594	1.24412252303279e-08	0.000467410689925089
-23.74	4.14757020250854e-05	0.000298297424268861	1.25289283889823e-08	0.000467839241334723
-23.73	4.15504066286102e-05	0.000298712554674849	1.26172698007902e-08	0.000468268368073405
-23.72	4.16252761837818e-05	0.000299128432951272	1.27062542491773e-08	0.00046869807115822
-23.71	4.17003111214501e-05	0.000299545060749799	1.2795886554401e-08	0.00046912835160848
-23.7	4.17755118737631e-05	0.000299962439726416	1.28861715738413e-08	0.000469559210445735
-23.69	4.1850878874171e-05	0.000300380571541434	1.29771142022937e-08	0.000469990648693777
-23.68	4.19264125574315e-05	0.000300799457859509	1.3068719372265e-08	0.000470422667378644
-23.67	4.20021133596131e-05	0.000301219100349646	1.31609920542704e-08	0.00047085526752863
-23.66	4.20779817181008e-05	0.000301639500685222	1.32539372571343e-08	0.000471288450174288
-23.65	4.21540180715996e-05	0.000302060660543991	1.33475600282926e-08	0.000471722216348436
-23.64	4.22302228601394e-05	0.000302482581608104	1.34418654540978e-08	0.000472156567086164
-23.63	4.23065965250797e-05	0.000302905265564115	1.35368586601264e-08	0.00047259150342484
-23.62	4.23831395091141e-05	0.000303328714103002	1.36325448114896e-08	0.000473027026404114
-23.61	4.24598522562743e-05	0.000303752928920174	1.37289291131446e-08	0.000473463137065927
-23.6	4.25367352119355e-05	0.000304177911715489	1.38260168102108e-08	0.000473899836454515
-23.59	4.26137888228205e-05	0.000304603664193264	1.39238131882866e-08	0.000474337125616416
-23.58	4.26910135370046e-05	0.00030503018806229	1.402232357377e-08	0.000474775005600475
-23.57	4.27684098039197e-05	0.000305457485035846	1.41215533341812e-08	0.00047521347745785
-23.56	4.28459780743598e-05	0.000305885556831713	1.4221507878488e-08	0.000475652542242021
-23.55	4.29237188004848e-05	0.000306314405172185	1.43221926574333e-08	0.000476092201008791
-23.54	4.30016324358258e-05	0.000306744031784087	1.44236131638667e-08	0.000476532454816297
-23.53	4.30797194352894e-05	0.000307174438398782	1.45257749330769e-08	0.000476973304725015
-23.52	4.31579802551629e-05	0.000307605626752194	1.46286835431283e-08	0.000477414751797763
-23.51	4.32364153531186e-05	0.000308037598584812	1.47323446151994e-08	0.00047785679709971
-23.5	4.33150251882186e-05	0.000308470355641713	1.48367638139243e-08	0.000478299441698383
-23.49	4.339381022092e-05	0.000308903899672568	1.49419468477372e-08	0.000478742686663671
-23.48	4.34727709130789e-05	0.000309338232431663	1.5047899469219e-08	0.000479186533067832
-23.47	4.35519077279562e-05	0.000309773355677906	1.51546274754475e-08	0.000479630981985501
-23.46	4.36312211302217e-05	0.000310209271174847	1.52621367083498e-08	0.000480076034493692
-23.45	4.37107115859592e-05	0.000310645980690688	1.53704330550582e-08	0.00048052169167181
-23.44	4.37903795626713e-05	0.000311083485998302	1.54795224482681e-08	0.000480967954601652
-23.43	4.38702255292846e-05	0.000311521788875241	1.55894108665997e-08	0.000481414824367417
-23.42	4.39502499561541e-05	0.000311960891103755	1.5700104334962e-08	0.000481862302055711
-23.41	4.40304533150684e-05	0.000312400794470804	1.58116089249202e-08	0.000482310388755553
-23.4	4.41108360792547e-05	0.000312841500768074	1.59239307550656e-08	0.000482759085558382
-23.39	4.41913987233836e-05	0.000313283011791989	1.60370759913889e-08	0.00048322599230002
-23.38	4.42721417235745e-05	0.000313725329343728	1.61510508476568e-08	0.00048369492151632
-23.37	4.43530655573999e-05	0.000314168455229239	1.62658615857903e-08	0.000484164506665973
-23.36	4.44341707038908e-05	0.000314612391259251	1.6381514516248e-08	0.000484634748947041
-23.35	4.45154576435421e-05	0.000315057139249294	1.6498015998411e-08	0.000485105649560287
-23.34	4.4596926858317e-05	0.000315502701019706	1.66153724409714e-08	0.000485577209709183
-23.33	4.46785788316525e-05	0.000315949078395655	1.67335903023245e-08	0.000486049430599913
-23.32	4.47604140484642e-05	0.000316396273207151	1.6852676090963e-08	0.000486522313441382
-23.31	4.48424329951518e-05	0.000316844287289057	1.69726363658755e-08	0.000486995859445228
-23.3	4.49246361596041e-05	0.000317293122481112	1.7093477736948e-08	0.000487470069825821
-23.29	4.5007024031204e-05	0.00031774278062794	1.72152068653682e-08	0.000487944945800278
-23.28	4.50895971008336e-05	0.000318193263579063	1.73378304640332e-08	0.000488420488588463
-23.27	4.517235586088e-05	0.000318644573188924	1.74613552979613e-08	0.000488896699413002
-23.26	4.52553008052397e-05	0.000319096711316895	1.75857881847055e-08	0.000489373579499287
-23.25	4.53384324293245e-05	0.000319549679827294	1.7711135994773e-08	0.00048985113007548
-23.24	4.54217512300664e-05	0.000320003480589403	1.78374056520446e-08	0.000490329352372526
-23.23	4.5505257705923e-05	0.00032045811547748	1.79646041342007e-08	0.000490808247624158
-23.22	4.55889523568828e-05	0.000320913586370772	1.80927384731495e-08	0.000491287817066905
-23.21	4.56728356844704e-05	0.000321369895153539	1.82218157554575e-08	0.000491768061940098
-23.2	4.5756908191752e-05	0.00032182704371506	1.8351843122786e-08	0.000492248983485879
-23.19	4.58411703833408e-05	0.000322285033949655	1.8482827772329e-08	0.000492730582949209
-23.18	4.59256227654024e-05	0.000322743867756696	1.86147769572559e-08	0.000493212861577878
-23.17	4.60102658456596e-05	0.000323203547040623	1.87476979871569e-08	0.000493695820622503
-23.16	4.60951001333989e-05	0.000323664073710967	1.8881598228493e-08	0.000494179461336548
-23.15	4.6180126139475e-05	0.000324125449682353	1.90164851050487e-08	0.000494663784976323
-23.14	4.62653443763168e-05	0.000324587676874525	1.91523660983892e-08	0.000495148792800995
-23.13	4.63507553579328e-05	0.000325050757212361	1.9289248748321e-08	0.000495634486072596
-23.12	4.64363595999162e-05	0.000325514692625885	1.94271406533557e-08	0.000496120866056031
-23.11	4.65221576194511e-05	0.000325979485050284	1.95660494711788e-08	0.000496607934019082
-23.1	4.66081499353178e-05	0.000326445136425928	1.97059829191208e-08	0.000497095691232424
-23.09	4.66943370678978e-05	0.00032691164869838	1.98469487746341e-08	0.00049758413896962
-23.08	4.67807195391803e-05	0.000327379023818415	1.99889548757713e-08	0.000498073278507143
-23.07	4.68672978727675e-05	0.000327847263742037	2.01320091216698e-08	0.000498563111124374
-23.06	4.69540725938797e-05	0.000328316370430495	2.02761194730386e-08	0.000499053638103613
-23.05	4.70410442293619e-05	0.000328786345850296	2.04212939526502e-08	0.00049954486073009
-23.04	4.71282133076887e-05	0.000329257191973225	2.05675406458359e-08	0.000500036780291966
-23.03	4.72155803589703e-05	0.000329728910776359	2.0714867700985e-08	0.000500529398080347
-23.02	4.73031459149585e-05	0.000330201504242087	2.08632833300492e-08	0.00050102271538929
-23.01	4.7390910509052e-05	0.000330674974358119	2.10127958090492e-08	0.000501516733515811
-23	4.74788746763022e-05	0.000331149323117511	2.11634134785875e-08	0.000502011453759893
-22.99	4.75670389534196e-05	0.000331624552518677	2.13151447443635e-08	0.000502506877424495
-22.98	4.76554038787786e-05	0.000332100664565407	2.14679980776948e-08	0.000503003005815555
-22.97	4.77439699924245e-05	0.000332577661266881	2.16219820160406e-08	0.000503499840242008
-22.96	4.78327378360783e-05	0.000333055544637689	2.1777105163531e-08	0.000503997382015785
-22.95	4.79217079531434e-05	0.000333534316697847	2.19333761915e-08	0.000504495632451826
-22.94	4.8010880888711e-05	0.000334013979472813	2.20908038390226e-08	0.000504994592868085
-22.93	4.81002571895664e-05	0.000334494534993505	2.22493969134573e-08	0.000505494264585543
-22.92	4.81898374041944e-05	0.000334975985296317	2.24091642909917e-08	0.000505994648928211
-22.91	4.82796220827861e-05	0.000335458332423135	2.25701149171931e-08	0.000506495747223142
-22.9	4.83696117772443e-05	0.000335941578421359	2.27322578075642e-08	0.000506997560800436
-22.89	4.84598070411894e-05	0.000336425725343912	2.28956020481026e-08	0.000507500090993252
-22.88	4.85502084299662e-05	0.000336910775249265	2.30601567958647e-08	0.000508003339137815
-22.87	4.86408165006491e-05	0.00033739673020145	2.32259312795354e-08	0.000508507306573422
-22.86	4.8731631812049e-05	0.00033788359227008	2.33929348000011e-08	0.000509011994642454
-22.85	4.88226549247187e-05	0.000338371363530362	2.35611767309281e-08	0.000509517404690382
-22.84	4.89138864009596e-05	0.00033886004606312	2.37306665193452e-08	0.000510023538065775
-22.83	4.90053268048274e-05	0.000339349641954806	2.39014136862324e-08	0.000510530396120313
-22.82	4.90969767021388e-05	0.000339840153297527	2.40734278271124e-08	0.00051103798020879
-22.81	4.91888366604774e-05	0.000340331582189053	2.42467186126487e-08	0.000511546291689126
-22.8	4.92809072491999e-05	0.000340823930732838	2.44212957892472e-08	0.000512055331922372
-22.79	4.93731890394427e-05	0.000341317201038041	2.45971691796647e-08	0.000512565102272724
-22.78	4.94656826041277e-05	0.000341811395219541	2.47743486836195e-08	0.000513075604107527
-22.77	4.9558388517969e-05	0.000342306515397954	2.49528442784097e-08	0.000513586838797286
-22.76	4.96513073574793e-05	0.000342802563699653	2.51326660195352e-08	0.000514098807715673
-22.75	4.97444397009759e-05	0.000343299542256784	2.53138240413246e-08	0.000514611512239537
-22.74	4.98377861285873e-05	0.000343797453207286	2.54963285575684e-08	0.000515124953748913
-22.73	4.99313472222596e-05	0.000344296298694909	2.56801898621559e-08	0.000515639133627029
-22.72	5.00251235657633e-05	0.00034479608086923	2.58654183297193e-08	0.000516154053260318
-22.71	5.01191157446989e-05	0.000345296801885675	2.605202441628e-08	0.000516669714038423
-22.7	5.02133243465044e-05	0.000345798463905534	2.62400186599042e-08	0.000517186117354208
-22.69	5.0307749960461e-05	0.000346301069095979	2.64294116813598e-08	0.000517703264603765
-22.68	5.04023931777002e-05	0.000346804619630087	2.6620214184782e-08	0.000518221157186429
-22.67	5.049725459121e-05	0.000347309117686853	2.68124369583423e-08	0.000518739796504776
-22.66	5.05923347958419e-05	0.000347814565451214	2.7006090874924e-08	0.000519259183964644
-22.65	5.06876343883171e-05	0.000348320965114063	2.72011868928025e-08	0.000519779320975132
-22.64	5.07831539672332e-05	0.000348828318872269	2.73977360563319e-08	0.000520300208948616
-22.63	5.08788941330715e-05	0.000349336628928697	2.75957494966368e-08	0.000520821849300755
-22.62	5.09748554882027e-05	0.000349845897492228	2.77952384323103e-08	0.000521344243450499
-22.61	5.10710386368945e-05	0.000350356126777773	2.79962141701164e-08	0.0005218673928201
-22.6	5.11674441853179e-05	0.000350867319006298	2.81986881056997e-08	0.000522391298835122
-22.59	5.12640727415541e-05	0.000351379476404838	2.84026717243008e-08	0.000522915962924448
-22.58	5.13609249156012e-05	0.000351892601206521	2.86081766014758e-08	0.000523441386520288
-22.57	5.14580013193814e-05	0.000352406695650583	2.8815214403824e-08	0.000523967571058195
-22.56	5.15553025667473e-05	0.000352921761982388	2.90237968897204e-08	0.000524494517977064
-22.55	5.16528292734892e-05	0.000353437802453449	2.92339359100542e-08	0.00052502222871915
-22.54	5.17505820573422e-05	0.000353954819321448	2.94456434089732e-08	0.000525550704730075
-22.53	5.18485615379925e-05	0.000354472814850251	2.96589314246356e-08	0.000526079947458833
-22.52	5.1946768337085e-05	0.000354991791309935	2.98738120899662e-08	0.000526609958357805
-22.51	5.20452030782299e-05	0.0003555117509768	3.00902976334198e-08	0.000527140738882767
-22.5	5.21438663870099e-05	0.000356032696133392	3.03084003797513e-08	0.000527672290492896
-22.49	5.22427588909872e-05	0.000356554629068523	3.05281327507907e-08	0.000528204614650784
-22.48	5.23418812197109e-05	0.000357077552077294	3.07495072662259e-08	0.000528737712822445
-22.47	5.24412340047235e-05	0.000357601467461105	3.09725365443913e-08	0.000529271586477327
-22.46	5.25408178795685e-05	0.000358126377527687	3.11972333030625e-08	0.000529806237088314
-22.45	5.26406334797977e-05	0.000358652284591114	3.14236103602591e-08	0.00053034166613175
-22.44	5.27406814429777e-05	0.000359179190971826	3.16516806350513e-08	0.000530877875087432
-22.43	5.28409624086981e-05	0.000359707098996649	3.18814571483764e-08	0.000531414865438631
-22.42	5.29414770185777e-05	0.000360236010998814	3.21129530238595e-08	0.000531952638672099
-22.41	5.3042225916273e-05	0.000360765929317979	3.23461814886422e-08	0.000532491196278075
-22.4	5.31432097474843e-05	0.000361296856300251	3.25811558742184e-08	0.000533030539750299
-22.39	5.32444291599638e-05	0.0003618287942982	3.28178896172744e-08	0.000533570670586022
-22.38	5.33458848035229e-05	0.000362361745670887	3.30563962605409e-08	0.000534111590286013
-22.37	5.34475773300392e-05	0.00036289571278388	3.32966894536466e-08	0.000534653300354568
-22.36	5.35495073934646e-05	0.000363430698009277	3.35387829539821e-08	0.000535195802299527
-22.35	5.36516756498321e-05	0.000363966703725725	3.37826906275702e-08	0.000535739097632273
-22.34	5.37540827572637e-05	0.000364503732318444	3.40284264499433e-08	0.000536283187867752
-22.33	5.38567293759777e-05	0.000365041786179241	3.42760045070276e-08	0.000536828074524476
-22.32	5.39596161682966e-05	0.000365580867706542	3.4525438996035e-08	0.000537373759124537
-22.31	5.40627437986541e-05	0.000366120979305401	3.47767442263627e-08	0.000537920243193615
-22.3	5.41661129336034e-05	0.00036666212338753	3.50299346204994e-08	0.000538467528260992
-22.29	5.42697242418243e-05	0.000367204302371317	3.52850247149397e-08	0.000539015615859554
-22.28	5.43735783941312e-05	0.000367747518681846	3.55420291611055e-08	0.000539564507525809
-22.27	5.44776760634808e-05	0.000368291774750923	3.58009627262754e-08	0.000540114204799893
-22.26	5.45820179249794e-05	0.000368837073017089	3.60618402945213e-08	0.000540664709225583
-22.25	5.46866046558913e-05	0.000369383415925653	3.63246768676533e-08	0.000541216022350303
-22.24	5.47914369356462e-05	0.000369930805928703	3.65894875661723e-08	0.000541768145725139
-22.23	5.48965154458472e-05	0.000370479245485134	3.68562876302295e-08	0.000542321080904847
-22.22	5.50018408702786e-05	0.000371028737060667	3.71250924205958e-08	0.000542874829447863
-22.21	5.51074138949138e-05	0.000371579283127873	3.73959174196362e-08	0.000543429392916312
-22.2	5.52132352079233e-05	0.000372130886166193	3.76687782322962e-08	0.000543984772876023
-22.19	5.53193054996824e-05	0.000372683548661961	3.79436905870924e-08	0.000544540970896537
-22.18	5.54256254627797e-05	0.000373237273108424	3.82206703371142e-08	0.000545097988551115
-22.17	5.55321957920245e-05	0.00037379206200577	3.84997334610315e-08	0.00054565582741675
-22.16	5.56390171844554e-05	0.000374347917861142	3.87808960641131e-08	0.000546214489074182
-22.15	5.57460903393481e-05	0.000374904843188667	3.90641743792514e-08	0.0005467739751079
-22.14	5.58534159582235e-05	0.000375462840509475	3.93495847679966e-08	0.000547334287106161
-22.13	5.59609947448562e-05	0.000376021912351724	3.96371437215994e-08	0.000547895426660995
-22.12	5.6068827405282e-05	0.000376582061250618	3.9926867862062e-08	0.000548457395368217
-22.11	5.61769146478071e-05	0.000377143289748436	4.02187739431983e-08	0.000549020194827442
-22.1	5.62852571830152e-05	0.00037770560039455	4.05128788517021e-08	0.000549583826642087
-22.09	5.63938557237772e-05	0.000378268995745448	4.08091996082246e-08	0.000550148292419391
-22.08	5.65027109852579e-05	0.000378833478364761	4.11077533684612e-08	0.00055071359377042
-22.07	5.66118236849255e-05	0.00037939905082328	4.14085574242465e-08	0.000551279732310078
-22.06	5.672119454256e-05	0.000379965715698986	4.17116292046586e-08	0.000551846709657121
-22.05	5.68308242802608e-05	0.000380533475577065	4.2016986277133e-08	0.000552414527434167
-22.04	5.6940713622456e-05	0.000381102333049939	4.23246463485851e-08	0.000552983187267706
-22.03	5.70508632959103e-05	0.000381672290717284	4.2634627266542e-08	0.000553552690788109
-22.02	5.71612740297339e-05	0.000382243351186058	4.29469470202846e-08	0.000554123039629643
-22.01	5.7271946555391e-05	0.000382815517070518	4.3261623741998e-08	0.00055469423543048
-22	5.73828816067083e-05	0.000383388790992251	4.35786757079316e-08	0.000555266279832708
-21.99	5.74940799198835e-05	0.000383963175580192	4.38981213395698e-08	0.000555839174482344
-21.98	5.76055422334943e-05	0.00038453867347065	4.4219979204811e-08	0.000556412921029343
-21.97	5.7717269288507e-05	0.000385115287307333	4.45442680191573e-08	0.000556987521127609
-21.96	5.78292618282849e-05	0.000385693019741369	4.4871006646914e-08	0.000557562976435007
-21.95	5.79415205985978e-05	0.000386271873431333	4.52002141023986e-08	0.000558139288613376
-21.94	5.80540463476299e-05	0.00038685185104327	4.55319095511596e-08	0.000558716459328537
-21.93	5.81668398259894e-05	0.000387432955250717	4.58661123112068e-08	0.000559294490250307
-21.92	5.82799017867169e-05	0.00038801518873473	4.62028418542499e-08	0.000559873383052511
-21.91	5.83932329852947e-05	0.00038859855418391	4.65421178069493e-08	0.000560453139412989
-21.9	5.85068341796554e-05	0.000389183054294423	4.68839599521745e-08	0.000561033761013613
-21.89	5.8620706130191e-05	0.000389768691770024	4.72283882302766e-08	0.000561615249540294
-21.88	5.87348495997622e-05	0.000390355469322089	4.75754227403685e-08	0.000562197606682995
-21.87	5.88492653537071e-05	0.000390943389669633	4.79250837416168e-08	0.000562780834135746
-21.86	5.89639541598506e-05	0.000391532455539337	4.82773916545441e-08	0.00056336493359665
-21.85	5.90789167885131e-05	0.000392122669665572	4.86323670623423e-08	0.000563949906767897
-21.84	5.91941540125202e-05	0.000392714034790425	4.89900307121972e-08	0.000564535755355779
-21.83	5.93096666072115e-05	0.000393306553663724	4.93504035166227e-08	0.000565122481070695
-21.82	5.94254553504502e-05	0.000393900229043064	4.97135065548079e-08	0.00056571008562717
-21.81	5.95415210226322e-05	0.000394495063693829	5.00793610739741e-08	0.000566298570743861
-21.8	5.96578644066954e-05	0.000395091060389223	5.04479884907435e-08	0.000566887938143572
-21.79	5.97744862881289e-05	0.000395688221910288	5.08194103925195e-08	0.000567478189553265
-21.78	5.9891387454983e-05	0.000396286551045936	5.1193648538877e-08	0.000568069326704071
-21.77	6.00085686978781e-05	0.000396886050592974	5.15707248629669e-08	0.000568661351331304
-21.76	6.01260308100142e-05	0.000397486723356124	5.195066147293e-08	0.000569254265174473
-21.75	6.02437745871808e-05	0.000398088572148057	5.23334806533234e-08	0.000569848069977291
-21.74	6.0361800827766e-05	0.000398691599789412	5.27192048665592e-08	0.000570442767487691
-21.73	6.04801103327666e-05	0.000399295809108827	5.31078567543534e-08	0.000571038359457833
-21.72	6.05987039057972e-05	0.000399901202942961	5.34994591391903e-08	0.000571634847644125
-21.71	6.07175823531003e-05	0.000400507784136523	5.38940350257949e-08	0.000572232233807225
-21.7	6.08367464835557e-05	0.0004011155555423	5.42916076026207e-08	0.000572830519712058
-21.69	6.09561971086907e-05	0.000401724520021176	5.4692200243348e-08	0.000573429707127831
-21.68	6.10759350426894e-05	0.000402334680442169	5.50958365083959e-08	0.000574029797828041
-21.67	6.11959611024028e-05	0.000402946039682449	5.55025401464461e-08	0.000574630793590488
-21.66	6.13162761073587e-05	0.000403558600627368	5.59123350959794e-08	0.00057523269619729
-21.65	6.14368808797715e-05	0.000404172366170487	5.63252454868255e-08	0.000575835507434894
-21.64	6.15577762445521e-05	0.000404787339213604	5.67412956417252e-08	0.000576439229094085
-21.63	6.16789630293185e-05	0.000405403522666778	5.71605100779055e-08	0.000577043862970006
-21.62	6.18004420644047e-05	0.000406020919448358	5.75829135086687e-08	0.000577649410862165
-21.61	6.1922214182872e-05	0.00040663953248501	5.80085308449934e-08	0.000578255874574447
-21.6	6.20442802205184e-05	0.000407259364711746	5.84373871971494e-08	0.000578863255915132
-21.59	6.21666410158891e-05	0.000407880419071947	5.88695078763271e-08	0.000579471556696902
-21.58	6.22892974102861e-05	0.000408502698517394	5.93049183962786e-08	0.000580080778736858
-21.57	6.24122502477794e-05	0.000409126206008295	5.9743644474973e-08	0.000580690923856529
-21.56	6.25355003752167e-05	0.000409750944513315	6.01857120362678e-08	0.000581301993881887
-21.55	6.26590486422337e-05	0.000410376917009598	6.0631147211589e-08	0.000581913990643363
-21.54	6.27828959012651e-05	0.0004110041264828	6.10799763416316e-08	0.000582526915975852
-21.53	6.29070430075539e-05	0.000411632575927114	6.15322259780693e-08	0.000583140771718734
-21.52	6.3031490819163e-05	0.000412262268345301	6.19879228852805e-08	0.000583755559715883
-21.51	6.31562401969852e-05	0.000412893206748718	6.24470940420892e-08	0.000584371281815679
-21.5	6.32812920047536e-05	0.00041352539415734	6.29097666435179e-08	0.000584987939871025
-21.49	6.34066471090527e-05	0.000414158833599801	6.33759681025588e-08	0.000585605535739355
-21.48	6.35323063793285e-05	0.000414793528113408	6.38457260519562e-08	0.000586224071282654
-21.47	6.36582706878995e-05	0.000415429480744181	6.43190683460065e-08	0.000586843548367463
-21.46	6.37845409099675e-05	0.000416066694546877	6.4796023062371e-08	0.000587463968864902
-21.45	6.3911117923628e-05	0.000416705172585019	6.52766185039057e-08	0.000588085334650673
-21.44	6.40380026098816e-05	0.000417344917930925	6.57608832005044e-08	0.00058870764760508
-21.43	6.41651958526443e-05	0.000417985933665738	6.62488459109602e-08	0.000589330909613044
-21.42	6.42926985387586e-05	0.000418628222879455	6.67405356248372e-08	0.000589955122564106
-21.41	6.44205115580049e-05	0.000419271788670957	6.72359815643659e-08	0.000590580288352455
-21.4	6.45486358031116e-05	0.000419916634148035	6.77352131863452e-08	0.000591206408876929
-21.39	6.46770721697669e-05	0.000420562762427424	6.82382601840669e-08	0.000591833486041038
-21.38	6.48058215566298e-05	0.000421210176634831	6.87451524892551e-08	0.00059246152175297
-21.37	6.49348848653408e-05	0.000421858879904962	6.92559202740177e-08	0.000593090517925611
-21.36	6.50642630005337e-05	0.000422508875381558	6.97705939528204e-08	0.000593720476476554
-21.35	6.51939568698463e-05	0.000423160166217419	7.02892041844723e-08	0.000594351399328117
-21.34	6.53239673839322e-05	0.000423812755574438	7.08117818741311e-08	0.00059498328840735
-21.33	6.54542954564714e-05	0.000424466646623626	7.13383581753216e-08	0.000595616145646059
-21.32	6.55849420041824e-05	0.000425121842545151	7.18689644919755e-08	0.000596249972980811
-21.31	6.57159079468334e-05	0.000425778346528359	7.24036324804858e-08	0.000596884772352952
-21.3	6.58471942072535e-05	0.000426436161771813	7.29423940517757e-08	0.000597520545708619
-21.29	6.59788017113447e-05	0.000427095291483316	7.34852813733916e-08	0.000598157294998758
-21.28	6.6110731388093e-05	0.000427755738879948	7.4032326871607e-08	0.000598795022179134
-21.27	6.62429841695804e-05	0.000428417507188094	7.4583563233547e-08	0.000599433729210348
-21.26	6.63755609909961e-05	0.000429080599643473	7.51390234093305e-08	0.000600073418057847
-21.25	6.65084627906488e-05	0.000429745019491174	7.56987406142291e-08	0.000600714090691944
-21.24	6.66416905099781e-05	0.000430410769985684	7.62627483308469e-08	0.00060135574908783
-21.23	6.67752450935663e-05	0.000431077854390921	7.6831080311313e-08	0.000601998395225582
-21.22	6.69091274891505e-05	0.000431746275980262	7.74037705794994e-08	0.000602642031090191
-21.21	6.70433386476342e-05	0.000432416038036579	7.79808534332514e-08	0.000603286658671563
-21.2	6.71778795230996e-05	0.000433087143852271	7.85623634466403e-08	0.000603932279964542
-21.19	6.73127510728193e-05	0.000433759596729288	7.91483354722327e-08	0.00060457889696892
-21.18	6.74479542572688e-05	0.000434433399979176	7.97388046433808e-08	0.000605226511689457
-21.17	6.75834900401378e-05	0.000435108556923095	8.03338063765307e-08	0.000605875126135885
-21.16	6.77193593883434e-05	0.000435785070891863	8.0933376373549e-08	0.000606524742322938
-21.15	6.78555632720415e-05	0.00043646294522598	8.15375506240719e-08	0.000607175362270352
-21.14	6.79921026646397e-05	0.000437142183275666	8.21463654078702e-08	0.000607826988002887
-21.13	6.81289785428088e-05	0.000437822788400891	8.27598572972376e-08	0.000608479621550345
-21.12	6.82661918864963e-05	0.000438504763971407	8.33780631593961e-08	0.000609133264947578
-21.11	6.84037436789378e-05	0.000439188113366783	8.40010201589231e-08	0.000609787920234506
-21.1	6.854163490667e-05	0.000439872839976436	8.46287657601993e-08	0.000610443589456132
-21.09	6.86798665595431e-05	0.000440558947199667	8.52613377298755e-08	0.000611100274662559
-21.08	6.88184396307335e-05	0.000441246438445688	8.58987741393606e-08	0.000611757977909
-21.07	6.8957355116756e-05	0.000441935317133664	8.65411133673312e-08	0.000612416701255798
-21.06	6.90966140174773e-05	0.000442625586692738	8.71883941022622e-08	0.000613076446768439
-21.05	6.92362173361281e-05	0.000443317250562072	8.78406553449764e-08	0.000613737216517568
-21.04	6.93761660793159e-05	0.000444010312190876	8.84979364112196e-08	0.000614399012579006
-21.03	6.95164612570382e-05	0.00044470477503844	8.91602769342522e-08	0.000615061837033758
-21.02	6.96571038826953e-05	0.000445400642574176	8.98277168674675e-08	0.00061572569196804
-21.01	6.9798094973103e-05	0.000446097918277643	9.05002964870275e-08	0.000616390579473284
-21	6.9939435548506e-05	0.000446796605638587	9.11780563945242e-08	0.000617056501646161
-20.99	7.00811266325906e-05	0.000447496708156975	9.1861037519662e-08	0.000617723460588591
-20.98	7.02231692524983e-05	0.000448198229343025	9.25492811229614e-08	0.000618391458407761
-20.97	7.03655644388385e-05	0.000448901172717245	9.32428287984871e-08	0.000619060497216145
-20.96	7.05083132257019e-05	0.00044960554181047	9.39417224765982e-08	0.000619730579131509
-20.95	7.0651416650674e-05	0.000450311340163886	9.46460044267224e-08	0.000620401706276939
-20.94	7.07948757548484e-05	0.000451018571329081	9.53557172601502e-08	0.000621073880780848
-20.93	7.09386915828394e-05	0.000451727238868062	9.60709039328571e-08	0.000621747104776995
-20.92	7.10828651827973e-05	0.000452437346353309	9.67916077483479e-08	0.000622421380404504
-20.91	7.12273976064198e-05	0.000453148897367797	9.75178723605221e-08	0.000623096709807874
-20.9	7.13722899089673e-05	0.000453861895505034	9.82497417765668e-08	0.000623773095136999
-20.89	7.15175431492752e-05	0.000454576344369102	9.89872603598715e-08	0.000624450538547184
-20.88	7.16631583897687e-05	0.000455292247574687	9.97304728329712e-08	0.00062512904219916
-20.87	7.18091366964758e-05	0.000456009608747118	1.00479424280508e-07	0.0006258086082591
-20.86	7.19554791390414e-05	0.000456728431522402	1.01234160152224e-07	0.000626489238898639
-20.85	7.21021867907416e-05	0.000457448719547262	1.01994726265974e-07	0.000627170936294881
-20.84	7.22492607284964e-05	0.00045817047647917	1.02761168810766e-07	0.000627853702630429
-20.83	7.23967020328853e-05	0.000458893705986386	1.03533534349831e-07	0.00062853754009339
-20.82	7.25445117881601e-05	0.000459618411747997	1.04311869823708e-07	0.000629222450877398
-20.81	7.26926910822595e-05	0.000460344597453946	1.05096222553367e-07	0.000629908437181626
-20.8	7.28412410068232e-05	0.000461072266805077	1.05886640243351e-07	0.000630595501210806
-20.79	7.29901626572063e-05	0.000461801423513168	1.06683170984946e-07	0.000631283645175247
-20.78	7.31394571324935e-05	0.00046253207130097	1.07485863259377e-07	0.000631972871290843
-20.77	7.32891255355134e-05	0.000463264213902243	1.08294765941034e-07	0.000632663181779106
-20.76	7.34391689728529e-05	0.000463997855061794	1.09109928300719e-07	0.000633354578867164
-20.75	7.35895885548715e-05	0.000464732998535515	1.09931400008928e-07	0.000634047064787793
-20.74	7.37403853957164e-05	0.00046546964809042	1.10759231139156e-07	0.000634740641779424
-20.73	7.38915606133366e-05	0.000466207807504685	1.11593472171228e-07	0.000635435312086169
-20.72	7.4043115329498e-05	0.000466947480567682	1.12434173994662e-07	0.000636131077957828
-20.71	7.41950506697972e-05	0.000467688671080022	1.13281387912058e-07	0.000636827941649915
-20.7	7.4347367763678e-05	0.000468431382853589	1.14135165642519e-07	0.000637525905423668
-20.69	7.45000677444442e-05	0.000469175619711585	1.14995559325094e-07	0.000638224971546076
-20.68	7.46531517492761e-05	0.000469921385488558	1.15862621522255e-07	0.000638925142289883
-20.67	7.48066209192447e-05	0.000470668684030453	1.16736405223405e-07	0.000639626419933619
-20.66	7.49604763993273e-05	0.000471417519194643	1.17616963848409e-07	0.000640328806761606
-20.65	7.51147193384219e-05	0.000472167894849969	1.18504351251159e-07	0.000641032305063986
-20.64	7.52693508893631e-05	0.000472919814876783	1.19398621723172e-07	0.000641736917136729
-20.63	7.54243722089369e-05	0.000473673283166985	1.20299829997209e-07	0.000642442645281657
-20.62	7.55797844578959e-05	0.00047442830362406	1.21208031250934e-07	0.000643149491806458
-20.61	7.57355888009754e-05	0.000475184880163123	1.221232811106e-07	0.000643857459024707
-20.6	7.58917864069079e-05	0.000475943016710955	1.23045635654764e-07	0.000644566549255882
-20.59	7.60483784484394e-05	0.000476702717206046	1.23975151418035e-07	0.000645276764825382
-20.58	7.62053661023443e-05	0.000477463985598631	1.24911885394856e-07	0.000645988108064547
-20.57	7.63627505494417e-05	0.000478226825850736	1.25855895043314e-07	0.00064670058131067
-20.56	7.65205329746108e-05	0.000478991241936213	1.26807238288983e-07	0.000647414186907023
-20.55	7.66787145668064e-05	0.000479757237840785	1.27765973528804e-07	0.00064812892720287
-20.54	7.68372965190754e-05	0.000480524817562083	1.28732159634986e-07	0.000648844804553488
-20.53	7.6996280028572e-05	0.00048129398510969	1.29705855958956e-07	0.000649561821320181
-20.52	7.71556662965744e-05	0.000482064744505182	1.3068712233533e-07	0.000650279979870305
-20.51	7.73154565285003e-05	0.000482837099782167	1.3167601908592e-07	0.000650999282577281
-20.5	7.7475651933923e-05	0.00048361105498633	1.32672607023778e-07	0.000651719731820614
-20.49	7.76362537265884e-05	0.000484386614175469	1.33676947457271e-07	0.000652441329985915
-20.48	7.77972631244302e-05	0.000485163781419545	1.34689102194195e-07	0.000653164079464917
-20.47	7.79586813495869e-05	0.000485942560800715	1.35709133545913e-07	0.000653887982655494
-20.46	7.8120509628418e-05	0.000486722956413382	1.36737104331543e-07	0.000654613041961678
-20.45	7.82827491915205e-05	0.000487504972364231	1.37773077882167e-07	0.000655339259793681
-20.44	7.84454012737457e-05	0.000488288612772276	1.38817118045087e-07	0.000656066638567914
-20.43	7.86084671142151e-05	0.000489073881768899	1.39869289188108e-07	0.000656795180707002
-20.42	7.87719479563379e-05	0.000489860783497898	1.40929656203861e-07	0.000657524888639807
-20.41	7.89358450478278e-05	0.000490649322115523	1.41998284514166e-07	0.000658255764801445
-20.4	7.91001596407187e-05	0.000491439501790526	1.43075240074422e-07	0.000658987811633307
-20.39	7.92648929913828e-05	0.000492231326704196	1.44160589378046e-07	0.000659721031583072
-20.38	7.94300463605476e-05	0.000493024801050414	1.45254399460941e-07	0.00066045542710474
-20.37	7.95956210133118e-05	0.000493819929035686	1.46356737906003e-07	0.000661191000658633
-20.36	7.9761618219164e-05	0.000494616714879191	1.4746767284767e-07	0.000661927754711432
-20.35	7.99280392519982e-05	0.000495415162812825	1.48587272976503e-07	0.000662665691736182
-20.34	8.00948853901328e-05	0.000496215277081248	1.49715607543816e-07	0.000663404814212322
-20.33	8.02621579163267e-05	0.000497017061941921	1.50852746366329e-07	0.0006641451246257
-20.32	8.04298581177974e-05	0.000497820521665158	1.51998759830877e-07	0.000664886625468593
-20.31	8.05979872862383e-05	0.000498625660534166	1.53153718899151e-07	0.000665629319239726
-20.3	8.07665467178362e-05	0.000499432482845093	1.54317695112474e-07	0.000666373208444294
-20.29	8.09355377132892e-05	0.000500240992907069	1.55490760596629e-07	0.000667118295593982
-20.28	8.11049615778241e-05	0.000501051195042255	1.56672988066716e-07	0.000667864583206982
-20.27	8.12748196212147e-05	0.000501863093585887	1.57864450832062e-07	0.000668612073808016
-20.26	8.14451131577994e-05	0.000502676692886323	1.5906522280116e-07	0.000669360769928353
-20.25	8.1615843506499e-05	0.000503491997305083	1.60275378486659e-07	0.000670110674105835
-20.24	8.17870119908352e-05	0.000504309011216904	1.61494993010392e-07	0.00067086178888489
-20.23	8.19586199389486e-05	0.000505127739009779	1.62724142108449e-07	0.000671614116816557
-20.22	8.21306686836165e-05	0.000505948185085004	1.63962902136287e-07	0.000672367660458506
-20.21	8.23031595622719e-05	0.000506770353857231	1.65211350073891e-07	0.000673122422375057
-20.2	8.24760939170212e-05	0.000507594249754503	1.66469563530975e-07	0.000673878405137201
-20.19	8.26494730946633e-05	0.000508419877218313	1.67737620752226e-07	0.00067463561132262
-20.18	8.28232984467076e-05	0.000509247240703644	1.69015600622592e-07	0.000675394043515711
-20.17	8.2997571329393e-05	0.000510076344679016	1.70303582672618e-07	0.000676153704307604
-20.16	8.31722931037061e-05	0.000510907193626537	1.71601647083828e-07	0.000676914596296181
-20.15	8.33474651354007e-05	0.000511739792041948	1.72909874694139e-07	0.000677676722086102
-20.14	8.35230887950161e-05	0.00051257414443467	1.74228347003345e-07	0.00067844008428882
-20.13	8.36991654578965e-05	0.000513410255327858	1.75557146178625e-07	0.000679204685522609
-20.12	8.38756965042094e-05	0.000514248129258439	1.76896355060105e-07	0.000679970528412578
-20.11	8.40526833189656e-05	0.000515087770777169	1.78246057166479e-07	0.000680737615590697
-20.1	8.42301272920374e-05	0.000515929184448679	1.79606336700653e-07	0.000681505949695819
-20.09	8.44080298181787e-05	0.00051677237485152	1.80977278555462e-07	0.000682275533373695
-20.08	8.45863922970439e-05	0.000517617346578218	1.82358968319416e-07	0.000683046369277005
-20.07	8.47652161332078e-05	0.000518464104235318	1.83751492282509e-07	0.000683818460065368
-20.06	8.49445027361847e-05	0.000519312652443437	1.85154937442067e-07	0.000684591808405377
-20.05	8.51242535204482e-05	0.000520162995837312	1.86569391508649e-07	0.000685366416970607
-20.04	8.53044699054511e-05	0.000521015139065849	1.87994942911999e-07	0.000686142288441649
-20.03	8.54851533156447e-05	0.000521869086792171	1.89431680807051e-07	0.000686919425506124
-20.02	8.56663051804996e-05	0.000522724843693676	1.90879695079974e-07	0.000687697830858706
-20.01	8.58479269345244e-05	0.000523582414462078	1.92339076354283e-07	0.000688477507201146
-20	8.60300200172872e-05	0.000524441803803462	1.93809915996989e-07	0.000689258457242294
-19.99	8.62125858734345e-05	0.000525303016438334	1.9529230612481e-07	0.000690040683698121
-19.98	8.63956259527126e-05	0.000526166057101673	1.96786339610429e-07	0.000690824189291738
-19.97	8.65791417099866e-05	0.000527030930542982	1.98292110088805e-07	0.000691608976753425
-19.96	8.67631346052621e-05	0.000527897641526333	1.99809711963546e-07	0.000692395048820645
-19.95	8.69476061037051e-05	0.00052876619483043	2.01339240413322e-07	0.000693182408238076
-19.94	8.71325576756627e-05	0.000529636595248652	2.02880791398343e-07	0.000693971057757624
-19.93	8.73179907966836e-05	0.000530508847589106	2.04434461666889e-07	0.000694761000138452
-19.92	8.75039069475392e-05	0.000531382956674684	2.06000348761893e-07	0.000695552238147
-19.91	8.7690307614245e-05	0.00053225892734311	2.07578551027584e-07	0.000696344774557013
-19.9	8.78771942880799e-05	0.000533136764446993	2.09169167616184e-07	0.000697138612149555
-19.89	8.80645684656091e-05	0.000534016472853883	2.10772298494654e-07	0.000697933753713036
-19.88	8.82524316487044e-05	0.000534898057446323	2.12388044451521e-07	0.00069873020204324
-19.87	8.84407853445654e-05	0.000535781523121899	2.14016507103727e-07	0.000699527959943339
-19.86	8.86296310657412e-05	0.000536666874793297	2.15657788903572e-07	0.000700327030223927
-19.85	8.88189703301517e-05	0.000537554117388357	2.17311993145691e-07	0.000701127415703032
-19.84	8.90088046611093e-05	0.000538443255850122	2.189792239741e-07	0.000701929119206147
-19.83	8.91991355873399e-05	0.000539334295136897	2.20659586389303e-07	0.000702732143566251
-19.82	8.93899646430055e-05	0.000540227240222299	2.22353186255453e-07	0.000703536491623833
-19.81	8.95812933677258e-05	0.000541122096095319	2.24060130307581e-07	0.000704342166226918
-19.8	8.97731233065996e-05	0.000542018867760367	2.25780526158881e-07	0.000705149170231083
-19.79	8.99654560102277e-05	0.000542917560237333	2.27514482308058e-07	0.000705957506499491
-19.78	9.01582930347344e-05	0.00054381817856164	2.29262108146739e-07	0.000706767177902906
-19.77	9.03516359417898e-05	0.000544720727784302	2.3102351396695e-07	0.000707578187319725
-19.76	9.05454862986323e-05	0.000545625212971975	2.32798810968646e-07	0.000708390537635998
-19.75	9.07398456780911e-05	0.000546531639207016	2.34588111267319e-07	0.000709204231745447
-19.74	9.09347156586086e-05	0.000547440011587539	2.3639152790166e-07	0.000710019272549502
-19.73	9.1130097824263e-05	0.000548350335227472	2.3820917484129e-07	0.000710835662957318
-19.72	9.1325993764791e-05	0.000549262615256607	2.40041166994557e-07	0.000711653405885796
-19.71	9.15224050756112e-05	0.000550176856820668	2.41887620216397e-07	0.000712472504259616
-19.7	9.17193333578459e-05	0.000551093065081357	2.43748651316265e-07	0.000713292961011256
-19.69	9.19167802183452e-05	0.000552011245216419	2.45624378066127e-07	0.000714114779081022
-19.68	9.21147472697096e-05	0.000552931402419693	2.47514919208529e-07	0.000714937961417062
-19.67	9.23132361303137e-05	0.000553853541901176	2.49420394464729e-07	0.000715762510975405
-19.66	9.25122484243292e-05	0.000554777668887077	2.51340924542894e-07	0.000716588430719977
-19.65	9.27117857817482e-05	0.000555703788619874	2.5327663114638e-07	0.000717415723622626
-19.64	9.2911849838407e-05	0.000556631906358375	2.55227636982061e-07	0.000718244392663152
-19.63	9.31124422360103e-05	0.000557562027377778	2.57194065768753e-07	0.000719074440829327
-19.62	9.33135646221537e-05	0.000558494156969723	2.59176042245693e-07	0.000719905871116927
-19.61	9.35152186503493e-05	0.00055942830044236	2.61173692181094e-07	0.00072073868652975
-19.6	9.37174059800477e-05	0.000560364463120401	2.63187142380774e-07	0.000721572890079646
-19.59	9.39201282766638e-05	0.000561302650345183	2.6521652069686e-07	0.000722408484786543
-19.58	9.41233872116007e-05	0.000562242867474728	2.6726195603656e-07	0.000723245473678469
-19.57	9.43271844622724e-05	0.0005631851198838	2.69323578371015e-07	0.000724083859791582
-19.56	9.4531521712131e-05	0.00056412941296397	2.71401518744225e-07	0.000724923646170194
-19.55	9.47364006506888e-05	0.000565075752123671	2.7349590928205e-07	0.000725764835866797
-19.54	9.49418229735444e-05	0.000566024142788264	2.75606883201288e-07	0.000726607431942088
-19.53	9.51477903824068e-05	0.000566974590400095	2.77734574818826e-07	0.000727451437465001
-19.52	9.53543045851206e-05	0.000567927100418558	2.7987911956088e-07	0.000728296855512724
-19.51	9.55613672956906e-05	0.000568881678320156	2.82040653972299e-07	0.000729143689170732
-19.5	9.57689802343074e-05	0.000569838329598565	2.84219315725956e-07	0.000729991941532812
-19.49	9.59771451273723e-05	0.00057079705976469	2.86415243632224e-07	0.00073084161570109
-19.48	9.61858637075227e-05	0.000571757874346735	2.88628577648522e-07	0.000731692714786058
-19.47	9.63951377136578e-05	0.000572720778890259	2.90859458888945e-07	0.000732545241906596
-19.46	9.66049688909636e-05	0.000573685778958244	2.93108029633981e-07	0.000733399200190008
-19.45	9.68153589909392e-05	0.000574652880131154	2.95374433340306e-07	0.00073425459277204
-19.44	9.70263097714219e-05	0.000575622088006998	2.97658814650663e-07	0.000735111422796913
-19.43	9.72378229966137e-05	0.000576593408201397	2.99961319403825e-07	0.000735969693417348
-19.42	9.74499004371076e-05	0.000577566846347647	3.02282094644645e-07	0.000736829407794592
-19.41	9.76625438699126e-05	0.00057854240809678	3.04621288634188e-07	0.000737690569098451
-19.4	9.78757550784814e-05	0.00057952009911763	3.06979050859954e-07	0.000738553180507308
-19.39	9.80895358527353e-05	0.000580499925096901	3.09355532046176e-07	0.00073941724520816
-19.38	9.8303887989092e-05	0.000581481891739225	3.11750884164226e-07	0.000740282766396642
-19.37	9.85188132904914e-05	0.000582466004767232	3.14165260443089e-07	0.000741149747277051
-19.36	9.87343135664231e-05	0.000583452269921616	3.16598815379941e-07	0.000742018191062381
-19.35	9.89503906329522e-05	0.000584440692961195	3.19051704750804e-07	0.000742888100974347
-19.34	9.91670463127476e-05	0.000585431279662984	3.21524085621309e-07	0.000743759480243413
-19.33	9.93842824351079e-05	0.000586424035822258	3.24016116357527e-07	0.000744632332108821
-19.32	9.96021008359893e-05	0.000587418967252614	3.26527956636915e-07	0.000745506659818621
-19.31	9.98205033580332e-05	0.000588416079786048	3.29059767459342e-07	0.000746382466629694
-19.3	0.000100039491850593	0.000589415379273009	3.31611711158215e-07	0.00074725975580779
-19.29	0.000100259068169762	0.000590416871582481	3.34183951411693e-07	0.000748138530627546
-19.28	0.000100479234178402	0.000591420562602036	3.36776653254002e-07	0.000749018794372523
-19.27	0.00010069999174617	0.000592426458237911	3.39389983086847e-07	0.000749900550335228
-19.26	0.000100921342749545	0.000593434564415077	3.42024108690914e-07	0.000750783801817153
-19.25	0.00010114328907186	0.000594444887077298	3.44679199237479e-07	0.000751668552128792
-19.24	0.000101365832603328	0.00059545743218721	3.47355425300111e-07	0.000752554804589678
-19.23	0.000101588975241068	0.000596472205726385	3.50052958866475e-07	0.000753442562528411
-19.22	0.000101812718889139	0.000597489213695399	3.52771973350232e-07	0.000754331829282686
-19.21	0.000102037065458562	0.000598508462113905	3.5551264360305e-07	0.000755222608199322
-19.2	0.000102262016867356	0.000599529957020701	3.5827514592671e-07	0.000756114902634298
-19.19	0.000102487575040561	0.000600553704473799	3.6105965808531e-07	0.000757008715952771
-19.18	0.00010271374191027	0.000601579710550499	3.6386635931759e-07	0.000757904051529117
-19.17	0.000102940519415657	0.000602607981347456	3.66695430349342e-07	0.000758800912746956
-19.16	0.000103167909503007	0.000603638522980751	3.69547053405942e-07	0.000759699302999182
-19.15	0.000103395914125745	0.000604671341585967	3.72421412224974e-07	0.000760599225687994
-19.14	0.000103624535244468	0.000605706443318252	3.75318692068977e-07	0.000761500684224926
-19.13	0.000103853774826968	0.000606743834352401	3.7823907973829e-07	0.000762403682030879
-19.12	0.000104083634848272	0.00060778352088292	3.81182763584008e-07	0.000763308222536148
-19.11	0.000104314117290661	0.000608825509124102	3.84149933521052e-07	0.000764214309180458
-19.1	0.000104545224143709	0.000609869805310101	3.87140781041342e-07	0.000765121945412988
-19.09	0.00010477695740431	0.000610916415695001	3.90155499227103e-07	0.000766031134692409
-19.08	0.000105009319076705	0.000611965346552893	3.93194282764249e-07	0.000766941880486911
-19.07	0.000105242311172519	0.000613016604177945	3.96257327955916e-07	0.000767854186274232
-19.06	0.000105475935710789	0.000614070194884484	3.99344832736095e-07	0.000768768055541696
-19.05	0.00010571019471799	0.000615126125007057	4.02456996683379e-07	0.000769683491786238
-19.04	0.000105945090228074	0.000616184400900519	4.0559402103483e-07	0.000770600498514439
-19.03	0.000106180624282497	0.000617245028940099	4.08756108699965e-07	0.000771519079242556
-19.02	0.000106416798930251	0.000618308015521479	4.11943464274862e-07	0.000772439237496555
-19.01	0.000106653616227892	0.000619373367060869	4.15156294056387e-07	0.000773360976812141
-19	0.000106891078239579	0.000620441089995083	4.18394806056532e-07	0.000774284300734791
-18.99	0.000107129187037098	0.000621511190781613	4.21659210016896e-07	0.000775209212819788
-18.98	0.000107367944699899	0.000622583675898708	4.24949717423269e-07	0.000776135716632251
-18.97	0.000107607353315127	0.000623658551845451	4.28266541520344e-07	0.000777063815747167
-18.96	0.000107847414977651	0.000624735825141834	4.3160989732657e-07	0.000777993513749424
-18.95	0.000108088131790101	0.000625815502328836	4.34980001649115e-07	0.000778924814233845
-18.94	0.000108329505862896	0.000626897589968503	4.38377073098961e-07	0.000779857720805218
-18.93	0.00010857153931428	0.000627982094644023	4.41801332106122e-07	0.000780792237078334
-18.92	0.000108814234270355	0.000629069022959804	4.45253000935023e-07	0.000781728366678011
-18.91	0.000109057592865109	0.000630158381541558	4.48732303699955e-07	0.000782666113239137
-18.9	0.000109301617240456	0.000631250177036374	4.52239466380709e-07	0.000783605480406696
-18.89	0.000109546309546262	0.000632344416112801	4.55774716838325e-07	0.000784546471835806
-18.88	0.000109791671940385	0.000633441105460926	4.5933828483098e-07	0.00078548909119175
-18.87	0.000110037706588706	0.000634540251792454	4.6293040203e-07	0.000786433342150009
-18.86	0.000110284415665159	0.000635641861840793	4.66551302036026e-07	0.000787379228396299
-18.85	0.00011053180135177	0.000636745942361124	4.70201220395299e-07	0.000788326753626599
-18.84	0.000110779865838691	0.000637852500130495	4.73880394616108e-07	0.000789275921547193
-18.83	0.000111028611324229	0.000638961541947892	4.77589064185353e-07	0.000790226735874698
-18.82	0.000111278040014885	0.000640073074634329	4.81327470585266e-07	0.000791179200336098
-18.81	0.000111528154125387	0.000641187105032922	4.8509585731027e-07	0.000792133318668786
-18.8	0.000111778955878725	0.000642303640008979	4.8889446988397e-07	0.000793089094620586
-18.79	0.000112030447506185	0.000643422686450076	4.92723555876322e-07	0.0007940465319498
-18.78	0.000112282631247385	0.000644544251266147	4.96583364920908e-07	0.000795005634425235
-18.77	0.00011253550935031	0.000645668341389562	5.00474148732384e-07	0.000795966405826241
-18.76	0.000112789084071344	0.000646794963775213	5.04396161124068e-07	0.000796928849942745
-18.75	0.000113043357675312	0.000647924125400597	5.08349658025685e-07	0.000797892970575286
-18.74	0.00011329833243551	0.000649055833265905	5.12334897501252e-07	0.000798858771535055
-18.73	0.000113554010633744	0.000650190094394101	5.16352139767131e-07	0.000799826256643918
-18.72	0.000113810394560362	0.000651326915831008	5.20401647210213e-07	0.000800795429734469
-18.71	0.000114067486514296	0.000652466304645398	5.24483684406287e-07	0.00080176629465005
-18.7	0.000114325288803094	0.000653608267929076	5.28598518138544e-07	0.000802738855244797
-18.69	0.000114583803742956	0.000654752812796962	5.32746417416242e-07	0.000803713115383673
-18.68	0.000114843033658776	0.000655899946387187	5.36927653493536e-07	0.000804689078942498
-18.67	0.000115102980884171	0.000657049675861169	5.41142499888469e-07	0.000805666749807999
-18.66	0.000115363647761524	0.000658202008403709	5.45391232402125e-07	0.000806646131877834
-18.65	0.000115625036642019	0.000659356951223076	5.49674129137932e-07	0.000807627229060633
-18.64	0.00011588714988568	0.000660514511551092	5.53991470521148e-07	0.000808610045276034
-18.63	0.000116149989861404	0.000661674696643228	5.58343539318511e-07	0.000809594584454724
-18.62	0.000116413558947003	0.000662837513778685	5.62730620658037e-07	0.000810580850538468
-18.61	0.000116677859529243	0.000664002970260489	5.67153002049028e-07	0.000811568847480155
-18.6	0.000116942894003876	0.000665171073415577	5.7161097340219e-07	0.000812558579243825
-18.59	0.000117208664775684	0.000666341830594889	5.76104827049989e-07	0.00081355004980472
-18.58	0.000117475174258515	0.00066751524917346	5.80634857767134e-07	0.000814543263149307
-18.57	0.000117742424875321	0.000668691336550505	5.85201362791252e-07	0.000815538223275327
-18.56	0.0001180104190582	0.000669870100149519	5.8980464184374e-07	0.000816534934191827
-18.55	0.00011827915924843	0.00067105154741836	5.9444499715079e-07	0.000817533399919197
-18.54	0.000118548647896511	0.000672235685829347	5.99122733464606e-07	0.000818533624489217
-18.53	0.000118818887462207	0.000673422522879348	6.03838158084779e-07	0.000819535611945082
-18.52	0.000119089880414579	0.000674612066089878	6.08591580879869e-07	0.000820539366341453
-18.51	0.00011936162923203	0.000675804323007189	6.13383314309161e-07	0.000821544891744485
-18.5	0.000119634136402343	0.000676999301202361	6.18213673444591e-07	0.000822552192231874
-18.49	0.000119907404422722	0.000678197008271401	6.23082975992901e-07	0.000823561271892893
-18.48	0.00012018143579983	0.000679397451835336	6.27991542317934e-07	0.000824572134828428
-18.47	0.000120456233049833	0.000680600639540306	6.32939695463155e-07	0.000825584785151024
-18.46	0.000120731798698435	0.00068180657905766	6.37927761174349e-07	0.000826599226984915
-18.45	0.000121008135280928	0.000683015278084053	6.42956067922519e-07	0.000827615464466073
-18.44	0.000121285245342223	0.000684226744341541	6.48024946926964e-07	0.000828633501742243
-18.43	0.000121563131436898	0.000685440985577675	6.53134732178582e-07	0.000829653342972983
-18.42	0.000121841796129235	0.000686658009565603	6.5828576046335e-07	0.0008306749923297
-18.41	0.000122121241993268	0.000687877824104164	6.63478371386014e-07	0.000831698453995704
-18.4	0.000122401471612816	0.000689100437017986	6.68712907393978e-07	0.00083272373216623
-18.39	0.000122682487581532	0.000690325856157583	6.73989713801391e-07	0.000833750831048491
-18.38	0.000122964292502944	0.000691554089399458	6.79309138813461e-07	0.000834779754861713
-18.37	0.000123246888990494	0.000692785144646194	6.84671533550942e-07	0.000835810507837182
-18.36	0.000123530279667585	0.000694019029826565	6.90077252074876e-07	0.000836843094218274
-18.35	0.00012381446716762	0.000695255752895621	6.95526651411501e-07	0.000837877518260507
-18.34	0.000124099454134048	0.000696495321834805	7.01020091577402e-07	0.000838913784231577
-18.33	0.000124385243220407	0.000697737744652035	7.06557935604868e-07	0.000839951896411402
-18.32	0.000124671837090365	0.000698983029381823	7.12140549567446e-07	0.000840991859092158
-18.31	0.000124959238417765	0.000700231184085366	7.17768302605767e-07	0.000842033676578328
-18.3	0.000125247449886671	0.000701482216850649	7.2344156695352e-07	0.000843077353186739
-18.29	0.00012553647419141	0.000702736135792551	7.29160717963716e-07	0.000844122893246606
-18.28	0.000125826314036614	0.000703992949052944	7.34926134135125e-07	0.000845170301099575
-18.27	0.00012611697213727	0.0007052526648008	7.40738197138973e-07	0.000846219581099762
-18.26	0.000126408451218759	0.000706515291232292	7.4659729184585e-07	0.000847270737613801
-18.25	0.000126700754016907	0.000707780836570896	7.52503806352846e-07	0.00084832377502088
-18.24	0.000126993883278024	0.000709049309067504	7.58458132010937e-07	0.000849378697712789
-18.23	0.000127287841758954	0.000710320717000522	7.64460663452589e-07	0.000850435510093964
-18.22	0.000127582632227118	0.000711595068675974	7.70511798619598e-07	0.000851494216581525
-18.21	0.000127878257460559	0.000712872372427614	7.76611938791168e-07	0.000852554821605323
-18.2	0.000128174720247993	0.00071415263661703	7.82761488612256e-07	0.000853617329607985
-18.19	0.00012847202338885	0.000715435869633751	7.88960856122101e-07	0.000854681745044951
-18.18	0.000128770169693322	0.000716722079895351	7.95210452783061e-07	0.000855748072384527
-18.17	0.00012906916198241	0.000718011275847563	8.01510693509666e-07	0.000856816316107923
-18.16	0.000129369003087974	0.000719303465964386	8.07861996697902e-07	0.000857886480709301
-18.15	0.000129669695852772	0.000720598658748188	8.14264784254779e-07	0.000858958570695816
-18.14	0.000129971243130516	0.000721896862729817	8.20719481628132e-07	0.000860032590587658
-18.13	0.000130273647785917	0.000723198086468722	8.2722651783669e-07	0.00086110854491811
-18.12	0.000130576912694728	0.000724502338553045	8.33786325500384e-07	0.000862186438233576
-18.11	0.0001308810407438	0.000725809627599749	8.40399340870924e-07	0.00086326627509364
-18.1	0.000131186034831124	0.000727119962254715	8.47066003862648e-07	0.0008643480600711
-18.09	0.000131491897865882	0.000728433351192862	8.53786758083616e-07	0.000865431797752026
-18.08	0.000131798632768497	0.000729749803118258	8.60562050866976e-07	0.000866517492735791
-18.07	0.000132106242470679	0.000731069326764229	8.67392333302605e-07	0.000867605149635129
-18.06	0.000132414729915478	0.000732391930893478	8.74278060269016e-07	0.00086869477307618
-18.05	0.000132724098057328	0.000733717624298194	8.81219690465533e-07	0.000869786367698526
-18.04	0.000133034349862104	0.000735046415800167	8.88217686444749e-07	0.000870879938155251
-18.03	0.000133345488307165	0.000736378314250902	8.95272514645259e-07	0.000871975489112977
-18.02	0.000133657516381409	0.00073771332853174	9.02384645424664e-07	0.000873073025251916
-18.01	0.00013397043708532	0.000739051467553961	9.09554553092874e-07	0.000874172551265919
-18	0.000134284253431023	0.000740392740258917	9.16782715945677e-07	0.000875274071862515
-17.99	0.00013459896844233	0.000741737155618133	9.24069616298622e-07	0.000876377591762969
-17.98	0.000134914585154794	0.000743084722633433	9.31415740521157e-07	0.000877483115702321
-17.97	0.000135231106615761	0.000744435450337056	9.38821579071078e-07	0.000878590648429439
-17.96	0.000135548535884421	0.000745789347791772	9.46287626529274e-07	0.000879700194707063
-17.95	0.000135866876031857	0.000747146424091006	9.53814381634771e-07	0.000880811759311858
-17.94	0.000136186130141101	0.000748506688358948	9.61402347320069e-07	0.000881925347034455
-17.93	0.000136506301307188	0.000749870149750683	9.69052030746765e-07	0.00088304096267951
-17.92	0.000136827392637201	0.000751236817452303	9.76763943341522e-07	0.000884158611065743
-17.91	0.000137149407250334	0.000752606700681035	9.8453860083231e-07	0.000885278297025993
-17.9	0.000137472348277936	0.000753979808685357	9.92376523284976e-07	0.000886400025407262
-17.89	0.000137796218863571	0.000755356150745119	1.00027823514008e-06	0.000887523801070769
-17.88	0.000138121022163069	0.000756735736171673	1.00824426525017e-06	0.000888649628892001
-17.87	0.00013844676134458	0.000758118574307986	1.01627514691718e-06	0.000889777513760753
-17.86	0.000138773439588628	0.000759504674528771	1.02437141793036e-06	0.000890907460581191
-17.85	0.000139101060088167	0.000760894046240608	1.03253362060436e-06	0.000892039474271891
-17.84	0.000139429626048636	0.00076228669888207	1.04076230181775e-06	0.000893173559765896
-17.83	0.000139759140688011	0.000763682641923844	1.04905801305178e-06	0.000894309722010767
-17.82	0.000140089607236864	0.00076508188486886	1.05742131042958e-06	0.000895447965968626
-17.81	0.000140421028938417	0.000766484437252422	1.06585275475558e-06	0.000896588296616216
-17.8	0.000140753409048596	0.000767890308642323	1.07435291155536e-06	0.000897730718944947
-17.79	0.000141086750836091	0.000769299508638983	1.08292235111577e-06	0.00089887523796095
-17.78	0.000141421057582411	0.000770712046875572	1.09156164852544e-06	0.000900021858685128
-17.77	0.000141756332581937	0.00077212793301814	1.10027138371562e-06	0.000901170586153206
-17.76	0.000142092579141987	0.000773547176765746	1.10905214150138e-06	0.000902321425415781
-17.75	0.000142429800582864	0.000774969787850582	1.11790451162313e-06	0.000903474381538385
-17.74	0.00014276800023792	0.000776395776038114	1.12682908878853e-06	0.000904629459601524
-17.73	0.000143107181453613	0.000777825151127207	1.13582647271475e-06	0.000905786664700737
-17.72	0.000143447347589562	0.000779257922950254	1.14489726817108e-06	0.00090694600194665
-17.71	0.000143788502018609	0.000780694101373307	1.15404208502189e-06	0.000908107476465027
-17.7	0.000144130648126875	0.000782133696296221	1.16326153827004e-06	0.000909271093396825
-17.69	0.000144473789313822	0.000783576717652773	1.17255624810051e-06	0.000910436857898242
-17.68	0.000144817928992306	0.000785023175410801	1.18192683992458e-06	0.000911604775140779
-17.67	0.000145163070588647	0.000786473079572342	1.19137394442423e-06	0.000912774850311287
-17.66	0.000145509217542679	0.000787926440173765	1.20089819759705e-06	0.000913947088612029
-17.65	0.000145856373307814	0.000789383267285899	1.21050024080142e-06	0.000915121495260723
-17.64	0.000146204541351104	0.00079084357101418	1.22018072080214e-06	0.000916298075490606
-17.63	0.0001465537251533	0.000792307361498782	1.2299402898165e-06	0.000917476834550486
-17.62	0.000146903928208913	0.000793774648914755	1.23977960556057e-06	0.000918657777704798
-17.61	0.000147255154026274	0.000795245443472165	1.2496993312961e-06	0.000919840910233653
-17.6	0.000147607406127601	0.000796719755416226	1.25970013587768e-06	0.000921026237432906
-17.59	0.000147960688049054	0.000798197595027449	1.26978269380034e-06	0.0009222137646142
-17.58	0.000148315003340803	0.000799678972621774	1.27994768524755e-06	0.000923403497105024
-17.57	0.000148670355567086	0.000801163898550712	1.29019579613968e-06	0.000924595440248779
-17.56	0.000149026748306275	0.000802652383201491	1.30052771818278e-06	0.00092578959940482
-17.55	0.00014938418515094	0.000804144436997187	1.31094414891787e-06	0.000926985979948522
-17.54	0.000149742669707908	0.000805640070396882	1.3214457917706e-06	0.000928184587271335
-17.53	0.000150102205598331	0.000807139293895789	1.33203335610134e-06	0.00092938542678084
-17.52	0.000150462796457749	0.00080864211802541	1.34270755725572e-06	0.000930588503900805
-17.51	0.000150824445936155	0.000810148553353672	1.35346911661556e-06	0.00093179382407125
-17.5	0.000151187157698058	0.000811658610485076	1.36431876165028e-06	0.000933001392748493
-17.49	0.000151550935422548	0.000813172300060841	1.37525722596874e-06	0.000934211215405218
-17.48	0.000151915782803367	0.000814689632759047	1.3862852493715e-06	0.000935423297530529
-17.47	0.000152281703548966	0.000816210619294788	1.39740357790353e-06	0.00093663764463001
-17.46	0.000152648701382578	0.000817735270420317	1.40861296390737e-06	0.000937854262225779
-17.45	0.000153016780042281	0.000819263596925192	1.41991416607683e-06	0.000939073155856559
-17.44	0.000153385943281067	0.000820795609636426	1.43130794951099e-06	0.000940294331077721
-17.43	0.000153756194866906	0.000822331319418636	1.44279508576875e-06	0.000941517793461357
-17.42	0.000154127538582818	0.000823870737174195	1.4543763529239e-06	0.000942743548596331
-17.41	0.000154499978226936	0.000825413873843385	1.46605253562057e-06	0.000943971602088347
-17.4	0.000154873517612577	0.000826960740404538	1.47782442512915e-06	0.000945201959560001
-17.39	0.000155248160568309	0.000828511347874201	1.48969281940277e-06	0.000946434626650846
-17.38	0.000155623910938022	0.000830065707307282	1.5016585231342e-06	0.000947669609017454
-17.37	0.000156000772580994	0.000831623829797204	1.51372234781325e-06	0.000948906912333475
-17.36	0.000156378749371963	0.000833185726476061	1.52588511178465e-06	0.000950146542289696
-17.35	0.000156757845201195	0.000834751408514769	1.53814764030645e-06	0.000951388504594105
-17.34	0.000157138063974558	0.000836320887123229	1.55051076560892e-06	0.000952632804971958
-17.33	0.000157519409613586	0.000837894173550477	1.56297532695388e-06	0.000953879449165828
-17.32	0.000157901886055556	0.000839471279084843	1.57554217069468e-06	0.00095512844293568
-17.31	0.000158285497253555	0.000841052215054106	1.58821215033653e-06	0.000956379792058929
-17.3	0.000158670247176556	0.000842636992825662	1.60098612659744e-06	0.000957633502330498
-17.29	0.000159056139809486	0.000844225623806669	1.61386496746971e-06	0.00095888957956289
-17.28	0.000159443179153298	0.00084581811944422	1.62684954828183e-06	0.000960148029586243
-17.27	0.000159831369225048	0.000847414491225493	1.63994075176101e-06	0.000961408858248401
-17.26	0.000160220714057965	0.000849014750677923	1.65313946809622e-06	0.000962672071414972
-17.25	0.000160611217701525	0.000850618909369352	1.66644659500173e-06	0.000963937674969396
-17.24	0.000161002884221524	0.000852226978908205	1.67986303778123e-06	0.000965205674813002
-17.23	0.000161395717700154	0.000853838970943644	1.69338970939253e-06	0.00096647607686509
-17.22	0.000161789722236074	0.000855454897165731	1.70702753051266e-06	0.000967748887062972
-17.21	0.000162184901944492	0.000857074769305604	1.72077742960376e-06	0.000969024111362056
-17.2	0.00016258126095723	0.000858698599135634	1.73464034297936e-06	0.000970301755735904
-17.19	0.000162978803422811	0.000860326398469591	1.74861721487124e-06	0.000971581826176301
-17.18	0.000163377533506526	0.000861958179162815	1.76270899749693e-06	0.000972864328693313
-17.17	0.000163777455390514	0.000863593953112387	1.77691665112777e-06	0.000974149269315365
-17.16	0.000164178573273841	0.000865233732257288	1.79124114415747e-06	0.0009754366540893
-17.15	0.000164580891372573	0.000866877528578579	1.80568345317139e-06	0.000976726489080446
-17.14	0.000164984413919855	0.000868525354099566	1.82024456301627e-06	0.000978018780372685
-17.13	0.000165389145165993	0.000870177220885971	1.83492546687068e-06	0.000979313534068522
-17.12	0.000165795089378526	0.000871833141046104	1.84972716631597e-06	0.000980610756289151
-17.11	0.000166202250842308	0.000873493126731044	1.8646506714079e-06	0.000981910453174519
-17.1	0.000166610633859589	0.000875157190134795	1.87969700074884e-06	0.000983212630883404
-17.09	0.000167020242750092	0.000876825343494477	1.8948671815606e-06	0.000984517295593472
-17.08	0.000167431081851092	0.000878497599090497	1.91016224975785e-06	0.000985824453501357
-17.07	0.0001678431555175	0.000880173969246715	1.92558325002224e-06	0.000987134110822719
-17.06	0.000168256468121942	0.000881854466330638	1.9411312358771e-06	0.000988446273792326
-17.05	0.000168671024054838	0.00088353910275358	1.95680726976274e-06	0.00098976094866411
-17.04	0.00016908682772449	0.000885227890970856	1.97261242311247e-06	0.000991078141711248
-17.03	0.000169503883557155	0.000886920843481945	1.98854777642926e-06	0.000992397859226228
-17.02	0.000169922195997136	0.000888617972830687	2.00461441936297e-06	0.000993720107520919
-17.01	0.000170341769506861	0.000890319291605452	2.02081345078834e-06	0.000995044892926646
-17	0.000170762608566965	0.000892024812439323	2.03714597888358e-06	0.00099637222179425
-16.99	0.000171184717676376	0.000893734548010286	2.05361312120964e-06	0.000997702100494179
-16.98	0.000171608101352401	0.000895448511041405	2.07021600479026e-06	0.000999034535416539
-16.97	0.000172032764130805	0.000897166714301007	2.08695576619247e-06	0.00100036953297118
-16.96	0.000172458710565901	0.000898889170602874	2.103833551608e-06	0.00100170709958776
-16.95	0.000172885945230634	0.000900615892806422	2.12085051693533e-06	0.00100304724171583
-16.94	0.000173314472716667	0.00090234689381689	2.1380078278623e-06	0.0010043899658249
-16.93	0.000173744297634464	0.000904082186585525	2.15530665994965e-06	0.00100573527840449
-16.92	0.000174175424613385	0.00090582178410978	2.17274819871511e-06	0.00100708318596424
-16.91	0.000174607858301765	0.000907565699433489	2.19033363971824e-06	0.00100843369503399
-16.9	0.000175041603367006	0.00090931394564707	2.20806418864603e-06	0.00100978681216379
-16.89	0.000175476664495662	0.000911066535887706	2.22594106139916e-06	0.00101114254392404
-16.88	0.000175913046393533	0.000912823483339544	2.24396548417914e-06	0.00101250089690556
-16.87	0.000176350753785749	0.000914584801233888	2.26213869357597e-06	0.00101386187771962
-16.86	0.00017678979141686	0.000916350502849386	2.28046193665675e-06	0.00101522549299805
-16.85	0.000177230164050929	0.000918120601512233	2.29893647105498e-06	0.00101659174939333
-16.84	0.000177671876471621	0.000919895110596358	2.31756356506053e-06	0.00101796065357861
-16.83	0.000178114933482293	0.00092167404352363	2.3363444977105e-06	0.00101933221224785
-16.82	0.000178559339906085	0.000923457413764046	2.35528055888082e-06	0.00102070643211587
-16.81	0.000179005100586014	0.000925245234835936	2.37437304937858e-06	0.0010220833199184
-16.8	0.000179452220385065	0.00092703752030616	2.39362328103521e-06	0.00102346288241222
-16.79	0.000179900704186283	0.000928834283790309	2.41303257680041e-06	0.00102484512637517
-16.78	0.000180350556892868	0.000930635538952903	2.43260227083692e-06	0.00102623005860628
-16.77	0.000180801783428269	0.000932441299507595	2.45233370861603e-06	0.00102761768592583
-16.76	0.000181254388736275	0.000934251579217375	2.47222824701399e-06	0.0010290080151754
-16.75	0.000181708377781113	0.000936066391894773	2.49228725440917e-06	0.00103040105321802
-16.74	0.000182163755547543	0.000937885751402066	2.51251211078009e-06	0.00103179680693816
-16.73	0.000182620527040952	0.000939709671651479	2.53290420780427e-06	0.0010331952832419
-16.72	0.000183078697287452	0.000941538166605394	2.55346494895791e-06	0.00103459648905693
-16.71	0.000183538271333973	0.000943371250276559	2.57419574961641e-06	0.00103600043133269
-16.7	0.000183999254248367	0.000945208936728297	2.59509803715583e-06	0.00103740711704043
-16.69	0.000184461651119499	0.000947051240074713	2.61617325105505e-06	0.00103881655317327
-16.68	0.000184925467057348	0.000948898174480907	2.63742284299898e-06	0.00104022874674631
-16.67	0.000185390707193108	0.000950749754163184	2.65884827698253e-06	0.00104164370479671
-16.66	0.000185857376679282	0.000952605993389268	2.68045102941551e-06	0.00104306143438376
-16.65	0.000186325480689787	0.000954466906478516	2.70223258922838e-06	0.00104448194258896
-16.64	0.00018679502442005	0.000956332507802127	2.72419445797897e-06	0.00104590523651613
-16.63	0.000187266013087113	0.000958202811783369	2.74633814996007e-06	0.00104733132329146
-16.62	0.000187738451929729	0.000960077832897786	2.76866519230789e-06	0.00104876021006361
-16.61	0.000188212346208469	0.000961957585673416	2.79117712511153e-06	0.0010501919040038
-16.6	0.000188687701205823	0.000963842084691015	2.8138755015233e-06	0.00105162641230587
-16.59	0.000189164522226301	0.000965731344584273	2.83676188787009e-06	0.00105306374218641
-16.58	0.000189642814596537	0.000967625380040037	2.85983786376548e-06	0.0010545039008848
-16.57	0.000190122583665394	0.00096952420579853	2.88310502222305e-06	0.0010559468956633
-16.56	0.00019060383480407	0.000971427836653575	2.90656496977051e-06	0.00105739273380717
-16.55	0.000191086573406199	0.00097333628745282	2.93021932656481e-06	0.00105884142262472
-16.54	0.00019157080488796	0.000975249573097962	2.95406972650824e-06	0.00106029296944744
-16.53	0.000192056534688182	0.000977167708544971	2.97811781736552e-06	0.00106174738163002
-16.52	0.00019254376826845	0.000979090708804324	3.00236526088196e-06	0.00106320466655051
-16.51	0.000193032511113214	0.000981018588941221	3.02681373290244e-06	0.00106466483161035
-16.5	0.000193522768729895	0.000982951364075825	3.05146492349156e-06	0.00106612788423449
-16.49	0.000194014546648995	0.00098488904938349	3.07632053705484e-06	0.00106759383187148
-16.48	0.000194507850424206	0.000986831660094989	3.10138229246071e-06	0.00106906268199354
-16.47	0.000195002685632517	0.000988779211496748	3.12665192316386e-06	0.00107053444209668
-16.46	0.000195499057874328	0.000990731718931081	3.15213117732935e-06	0.00107200911970073
-16.45	0.000195996972773557	0.000992689197796424	3.17782181795799e-06	0.00107348672234951
-16.44	0.000196496435977755	0.000994651663547567	3.20372562301265e-06	0.00107496725761086
-16.43	0.000196997453158213	0.000996619131695898	3.22984438554566e-06	0.00107645073307676
-16.42	0.000197500030010081	0.000998591617809633	3.2561799138274e-06	0.0010779371563634
-16.41	0.000198004172252475	0.00100056913751406	3.28273403147585e-06	0.0010794265351113
-16.4	0.000198509885628592	0.00100255170649179	3.30950857758723e-06	0.00108091887698538
-16.39	0.000199017175905829	0.00100453934048297	3.3365054068679e-06	0.00108241418967505
-16.38	0.000199526048875891	0.00100653205528555	3.36372638976729e-06	0.00108391248089434
-16.37	0.00020003651035491	0.00100852986675552	3.39117341261184e-06	0.00108541375838194
-16.36	0.000200548566183562	0.00101053279080714	3.41884837774031e-06	0.00108691802990132
-16.35	0.000201062222227182	0.00101254084341323	3.44675320364007e-06	0.00108842530324085
-16.34	0.000201577484375881	0.00101455404060537	3.47488982508462e-06	0.00108993558621383
-16.33	0.000202094358544664	0.00101657239847415	3.50326019327216e-06	0.00109144888665866
-16.32	0.00020261285067355	0.00101859593316946	3.53186627596552e-06	0.00109296521243888
-16.31	0.00020313296672769	0.0010206246609007	3.56071005763319e-06	0.00109448457144329
-16.3	0.000203654712697489	0.00102265859793706	3.58979353959148e-06	0.00109600697158604
-16.29	0.00020417809459872	0.00102469776060775	3.61911874014792e-06	0.00109753242080673
-16.28	0.000204703118472653	0.00102674216530228	3.64868769474598e-06	0.0010990609270705
-16.27	0.000205229790386173	0.00102879182847067	3.6785024561109e-06	0.00110059249836815
-16.26	0.0002057581164319	0.00103084676662377	3.70856509439674e-06	0.00110212714271619
-16.25	0.000206288102728317	0.00103290699633347	3.73887769733479e-06	0.00110366486815701
-16.24	0.000206819755419892	0.00103497253423298	3.76944237038317e-06	0.0011052056827589
-16.23	0.000207353080677198	0.00103704339701709	3.80026123687765e-06	0.00110674959461622
-16.22	0.000207888084697043	0.0010391196014424	3.83133643818382e-06	0.00110829661184945
-16.21	0.000208424773702597	0.00104120116432764	3.86267013385055e-06	0.0011098467426053
-16.2	0.000208963153943511	0.0010432881025539	3.89426450176468e-06	0.00111139999505685
-16.19	0.00020950323169605	0.00104538043306488	3.92612173830713e-06	0.00111295637740358
-16.18	0.000210045013263219	0.0010474781728672	3.95824405851019e-06	0.00111451589787154
-16.17	0.000210588504974893	0.00104958133903063	3.99063369621627e-06	0.00111607856471343
-16.16	0.000211133713187941	0.00105168994868837	4.02329290423794e-06	0.00111764438620866
-16.15	0.000211680644286361	0.00105380401903733	4.05622395451928e-06	0.00111921337066352
-16.14	0.000212229304681408	0.00105592356733841	4.08942913829867e-06	0.00112078552641124
-16.13	0.000212779700811726	0.00105804861091674	4.12291076627297e-06	0.00112236086181212
-16.12	0.000213331839143478	0.00106017916716198	4.15667116876296e-06	0.00112393938525359
-16.11	0.000213885726170481	0.00106231525352859	4.19071269588032e-06	0.00112552110515039
-16.1	0.000214441368414336	0.00106445688753611	4.22503771769596e-06	0.00112710602994458
-16.09	0.000214998772424566	0.00106660408676943	4.25964862440981e-06	0.00112869416810575
-16.08	0.000215557944778747	0.00106875686887908	4.29454782652196e-06	0.00113028552813103
-16.07	0.000216118892082645	0.0010709152515815	4.32973775500529e-06	0.00113188011854525
-16.06	0.000216681620970352	0.00107307925265934	4.36522086147966e-06	0.00113347794790106
-16.05	0.000217246138104422	0.00107524888996173	4.40099961838749e-06	0.00113507902477898
-16.04	0.000217812450176009	0.00107742418140455	4.43707651917061e-06	0.00113668335778756
-16.03	0.000218380563905007	0.00107960514497077	4.47345407844907e-06	0.00113829095556348
-16.02	0.000218950486040186	0.00108179179871067	4.51013483220111e-06	0.00113990182677163
-16.01	0.000219522223359333	0.00108398416074218	4.54712133794471e-06	0.00114151598010525
-16	0.000220095782669392	0.00108618224925116	4.58441617492066e-06	0.00114313342428602
-15.99	0.000220671170806608	0.00108838608249166	4.62202194427743e-06	0.00114475416806421
-15.98	0.000221248394636664	0.00109059567878626	4.65994126925708e-06	0.00114637822021873
-15.97	0.000221827461054829	0.00109281105652635	4.69817679538336e-06	0.00114800558955728
-15.96	0.000222408376986099	0.0010950322341724	4.73673119065088e-06	0.00114963628491646
-15.95	0.000222991149385339	0.00109725923025429	4.77560714571618e-06	0.00115127031516188
-15.94	0.000223575785237433	0.00109949206337161	4.81480737409031e-06	0.00115290768918827
-15.93	0.000224162291557427	0.00110173075219393	4.85433461233298e-06	0.00115454841591958
-15.92	0.000224750675390674	0.00110397531546113	4.89419162024852e-06	0.00115619250430913
-15.91	0.000225340943812988	0.0011062257719837	4.93438118108324e-06	0.00115783996333969
-15.9	0.000225933103930784	0.00110848214064304	4.9749061017248e-06	0.00115949080202361
-15.89	0.00022652716288123	0.00111074444039176	5.01576921290278e-06	0.00116114502940294
-15.88	0.000227123127832402	0.001113012690254	5.05697336939155e-06	0.00116280265454954
-15.87	0.000227721005983426	0.00111528690932574	5.09852145021422e-06	0.00116446368656518
-15.86	0.000228320804564637	0.0011175671167751	5.14041635884873e-06	0.00116612813458169
-15.85	0.000228922530837726	0.00111985333184267	5.18266102343566e-06	0.00116779600776106
-15.84	0.000229526192095896	0.0011221455738418	5.22525839698747e-06	0.00116946731529557
-15.83	0.000230131795664015	0.00112444386215895	5.2682114575999e-06	0.00117114206640787
-15.82	0.000230739348898772	0.00112674821625396	5.31152320866489e-06	0.00117282027035116
-15.81	0.000231348859188829	0.00112905865566044	5.35519667908537e-06	0.00117450193640926
-15.8	0.000231960333954983	0.00113137519998599	5.39923492349185e-06	0.00117618707389675
-15.79	0.000232573780650318	0.00113369786891263	5.44364102246087e-06	0.0011778756921591
-15.78	0.000233189206760366	0.00113602668219704	5.4884180827353e-06	0.00117956780057278
-15.77	0.000233806619803268	0.00113836165967094	5.53356923744632e-06	0.00118126340854536
-15.76	0.000234426027329928	0.00114070282124138	5.57909764633762e-06	0.0011829625255157
-15.75	0.000235047436924179	0.0011430501868911	5.62500649599097e-06	0.00118466516095398
-15.74	0.000235670856202942	0.00114540377667881	5.67129900005433e-06	0.00118637132436192
-15.73	0.000236296292816391	0.0011477636107396	5.71797839947124e-06	0.00118808102527283
-15.72	0.000236923754448112	0.0011501297092852	5.76504796271262e-06	0.00118979427325177
-15.71	0.000237553248815272	0.00115250209260434	5.81251098601028e-06	0.00119151107789566
-15.7	0.000238184783668782	0.00115488078106312	5.8603707935923e-06	0.00119323144883343
-15.69	0.000238818366793463	0.00115726579510529	5.90863073792088e-06	0.00119495539572611
-15.68	0.000239454006008214	0.00115965715525262	5.95729419993145e-06	0.00119668292826701
-15.67	0.000240091709166177	0.00116205488210526	6.00636458927444e-06	0.00119841405618179
-15.66	0.000240731484154912	0.00116445899634204	6.05584534455872e-06	0.00120014878922861
-15.65	0.000241373338896558	0.00116686951872086	6.10573993359725e-06	0.0012018871371983
-15.64	0.000242017281348012	0.001169286470079	6.15605185365459e-06	0.0012036291099144
-15.63	0.000242663319501096	0.00117170987133349	6.2067846316968e-06	0.0012053747172334
-15.62	0.000243311461382729	0.00117413974348145	6.25794182464315e-06	0.00120712396904476
-15.61	0.000243961715055107	0.00117657610760044	6.30952701962008e-06	0.00120887687527114
-15.6	0.000244614088615866	0.00117901898484884	6.36154383421728e-06	0.00121063344586847
-15.59	0.000245268590198268	0.00118146839646616	6.41399591674597e-06	0.00121239369082609
-15.58	0.000245925227971373	0.00118392436377344	6.4668869464991e-06	0.00121415762016691
-15.57	0.000246584010140215	0.00118638690817357	6.52022063401408e-06	0.00121592524394752
-15.56	0.000247244944945984	0.00118885605115169	6.57400072133748e-06	0.00121769657225833
-15.55	0.000247908040666203	0.00119133181427554	6.62823098229208e-06	0.0012194716152237
-15.54	0.000248573305614906	0.00119381421919578	6.68291522274595e-06	0.00122125038300211
-15.53	0.000249240748142824	0.00119630328764643	6.73805728088407e-06	0.00122303288578624
-15.52	0.000249910376637565	0.00119879904144518	6.79366102748204e-06	0.00122481913380315
-15.51	0.000250582199523796	0.00120130150249381	6.84973036618208e-06	0.0012266091373144
-15.5	0.000251256225263431	0.0012038106927785	6.90626923377142e-06	0.00122840290661619
-15.49	0.000251932462355811	0.00120632663437025	6.96328160046306e-06	0.0012302004520395
-15.48	0.000252610919337894	0.00120884934942525	7.02077147017867e-06	0.00123200178395023
-15.47	0.000253291604784443	0.00121137886018522	7.07874288083405e-06	0.00123380691274935
-15.46	0.000253974527308212	0.00121391518897785	7.13719990462705e-06	0.00123561584887302
-15.45	0.000254659695560134	0.00121645835821714	7.19614664832753e-06	0.00123742860279275
-15.44	0.000255347118229519	0.00121900839040378	7.25558725357027e-06	0.00123924518501552
-15.43	0.000256036804044233	0.00122156530812554	7.31552589714975e-06	0.00124106560608396
-15.42	0.000256728761770906	0.0012241291340577	7.37596679131796e-06	0.00124288987657645
-15.41	0.000257423000215111	0.00122669989096335	7.43691418408427e-06	0.00124471800710729
-15.4	0.000258119528221567	0.00122927760169387	7.49837235951805e-06	0.00124655000832686
-15.39	0.000258818354674335	0.00123186228918927	7.56034563805367e-06	0.00124838589092171
-15.38	0.000259519488497011	0.00123445397647859	7.62283837679821e-06	0.00125022566561478
-15.37	0.000260222938652926	0.00123705268668031	7.68585496984151e-06	0.00125206934316547
-15.36	0.000260928714145345	0.00123965844300276	7.74939984856911e-06	0.00125391693436986
-15.35	0.000261636824017666	0.00124227126874448	7.81347748197748e-06	0.0012557684500608
-15.34	0.000262347277353625	0.00124489118729466	7.87809237699219e-06	0.0012576239011081
-15.33	0.000263060083277493	0.00124751822213351	7.94324907878844e-06	0.00125948329841864
-15.32	0.000263775250954283	0.00125015239683271	8.00895217111449e-06	0.00126134665293657
-15.31	0.000264492789589955	0.00125279373505579	8.07520627661771e-06	0.00126321397564341
-15.3	0.000265212708431621	0.00125544226055852	8.14201605717334e-06	0.00126508527755824
-15.29	0.000265935016767748	0.0012580979971894	8.20938621421596e-06	0.00126696056973784
-15.28	0.000266659723928374	0.00126076096888996	8.27732148907378e-06	0.00126883986327683
-15.27	0.000267386839285311	0.00126343119969528	8.34582666330575e-06	0.00127072316930784
-15.26	0.000268116372252358	0.00126610871373436	8.41490655904134e-06	0.00127261049900166
-15.25	0.000268848332285512	0.00126879353523054	8.48456603932329e-06	0.00127450186356739
-15.24	0.000269582728883179	0.00127148568850195	8.55481000845311e-06	0.00127639727425262
-15.23	0.000270319571586394	0.00127418519796188	8.62564341233963e-06	0.00127829674234354
-15.22	0.000271058869979027	0.0012768920881193	8.69707123885015e-06	0.00128020027916515
-15.21	0.000271800633688008	0.00127960638357918	8.76909851816488e-06	0.00128210789608137
-15.2	0.000272544872383539	0.00128232810904301	8.8417303231339e-06	0.00128401960449524
-15.19	0.000273291595779316	0.00128505728930918	8.91497176963768e-06	0.00128593541584906
-15.18	0.000274040813632745	0.00128779394927345	8.98882801694987e-06	0.00128785534162455
-15.17	0.00027479253574517	0.00129053811392936	9.0633042681038e-06	0.00128977939334301
-15.16	0.000275546771962089	0.0012932898083687	9.13840577026147e-06	0.00129170758256548
-15.15	0.000276303532173381	0.00129604905778191	9.21413781508601e-06	0.00129363992089294
-15.14	0.000277062826313529	0.00129881588745859	9.29050573911701e-06	0.0012955764199664
-15.13	0.000277824664361848	0.00130159032278787	9.36751492414908e-06	0.00129751709146715
-15.12	0.000278589056342714	0.00130437238925893	9.44517079761342e-06	0.00129946194711684
-15.11	0.000279356012325788	0.0013071621124614	9.52347883296272e-06	0.00130141099867772
-15.1	0.000280125542426251	0.00130995951808583	9.60244455005919e-06	0.00130336425795276
-15.09	0.000280897656805033	0.00131276463192418	9.68207351556567e-06	0.00130532173678583
-15.08	0.000281672365669044	0.00131557747987021	9.76237134334038e-06	0.00130728344706189
-15.07	0.000282449679271413	0.00131839808792001	9.84334369483435e-06	0.00130924940070711
-15.06	0.000283229607911718	0.00132122648217243	9.9249962794927e-06	0.00131121960968908
-15.05	0.000284012161936228	0.00132406268882953	1.0007334855159e-05	0.00131319408601699
-15.04	0.000284797351738135	0.00132690673419707	1.00903652284829e-05	0.00131517284174176
-15.03	0.000285585187757798	0.00132975864468501	1.01740932553315e-05	0.00131715588895623
-15.02	0.000286375680482982	0.00133261844680791	1.02585248412033e-05	0.00131914323979536
-15.01	0.0002871688404491	0.00133548616718547	1.03436659416469e-05	0.00132113490643637
-15	0.000287964678239455	0.00133836183254297	1.0429522562682e-05	0.00132313090109891
-14.99	0.00028876320448549	0.00134124546971177	1.0516100761224e-05	0.00132513123604528
-14.98	0.000289564429867028	0.00134413710562979	1.06034066455133e-05	0.00132713592358055
-14.97	0.000290368365112521	0.00134703676734198	1.06914463755463e-05	0.0013291449760528
-14.96	0.000291175020999303	0.00134994448200084	1.07802261635117e-05	0.00133115840585322
-14.95	0.000291984408353836	0.00135286027686686	1.08697522742289e-05	0.00133317622541637
-14.94	0.000292796538051964	0.00135578417930905	1.09600310255915e-05	0.00133519844722031
-14.93	0.000293611421019165	0.00135871621680545	1.10510687890134e-05	0.00133722508378679
-14.92	0.000294429068230805	0.00136165641694358	1.11428719898787e-05	0.00133925614768143
-14.91	0.000295249490712398	0.00136460480742096	1.12354471079958e-05	0.00134129165151393
-14.9	0.00029607269953986	0.00136756141604564	1.13288006780552e-05	0.0013433316079382
-14.89	0.000296898705839768	0.00137052627073666	1.14229392900904e-05	0.0013453760296526
-14.88	0.000297727520789623	0.0013734993995246	1.1517869589943e-05	0.0013474249294001
-14.87	0.000298559155618109	0.00137648083055205	1.16135982797325e-05	0.00134947831996844
-14.86	0.000299393621605359	0.00137947059207415	1.17101321183282e-05	0.00135153621419038
-14.85	0.00030023093008322	0.00138246871245911	1.18074779218268e-05	0.00135359862494383
-14.84	0.000301071092435517	0.00138547522018872	1.19056425640323e-05	0.00135566556515205
-14.83	0.000301914120098323	0.00138849014385885	1.20046329769414e-05	0.00135773704778388
-14.82	0.000302760024560228	0.00139151351218001	1.21044561512318e-05	0.00135981308585388
-14.81	0.000303608817362612	0.00139454535397786	1.22051191367549e-05	0.00136189369242255
-14.8	0.000304460510099914	0.00139758569819371	1.23066290430327e-05	0.0013639788805965
-14.79	0.000305315114419908	0.00140063457388512	1.24089930397582e-05	0.00136606866352867
-14.78	0.000306172642023982	0.00140369201022638	1.25122183573011e-05	0.00136816305441853
-14.77	0.000307033104667407	0.00140675803650906	1.26163122872163e-05	0.00137026206651221
-14.76	0.000307896514159626	0.00140983268214255	1.27212821827574e-05	0.0013723657131028
-14.75	0.000308762882364528	0.00141291597665462	1.28271354593941e-05	0.00137447400753044
-14.74	0.000309632221200732	0.00141600794969194	1.29338795953342e-05	0.00137658696318261
-14.73	0.00031050454264187	0.00141910863102065	1.30415221320496e-05	0.00137870459349425
-14.72	0.000311379858716876	0.00142221805052689	1.31500706748066e-05	0.00138082691194804
-14.71	0.000312258181510267	0.00142533623821737	1.32595328932005e-05	0.00138295393207453
-14.7	0.000313139523162436	0.00142846322421995	1.33699165216951e-05	0.00138508566745237
-14.69	0.000314023895869941	0.00143159903878413	1.3481229360166e-05	0.00138722213170853
-14.68	0.000314911311885798	0.0014347437122817	1.35934792744487e-05	0.00138936333851848
-14.67	0.000315801783519774	0.00143789727520724	1.3706674196891e-05	0.00139150930160641
-14.66	0.000316695323138682	0.00144105975817871	1.38208221269102e-05	0.00139366003474542
-14.65	0.000317591943166678	0.00144423119193804	1.39359311315547e-05	0.00139581555175773
-14.64	0.000318491656085561	0.00144741160735167	1.405200934607e-05	0.00139797586651492
-14.63	0.000319394474435073	0.00145060103541118	1.41690649744697e-05	0.00140014099293809
-14.62	0.000320300410813199	0.00145379950723379	1.42871062901115e-05	0.00140231094499809
-14.61	0.000321209477876477	0.00145700705406305	1.44061416362761e-05	0.00140448573671576
-14.6	0.000322121688340297	0.00146022370726932	1.45261794267538e-05	0.0014066653821621
-14.59	0.00032303705497921	0.00146344949835043	1.46472281464334e-05	0.0014088498954585
-14.58	0.000323955590627244	0.00146668445893226	1.47692963518966e-05	0.00141103929077695
-14.57	0.000324877308178205	0.00146992862076931	1.48923926720183e-05	0.00141323358234026
-14.56	0.000325802220585997	0.00147318201574534	1.501652580857e-05	0.00141543278442229
-14.55	0.000326730340864933	0.00147644467587393	1.51417045368299e-05	0.00141763691134815
-14.54	0.000327661682090055	0.00147971663329912	1.52679377061966e-05	0.0014198459774944
-14.53	0.000328596257397447	0.001482997920296	1.53952342408089e-05	0.0014220599972893
-14.52	0.000329534079984564	0.00148628856927133	1.55236031401696e-05	0.00142427898521304
-14.51	0.000330475163110544	0.00148958861276415	1.56530534797754e-05	0.00142650295579793
-14.5	0.000331419520096538	0.0014928980834464	1.57835944117516e-05	0.00142873192362863
-14.49	0.000332367164326035	0.00149621701412355	1.5915235165491e-05	0.00143096590334239
-14.48	0.000333318109245189	0.00149954543773521	1.60479850482998e-05	0.00143320490962925
-14.47	0.000334272368363149	0.00150288338735578	1.61818534460476e-05	0.0014354489572323
-14.46	0.000335229955252389	0.00150623089619504	1.63168498238227e-05	0.00143769806094789
-14.45	0.000336190883549046	0.00150958799759884	1.64529837265928e-05	0.00143995223562583
-14.44	0.00033715516695325	0.0015129547250497	1.6590264779872e-05	0.00144221149616967
-14.43	0.000338122819229463	0.00151633111216747	1.67287026903917e-05	0.00144447585753691
-14.42	0.000339093854206822	0.00151971719270996	1.68683072467782e-05	0.00144674533473921
-14.41	0.000340068285779474	0.00152311300057358	1.7009088320235e-05	0.00144901994284264
-14.4	0.000341046127906925	0.00152651856979405	1.71510558652314e-05	0.00145129969696795
-14.39	0.000342027394614383	0.00152993393454698	1.72942199201959e-05	0.00145358461229072
-14.38	0.000343012099993105	0.00153335912914857	1.74385906082159e-05	0.0014558747040417
-14.37	0.000344000258200746	0.00153679418805627	1.75841781377425e-05	0.00145816998750696
-14.36	0.000344991883461713	0.00154023914586942	1.77309928033017e-05	0.00146047047802817
-14.35	0.000345986990067515	0.00154369403732998	1.78790449862108e-05	0.00146277619100284
-14.34	0.00034698559237712	0.00154715889732311	1.80283451553006e-05	0.00146508714188456
-14.33	0.000347987704817315	0.00155063376087795	1.81789038676442e-05	0.00146740334618322
-14.32	0.000348993341883063	0.0015541186631682	1.83307317692907e-05	0.00146972481946529
-14.31	0.000350002518137865	0.0015576136395129	1.84838395960056e-05	0.00147205157735403
-14.3	0.000351015248214124	0.00156111872537702	1.86382381740166e-05	0.00147438363552977
-14.29	0.000352031546813512	0.00156463395637225	1.8793938420766e-05	0.00147672100973011
-14.28	0.000353051428707338	0.0015681593682576	1.89509513456692e-05	0.00147906371575024
-14.27	0.000354074908736918	0.00157169499694018	1.91092880508785e-05	0.00148141176944311
-14.26	0.000355102001813949	0.00157524087847582	1.9268959732054e-05	0.00148376518671973
-14.25	0.000356132722920882	0.00157879704906988	1.94299776791406e-05	0.00148612398354943
-14.24	0.000357167087111298	0.00158236354507784	1.95923532771506e-05	0.00148848817596006
-14.23	0.000358205109510292	0.00158594040300613	1.97560980069534e-05	0.0014908577800383
-14.22	0.000359246805314849	0.00158952765951273	1.99212234460712e-05	0.00149323281192991
-14.21	0.000360292189794231	0.001593125351408	2.00877412694815e-05	0.00149561328783994
-14.2	0.000361341278290361	0.00159673351565533	2.02556632504249e-05	0.00149799922403303
-14.19	0.000362394086218215	0.0016003521893719	2.04250012612216e-05	0.00150039063683369
-14.18	0.000363450629066207	0.00160398140982942	2.05957672740921e-05	0.00150278754262651
-14.17	0.000364510922396587	0.00160762121445483	2.0767973361986e-05	0.00150518995785643
-14.16	0.000365574981845831	0.00161127164083107	2.09416316994171e-05	0.00150759789902904
-14.15	0.000366642823125045	0.00161493272669783	2.11167545633052e-05	0.00151001138271083
-14.14	0.000367714462020358	0.00161860450995228	2.12933543338246e-05	0.00151243042552945
-14.13	0.000368789914393331	0.00162228702864982	2.14714434952593e-05	0.00151485504417395
-14.12	0.000369869196181355	0.00162598032100486	2.1651034636866e-05	0.00151728525539512
-14.11	0.000370952323398063	0.00162968442539154	2.18321404537425e-05	0.0015197210760057
-14.1	0.000372039312133738	0.00163339938034454	2.20147737477041e-05	0.00152216252288066
-14.09	0.000373130178555723	0.00163712522455983	2.21989474281674e-05	0.00152460961295751
-14.08	0.000374224938908838	0.00164086199689542	2.238467451304e-05	0.00152706236323653
-14.07	0.000375323609515795	0.00164460973637217	2.25719681296181e-05	0.00152952079078107
-14.06	0.000376426206777619	0.00164836848217457	2.27608415154916e-05	0.00153198491271784
-14.05	0.000377532747174068	0.0016521382736515	2.29513080194556e-05	0.00153445474623715
-14.04	0.000378643247264057	0.00165591915031702	2.31433811024297e-05	0.00153693030859323
-14.03	0.000379757723686088	0.00165971115185121	2.33370743383849e-05	0.00153941161710448
-14.02	0.000380876193158675	0.00166351431810091	2.35324014152774e-05	0.00154189868915379
-14.01	0.000381998672480779	0.00166732868908054	2.37293761359902e-05	0.00154439154218878
-14	0.000383125178532242	0.00167115430497294	2.39280124192823e-05	0.00154689019372214
-13.99	0.000384255728274222	0.00167499120613015	2.41283243007451e-05	0.00154939466133185
-13.98	0.000385390338749635	0.0016788394330742	2.43303259337668e-05	0.00155190496266153
-13.97	0.000386529027083597	0.00168269902649799	2.45340315905045e-05	0.00155442111542071
-13.96	0.000387671810483869	0.00168657002726608	2.47394556628641e-05	0.00155694313738511
-13.95	0.000388818706241302	0.00169045247641552	2.49466126634874e-05	0.00155947104639695
-13.94	0.000389969731730291	0.00169434641515667	2.5155517226748e-05	0.00156200486036522
-13.93	0.000391124904409227	0.00169825188487408	2.53661841097551e-05	0.00156454459726603
-13.92	0.000392284241820949	0.00170216892712729	2.55786281933639e-05	0.00156709027514285
-13.91	0.00039344776159321	0.00170609758365169	2.57928644831959e-05	0.00156964191210683
-13.9	0.00039461548143913	0.00171003789635939	2.60089081106667e-05	0.00157219952633711
-13.89	0.000395787419157666	0.00171398990734004	2.62267743340207e-05	0.00157476313608113
-13.88	0.000396963592634075	0.00171795365886172	2.64464785393766e-05	0.0015773327596549
-13.87	0.000398144019840387	0.00172192919337181	2.66680362417786e-05	0.00157990841544335
-13.86	0.000399328718835871	0.00172591655349782	2.68914630862579e-05	0.00158249012190059
-13.85	0.000400517707767519	0.00172991578204831	2.71167748489011e-05	0.00158507789755027
-13.84	0.000401711004870519	0.00173392692201373	2.73439874379289e-05	0.00158767176098585
-13.83	0.000402908628468736	0.00173795001656736	2.75731168947813e-05	0.00159027173087094
-13.82	0.000404110596975193	0.00174198510906612	2.78041793952131e-05	0.00159287782593957
-13.81	0.000405316928892567	0.00174603224305155	2.80371912503973e-05	0.00159549006499659
-13.8	0.000406527642813671	0.00175009146225064	2.82721689080372e-05	0.00159810846691788
-13.79	0.000407742757421945	0.00175416281057677	2.85091289534875e-05	0.00160073305065076
-13.78	0.00040896229149196	0.00175824633213061	2.87480881108847e-05	0.00160336383521425
-13.77	0.000410186263889908	0.00176234207120103	2.89890632442857e-05	0.00160600083969945
-13.76	0.000411414693574111	0.00176645007226602	2.92320713588157e-05	0.00160864408326978
-13.75	0.000412647599595519	0.00177057037999362	2.94771296018255e-05	0.00161129358516141
-13.74	0.000413885001098224	0.00177470303924286	2.97242552640576e-05	0.00161394936468348
-13.73	0.000415126917319964	0.00177884809506464	2.99734657808213e-05	0.00161661144121852
-13.72	0.000416373367592643	0.00178300559270275	3.02247787331781e-05	0.00161927983422273
-13.71	0.000417624371342844	0.00178717557759474	3.04782118491349e-05	0.00162195456322632
-13.7	0.000418879948092353	0.00179135809537293	3.07337830048482e-05	0.00162463564783385
-13.69	0.000420140117458677	0.0017955531918653	3.09915102258368e-05	0.00162732310772457
-13.68	0.000421404899155577	0.00179976091309652	3.1251411688204e-05	0.00163001696265274
-13.67	0.00042267431299359	0.00180398130528887	3.15135057198706e-05	0.00163271723244801
-13.66	0.00042394837888057	0.00180821441486321	3.17778108018159e-05	0.0016354239370157
-13.65	0.000425227116822217	0.00181246028843999	3.20443455693299e-05	0.00163813709633719
-13.64	0.000426510546922622	0.00181671897284018	3.23131288132745e-05	0.00164085673047024
-13.63	0.000427798689384806	0.0018209905150863	3.25841794813555e-05	0.00164358285954937
-13.62	0.000429091564511266	0.00182527496240341	3.2857516679403e-05	0.00164631550378617
-13.61	0.000430389192704528	0.00182957236222007	3.31331596726638e-05	0.00164905468346966
-13.6	0.000431691594467696	0.00183388276216939	3.34062732784144e-05	0.00165180041896665
-13.59	0.000432998790405009	0.00183820621009	3.36716538274176e-05	0.0016545527307221
-13.58	0.000434310801222401	0.00184254275402708	3.39391790031115e-05	0.00165731163925947
-13.57	0.000435627647728065	0.00184689244223339	3.42088663177927e-05	0.00166007716518106
-13.56	0.000436949350833014	0.00185125532317029	3.44807334270869e-05	0.00166284932916838
-13.55	0.000438275931551658	0.00185563144550876	3.47547981311131e-05	0.00166562815198255
-13.54	0.000439607411002373	0.00186002085813042	3.50310783756556e-05	0.00166841365446458
-13.53	0.000440943810408077	0.00186442361012864	3.53095922533473e-05	0.00167120585753583
-13.52	0.000442285151096813	0.00186883975080951	3.55903580048603e-05	0.00167400478219829
-13.51	0.000443631454502332	0.00187326932969295	3.58733940201073e-05	0.00167681044953503
-13.5	0.000444982742164679	0.00187771239651374	3.61587188394518e-05	0.0016796228807105
-13.49	0.000446339035730786	0.00188216900122258	3.64463511549286e-05	0.00168244209697095
-13.48	0.000447700356955064	0.0018866391939872	3.67363098114731e-05	0.00168526811964478
-13.47	0.000449066727700005	0.00189112302519341	3.70286138081611e-05	0.00168810097014294
-13.46	0.000450438169936781	0.00189562054544616	3.73232822994578e-05	0.00169094066995928
-13.45	0.000451814705745849	0.0019001318055707	3.7620334596477e-05	0.00169378724067095
-13.44	0.000453196357317565	0.00190465685661361	3.79197901682504e-05	0.00169664070393879
-13.43	0.000454583146952792	0.00190919574984392	3.82216686430067e-05	0.00169950108150769
-13.42	0.000455975097063519	0.00191374853675424	3.85259898094607e-05	0.001702368395207
-13.41	0.000457372230173484	0.00191831526906184	3.88327736181129e-05	0.0017052426669509
-13.4	0.000458774568918792	0.00192289599870981	3.9142040182559e-05	0.00170812391873881
-13.39	0.000460182136048552	0.00192749077786815	3.94538097808101e-05	0.00171101217265578
-13.38	0.000461594954425503	0.00193209965893493	3.97681028566231e-05	0.00171390745087287
-13.37	0.000463013047026652	0.0019367226945374	4.00849400208414e-05	0.00171680977564757
-13.36	0.000464436436943914	0.00194135993753317	4.04043420527467e-05	0.00171971916932416
-13.35	0.000465865147384757	0.00194601144101134	4.07263299014213e-05	0.00172263565433417
-13.34	0.000467299201672849	0.00195067725829368	4.10509246871201e-05	0.00172555925319673
-13.33	0.000468738623248711	0.00195535744293575	4.13781477026554e-05	0.00172848998851903
-13.32	0.00047018343567037	0.00196005204872812	4.17080204147907e-05	0.00173142788299665
-13.31	0.000471633662614027	0.00196476112969755	4.20405644656466e-05	0.00173437295941407
-13.3	0.00047308932787471	0.00196948474010811	4.23758016741176e-05	0.00173732524064499
-13.29	0.000474550455366951	0.00197422293446247	4.27137540372986e-05	0.00174028474965281
-13.28	0.000476017069125457	0.00197897576750299	4.30544437319259e-05	0.001743251509491
-13.27	0.000477489193305781	0.00198374329421304	4.33978931158253e-05	0.00174622554330357
-13.26	0.000478966852185013	0.00198852556981809	4.37441247293754e-05	0.00174920687432543
-13.25	0.000480450070162456	0.00199332264978705	4.40931612969797e-05	0.00175219552588288
-13.24	0.000481938871760319	0.0019981345898334	4.4445025728552e-05	0.00175519152139398
-13.23	0.000483433281624413	0.00200296144591646	4.47997411210114e-05	0.00175819488436901
-13.22	0.000484933324524843	0.00200780327424266	4.51573307597922e-05	0.0017612056384109
-13.21	0.000486439025356716	0.00201266013126672	4.55178181203623e-05	0.00176422380721563
-13.2	0.000487950409140846	0.00201753207369295	4.58812268697549e-05	0.00176724941457272
-13.19	0.000489467501024464	0.00202241915847652	4.62475808681135e-05	0.00177028248436563
-13.18	0.000490990326281934	0.00202732144282468	4.66169041702466e-05	0.0017733230405722
-13.17	0.000492518910315473	0.00203223898419806	4.69892210271955e-05	0.00177637110726511
-13.16	0.000494053278655879	0.00203717184031199	4.73645558878157e-05	0.00177942670861231
-13.15	0.000495593456963252	0.00204212006913772	4.77429334003679e-05	0.00178248986887748
-13.14	0.000497139471027736	0.00204708372890377	4.81243784141248e-05	0.00178556061242046
-13.13	0.000498691346770253	0.00205206287809719	4.85089159809869e-05	0.00178863896369774
-13.12	0.000500249110243246	0.00205705757546492	4.88965713571138e-05	0.00179172494726287
-13.11	0.000501812787631428	0.00206206788001509	4.92873700045665e-05	0.00179481858776694
-13.1	0.000503382405252532	0.00206709385101832	4.96813375929634e-05	0.00179791990995904
-13.09	0.00050495798955807	0.00207213554800907	5.00785000011489e-05	0.00180102893868672
-13.08	0.000506539567134092	0.00207719303078703	5.04788833188745e-05	0.00180414569889645
-13.07	0.000508127164701959	0.00208226635941838	5.08825138484941e-05	0.0018072702156341
-13.06	0.000509720809119102	0.00208735559423722	5.12894181066711e-05	0.00181040251404539
-13.05	0.000511320527379812	0.00209246079584689	5.16996228261004e-05	0.00181354261937638
-13.04	0.000512926346616011	0.00209758202512138	5.21131549572424e-05	0.00181669055697393
-13.03	0.000514538294098041	0.00210271934320668	5.25300416700708e-05	0.00181984635228619
-13.02	0.000516156397235457	0.00210787281152218	5.29503103558347e-05	0.00182301003086307
-13.01	0.000517780683577818	0.00211304249176206	5.33739886288335e-05	0.00182618161835674
-13	0.000519411180815495	0.00211822844589671	5.3801104328206e-05	0.00182936114052209
-12.99	0.000521047916780468	0.00212343073617411	5.42316855197331e-05	0.00183254862321725
-12.98	0.000522690919447143	0.0021286494251213	5.46657604976549e-05	0.00183574409240403
-12.97	0.000524340216933167	0.00213388457554577	5.51033577865019e-05	0.00183894757414848
-12.96	0.000525995837500249	0.00213913625053689	5.55445061429392e-05	0.00184215909462133
-12.95	0.000527657809554983	0.00214440451346738	5.5989234557627e-05	0.00184537868009852
-12.94	0.000529326161649687	0.00214968942799477	5.64375722570934e-05	0.00184860635696169
-12.93	0.000531000922483233	0.00215499105806282	5.68895487056235e-05	0.00185184215169867
-12.92	0.000532682120901891	0.00216030946790304	5.73451936071617e-05	0.00185508609090404
-12.91	0.000534369785900179	0.00216564472203611	5.78045369072295e-05	0.00185833820127957
-12.9	0.000536063946621714	0.00217099688527343	5.82676087948577e-05	0.00186159850963478
-12.89	0.000537764632360069	0.00217636602271858	5.87344397045342e-05	0.00186486704288744
-12.88	0.000539471872559638	0.00218175219976882	5.92050603181655e-05	0.00186814382806408
-12.87	0.000541185696816508	0.00218715548211662	5.96795015670542e-05	0.00187142889230055
-12.86	0.000542906134879327	0.00219257593575116	6.01577946338927e-05	0.00187472226284248
-12.85	0.000544633216650192	0.00219801362695988	6.06399709547703e-05	0.00187802396704587
-12.84	0.000546366972185528	0.00220346862233002	6.11260622211964e-05	0.00188133403237758
-12.83	0.000548107431696986	0.00220894098875016	6.161610038214e-05	0.00188465248641587
-12.82	0.000549854625552333	0.00221443079341176	6.21101176460848e-05	0.00188797935685096
-12.81	0.000551608584276363	0.00221993810381075	6.26081464830988e-05	0.00189131467148554
-12.8	0.000553369338551798	0.00222546298774911	6.31102196269214e-05	0.00189465845823531
-12.79	0.000555136919220207	0.00223100551333642	6.3616370077065e-05	0.00189801074512955
-12.78	0.000556911357282925	0.00223656574899147	6.41266311009345e-05	0.00190137156031167
-12.77	0.000558692683901981	0.00224214376344391	6.46410362359615e-05	0.00190474093203972
-12.76	0.000560480930401027	0.00224773962573576	6.51596192917554e-05	0.00190811888868699
-12.75	0.000562276128266276	0.00225335340522313	6.56824143522714e-05	0.00191150545874253
-12.74	0.000564078309147448	0.00225898517157779	6.62094557779938e-05	0.00191490067081174
-12.73	0.000565887504858721	0.00226463499478883	6.67407782081384e-05	0.00191830455361691
-12.72	0.000567703747379686	0.00227030294516431	6.72764165628689e-05	0.00192171713599782
-12.71	0.000569527068856305	0.00227598909333292	6.78164060455317e-05	0.00192513844691226
-12.7	0.000571357501601888	0.00228169351024565	6.83607821449088e-05	0.00192856851543665
-12.69	0.000573195078098058	0.00228741626717745	6.89095806374855e-05	0.00193200737076659
-12.68	0.00057503983099574	0.00229315743572893	6.9462837589737e-05	0.00193545504221745
-12.67	0.000576891793116145	0.00229891708782808	7.00205893604324e-05	0.00193891155922493
-12.66	0.000578750997451763	0.00230469529573195	7.05828726029558e-05	0.00194237695134569
-12.65	0.000580617477167359	0.00231049213202836	7.11497242676444e-05	0.00194585124825791
-12.64	0.00058249126560099	0.00231630766963767	7.17211816041467e-05	0.00194933447976186
-12.63	0.00058437239626501	0.00232214198181447	7.22972821637959e-05	0.00195282667578056
-12.62	0.000586260902847086	0.00232799514214935	7.28780638020033e-05	0.00195632786636032
-12.61	0.000588156819211232	0.00233386722457066	7.34635646806685e-05	0.00195983808167135
-12.6	0.00059006017939884	0.0023397583033463	7.40538232706091e-05	0.00196335735200841
-12.59	0.000591971017629712	0.00234566845308543	7.46488783540084e-05	0.00196688570779138
-12.58	0.000593889368303114	0.00235159774874034	7.5248769026881e-05	0.00197042317956587
-12.57	0.000595815265998827	0.00235754626560821	7.58535347015581e-05	0.00197396979800385
-12.56	0.0005977487454782	0.00236351407933291	7.64632151091905e-05	0.0019775255939043
-12.55	0.000599689841685226	0.00236950126590685	7.70778503022725e-05	0.00198109059819375
-12.54	0.000601638589747607	0.00237550790167278	7.76974806571826e-05	0.001984664841927
-12.53	0.000603595024977838	0.00238153406332567	7.83221468767441e-05	0.00198824835628769
-12.52	0.000605559182874294	0.00238757982791454	7.89518899928062e-05	0.00199184117258897
-12.51	0.000607531099122322	0.00239364527284431	7.95867513688437e-05	0.00199544332227409
-12.5	0.000609510809595344	0.00239973047587771	8.02267727025761e-05	0.0019990548369171
-12.49	0.000611498350355964	0.00240583551513715	8.08719960286064e-05	0.00200267574822346
-12.48	0.000613493757657086	0.00241196046910661	8.15224637210805e-05	0.00200630608803069
-12.47	0.000615497067943033	0.00241810541663356	8.21782184963663e-05	0.00200994588830904
-12.46	0.000617508317850678	0.00242427043693086	8.28393034157524e-05	0.00201359518116211
-12.45	0.000619527544210585	0.00243045560957872	8.35057618881682e-05	0.00201725399882756
-12.44	0.000621554784048149	0.00243666101452664	8.40756317449598e-05	0.00202092237367774
-12.43	0.00062359007458475	0.00244288673209533	8.4506986747295e-05	0.00202460033822034
-12.42	0.000625633453238912	0.00244913284297871	8.49408196544938e-05	0.00202828792509913
-12.41	0.000627684957627473	0.00245539942824586	8.5377146158936e-05	0.00203198516709455
-12.4	0.000629744625566757	0.00246168656934307	8.58159820611712e-05	0.00203569209712445
-12.39	0.000631812495073756	0.00246799434809574	8.62573432707217e-05	0.00203940874824475
-12.38	0.000633888604367322	0.00247432284671048	8.67012458068918e-05	0.00204313515365013
-12.37	0.000635972991869365	0.00248067214777709	8.71477057995825e-05	0.0020468713466747
-12.36	0.000638065696206054	0.00248704233427062	8.75967394901146e-05	0.00205061736079275
-12.35	0.000640166756209041	0.00249343348955341	8.80483632320567e-05	0.00205437322961939
-12.34	0.000642276210916673	0.00249984569737713	8.85025934920595e-05	0.00205813898691126
-12.33	0.000644394099575222	0.00250627904188489	8.89594468506993e-05	0.00206191466656728
-12.32	0.000646520461640129	0.0025127336076133	8.94189400033244e-05	0.00206570030262932
-12.31	0.000648655336777246	0.00251920947949457	8.98810897609114e-05	0.00206949592928294
-12.3	0.000650798764864089	0.00252570674285865	9.03459130509268e-05	0.00207330158085808
-12.29	0.000652950785991098	0.0025322254834353	9.08134269181953e-05	0.00207711729182979
-12.28	0.000655111440462916	0.00253876578735627	9.12836485257761e-05	0.002080943096819
-12.27	0.000657280768799656	0.00254532774115742	9.17565951558449e-05	0.00208477903059319
-12.26	0.000659458811738197	0.00255191143178091	9.22322842105842e-05	0.00208862512806717
-12.25	0.000661645610233476	0.00255851694657734	9.27107332130791e-05	0.00209248142430379
-12.24	0.000663841205459794	0.00256514437330799	9.3191959808222e-05	0.00209634795451471
-12.23	0.000666045638812123	0.00257179380014694	9.36759817636226e-05	0.00210022475406113
-12.22	0.000668258951907434	0.00257846531568335	9.41628169705276e-05	0.00210411185845456
-12.21	0.000670481186586024	0.00258515900892367	9.46524834447452e-05	0.00210800930335755
-12.2	0.000672712384912856	0.00259187496929387	9.51449993275779e-05	0.00211191712458447
-12.19	0.0006749525891789	0.0025986132866417	9.56403828867641e-05	0.00211583535810231
-12.18	0.000677201841902501	0.00260537405123895	9.61386525174252e-05	0.00211976404003136
-12.17	0.000679460185830735	0.00261215735378374	9.6639826743021e-05	0.0021237032066461
-12.16	0.000681727663940786	0.00261896328540281	9.71439242163136e-05	0.00212765289437586
-12.15	0.000684004319441332	0.00262579193765383	9.76509637203373e-05	0.00213161313980571
-12.14	0.000686290195773932	0.00263264340252772	9.81609641693778e-05	0.00213558397967719
-12.13	0.000688585336614433	0.00263951777245098	9.86739446099589e-05	0.00213956545088912
-12.12	0.000690889785874377	0.00264641514028805	9.91899242218353e-05	0.00214355759049838
-12.11	0.000693203587702428	0.00265333559934367	9.97089223189975e-05	0.00214756043572074
-12.1	0.000695526786485792	0.00266027924336525	0.000100230958350679	0.00215157402393167
-12.09	0.000697859426851664	0.0026672461665453	0.000100756051902378	0.0021555983926671
-12.08	0.000700201553668671	0.00267423646352376	0.000101284222696881	0.00215963357962432
-12.07	0.00070255321204834	0.00268125022939052	0.0001018154905953	0.00216367962266271
-12.06	0.000704914447346551	0.00268828755968776	0.000102349875598112	0.00216773655980466
-12.05	0.00070728530516503	0.00269534855041249	0.000102887397846217	0.00217180442923631
-12.04	0.000709665831352827	0.00270243329801894	0.000103428077621991	0.00217588326930846
-12.03	0.000712056072007817	0.00270954189942108	0.000103971935350358	0.00217997311853738
-12.02	0.000714456073478205	0.00271667445199511	0.000104518991599866	0.00218407401560564
-12.01	0.000716865882364049	0.002723831053582	0.000105069267083774	0.00218818599936301
-12	0.000719285545518781	0.00273101180248993	0.000105622782661146	0.00219230910882725
-11.99	0.000721715110050748	0.00273821679749694	0.000106179559337952	0.00219644338318503
-11.98	0.00072415462332476	0.00274544613785339	0.000106739618268182	0.00220058886179277
-11.97	0.00072660413296365	0.00275269992328462	0.000107302980754969	0.00220474558417752
-11.96	0.000729063686849836	0.00275997825399346	0.000107869668251715	0.00220891359003783
-11.95	0.000731533333126909	0.00276728123066289	0.000108439702363232	0.00221309291924463
-11.94	0.000734013120201216	0.00277460895445862	0.000109013104846894	0.00221728361184212
-11.93	0.000736503096743466	0.00278196152703177	0.000109589897613786	0.00222148570804867
-11.92	0.000739003311690335	0.00278933905052148	0.000110170102729882	0.0022256992482577
-11.91	0.000741513814246093	0.00279674162755758	0.000110753742417211	0.00222992427303862
-11.9	0.000744034653884233	0.00280416936126331	0.00011134083905505	0.00223416082313769
-11.89	0.000746565880349117	0.00281162235525799	0.000111931415181118	0.00223840893947897
-11.88	0.000749107543657631	0.00281910071365974	0.00011252549349278	0.00224266866316523
-11.87	0.000751659694100847	0.00282660454108823	0.00011312309684826	0.00224694003547885
-11.86	0.000754222382245704	0.0028341339426674	0.000113724248267871	0.00225122309788279
-11.85	0.000756795658936696	0.00284168902402827	0.000114328970935246	0.00225576669759706
-11.84	0.000759379575297567	0.00284926989131167	0.000114937288198585	0.00226138871514966
-11.83	0.000761974182733027	0.0028568766511711	0.000115549223571905	0.00226702896370631
-11.82	0.000764579532930473	0.00286450941077551	0.000116164800736311	0.00227268751557782
-11.81	0.000767195677861722	0.00287216827781212	0.000116784043541268	0.00227836444341199
-11.8	0.000769822669784757	0.00287985336048935	0.000117406976005887	0.00228405982019535
-11.79	0.000772460561245484	0.00288756476753958	0.000118033622320221	0.00228977371925502
-11.78	0.000775109405079503	0.00289530260822214	0.000118664006846572	0.00229550621426049
-11.77	0.000777769254413888	0.00290306699232614	0.000119298154120807	0.00230125737922545
-11.76	0.000780440162668979	0.00291085803017345	0.000119936088853688	0.00230702728850963
-11.75	0.000783122183560191	0.00291867583262161	0.000120577835932207	0.00231281601682065
-11.74	0.000785815371099825	0.00292652051106678	0.000121223420420939	0.00231862363921587
-11.73	0.000788519779598906	0.00293439217744676	0.000121872867563402	0.00232445023110425
-11.72	0.000791235463669023	0.00294229094424396	0.000122526202783428	0.00233029586824827
-11.71	0.000793962478224172	0.0029502169244884	0.000123183451686543	0.00233616062676575
-11.7	0.000796700878482644	0.00295817023176076	0.000123844640061366	0.00234204458313182
-11.69	0.000799450719968886	0.00296615098019544	0.000124509793881011	0.00234794781418081
-11.68	0.000802212058515405	0.00297415928448364	0.000125178939304507	0.00235387039710815
-11.67	0.000804984950264667	0.00298219525987639	0.00012585210267822	0.00235981240947234
-11.66	0.000807769451671021	0.00299025902218775	0.0001265293105373	0.00236577392919689
-11.65	0.000810565619502625	0.00299835068779786	0.000127210589607131	0.00237175503457226
-11.64	0.000813373510843389	0.00300647037365613	0.000127895966804791	0.00237775580425787
-11.63	0.000816193183094944	0.00301461819728439	0.000128585469240534	0.00238377631728402
-11.62	0.000819024693978598	0.0030227942767801	0.000129279124219269	0.00238981665305397
-11.61	0.000821868101537331	0.00303099873081952	0.000129976959242071	0.00239587689134587
-11.6	0.000824723464137786	0.00303923167866095	0.000130679002007682	0.00240195711231481
-11.59	0.000827590840472289	0.00304749324014802	0.000131385280414044	0.00240805739649487
-11.58	0.000830470289560861	0.00305578353571287	0.00013209582255983	0.00241417782480113
-11.57	0.000833361870753271	0.00306410268637954	0.000132810656745999	0.00242031847853174
-11.56	0.000836265643731081	0.00307245081376719	0.000133529811477352	0.00242647943937
-11.55	0.000839181668509711	0.00308082804009346	0.000134253315464114	0.00243266078938642
-11.54	0.000842110005440527	0.00308923448817785	0.000134981197623517	0.0024388626110408
-11.53	0.000845050715212928	0.00309767028144504	0.000135713487081402	0.0024450849871844
-11.52	0.000848003858856467	0.00310613554392831	0.000136450213173835	0.00245132800106198
-11.51	0.000850969497742958	0.00311463040027294	0.000137191405448733	0.00245759173631398
-11.5	0.00085394769358863	0.00312315497573966	0.000137937093667504	0.00246387627697865
-11.49	0.000856938508456274	0.00313170939620808	0.000138687307806703	0.00247018170749419
-11.48	0.000859942004757409	0.00314029378818019	0.000139442078059701	0.00247650811270096
-11.47	0.000862958245254467	0.00314890827878384	0.000140201434838362	0.00248285557784363
-11.46	0.000865987293062991	0.00315755299577628	0.000140965408774743	0.00248922418857337
-11.45	0.000869029211653843	0.00316622806754767	0.000141734030722801	0.0024956140309501
-11.44	0.00087208406485544	0.00317493362312469	0.000142507331760118	0.00250202519144466
-11.43	0.000875151916855991	0.00318366979217407	0.000143285343189637	0.00250845775694111
-11.42	0.000878232832205758	0.00319243670500626	0.000144068096541416	0.0025149118147389
-11.41	0.000881326875819324	0.00320123449257902	0.000144855623574393	0.00252138745255521
-11.4	0.000884434112977897	0.00321006328650109	0.000145647956278167	0.00252788475852717
-11.39	0.000887554609331602	0.00321892321903586	0.000146445126874794	0.00253440382121421
-11.38	0.000890688430901803	0.00322781442310507	0.000147247167820599	0.00254094472960029
-11.37	0.000893835644083449	0.00323673703229256	0.000148054111807998	0.00254750757309627
-11.36	0.000896996315647424	0.00324569118084797	0.000148865991767343	0.00255409244154226
-11.35	0.000900170512742912	0.00325467700369057	0.000149682840868775	0.00256069942520989
-11.34	0.000903358302899784	0.00326369463641299	0.000150504692524095	0.00256732861480477
-11.33	0.000906559754031009	0.0032727442152851	0.000151331580388653	0.00257398010146878
-11.32	0.000909774934435063	0.00328182587725781	0.000152163538363245	0.00258065397678252
-11.31	0.000913003912798369	0.00329093975996696	0.000153000600596039	0.00258735033276768
-11.3	0.000916246758197751	0.00330008600173719	0.000153842801484502	0.00259406926188947
-11.29	0.000919503540102899	0.00330926474158589	0.000154690175677353	0.00260081085705906
-11.28	0.00092277432837886	0.0033184761192271	0.000155542758076529	0.00260757521163603
-11.27	0.000926059193288543	0.00332772027507553	0.000156400583839164	0.00261436241943083
-11.26	0.000929358205495236	0.00333699735025049	0.000157263688379595	0.00262117257470724
-11.25	0.000932671436065142	0.00334630748657993	0.000158132107371369	0.00262800577218491
-11.24	0.000935998956469949	0.00335565082660453	0.000159005876749282	0.00263486210704183
-11.23	0.000939340838589389	0.00336502751358167	0.000159885032711423	0.00264174167491686
-11.22	0.000942697154713835	0.00337443769148962	0.000160769611721244	0.0026486445719123
-11.21	0.000946067977546916	0.0033838815050316	0.000161659650509638	0.0026555708945964
-11.2	0.00094945338020814	0.00339335909963994	0.000162555186077047	0.00266252074000598
-11.19	0.000952853436235539	0.00340287062148026	0.000163456255695573	0.00266949420564897
-11.18	0.00095626821958834	0.00341241621745569	0.000164362896911118	0.00267649138950707
-11.17	0.000959697804649641	0.00342199603521101	0.000165275147545534	0.00268351239003831
-11.16	0.00096314226622912	0.00343161022313703	0.000166193045698798	0.00269055730617973
-11.15	0.000966601679565753	0.00344125893037474	0.000167116629751199	0.00269762623735001
-11.14	0.000970076120330546	0.00345094230681972	0.000168045938365544	0.00270471928345213
-11.13	0.000973565664629314	0.00346066050312642	0.000168981010489391	0.0027118365448761
-11.12	0.000977070389005436	0.00347041367071252	0.000169921885357283	0.00271897812250159
-11.11	0.000980590370442666	0.00348020196176334	0.000170868602493023	0.00272614411770073
-11.1	0.000984125686367953	0.00349002552923628	0.000171821201711945	0.00273333463234077
-11.09	0.000987676414654265	0.00349988452686519	0.000172779723123226	0.00274054976878686
-11.08	0.000991242633623457	0.00350977910916492	0.000173744207132199	0.00274778962990486
-11.07	0.000994824422049145	0.0035197094314358	0.000174714694442693	0.00275505431906404
-11.06	0.000998421859159598	0.00352967564976814	0.000175691226059398	0.00276234394013997
-11.05	0.00100203502464066	0.00353967792104684	0.000176673843290241	0.00276965859751728
-11.04	0.00100566399863869	0.00354971640295596	0.000177662587748783	0.00277699839609252
-11.03	0.00100930886176352	0.00355979125398332	0.000178657501356641	0.002784363441277
-11.02	0.00101296969509141	0.00356990263342519	0.000179658626345928	0.00279175383899972
-11.01	0.0010166465801681	0.00358005070139093	0.000180666005261711	0.00279916969571016
-11	0.00102033959901177	0.00359023561880772	0.000181679680964491	0.00280661111838129
-10.99	0.00102404883411613	0.00360045754742531	0.000182699696632707	0.00281407821451244
-10.98	0.00102777436845347	0.00361071664982076	0.000183726095765257	0.00282157109213224
-10.97	0.00103151628547771	0.00362101308940328	0.000184758922184039	0.00282908985980163
-10.96	0.00103527466912758	0.00363134703041902	0.000185798220036521	0.00283663462661678
-10.95	0.00103904960382967	0.00364171863795595	0.000186844033798322	0.00284420550221213
-10.94	0.00104284117450164	0.00365212807794879	0.000187896408275823	0.00285180259676343
-10.93	0.00104664946655535	0.00366257551718387	0.000188955388608795	0.00285942602099072
-10.92	0.0010504745659001	0.00367306112330414	0.000190021020273056	0.00286707588616141
-10.91	0.00105431655894581	0.00368358506481415	0.000191093349083137	0.00287475230409338
-10.9	0.00105817553260626	0.00369414751108505	0.000192172421194987	0.00288245538715805
-10.89	0.00106205157430239	0.00370474863235967	0.000193258283108687	0.00289018524828349
-10.88	0.00106594477196556	0.0037153885997576	0.000194350981671195	0.00289794200095758
-10.87	0.00106985521404086	0.0037260675852803	0.00019545056407911	0.00290572575923111
-10.86	0.00107378298949044	0.00373678576181627	0.000196557077881464	0.00291353663772104
-10.85	0.00107772818779688	0.00374754330314624	0.000197670570982529	0.0029213747516136
-10.84	0.00108169089896658	0.00375834038394836	0.000198791091644658	0.00292924021666756
-10.83	0.00108567121353312	0.0037691771798035	0.000199918688491143	0.00293713314921745
-10.82	0.00108966922256074	0.0037800538672005	0.000201053410509098	0.00294505366617681
-10.81	0.00109368501764777	0.00379097062354152	0.000202195307052367	0.00295300188504144
-10.8	0.0010977186909301	0.00380192762714738	0.000203344427844461	0.00296097792389275
-10.79	0.0011017703350847	0.00381292505726297	0.000204500822981512	0.00296898190140102
-10.78	0.00110584004333313	0.00382396309406266	0.000205664542935255	0.00297701393682877
-10.77	0.00110992790944511	0.00383504191865578	0.00020683563855604	0.00298507415003409
-10.76	0.00111403402774208	0.00384616171309212	0.000208014161075859	0.00299316266147403
-10.75	0.00111815849310082	0.00385732266036743	0.000209200162111414	0.00300127959220801
-10.74	0.00112230140095706	0.00386852494442907	0.000210393693667192	0.00300942506390124
-10.73	0.00112646284730915	0.0038797687501815	0.000211594808138584	0.00301759919882811
-10.72	0.00113064292872175	0.00389105426349205	0.000212803558315015	0.00302580211987574
-10.71	0.00113484174232949	0.00390238167119652	0.000214019997383114	0.00303403395054738
-10.7	0.00113905938584075	0.00391375116110492	0.000215244178929903	0.003042294814966
-10.69	0.00114329595754143	0.00392516292200724	0.000216476156946012	0.00305058483787772
-10.68	0.00114755155629866	0.00393661714367921	0.000217715985828928	0.00305890414465547
-10.67	0.00115182628156472	0.00394811401688817	0.000218963720386263	0.00306725286130248
-10.66	0.00115612023338079	0.00395965373339893	0.00022021941583906	0.0030756311144559
-10.65	0.00116043351238087	0.00397123648597967	0.000221483127825115	0.00308403903139045
-10.64	0.00116476621979566	0.00398286246840787	0.000222754912402338	0.00309247674002203
-10.63	0.00116911845745648	0.00399453187547634	0.000224034826052135	0.00310094436891138
-10.62	0.00117349032779924	0.0040062449029992	0.000225322925682827	0.0031094420472678
-10.61	0.00117788193386839	0.00401800174781801	0.000226619268633084	0.00311796990495283
-10.6	0.00118229337932097	0.00402980260780778	0.000227923912675407	0.00312652807248401
-10.59	0.0011867247684306	0.00404164768188322	0.00022923691601962	0.0031351166810386
-10.58	0.0011911762060916	0.00405353717000483	0.000230558337316411	0.00314373586245743
-10.57	0.00119564779782304	0.00406547127318521	0.000231888235660886	0.00315238574924863
-10.56	0.00120013964977289	0.00407745019349528	0.000233226670596162	0.00316106647459152
-10.55	0.00120465186872217	0.0040894741340706	0.000234573702116995	0.00316977817234043
-10.54	0.00120918456208912	0.00410154329911771	0.000235929390673423	0.0031785209770286
-10.53	0.00121373783793346	0.00411365789392056	0.000237293797174462	0.00318729502387208
-10.52	0.00121831180496058	0.00412581812484692	0.000238666982991812	0.00319610044877364
-10.51	0.00122290657252584	0.00413802419935483	0.00024004900996361	0.00320493738832674
-10.5	0.0012275222506389	0.00415027632599919	0.000241439940398208	0.00321380597981955
-10.49	0.00123215894996801	0.00416257471443825	0.000242839837077983	0.00322270636123885
-10.48	0.00123681678184443	0.0041749195754403	0.000244248763263184	0.00323163867127419
-10.47	0.00124149585826678	0.00418731112089022	0.000245666782695807	0.00324060304932182
-10.46	0.00124619629190552	0.00419974956379628	0.000247093959603506	0.00324959963548889
-10.45	0.00125091819610738	0.0042122351182968	0.000248530358703535	0.00325862857059745
-10.44	0.00125566168489989	0.00422476799966699	0.000249976045206729	0.00326768999618867
-10.43	0.00126042687299587	0.00423734842432574	0.00025143108482151	0.00327678405452696
-10.42	0.00126521387579801	0.00424997660984251	0.000252895543757937	0.00328591088860416
-10.41	0.00127002280940349	0.00426265277494429	0.000254369488731783	0.00329507064214375
-10.4	0.00127485379060855	0.0042753771395225	0.000255852986968654	0.0033042634596051
-10.39	0.00127970693691323	0.00428814992464005	0.000257346106208133	0.00331348948618776
-10.38	0.001284582366526	0.00430097135253838	0.000258848914707975	0.00332274886783571
-10.37	0.00128948019836851	0.00431384164664459	0.000260361481248317	0.00333204175124171
-10.36	0.00129440055208036	0.00432676103157857	0.000261883875135948	0.00334136828385165
-10.35	0.00129934354802391	0.00433972973316022	0.000263416166208595	0.00335072861386892
-10.34	0.00130430930728909	0.00435274797841671	0.000264958424839257	0.00336012289025885
-10.33	0.00130929795169829	0.00436581599558974	0.000266510721940573	0.00336955126275308
-10.32	0.00131430960381123	0.00437893401414294	0.000268073128969229	0.00337901388185408
-10.31	0.00131934438692995	0.00439210226476923	0.000269645717930401	0.00338851089883964
-10.3	0.00132440242510374	0.0044053209793983	0.000271228561382237	0.00339804246576736
-10.29	0.00132948384313419	0.00441859039120408	0.000272821732440376	0.00340760873547922
-10.28	0.0013345887665802	0.00443191073461229	0.000274425304782507	0.00341720986160616
-10.27	0.00133971732176311	0.00444528224530805	0.000276039352652971	0.00342684599857267
-10.26	0.00134486963577177	0.00445870516024355	0.000277663950867395	0.00343651730160149
-10.25	0.00135004583646775	0.00447217971764569	0.000279299174817372	0.00344622392671818
-10.24	0.00135524605249052	0.00448570615702391	0.000280945100475177	0.00345596603075593
-10.23	0.00136047041326265	0.00449928471917791	0.000282601804398527	0.00346574377136019
-10.22	0.00136571904899515	0.0045129156462056	0.000284269363735381	0.0034755573069935
-10.21	0.00137099209069273	0.00452659918151095	0.000285947856228779	0.00348540679694025
-10.2	0.00137628967015917	0.00454033556981193	0.000287637360221725	0.00349529240131149
-10.19	0.00138161192000272	0.00455412505714863	0.000289337954662115	0.00350521428104984
-10.18	0.00138695897364151	0.00456796789089121	0.000291049719107699	0.00351517259793431
-10.17	0.00139233096530902	0.00458186431974813	0.000292772733731094	0.00352516751458525
-10.16	0.00139772803005962	0.00459581459377425	0.000294507079324835	0.00353519919446927
-10.15	0.00140315030377408	0.00460981896437911	0.000296252837306474	0.00354526780190427
-10.14	0.00140859792316519	0.00462387768433522	0.000298010089723721	0.00355537350206441
-10.13	0.00141407102578337	0.00463799100778641	0.000299778919259626	0.00356551646098518
-10.12	0.00141956975002238	0.0046521591902562	0.000301559409237808	0.00357569684556844
-10.11	0.00142509423512499	0.00466638248865631	0.000303351643627735	0.00358591482358759
-10.1	0.00143064462118874	0.00468066116129514	0.000305155707050043	0.00359617056369267
-10.09	0.00143622104917179	0.00469499546788639	0.000306971684781897	0.00360646423541553
-10.08	0.00144182366089871	0.00470938566955763	0.000308799662762411	0.00361679600917508
-10.07	0.00144745259906638	0.00472383202885906	0.000310639727598103	0.00362716605628253
-10.06	0.00145310800724993	0.00473833480977224	0.000312491966568405	0.00363757454894662
-10.05	0.00145879002990869	0.00475289427771888	0.000314356467631214	0.00364802166027899
-10.04	0.00146449881239223	0.00476751069956973	0.000316233319428497	0.00365850756429952
-10.03	0.0014702345009464	0.00478218434365352	0.000318122611291943	0.00366903243594168
-10.02	0.00147599724271945	0.00479691547976596	0.000320024433248658	0.00367959645105796
-10.01	0.00148178718576817	0.00481170437917873	0.00032193887602692	0.00369019978642537
-10	0.00148760447906408	0.00482655131464871	0.000323866031061976	0.00370084261975087
-9.99	0.0014934492724997	0.00484145656042704	0.000325805990501891	0.00371152512967692
-9.98	0.00149932171689481	0.00485642039226846	0.000327758847213445	0.00372224749578704
-9.97	0.00150522196400278	0.00487144308744054	0.000329724694788092	0.00373300989861141
-9.96	0.00151115016651696	0.0048865249247331	0.000331703627547955	0.00374381251963251
-9.95	0.00151710647807713	0.0049016661844676	0.000333695740551885	0.00375465554129076
-9.94	0.00152309105327594	0.00491686714850666	0.000335701129601567	0.00376553914699029
-9.93	0.00152910404766546	0.00493212810026365	0.000337719891247681	0.00377646352110462
-9.92	0.00153514561776372	0.00494744932471223	0.000339752122796115	0.00378742884898247
-9.91	0.00154121592106137	0.00496283110839614	0.000341797922314235	0.00379843531695361
-9.9	0.00154731511602832	0.00497827373943891	0.000343857388637204	0.00380948311233468
-9.89	0.00155344336212047	0.00499377750755368	0.000345930621374361	0.00382057242343509
-9.88	0.00155960081978649	0.00500934270405312	0.000348017720915656	0.00383170343956301
-9.87	0.00156578765047461	0.00502496962185938	0.000350118788438133	0.00384287635103125
-9.86	0.00157200401663952	0.00504065855551409	0.000352233925912479	0.00385409134916337
-9.85	0.00157825008174926	0.00505640980118853	0.000354363236109626	0.00386534862629969
-9.84	0.00158452601029225	0.00507222365669374	0.000356506822607407	0.00387664837580339
-9.83	0.00159083196778424	0.00508810042149076	0.000358664789797277	0.00388799079206664
-9.82	0.00159716812077542	0.00510404039670097	0.000360837242891087	0.0038993760705168
-9.81	0.00160353463685758	0.00512004388511646	0.000363024287927917	0.00391080440762259
-9.8	0.00160993168467124	0.00513611119121045	0.000365226031780973	0.00392227600090041
-9.79	0.00161635943391292	0.00515224262114786	0.00036744258216454	0.00393379104892059
-9.78	0.00162281805534242	0.00516843848279588	0.000369674047640996	0.00394534975131372
-9.77	0.00162930772079016	0.00518469908573465	0.00037192053762789	0.00395695230877709
-9.76	0.00163582860316458	0.00520102474126798	0.000374182162405078	0.00396859892308108
-9.75	0.0016423808764596	0.00521741576243422	0.000376459033121922	0.00398028979707561
-9.74	0.00164896471576214	0.00523387246401707	0.000378751261804555	0.00399202513469667
-9.73	0.00165558029725966	0.00525039516255665	0.000381058961363203	0.00400380514097288
-9.72	0.0016622277982478	0.00526698417636045	0.000383382245599583	0.00401563002203207
-9.71	0.00166890739713807	0.00528363982551449	0.000385721229214345	0.00402749998510791
-9.7	0.00167561927346554	0.00530036243189454	0.000388076027814602	0.00403941523854663
-9.69	0.00168236360789671	0.00531715231917736	0.000390446757921511	0.00405137599181372
-9.68	0.00168914058223731	0.00533400981285205	0.000392833536977923	0.0040633824555007
-9.67	0.0016959503794402	0.00535093524023152	0.000395236483356104	0.00407543484133197
-9.66	0.0017027931836134	0.00536792893046395	0.000397655716365517	0.0040875333621716
-9.65	0.00170966918002807	0.00538499121454445	0.000400091356260679	0.00409967823203034
-9.64	0.00171657855512664	0.00540212242532666	0.000402543524249081	0.0041118696660725
-9.63	0.00172352149653092	0.00541932289753454	0.00040501234249918	0.00412410788062296
-9.62	0.00173049819305035	0.0054365929677742	0.00040749793414846	0.00413639309317425
-9.61	0.00173750883469026	0.00545393297454582	0.000410000423311562	0.00414872552239359
-9.6	0.00174455361266022	0.00547134325825564	0.000412519935088494	0.0041611053881301
-9.59	0.00175163271938241	0.00548882416122806	0.000415056595572894	0.00417353291142193
-9.58	0.00175874634850012	0.0055063760277178	0.00041761053186039	0.00418600831450351
-9.57	0.00176589469488625	0.00552399920392215	0.000420181872057007	0.00419853182081288
-9.56	0.00177307795465193	0.00554169403799332	0.000422770745287672	0.00421110365499894
-9.55	0.00178029632515515	0.00555946088005085	0.000425377281704777	0.0042237240429289
-9.54	0.00178755000500949	0.00557730008219412	0.00042800161249682	0.00423639321169569
-9.53	0.0017948391940929	0.00559521199851499	0.000430643869897129	0.00424911138962544
-9.52	0.00180216409355657	0.00561319698511044	0.000433304187192654	0.00426187880628501
-9.51	0.00180952490583385	0.00563125540009535	0.00043598269873284	0.00427469569248956
-9.5	0.0018169218346492	0.00564938760361543	0.00043867953993858	0.00428756228031021
-9.49	0.00182435508502731	0.00566759395786007	0.000441394847311235	0.0043004788030817
-9.48	0.00183182486330217	0.00568587482707548	0.000444128758441756	0.00431344549541014
-9.47	0.00183933137712626	0.0057042305775778	0.000446881412019855	0.00432646259318078
-9.46	0.00184687483547988	0.00572266157776629	0.000449652947843285	0.00433953033356583
-9.45	0.00185445544868038	0.00574116819813674	0.000452443506827187	0.00435264895503244
-9.44	0.00186207342839166	0.00575975081129479	0.000455253231013518	0.00436581869735052
-9.43	0.00186972898763359	0.00577840979196952	0.000458082263580569	0.00437903980160083
-9.42	0.00187742234079155	0.00579714551702702	0.00046093074885256	0.00439231251018299
-9.41	0.00188515370362608	0.00581595836548412	0.000463798832309325	0.00440563706682357
-9.4	0.00189292329328256	0.00583484871852213	0.000466686660596075	0.00441901371658432
-9.39	0.00190073132830096	0.00585381695950082	0.000469594381533256	0.00443244270587028
-9.38	0.00190857802862569	0.00587286347397235	0.000472522144126482	0.00444592428243814
-9.37	0.00191646361561551	0.00589198864969539	0.000475470098576567	0.00445945869540452
-9.36	0.00192438831205352	0.00591119287664933	0.000478438396289636	0.00447304619525434
-9.35	0.00193235234215723	0.00593047654704852	0.000481427189887333	0.00448668703384931
-9.34	0.00194035593158869	0.00594984005535673	0.000484436633217109	0.00450038146443636
-9.33	0.00194839930746471	0.00596928379830161	0.000487466881362608	0.00451412974165622
-9.32	0.00195648269836715	0.00598880817488928	0.000490518090654142	0.00452793212155205
-9.31	0.0019646063343533	0.00600841358641907	0.000493590418679261	0.00454178886157806
-9.3	0.00197277044696635	0.00602810043649828	0.000496684024293406	0.00455570022060828
-9.29	0.00198097526924587	0.00604786913105712	0.000499799067630669	0.00456966645894529
-9.28	0.00198922103573851	0.00606772007836374	0.000502935710114638	0.00458368783832914
-9.27	0.00199750798250857	0.00608765368903931	0.000506094114469344	0.00459776462194616
-9.26	0.00200583634714889	0.0061076703760733	0.000509274444730297	0.004611897074438
-9.25	0.00201420636879165	0.00612777055483879	0.000512476866255625	0.00462608546191062
-9.24	0.0020226182881193	0.00614795464310791	0.00051570154573731	0.00464033005194337
-9.23	0.00203107234737563	0.00616822306106743	0.000518948651212521	0.00465463111359813
-9.22	0.00203956879037681	0.0061885762313344	0.00052221835207505	0.00466898891742856
-9.21	0.00204810786252266	0.00620901457897194	0.000525510819086842	0.00468340373548931
-9.2	0.00205668981080784	0.00622953853150513	0.000528826224389632	0.00469787584134538
-9.19	0.0020653148838333	0.00625014851893705	0.000532164741516692	0.00471240551008153
-9.18	0.00207398333181766	0.00627084497376482	0.000535526545404662	0.00472699301831174
-9.17	0.00208269540660877	0.00629162833099591	0.000538911812405499	0.00474163864418867
-9.16	0.00209145136169536	0.00631249902816446	0.000542320720298532	0.00475634266741334
-9.15	0.00210025145221873	0.00633345750534775	0.000545753448302617	0.00477110536924471
-9.14	0.00210909593498456	0.00635450420518279	0.000549210177088403	0.00478592703250944
-9.13	0.00211798506847477	0.00637563957288301	0.000552691088790702	0.00480080794161164
-9.12	0.00212691911285957	0.00639686405625508	0.000556196367020974	0.00481574838254277
-9.11	0.00213589833000951	0.00641817810571589	0.000559726196879918	0.00483074864289148
-9.1	0.00214492298350762	0.00643958217430957	0.000563280764970174	0.0048458090118537
-9.09	0.00215399333866169	0.0064610767177247	0.000566860259409139	0.00486092978024257
-9.08	0.00216310966251667	0.00648266219431161	0.000570464869841892	0.00487611124049866
-9.07	0.00217227222386706	0.00650433906509982	0.000574094787454238	0.00489135368670012
-9.06	0.00218148129326947	0.0065261077938156	0.00057775020498587	0.00490665741457292
-9.05	0.0021907371430553	0.00654796884689963	0.000581431316743628	0.00492202272150121
-9.04	0.00220004004734343	0.00656992269352485	0.000585138318614903	0.00493744990653772
-9.03	0.00220939028205311	0.00659196980561437	0.000588871408081136	0.0049529392704142
-9.02	0.00221878812491686	0.00661411065785956	0.00059263078423145	0.00496849111555196
-9.01	0.0022282338554935	0.00663634572773821	0.000596416647776393	0.00498410574607254
-9	0.00223772775518132	0.00665867549553292	0.000600229201061812	0.00499978346780833
-8.99	0.0022472701072313	0.00668110044434951	0.000604068648082838	0.00501552458831335
-8.98	0.00225686119676043	0.0067036210601356	0.000607935194498	0.00503132941687406
-8.97	0.00226650131076519	0.00672623783169942	0.000611829047643476	0.00504719826452034
-8.96	0.00227619073813507	0.00674895125072857	0.000615750416547437	0.00506313144403638
-8.95	0.00228592976966622	0.00677176181180911	0.000619699511944559	0.00507912926997175
-8.94	0.00229571869807522	0.00679467001244461	0.000623676546290624	0.0050951920586526
-8.93	0.00230555781801292	0.00681767635307549	0.000627681733777281	0.00511132012819277
-8.92	0.00231544742607842	0.00684078133709842	0.00063171529034692	0.00512751379850513
-8.91	0.00232538782083314	0.00686398547088581	0.000635777433707677	0.00514377339131292
-8.9	0.002335379302815	0.00688728926380561	0.000639868383348584	0.00516009923016121
-8.89	0.00234542217455274	0.00691069322824107	0.000643988360554838	0.00517649164042837
-8.88	0.00235551674058029	0.00693419787961074	0.000648137588423216	0.00519295094933771
-8.87	0.00236566330745127	0.00695780373638859	0.000652316291877617	0.00520947748596912
-8.86	0.00237586218375368	0.00698151132012431	0.00065652469768475	0.00522607158127083
-8.85	0.00238611368012457	0.00700532115546366	0.000660763034469954	0.00524273356807125
-8.84	0.00239641810926495	0.00702923377016914	0.000665031532733159	0.00525946378109091
-8.83	0.0024067757859547	0.00705324969514057	0.000669330424864991	0.00527626255695438
-8.82	0.00241718702706772	0.00707736946443607	0.000673659945163011	0.00529565784084095
-8.81	0.00242765215158706	0.00710159361529304	0.000678020329848114	0.00531590772561349
-8.8	0.00243817148062029	0.00712592268814928	0.000682411817081049	0.00533624977181709
-8.79	0.00244874533741491	0.00715035722666441	0.00068683464697911	0.0053566844555212
-8.78	0.00245937404737392	0.00717489777774123	0.000691289061632949	0.00537721225547523
-8.77	0.00247005793807148	0.00719954489154744	0.000695775305123565	0.00539783365312442
-8.76	0.00248079733926871	0.00722429912153742	0.000700293623539415	0.00541854913262554
-8.75	0.00249159258292962	0.00724916102447411	0.000704844264993697	0.00543935918086288
-8.74	0.00250244400323715	0.00727413116045125	0.000709427479641778	0.00546026428746423
-8.73	0.00251335193660932	0.00729921009291548	0.00071404351969877	0.00548126494481693
-8.72	0.00252431672171555	0.00732439838868896	0.000718692639457278	0.00550236164808409
-8.71	0.00253533869949304	0.00734969661799178	0.000723375095305275	0.00552355489522085
-8.7	0.00254641821316337	0.00737510535446487	0.000728091145744178	0.00554484518699077
-8.69	0.0025575556082491	0.00740062517519284	0.000732841051407033	0.0055662330269822
-8.68	0.00256875123259066	0.00742625666072711	0.000737625075076909	0.00558771892162495
-8.67	0.00258000543636319	0.00745200039510916	0.000742443481705418	0.00560930338020686
-8.66	0.00259131857209369	0.00747785696589397	0.000747296538431409	0.00563098691489053
-8.65	0.00260269099467816	0.00750382696417363	0.000752184514599847	0.00565277004073021
-8.64	0.00261412306139895	0.00752991098460106	0.000757107681780823	0.00567465327568867
-8.63	0.00262561513194224	0.00755610962541408	0.000762066313788764	0.00569663714065426
-8.62	0.00263716756841559	0.0075824234884594	0.000767060686701788	0.00571872215945799
-8.61	0.00264878073536575	0.00760885317921704	0.00077209107888125	0.00574090885889082
-8.6	0.00266045499979647	0.0076353993068247	0.00077715777099144	0.00576357637955888
-8.59	0.00267219073118657	0.00766206248410255	0.000782261046019478	0.00578652151970053
-8.58	0.00268398830150803	0.00768884332757793	0.000787401189295363	0.00580957441174407
-8.57	0.00269584808524436	0.00771574245751048	0.000792578488512207	0.00583273562501921
-8.56	0.00270777045940896	0.0077427604979173	0.000797793233746662	0.00585600573209954
-8.55	0.00271975580356376	0.00776989807659834	0.000803045717479489	0.00588080695232795
-8.54	0.00273180449983792	0.00779715582516202	0.000808336234616363	0.00590603071005222
-8.53	0.0027439169329467	0.00782453437905092	0.0008136650825088	0.00593137745915863
-8.52	0.0027560934902105	0.00785203437756785	0.000819032560975325	0.00595684785220012
-8.51	0.00276833456157398	0.00787965646390185	0.000824438972322784	0.0059824425453232
-8.5	0.00278064053962542	0.00790740128515465	0.000829884621367871	0.00600816219828708
-8.49	0.00279301181961618	0.00793526949236719	0.00083536981545883	0.00603400747448287
-8.48	0.00280544879948028	0.00796326174054625	0.00084089486449735	0.00605997904095284
-8.47	0.00281795187985421	0.00799137868869152	0.000846460080960666	0.00608607756840974
-8.46	0.00283052146409684	0.00801962099982259	0.000852065779923834	0.00611230373125627
-8.45	0.00284315795830949	0.00804798934100638	0.000857712279082214	0.00613865820760458
-8.44	0.00285586177135617	0.00807648438338458	0.000863399898774152	0.00616514167929587
-8.43	0.00286863331488401	0.00810510680220146	0.000869128962003861	0.00619175483192005
-8.42	0.00288147300334372	0.00813385727683173	0.000874899794464499	0.00621849835483552
-8.41	0.00289438125401041	0.00816273649080871	0.000880712724561444	0.00624537294118896
-8.4	0.00290735848700439	0.00819174513185271	0.000886568083435801	0.00627237928793534
-8.39	0.00292040512531223	0.00822088389189952	0.000892466204988078	0.00629951809585782
-8.38	0.00293352159480797	0.00825015346712926	0.000898407425902108	0.0063267900695879
-8.37	0.00294670832427447	0.00827955455799526	0.000904392085669143	0.00635419591762554
-8.36	0.00295996574542496	0.00830908786925337	0.000910420526612198	0.00638173635235945
-8.35	0.00297329429292471	0.00833875410999125	0.000916493093910576	0.00640941209008732
-8.34	0.00298669440441295	0.00836855399365815	0.000922610135624633	0.00643722385103637
-8.33	0.00300016652052484	0.0083984882380946	0.000928772002720747	0.00646517235938371
-8.32	0.00301371108491374	0.00842855756556257	0.000934979049096509	0.00649325834327693
-8.31	0.0030273285442736	0.00845876270277577	0.000941231631606147	0.00652148253485479
-8.3	0.00304101934836147	0.00848910438093012	0.000947530110086138	0.00654984567026791
-8.29	0.00305478395002028	0.00851958333573456	0.000953874847381108	0.00657834848969959
-8.28	0.00306862280520173	0.00855020030744192	0.000960266209369881	0.00660699173738665
-8.27	0.00308253637298941	0.00858095604088026	0.000966704564991825	0.0066357761616405
-8.26	0.00309652511562203	0.00861185128548418	0.000973190286273389	0.00666470251486805
-8.25	0.00311058949851693	0.00864288679532655	0.000979723748354882	0.00669377155359291
-8.24	0.00312472999029369	0.00867406332915044	0.000986305329517508	0.00672298403847661
-8.23	0.00313894706279792	0.00870538165040115	0.000992935411210591	0.00675234073433981
-8.22	0.00315324119112535	0.00873684252725877	0.000999614378079094	0.00678184241018374
-8.21	0.00316761285364594	0.0087684467326706	0.00100634261799134	0.00681148983921155
-8.2	0.00318206253202835	0.00880019504438419	0.00101312052206698	0.00684128379884992
-8.19	0.00319659071126443	0.00883208824498031	0.00101994848470523	0.00687122507077056
-8.18	0.00321119787969405	0.00886412712190641	0.00102682690361335	0.00690131444091197
-8.17	0.00322588452903006	0.00889631246751018	0.00103375617983532	0.0069315526995011
-8.16	0.00324065115438339	0.00892864507907336	0.00104073671778085	0.00696194064107523
-8.15	0.0032554982542885	0.00896112575884597	0.00104776892525458	0.0069924790645039
-8.14	0.00327042633072882	0.00899375531408052	0.00105485321348557	0.0070231687730108
-8.13	0.00328543588916261	0.0090265345570668	0.00106198999715704	0.00705401057419591
-8.12	0.00330052743854882	0.00905946430516656	0.00106917969443633	0.00708500528005754
-8.11	0.00331570149137331	0.00909254538084884	0.00107642272700522	0.00711615370701467
-8.1	0.00333095856367519	0.00912577861172522	0.00108371952009039	0.00714745667592907
-8.09	0.00334629917507337	0.0091591648305856	0.00109107050249425	0.00717891501212778
-8.08	0.00336172384879336	0.00919270487543403	0.00109847610662599	0.00721052954542549
-8.07	0.00337723311169424	0.00922639958952499	0.00110593676853288	0.00724230111014699
-8.06	0.00339282749429584	0.00926024982139984	0.00111345292793193	0.0072742305451499
-8.05	0.00340850753080619	0.00929425642492352	0.00112102502824168	0.00730631869384714
-8.04	0.0034242737591491	0.00932842025932166	0.00112865351661446	0.00733856640422976
-8.03	0.00344012672099199	0.00936274218921775	0.00113633884396873	0.00737097452888971
-8.02	0.003456066961774	0.00939722308467087	0.00114408146502188	0.00740354392504273
-8.01	0.00347209503073422	0.00943186382121342	0.00115188183832317	0.00743627545455119
-8	0.00348821148094017	0.00946666527988927	0.00115974042628702	0.00746916998394721
-7.99	0.00350441686931657	0.00950162834729235	0.00116765769522667	0.0075022283844557
-7.98	0.00352071175667423	0.0095367539156051	0.00117563411538795	0.0075354515320175
-7.97	0.00353709670773927	0.00957204288263775	0.0011836701609835	0.00756884030731256
-7.96	0.00355357229118245	0.00960749615186738	0.00119176631022723	0.0076023955957833
-7.95	0.00357013907964886	0.00964311463247769	0.00119992304536908	0.00763611828765792
-7.94	0.00358679764978774	0.00967889923939882	0.00120814085273007	0.0076700092779738
-7.93	0.00360354858228259	0.00971485089334752	0.00121642022273769	0.00770406946660102
-7.92	0.00362039246188147	0.0097509705208677	0.00122476164996154	0.00773829975826591
-7.91	0.00363732987742759	0.00978725905437118	0.00123316563314936	0.00777270106257462
-7.9	0.00365436142189009	0.00982371743217884	0.00124163267526331	0.00780727429403691
-7.89	0.0036714876923951	0.00986034659856199	0.00125016328351654	0.00784202037208976
-7.88	0.00368870929025703	0.00989714750378413	0.0012587579694102	0.00787694022112128
-7.87	0.00370602682101004	0.00993412110414296	0.0012674172487706	0.00791203477049454
-7.86	0.00372344089443991	0.00997126836201278	0.00127614164178684	0.0079473049545715
-7.85	0.00374095212461598	0.0100085902458871	0.00128493167304867	0.00798275171273705
-7.84	0.00375856112992345	0.0100460877304217	0.00129378787158474	0.00801837598942299
-7.83	0.00377626853309594	0.010083761796478	0.00130271077090112	0.00805417873413222
-7.82	0.0037940749612482	0.0101216134311664	0.0013117009090202	0.00809016090146287
-7.81	0.00381198104590921	0.0101596436278908	0.00132075882851992	0.00812632345113254
-7.8	0.00382998742305542	0.0101978533863924	0.00132988507657332	0.00816266734800259
-7.79	0.00384809473314435	0.0102362437127945	0.00133908020498842	0.00819919356210252
-7.78	0.00386630362114835	0.0102748156196478	0.00134812758993078	0.00823590306865427
-7.77	0.00388461473658873	0.0103135701259751	0.00135702929898708	0.0082727968480968
-7.76	0.00390302873357005	0.0103525082573175	0.00136599673742308	0.00830987588611052
-7.75	0.00392154627081478	0.0103916310457802	0.00137503043590133	0.00834714117364185
-7.74	0.00394016801169816	0.0104309395300788	0.00138413092967458	0.00838459370692789
-7.73	0.00395889462428332	0.010470434755586	0.0013932987586274	0.00842223448752099
-7.72	0.00397772678135676	0.0105101177743789	0.00140253446731827	0.00846006452231357
-7.71	0.00399666516046401	0.010549989645286	0.00141183860502198	0.00849808482356278
-7.7	0.00401571044394564	0.0105900514339355	0.00142121172577251	0.0085362964089154
-7.69	0.0040348633189735	0.0106303042128029	0.00143065438840622	0.00857470030143257
-7.68	0.00405412447758727	0.0106707490612598	0.00144016715660552	0.00861329752961485
-7.67	0.00407349461673127	0.0107113870656225	0.0014497505989429	0.00865208912742702
-7.66	0.00409297443829158	0.0107522193192019	0.00145940528892536	0.00869107613432312
-7.65	0.00411256464913349	0.0107932469223521	0.00146913180503932	0.00873025959527153
-7.64	0.00413226596113908	0.0108344709825212	0.00147893073079583	0.00876964056077991
-7.63	0.00415207909124533	0.0108758926143013	0.00148880265477632	0.00880922008692047
-7.62	0.00417200476148233	0.0109175129394793	0.00149874817067871	0.00884899923535495
-7.61	0.00419204369901186	0.010959333087088	0.00150876787736394	0.00888897907335992
-7.6	0.00421219663616629	0.0110013541934577	0.00151886237890299	0.00892916067385195
-7.59	0.00423246431048772	0.011043577402268	0.00152903228462423	0.00896954511541283
-7.58	0.00425284746476753	0.0110860038646001	0.00153927820916135	0.00901013348231494
-7.57	0.0042733468470861	0.0111286347389895	0.00154960077250162	0.00905092686454646
-7.56	0.00429396321085295	0.0111714711914794	0.00156000060003463	0.0090919263578368
-7.55	0.00431469731484714	0.0112145143956734	0.0015704783226015	0.0091331330636819
-7.54	0.00433554992325798	0.0112577655327904	0.00158103457654454	0.00917454808936972
-7.53	0.00435652180572607	0.0113012257917182	0.00159167000375736	0.00921617254800552
-7.52	0.00437761373738469	0.0113448963690683	0.00160238525173542	0.00925800755853745
-7.51	0.0043988264989014	0.0113887784692314	0.00161318097362712	0.00930005424578196
-7.5	0.00442016087652012	0.0114328733044327	0.00162405782828526	0.00934231374044927
-7.49	0.00444161766210343	0.0114771820947878	0.0016350164803191	0.00938478717916892
-7.48	0.00446319765317516	0.0115217060683591	0.00164605760014677	0.00942747570451523
-7.47	0.00448490165296347	0.011566446461213	0.00165718186404827	0.00947038046503296
-7.46	0.00450673047044406	0.0116114045174767	0.0016683899542189	0.00951471287033569
-7.45	0.00452868492038392	0.0116565814893961	0.00167968255882321	0.00956037060942522
-7.44	0.00455076582338522	0.0117019786373939	0.0016910603720494	0.00960626440244902
-7.43	0.00457297400592969	0.0117475972301283	0.00170252409416435	0.00965239549144195
-7.42	0.00459531030042326	0.0117934385445517	0.00171407443156896	0.00969876512447899
-7.41	0.00461777554524109	0.0118395038659705	0.00172571209685419	0.0097453745556951
-7.4	0.0046403705847729	0.0118857944881049	0.00173743780885749	0.009792225045305
-7.39	0.00466309626946869	0.0119323117131492	0.00174925229271983	0.00983931785962283
-7.38	0.0046859534558848	0.0119790568518326	0.00176115627994319	0.00988665427108171
-7.37	0.00470894300673031	0.0120260312234809	0.00177315050844864	0.00993423555825324
-7.36	0.00473206579091382	0.0120732361560777	0.0017852357226349	0.00998206300586693
-7.35	0.00475532268359055	0.0121206729863268	0.00179741267343746	0.0100301379048294
-7.34	0.00477871456620988	0.0121683430597153	0.00180968211838829	0.0100784615522437
-7.33	0.00480224232656317	0.0122162477305761	0.00182204482167602	0.0101270352514282
-7.32	0.00482590685883196	0.0122643883621522	0.00183450155420671	0.0101758603119361
-7.31	0.00484970906363662	0.0123127663266605	0.0018470530936652	0.0102249380495734
-7.3	0.00487364984808524	0.0123613830053563	0.00185970022457698	0.0102742697864186
-7.29	0.00489773012582305	0.0124102397885991	0.00187244373837067	0.0103238568508409
-7.28	0.00492195081708206	0.0124593380759171	0.00188528443344103	0.0103737005775185
-7.27	0.00494631284873122	0.0125086792760746	0.00189822311521262	0.0104238023074576
-7.26	0.00497081715432684	0.0125582648071375	0.00191126059620391	0.0104741633880103
-7.25	0.00499546467416348	0.0126080960965412	0.00192439769609214	0.0105247851728926
-7.24	0.00502025635532524	0.0126581745811578	0.00193763524177867	0.0105756690222029
-7.23	0.00504519315173734	0.0127085017073644	0.00195097406745493	0.0106268163024395
-7.22	0.0050702760242182	0.012759078931112	0.00196441501466904	0.0106782283865185
-7.21	0.00509550594053183	0.0128099077179941	0.00197795893239297	0.0107299066537914
-7.2	0.00512088387544075	0.0128609895433171	0.00199160667709034	0.0107818524900625
-7.19	0.00514641081075911	0.0129123258921702	0.00200535911278484	0.0108340672876061
-7.18	0.00517208773540643	0.012963918259496	0.0020192171111293	0.0108865524451841
-7.17	0.00519791564546158	0.0130157681501622	0.00203318155147533	0.0109393093680623
-7.16	0.00522389554421725	0.0130678770790334	0.00204725332094363	0.0109923394680277
-7.15	0.00525002844223486	0.0131202465710433	0.002061433314495	0.0110456441634053
-7.14	0.00527631535739979	0.0131728781612677	0.00207572243500184	0.0110992248790739
-7.13	0.00530275731497715	0.0132257733949985	0.00209012159332048	0.0111530830464833
-7.12	0.0053293553476678	0.0132789338278168	0.00210463170836403	0.0112072201036697
-7.11	0.00535611049566502	0.0133323610256687	0.00211925370717602	0.0112616374952722
-7.1	0.00538302380671141	0.0133860565649395	0.00213398852500454	0.0113163366725481
-7.09	0.00541009633615632	0.0134400220325301	0.00214883710537722	0.0113713190933888
-7.08	0.00543732914701367	0.0134942590259331	0.0021638004001768	0.0114265862223352
-7.07	0.00546472331002027	0.01354876915331	0.00217819132315761	0.0114821395305927
-7.06	0.0054922799036945	0.0136035540335682	0.00219226903851769	0.0115379804960462
-7.05	0.00552000001439544	0.0136586152964397	0.00220644980400853	0.0115941106032751
-7.04	0.00554788473638254	0.0137139545825595	0.00222073445138072	0.0116505313435675
-7.03	0.00557593517187556	0.0137695735435448	0.00223512381961236	0.0117072442149351
-7.02	0.0056041524311152	0.0138254738420753	0.00224961875497515	0.0117642507221266
-7.01	0.00563253763242394	0.0138816571519731	0.00226422011110085	0.0118215523766421
-7	0.00566109190226746	0.0139381251582846	0.00227892874904861	0.0118791506967468
-6.99	0.00568981637531658	0.0139948795573616	0.00229374553737269	0.0119370472074841
-6.98	0.00571871219450947	0.0140519220569438	0.00230867135219098	0.0119952434406891
-6.97	0.00574778051111455	0.0141092543762422	0.00232370707725409	0.0120537409350012
-6.96	0.00577702248479365	0.0141668782460221	0.00233885360401508	0.0121125412358773
-6.95	0.00580643928366582	0.0142247954086878	0.00235411183169983	0.0121762995576691
-6.94	0.00583603208437147	0.0142830076183672	0.00236948266737808	0.0122474514646804
-6.93	0.00586580207213709	0.0143415166409978	0.00238496702603518	0.0123189956546113
-6.92	0.00589575044084036	0.0144003242544122	0.00240056583064434	0.0123909339585393
-6.91	0.00592587839307584	0.0144594322484254	0.00241628001223977	0.0124632682121613
-6.9	0.00595618714022108	0.0145188424249224	0.00243211050999035	0.0125360002557577
-6.89	0.00598667790250318	0.0145785565979459	0.00244805827127396	0.0126091319341553
-6.88	0.00601735190906601	0.0146385765937857	0.00246412425175268	0.0126826650966896
-6.87	0.00604821039803767	0.0146989042510676	0.00248030941544844	0.0127566015971665
-6.86	0.00607925461659869	0.0147595414208441	0.00249661473481959	0.012830943293823
-6.85	0.00611048582105058	0.0148204899666849	0.00251304119083802	0.0129056920492874
-6.84	0.00614190527688493	0.0148817517647687	0.00252958977306707	0.0129808497305384
-6.83	0.00617351425885305	0.0149433287039753	0.00254626147974016	0.0130564182088643
-6.82	0.00620531405103601	0.0150052226859787	0.00256305731784013	0.01313239935982
-6.81	0.0062373059469154	0.0150674356253406	0.0025799783031793	0.0132087950631848
-6.8	0.00626949124944429	0.0151299694496048	0.00259702546048027	0.0132856072029183
-6.79	0.00630187127111907	0.0151928260993923	0.0026141998234575	0.0133628376671161
-6.78	0.00633444733405149	0.015256007528497	0.0026315024348996	0.0134404883479642
-6.77	0.0063672207700415	0.0153195157039824	0.00264893434675244	0.0135185611416937
-6.76	0.00640019292065035	0.0153833526062788	0.00266649662020289	0.0135970579485327
-6.75	0.00643336513727441	0.015447520229281	0.00268419032576351	0.0136759806726599
-6.74	0.00646673878121953	0.0155120205804476	0.0027020165433579	0.0137553312221553
-6.73	0.00650031522377577	0.0155768556808997	0.00271997636240685	0.0138351115089511
-6.72	0.00653409584629284	0.0156420275655218	0.00273807088191533	0.0139153234487817
-6.71	0.00656808204025598	0.0157075382830625	0.00275630121056017	0.0139959689611325
-6.7	0.00660227520736244	0.0157733898962363	0.00277466846677875	0.0140770499691884
-6.69	0.00663667675959846	0.0158395844818257	0.00279317377885824	0.0141585683997807
-6.68	0.0066712881193169	0.0159061241307854	0.00281181828502588	0.0142405261833341
-6.67	0.00670611071931525	0.0159730109483452	0.00283060313353994	0.0143229252538118
-6.66	0.00674114600291435	0.0160402470541158	0.00284952948278159	0.0144057675486607
-6.65	0.00677639542403768	0.016107834582194	0.00286859850134765	0.0144890550087552
-6.64	0.00681186044729103	0.0161757756812691	0.00288781136814401	0.01457278957834
-6.63	0.00684754254804296	0.0162440725147303	0.00290716927248013	0.0146569732049725
-6.62	0.00688344321250567	0.0163127272607745	0.00292667341416422	0.0147416078394636
-6.61	0.00691956393781655	0.0163817421125154	0.00294632500359942	0.0148266954358187
-6.6	0.00695590623212019	0.0164511192780929	0.00296612526188077	0.0149122379511765
-6.59	0.00699247161465104	0.016520860980784	0.00298607542089307	0.014998237345748
-6.58	0.00702926161581673	0.0165909694591135	0.00300617672340972	0.0150846955827535
-6.57	0.00706627777728174	0.0166614469669667	0.00302643042319232	0.0151716146283601
-6.56	0.00710352165205196	0.0167322957737022	0.00304683778509131	0.0152589964516165
-6.55	0.0071409948045595	0.0168035181642656	0.00306740008514741	0.0153468430243886
-6.54	0.00717869881074842	0.0168751164393043	0.00308811861069407	0.0154351563212929
-6.53	0.00721663525816082	0.0169470929152833	0.00310899466046078	0.0155239383196295
-6.52	0.00725480574602366	0.0170194499246011	0.0031300295446774	0.0156131909993142
-6.51	0.00729321188533607	0.0170921898157073	0.00315122458517931	0.015702916342809
-6.5	0.00733185529895738	0.0171653149532209	0.00317258111551364	0.0157931163350528
-6.49	0.00737073762169567	0.0172388277180489	0.00319410048104639	0.0158837929633899
-6.48	0.00740986050039695	0.0173127305075066	0.00321578403907049	0.0159749482174981
-6.47	0.00744922559403498	0.0173870257354386	0.00323763315891496	0.016066584089316
-6.46	0.00748883457380166	0.0174617158323397	0.00325964922205485	0.0161587025729689
-6.45	0.00752868912319805	0.0175368032454786	0.00328183362222243	0.0162513056646938
-6.44	0.00756879093812602	0.0176122904390207	0.00330418776551909	0.0163443953627634
-6.43	0.00760914172698054	0.0176881798941528	0.00332671307052853	0.0164379736674093
-6.42	0.0076497432107425	0.0177644741092086	0.00334941096843071	0.0165320425807438
-6.41	0.00769059712307226	0.0178411755997948	0.00337228290311704	0.016626604106681
-6.4	0.00773170521040385	0.0179182868989187	0.00339533033130646	0.0167216602508567
-6.39	0.00777306923203961	0.0179958105571158	0.00341855472266258	0.0168172130205471
-6.38	0.00781469096024572	0.0180737491425799	0.00344195755991194	0.016913264424587
-6.37	0.00785657218034814	0.0181521052412923	0.00346554033896324	0.0170098164732861
-6.36	0.00789871469082938	0.0182308814571533	0.0034893045690277	0.0171068711783453
-6.35	0.00794112030342574	0.0183100804121144	0.00351325177274042	0.0172044305527707
-6.34	0.00798379084322527	0.018389704746311	0.00353738348628291	0.0173024966107877
-6.33	0.00802672814876645	0.0184697571181966	0.00356170125950664	0.0174010713677531
-6.32	0.00806993407213736	0.0185502402046776	0.00358620665605768	0.0175001568400668
-6.31	0.00811341047907562	0.0186311567012497	0.00361090125350256	0.0175997550450819
-6.3	0.00815715924906888	0.0187125093221344	0.00363578664345504	0.0176998680010142
-6.29	0.00820118227545614	0.0187943008004175	0.00366086443170425	0.0178004977268499
-6.28	0.00824548146552945	0.0188765338881876	0.0036861362383437	0.0179016462422526
-6.27	0.00829005874063659	0.0189592113566766	0.0037116036979017	0.0180033155674699
-6.26	0.00833491603628407	0.0190423359964005	0.00373726845947268	0.0181055077232371
-6.25	0.00838005530224106	0.0191259106173017	0.00376313218684983	0.0182082247306815
-6.24	0.00842547850264391	0.0192099380488919	0.00378919655865885	0.0183114686112247
-6.23	0.0084711876161012	0.0192944211403965	0.00381546326849288	0.0184152413864841
-6.22	0.00851718463579968	0.0193793627608998	0.0038419340250486	0.0185195450781727
-6.21	0.00856347156961065	0.0194647657994912	0.00386861055226352	0.0186243817079985
-6.2	0.0086100504401972	0.0195506331654129	0.00389549458945452	0.0187297532975624
-6.19	0.00865692328512196	0.0196369677882079	0.00392258789145753	0.0188356618682543
-6.18	0.00870409215695568	0.01972377261787	0.00394989222876847	0.0189421094411498
-6.17	0.00875155912338634	0.019811050624994	0.00397740938768542	0.0190490980369033
-6.16	0.00879932626732899	0.0198988048009278	0.00400514117045195	0.0191566296756422
-6.15	0.00884739568703633	0.0199870381579248	0.00403308939540187	0.0192647063768582
-6.14	0.00889576949620979	0.0200757537292983	0.00406125589710498	0.0193733301592986
-6.13	0.00894444982411158	0.0201649545695763	0.00408964252651434	0.0194825030408555
-6.12	0.00899343881567701	0.0202546437546576	0.00411825115111459	0.0195922270384545
-6.11	0.00904273863162794	0.0203448243819694	0.00414708365507175	0.019702504167942
-6.1	0.00909235144858651	0.0204354995706251	0.00417614193938411	0.0198133364439707
-6.09	0.00914227945918981	0.0205266724615848	0.00420542792203454	0.0199247258798847
-6.08	0.00919252487220522	0.0206183462178152	0.00423494353814418	0.0200366744876031
-6.07	0.00924308991264615	0.0207105240244518	0.00426469074012715	0.0201491842775023
-6.06	0.00929397682188893	0.0208032090889623	0.004294671497847	0.0202622572582966
-6.05	0.00934518785778986	0.0208964046413099	0.00432488779877407	0.0203758954369189
-6.04	0.00939672529480349	0.0209901139341199	0.00435534164814455	0.0204901008183986
-6.03	0.00944859142410099	0.0210843402428451	0.00438603506912059	0.020604875405739
-6.02	0.00950078855368978	0.0211790868659344	0.00441697010295205	0.0207202211997938
-6.01	0.00955331900853341	0.0212743571250012	0.00444814880913939	0.0208361401991417
-6	0.00960618513067234	0.0213701543649941	0.00447957326559802	0.0209526343999598
-5.99	0.00965938927934536	0.0214664819543678	0.00451124556882412	0.0210697057958962
-5.98	0.00971293383111161	0.021563343285256	0.00454316783406166	0.0211873563779408
-5.97	0.0097668211799735	0.0216607417736451	0.00457534219547104	0.0213055881342955
-5.96	0.00982105373749993	0.0217586808595491	0.00460525165151449	0.0214244030502417
-5.95	0.00987563393295067	0.0218571640071862	0.0046347380586848	0.0215438031080089
-5.94	0.00993056421340094	0.0219561947051561	0.00466444706352225	0.0216637902866393
-5.93	0.00998584704386711	0.0220557764666189	0.00469438057331632	0.0217843665618533
-5.92	0.0100414849074327	0.0221559128294751	0.00472454051333706	0.0219055339059123
-5.91	0.0100974803053752	0.0222566073565468	0.00475492882701608	0.0220272942874809
-5.9	0.0101538357572938	0.0223578636357605	0.00478554747612953	0.0221496496714879
-5.89	0.0102105538012374	0.0224596852803307	0.00481639844098279	0.0222726020189851
-5.88	0.0102676369938334	0.0225620759289453	0.00484748372059729	0.0223961532870061
-5.87	0.0103250879104173	0.0226650392459519	0.00487862294562243	0.0225203054284223
-5.86	0.0103829091451631	0.0227685789215454	0.00490918008370039	0.0226450603917994
-5.85	0.0104411033112138	0.0228726986719574	0.00493996541658522	0.0227704201212504
-5.84	0.0104996730408131	0.0229774022396461	0.00497098089533033	0.0228963865562894
-5.83	0.0105586209854376	0.0230826933934883	0.0050022284894846	0.0230229616316825
-5.82	0.0106179498159296	0.0231885759289722	0.00503371018728103	0.0231501472772982
-5.81	0.0106776622226304	0.023295053668392	0.00506542799582752	0.0232779454179565
-5.8	0.0107377609155148	0.0234021304610432	0.00509738394129964	0.0234063579732756
-5.79	0.0107982486243256	0.0235098101834199	0.00512958006913543	0.0235353868575192
-5.78	0.0108591280987093	0.0236180967394128	0.00516201844423227	0.0236650339794404
-5.77	0.0109204021083517	0.0237269940605093	0.0051947011511459	0.0237953012421257
-5.76	0.0109820734431152	0.0238365061059946	0.00522763029429142	0.023926190542837
-5.75	0.0110441449131757	0.0239466368631537	0.00526080799814656	0.0240577037728522
-5.74	0.0111066193491607	0.0240573903474756	0.00529423640745712	0.0241898428173054
-5.73	0.011169499602288	0.0241687706028584	0.00532791768744437	0.0243226095550239
-5.72	0.0112327885445048	0.024280781701816	0.00536185402401497	0.024456005858366
-5.71	0.0112964890686277	0.0243934277456858	0.00539604762397282	0.0245900335930558
-5.7	0.0113606040884828	0.0245067128648386	0.00543050071523342	0.0247246946180175
-5.69	0.011425136539047	0.0246206412188888	0.00546521554704024	0.0248599907852079
-5.68	0.0114900893765899	0.0247352169969071	0.00550019439018364	0.0249959239394482
-5.67	0.0115554655788154	0.0248504444176339	0.00553543953722189	0.0251324959182535
-5.66	0.0116212681450049	0.0249663277296942	0.00557095330270469	0.0252697085516615
-5.65	0.0116875000961611	0.0250828712118147	0.00560673802339902	0.0254075636620602
-5.64	0.0117541644751511	0.0252000791730411	0.00564279605851725	0.0255460630640135
-5.63	0.0118212643468518	0.0253179559529577	0.00567912978994793	0.0256852085640858
-5.62	0.0118888027982945	0.0254365059219081	0.00571574162248871	0.025825001960665
-5.61	0.0119567829388107	0.025555733481218	0.00575263398408203	0.025965445043785
-5.6	0.0120252079001786	0.025675643063418	0.00578980932605303	0.0261065395949454
-5.59	0.0120940808367694	0.0257962391324698	0.00582727012335016	0.0262482873869313
-5.58	0.0121634049256949	0.025917526183992	0.00586501887478831	0.0263906901836306
-5.57	0.0122331833669552	0.0260395087454889	0.00590305810329438	0.0265337497398507
-5.56	0.0123034193835874	0.0261621913765798	0.00594139035615563	0.0266774678011335
-5.55	0.0123741162218136	0.02628557866923	0.00598001820527047	0.0268218461035691
-5.54	0.0124452771511912	0.0264096752479839	0.00601894424740204	0.0269668863736082
-5.53	0.0125169054647619	0.0265344857701985	0.00605817110443439	0.027112590327873
-5.52	0.0125890044792028	0.0266600149262794	0.0060977014236314	0.0272589596729671
-5.51	0.0126615775349765	0.0267862674399177	0.00613753787789836	0.0274059961052834
-5.5	0.0127346279964826	0.0269132480683287	0.00617768316604636	0.0275537013108115
-5.49	0.0128081592522094	0.0270409616024921	0.00621814001305952	0.0277020769649431
-5.48	0.0128821747148858	0.0271694128673933	0.00625891117036485	0.0278511247322762
-5.47	0.0129566778216344	0.0272986067222673	0.0062999994161052	0.0280008462664185
-5.46	0.0130316720341235	0.0274285480608424	0.00634140755541477	0.0281512432097881
-5.45	0.0131071608387215	0.0275592418115874	0.00638313842069788	0.0283023171934149
-5.44	0.0131831477466496	0.0276906929379585	0.00642519487191027	0.0284540698367385
-5.43	0.0132596362941369	0.0278229064386494	0.00646757979684373	0.0286065027474065
-5.42	0.013336630042574	0.0279558873478416	0.00651029611141339	0.0287596175210704
-5.41	0.0134141325786682	0.0280896407354569	0.00655334675994821	0.0289134157411808
-5.4	0.0134921475145989	0.0282241717074116	0.00659673471548456	0.029067898978781
-5.39	0.0135706784881726	0.0283594854058715	0.00664046298006258	0.0292230687922991
-5.38	0.0136497291629788	0.0284955870095096	0.00668453458502603	0.0293789267273393
-5.37	0.0137293032285461	0.028632481733764	0.00672895259132491	0.0295354743164714
-5.36	0.0138094044004986	0.0287701748310989	0.00677372008982152	0.0296927130790197
-5.35	0.0138900364207124	0.0289086715912653	0.00681884020159953	0.0298506445208493
-5.34	0.0139712030574723	0.0290479773415653	0.00686431607827634	0.0300092701341525
-5.33	0.0140529081056291	0.0291880974471165	0.00691015090231873	0.0301685913972335
-5.32	0.0141351553867564	0.0293290373111181	0.00695634788736166	0.030328609774291
-5.31	0.0142179487493086	0.02947080237512	0.0070029102785306	0.0304893267152009
-5.3	0.014301292068778	0.029613398119291	0.00704190819814067	0.0306507436552965
-5.29	0.0143851892478528	0.0297568300626912	0.00707800975532773	0.0308128620151485
-5.28	0.014469644216575	0.0299011037635438	0.00711435786458216	0.0309756832003426
-5.27	0.0145546609324982	0.0300462248195103	0.00715095461357854	0.0311392086012569
-5.26	0.0146402433808456	0.0301921988679655	0.00718780211093511	0.0313034395928375
-5.25	0.0147263955746683	0.0303390315862757	0.00722490248645498	0.031468377534373
-5.24	0.0148131215550038	0.0304867286920774	0.00726225789137028	0.0316340237692677
-5.23	0.0149004253910332	0.0306352959435582	0.00729987049858937	0.0318003796248137
-5.22	0.0149883111802404	0.0307847391397388	0.0073377425029475	0.0319674464119618
-5.21	0.01507678304857	0.0309350641207569	0.00737587612146038	0.032135225425091
-5.2	0.0151658451505848	0.0310862767681527	0.00741427359358135	0.0323037179417772
-5.19	0.0152555016696249	0.0312383830051555	0.00745293718146165	0.0324729252225599
-5.18	0.0153457568179646	0.0313913887969729	0.00749186917021418	0.0326428485107091
-5.17	0.0154366148369709	0.0315453001510805	0.00753107186818069	0.0328134890319894
-5.16	0.0155280799972611	0.0317001231175133	0.00757054760720235	0.0329848479944242
-5.15	0.0156201565988598	0.0318558637891601	0.00761029874289395	0.0331569265880584
-5.14	0.0157128489713569	0.0320125283020569	0.00765032765492163	0.0333297259847194
-5.13	0.0158061614740639	0.0321701228356846	0.00769063674728424	0.033503247337778
-5.12	0.0159000984961714	0.0323286536132662	0.00773122844859835	0.0336774917819072
-5.11	0.0159946644569051	0.0324881269020667	0.00777210521238705	0.0338524604328405
-5.1	0.0160898638056821	0.0326485490136944	0.00781326951737243	0.0340281543871289
-5.09	0.0161857010222666	0.032809926304403	0.00785472386777203	0.0342045747218968
-5.08	0.0162821806169258	0.0329722651753966	0.00789647079359908	0.034381722494597
-5.07	0.0163793071305841	0.0331355720731348	0.00793851285096672	0.0345595987427643
-5.06	0.0164770851349784	0.0332998534896406	0.00798085262239625	0.0347382044837686
-5.05	0.0165755192328118	0.033465115962809	0.00802349271712933	0.0349175407145658
-5.04	0.016674614057907	0.0336313660767176	0.00806643577144454	0.0350976084114498
-5.03	0.0167743742753598	0.0337986104619382	0.00810968444897777	0.0352784085298009
-5.02	0.0168748045816908	0.0339668557958509	0.00815324144104724	0.0354599420038355
[truncated: 3,002 more rows]
