# Supplementary material for: Test-trace-isolate-quarantine (TTIQ) intervention strategies after symptomatic COVID-19 case identification
Source: PLoS One. 2022 Feb 11;17(2):e0263597. doi: 10.1371/journal.pone.0263597 (PMC8836351; doi:10.1371/journal.pone.0263597)
Supplement: S1 Dataset — (ZIP) [file pone.0263597.s008.zip › S1_Dataset/TTIQ-S3_Appendix_I-sourcedata.csv]

k	variable	value
0.01	mean2	1.52962
0.0177827941003892	mean2	1.44144
0.0316227766016838	mean2	1.45322
0.0562341325190349	mean2	1.51572
0.1	mean2	1.50414
0.177827941003892	mean2	1.50244
0.316227766016838	mean2	1.50021
0.562341325190349	mean2	1.50619
1	mean2	1.49377
1.77827941003892	mean2	1.49379
3.16227766016838	mean2	1.50565
5.62341325190349	mean2	1.50123
10	mean2	1.50374
17.7827941003892	mean2	1.49221
31.6227766016838	mean2	1.49675
56.2341325190349	mean2	1.50544
100	mean2	1.4978
0.01	var2	230.782750483105
0.0177827941003892	var2	120.463115357554
0.0316227766016838	var2	65.9290109217092
0.0562341325190349	var2	41.9529524111241
0.1	var2	24.3778866392664
0.177827941003892	var2	14.2479765261653
0.316227766016838	var2	8.71438709977099
0.562341325190349	var2	5.53333701727017
1	var2	3.70037819088191
1.77827941003892	var2	2.76062904219042
3.16227766016838	var2	2.21977027520275
5.62341325190349	var2	1.91373762447625
10	var2	1.73522336463365
17.7827941003892	var2	1.60195533545336
31.6227766016838	var2	1.57160515355154
56.2341325190349	var2	1.54474585385854
100	var2	1.52135037350373
0.01	mean3	2.34331
0.0177827941003892	mean3	2.18768
0.0316227766016838	mean3	2.14572
0.0562341325190349	mean3	2.31178
0.1	mean3	2.27041
0.177827941003892	mean3	2.27159
0.316227766016838	mean3	2.24964
0.562341325190349	mean3	2.26567
1	mean3	2.23983
1.77827941003892	mean3	2.24143
3.16227766016838	mean3	2.2588
5.62341325190349	mean3	2.25983
10	mean3	2.25376
17.7827941003892	mean3	2.23841
31.6227766016838	mean3	2.24845
56.2341325190349	mean3	2.26674
100	mean3	2.25425
0.01	var3	874.077509018991
0.0177827941003892	var3	472.697663194232
0.0316227766016838	var3	245.316118842788
0.0562341325190349	var3	163.237285604456
0.1	var3	93.3021214531146
0.177827941003892	var3	53.4285031569315
0.316227766016838	var3	32.5040649110491
0.562341325190349	var3	21.1591810429104
1	var3	14.1084526556265
1.77827941003892	var3	10.394365498755
3.16227766016838	var3	8.35670612706127
5.62341325190349	var3	7.15162988739888
10	var3	6.46147047710477
17.7827941003892	var3	6.03051097700977
31.6227766016838	var3	5.89798157731577
56.2341325190349	var3	5.83042807668077
100	var3	5.736264300143
0.01	mean32	1.53195564911547
0.0177827941003892	mean32	1.51770451770452
0.0316227766016838	mean32	1.47652798612736
0.0562341325190349	mean32	1.52520254400549
0.1	mean32	1.50944061058146
0.177827941003892	mean32	1.51193392082213
0.316227766016838	mean32	1.49955006299118
0.562341325190349	mean32	1.5042391730127
1	mean32	1.4994477061395
1.77827941003892	mean32	1.50049873141472
3.16227766016838	mean32	1.50021585361804
5.62341325190349	mean32	1.50531897177648
10	mean32	1.49876973412957
17.7827941003892	mean32	1.50006366396151
31.6227766016838	mean32	1.50222147987306
56.2341325190349	mean32	1.50569933042831
100	mean32	1.50504072639872
0.01	var32	3.78744731653148
0.0177827941003892	var32	3.92400330832547
0.0316227766016838	var32	3.72091307624957
0.0562341325190349	var32	3.89096061714056
0.1	var32	3.82732608588102
0.177827941003892	var32	3.74990112166555
0.316227766016838	var32	3.72993126641153
0.562341325190349	var32	3.82394583537389
1	var32	3.81270560138722
1.77827941003892	var32	3.76521631117362
3.16227766016838	var32	3.76467160607328
5.62341325190349	var32	3.73699602073515
10	var32	3.72371108457785
17.7827941003892	var32	3.76446886098927
31.6227766016838	var32	3.75283929553643
56.2341325190349	var32	3.77436072226202
100	var32	3.77050835892073
0.01	meanratio	0.0797081951492349
0.0177827941003892	meanratio	0.119854753685874
0.0316227766016838	meanratio	0.173378902941725
0.0562341325190349	meanratio	0.261029352139375
0.1	meanratio	0.3616986133291
0.177827941003892	meanratio	0.494014959695212
0.316227766016838	meanratio	0.634119185592931
0.562341325190349	meanratio	0.783284036201986
1	meanratio	0.895010818465719
1.77827941003892	meanratio	0.992291136238761
3.16227766016838	meanratio	1.06185534199134
5.62341325190349	meanratio	1.10759841305916
10	meanratio	1.12855977633478
17.7827941003892	meanratio	1.14269051984127
31.6227766016838	meanratio	1.1522404484127
56.2341325190349	meanratio	1.16469131746032
100	meanratio	1.16421476984127
0.01	varratio	4.76983250453671
0.0177827941003892	varratio	4.51807140218356
0.0316227766016838	varratio	3.4198104528098
0.0562341325190349	varratio	3.30726073461505
0.1	varratio	3.10404363551207
0.177827941003892	varratio	2.79495461602741
0.316227766016838	varratio	2.50047340836716
0.562341325190349	varratio	2.24657467133288
1	varratio	1.90652964745095
1.77827941003892	varratio	1.66508767340213
3.16227766016838	varratio	1.47496056962466
5.62341325190349	varratio	1.36183060925921
10	varratio	1.28496749433512
17.7827941003892	varratio	1.23231626029135
31.6227766016838	varratio	1.20063657445979
56.2341325190349	varratio	1.18058798115865
100	varratio	1.18254834108207
0.01	meanratio.nozeros	1.61811195999259
0.0177827941003892	meanratio.nozeros	1.57828224500756
0.0316227766016838	meanratio.nozeros	1.51462307103804
0.0562341325190349	meanratio.nozeros	1.52782763909496
0.1	meanratio.nozeros	1.49883396871001
0.177827941003892	meanratio.nozeros	1.50430864706216
0.316227766016838	meanratio.nozeros	1.50080276813626
0.562341325190349	meanratio.nozeros	1.50284734497695
1	meanratio.nozeros	1.49405027704819
1.77827941003892	meanratio.nozeros	1.49797882950207
3.16227766016838	meanratio.nozeros	1.50055867671604
5.62341325190349	meanratio.nozeros	1.50716217809354
10	meanratio.nozeros	1.5011635913417
17.7827941003892	meanratio.nozeros	1.49876776559019
31.6227766016838	meanratio.nozeros	1.50217123839736
56.2341325190349	meanratio.nozeros	1.50509972146378
100	meanratio.nozeros	1.50658656724849
0.01	varratio.nozeros	94.3586074864001
0.0177827941003892	varratio.nozeros	57.2004050273735
0.0316227766016838	varratio.nozeros	27.8458222284095
0.0562341325190349	varratio.nozeros	17.423063251419
0.1	varratio.nozeros	11.1587265917987
0.177827941003892	varratio.nozeros	6.99115829116703
0.316227766016838	varratio.nozeros	4.61732909541534
0.562341325190349	varratio.nozeros	3.22901389663281
1	varratio.nozeros	2.28759980307712
1.77827941003892	varratio.nozeros	1.7561353343023
3.16227766016838	varratio.nozeros	1.42603668653409
5.62341325190349	varratio.nozeros	1.25089919290918
10	varratio.nozeros	1.14986959819958
17.7827941003892	varratio.nozeros	1.0826429927208
31.6227766016838	varratio.nozeros	1.03960700579984
56.2341325190349	varratio.nozeros	1.01329180267436
100	varratio.nozeros	1.01449674182787
